# Supplementary material for: Mix24X, a Lab-Assembled Reference to Evaluate Interpretation Procedures for Tandem Mass Spectrometry Proteotyping of Complex Samples
Source: Int J Mol Sci. 2023 May 11;24(10):8634. doi: 10.3390/ijms24108634 (PMC10218423; doi:10.3390/ijms24108634)
Supplement: Supplementary file 1 [file ijms-24-08634-s001.zip]

Archive with 5 entries (4 files):
- Supplementary_20230502/
- Supplementary_20230502/Mix24X_Supplementary Table S1.xlsx
- Supplementary_20230502/Mix24X_Supplementary Table S2.xlsx
- Supplementary_20230502/Mix24X_Supplementary Table S3.xlsx
- Supplementary_20230502/Mix24X_Supplementary Table S4.xlsx
