# Supplementary material for: Mix24X, a Lab-Assembled Reference to Evaluate Interpretation Procedures for Tandem Mass Spectrometry Proteotyping of Complex Samples
Source: Int J Mol Sci. 2023 May 11;24(10):8634. doi: 10.3390/ijms24108634 (PMC10218423; doi:10.3390/ijms24108634)
Supplement: Supplementary file 1 [file ijms-24-08634-s001.zip › Supplementary_20230502/Mix24X_Supplementary Table S1.xlsx]

## Sheet: Suppl Table S1
	Mix24X_Supplementary Table S1_General features of individual LTQ-Orbitrap XL analysis of each of the 24 bacterial peptidomes.
	Bacterial samples			Specific genome databases		Mascot & Irma identification analysis						Maxquant XIC quantitation
	Strain	Phylum	Taxid	Number of sequences	Number of residues	MS/MS recorded spectra	PSMs	Assignment ratio (%)	Number of unique peptides	Number of detected proteins	Number of proteins validated with at least 2 peptides	sigma_(10à110 top XICs )
	Bacillus cereus ATCC 14579	Firmicutes	226900	5216	1447037	8379	5399	0.644349	2626	584	413	4815808000
	Bacillus subtilis subsp. spizizenii ATCC 6633	Firmicutes	703612	3925	1161058	9744	6635	0.680932	3117	608	404	16387160000
	Bacillus thuringiensis serovar berliner ATCC 10792	Firmicutes	527031	6073	1694110	9203	5901	0.641204	2737	550	396	7862388000
	Bordetella parapertussis Bpp5	Proteobacteria	1208660	4151	1333018	10403	6788	0.652504	3569	749	517	28313150000
	Cellulophaga lytica DSM 07489	Bacteroidetes	867900	3232	1129411	9838	6903	0.701667	3727	810	534	12519874000
	Deinococcus deserti VCD115	Deinococcus-Thermus	546414	3432	1056997	9825	7219	0.734758	3721	856	572	12643154000
	Deinococcus geothermalis DSM 11300	Deinococcus-Thermus	319795	2939	928264	9803	7172	0.731613	3598	784	532	11161079000
	Deinococcus proteolyticus MRP, DSM20540	Deinococcus-Thermus	693977	2560	791386	8727	5663	0.648906	2752	616	430	9920455000
	Kineococcus radiotolerans SRS30216	Actinobacteria	266940	4556	1430140	9906	7297	0.736624	3518	763	507	11045467000
	Marivirga tractuosa DSM 4126	Bacteroidetes	643867	3722	1333851	9605	6517	0.678501	3477	783	524	13614787000
	Oceanibulbus indolifex HEL-45	Proteobacteria	391624	3814	1172322	9812	7156	0.729311	3361	780	538	15004971000
	Oceanicola granulosus HTCC2516	Proteobacteria	314256	3603	1196239	9853	7166	0.727291	3695	850	573	11959486000
	Phaeobacter sp. DSM 17395	Proteobacteria	391619	3846	1227983	9912	7084	0.714689	3756	870	592	26794060000
	Pseudomonas putida KT2440	Proteobacteria	160488	5314	1769595	10065	6879	0.683458	3638	794	540	21273380000
	Pseudopedobacter saltans DSM 12145	Bacteroidetes	762903	3763	1363485	10399	7523	0.723435	3585	730	507	17984010000
	Roseobacter denitrificans Och 114	Proteobacteria	375451	3977	1279649	9974	7326	0.73451	3668	901	577	17076818000
	Roseovarius nubinhibens ISM	Proteobacteria	89187	3419	1078846	10022	7464	0.744762	3723	828	565	17558282000
	Ruegeria pomeroyi DSS-3	Proteobacteria	246200	4284	1355967	9311	6276	0.674041	3325	853	554	7634415000
	Sagittula stellata E-37	Proteobacteria	388399	4787	1505215	9710	6921	0.71277	3585	879	579	15015222000
	Salmonella bongori NCTC 12419	Proteobacteria	218493	3999	1274734	9400	6712	0.714043	3197	710	472	10805838000
	Shigella flexneri 2a 2457T	Proteobacteria	198215	4520	1281722	9983	6991	0.70029	3362	676	462	19190490000
	Sphingomonas wittichii RW1	Proteobacteria	392499	5286	1752219	10404	7402	0.711457	3457	738	479	25493040000
	Staphylococcus carnosus subsp. carnosus TM300	Firmicutes	396513	2355	706538	10041	6805	0.677721	3117	608	422	19130060000
	Vibrio harveyi NBRC 15634 (ATCC 14126)	Proteobacteria	1219071	5146	1668757	10190	7303	0.716683	3549	677	462	18282460000
		Total:		97919	30938543	234509	164502	0.701474	81860	17997	12151	371485854000
		Average:		4079.96	1.28911e+06	9771.21	6854.25	0.700647	3410.83	749.875	506.292	15478577250
		Relative standard deviation:		0.223528	0.213525	0.0498863	0.0816792	0.0456848	0.0967323	0.136056	0.120934	0.388786
