# Supplementary material for: Mix24X, a Lab-Assembled Reference to Evaluate Interpretation Procedures for Tandem Mass Spectrometry Proteotyping of Complex Samples
Source: Int J Mol Sci. 2023 May 11;24(10):8634. doi: 10.3390/ijms24108634 (PMC10218423; doi:10.3390/ijms24108634)
Supplement: Supplementary file 1 [file ijms-24-08634-s001.zip › Supplementary_20230502/Mix24X_Supplementary Table S2.xlsx]

## Sheet: Suppl Table S2
Supplementary Table S2. List of PSMs recorded for the 24 individual bacterial samples.
Sample	.DAT file	MS/MS query	m/z observed	z	Mr (experimental)	Mr (calculated)	Error (ppm)	Peptide score	start	stop	-1	Peptide sequence	+1	Modifications	Miss-cleavages	R.T.	Query title	GI accession	REF accession	Description	Taxon
L00874_S30	F201971	1000	531.795	2	1061.58	1061.58	0.437086	47.53	462	470	R	FNELLLEGK	A		0	2252.44	L00874_S30.5460.5460.2.dta	750335843	WP_040617762.1	peptide ABC transporter substrate-binding protein	Roseovarius nubinhibens
L00874_S30	F201971	10001	1157.61	4	4626.4	4626.39	2.49071	14.53	92	132	R	DKNPTITVLELPFLGVETLEQERELSMALYAQPAVQEDLAR	W		2	4667.67	L00874_S30.11872.11872.4.dta	497500049	WP_009814247.1	C4-dicarboxylate ABC transporter substrate-binding protein	Roseovarius nubinhibens
L00874_S30	F201971	10002	1157.61	4	4626.41	4626.39	4.60035	18.89	92	132	R	DKNPTITVLELPFLGVETLEQERELSMALYAQPAVQEDLAR	W		2	4653.75	L00874_S30.11843.11843.4.dta	497500049	WP_009814247.1	C4-dicarboxylate ABC transporter substrate-binding protein	Roseovarius nubinhibens
L00874_S30	F201971	10003	1158.05	4	4628.16	4628.15	1.31953	18.31	185	225	R	TREGNDLYHEMIESNVINPDNLEESQVALVYGQMNEPPGAR	M		1	3456.41	L00874_S30.8907.8907.4.dta	497500160	WP_009814358.1	ATP synthase subunit beta	Roseovarius nubinhibens
L00874_S30	F201971	10004	1158.05	4	4628.16	4628.15	2.16652	24.35	185	225	R	TREGNDLYHEMIESNVINPDNLEESQVALVYGQMNEPPGAR	M		1	3465.46	L00874_S30.8931.8931.4.dta	497500160	WP_009814358.1	ATP synthase subunit beta	Roseovarius nubinhibens
L00874_S30	F201971	10007	1163.3	4	4649.15	4649.14	2.47164	16.81	127	167	R	EMFHEVGVPTYVMPTDCESKDNLVGGDGTRSELFATEQLYK	G	Carbamidomethyl (C) [17]	2	2995.54	L00874_S30.7621.7621.4.dta	497499374	WP_009813572.1	ABC transporter substrate-binding protein	Roseovarius nubinhibens
L00874_S30	F201971	1001	531.795	2	1061.58	1061.58	0.535996	47.91	44	53	K	EAVEALFGVK	V		0	2648.78	L00874_S30.6623.6623.2.dta	497498194	WP_009812392.1	50S ribosomal protein L23	Roseovarius nubinhibens
L00874_S30	F201971	10014	1187.34	4	4745.32	4745.34	-2.47127	17.22	165	208	K	LASCGVHFLDAPVEMIPAALAYIGEDPDSHDPDVIAKTEEILAR	V	Carbamidomethyl (C) [4]	1	4246.09	L00874_S30.10909.10909.4.dta	750336470	WP_040618389.1	spermidine/putrescine ABC transporter substrate-binding protein	Roseovarius nubinhibens
L00874_S30	F201971	10015	1200.61	4	4798.41	4798.4	2.138	23.04	191	236	K	IDATIWAAGLPNGSSQEATSSCEVTIIPLQGEGIDKLLAENPAYAK	A	Carbamidomethyl (C) [22]	1	4007.5	L00874_S30.10328.10328.4.dta	497498413	WP_009812611.1	C4-dicarboxylate ABC transporter substrate-binding protein	Roseovarius nubinhibens
L00874_S30	F201971	10017	1221.4	4	4881.57	4881.56	0.83375	25.67	424	472	R	AALQGLLDANHKDEVLEAPSLIILGQGAISEADGEAVLAAAQTLADATK	S		1	4628.01	L00874_S30.11790.11790.4.dta	497500680	WP_009814878.1	NADH dehydrogenase subunit G	Roseovarius nubinhibens
L00874_S30	F201971	10018	1221.4	4	4881.57	4881.56	1.53025	29.53	424	472	R	AALQGLLDANHKDEVLEAPSLIILGQGAISEADGEAVLAAAQTLADATK	S		1	4641.14	L00874_S30.11817.11817.4.dta	497500680	WP_009814878.1	NADH dehydrogenase subunit G	Roseovarius nubinhibens
L00874_S30	F201971	10019	1226.57	4	4902.23	4902.21	3.95842	64.43	221	270	R	AALDGMSAQMGAAGVDLGALAEAPVEETLSDGVETGNVSDETAHNDAMSK	D		0	3865.43	L00874_S30.9972.9972.4.dta	750336227	WP_040618146.1	30S ribosomal protein S2	Roseovarius nubinhibens
L00874_S30	F201971	1002	531.801	2	1061.59	1061.59	-0.0536932	29.45	170	178	R	QFVLGETIR	S		0	2190.24	L00874_S30.5275.5275.2.dta	497499490	WP_009813688.1	bifunctional PutA protein	Roseovarius nubinhibens
L00874_S30	F201971	10022	1241.34	4	4961.35	4961.35	-0.9703	27.03	179	226	K	SSEQSAALCDGKIDATIWAAGLPNGSSQEATSSCEVTIIPLQGEGIDK	L	Carbamidomethyl (C) [9], Carbamidomethyl (C) [34]	1	3529.42	L00874_S30.9100.9100.4.dta	497498413	WP_009812611.1	C4-dicarboxylate ABC transporter substrate-binding protein	Roseovarius nubinhibens
L00874_S30	F201971	1003	531.813	2	1061.61	1061.61	-0.723428	13.38	110	118	R	KPFSELTIK	V		0	1325.32	L00874_S30.2697.2697.2.dta	497498191	WP_009812389.1	50S ribosomal protein L22	Roseovarius nubinhibens
L00874_S30	F201971	1004	531.813	2	1061.61	1061.61	-0.15825	22.17	110	118	R	KPFSELTIK	V		0	1336.66	L00874_S30.2730.2730.2.dta	497498191	WP_009812389.1	50S ribosomal protein L22	Roseovarius nubinhibens
L00874_S30	F201971	1005	531.813	2	1061.61	1061.61	0.166728	51.66	147	156	R	GIFADLSIVK	A		0	3090.24	L00874_S30.7891.7891.2.dta	497498458	WP_009812656.1	succinyl-CoA--3-ketoacid-CoA transferase	Roseovarius nubinhibens
L00874_S30	F201971	1007	531.814	2	1061.61	1061.61	1.08985	52.02	147	156	R	GIFADLSIVK	A		0	3079.97	L00874_S30.7862.7862.2.dta	497498458	WP_009812656.1	succinyl-CoA--3-ketoacid-CoA transferase	Roseovarius nubinhibens
L00874_S30	F201971	1010	532.262	2	1062.51	1062.51	-2.30962	19.31	232	242	R	TSMGVAGDLGR	F		0	1485.5	L00874_S30.3158.3158.2.dta	497500103	WP_009814301.1	hypothetical protein	Roseovarius nubinhibens
L00874_S30	F201971	1011	532.275	2	1062.54	1062.53	0.519513	39.93	215	224	K	AFDAVSVIQN	-		0	2851.33	L00874_S30.7209.7209.2.dta	497501048	WP_009815246.1	invasion protein	Roseovarius nubinhibens
L00874_S30	F201971	1012	532.275	2	1062.54	1062.53	0.745388	23.2	215	224	K	AFDAVSVIQN	-		0	2840.32	L00874_S30.7178.7178.2.dta	497501048	WP_009815246.1	invasion protein	Roseovarius nubinhibens
L00874_S30	F201971	1013	532.275	2	1062.54	1062.53	1.24419	54.76	130	138	R	LAEEGFEIR	E		0	1972.57	L00874_S30.4629.4629.2.dta	497500245	WP_009814443.1	cysteine desulfurase	Roseovarius nubinhibens
L00874_S30	F201971	1014	532.292	2	1062.57	1062.57	-0.512907	59.51	884	892	R	GLDDVYLLR	V		0	2829.35	L00874_S30.7146.7146.2.dta	497498840	WP_009813038.1	2-oxoglutarate dehydrogenase subunit E1	Roseovarius nubinhibens
L00874_S30	F201971	1015	532.293	2	1062.57	1062.57	0.635252	59.48	884	892	R	GLDDVYLLR	V		0	2817.93	L00874_S30.7113.7113.2.dta	497498840	WP_009813038.1	2-oxoglutarate dehydrogenase subunit E1	Roseovarius nubinhibens
L00874_S30	F201971	1016	532.294	2	1062.57	1062.57	-0.468673	32.74	532	540	R	LLLTDTTMR	D		0	2122.02	L00874_S30.5073.5073.2.dta	497501193	WP_009815391.1	pyruvate carboxylase	Roseovarius nubinhibens
L00874_S30	F201971	1018	532.295	2	1062.57	1062.57	0.566549	34.73	532	540	R	LLLTDTTMR	D		0	2112.76	L00874_S30.5045.5045.2.dta	497501193	WP_009815391.1	pyruvate carboxylase	Roseovarius nubinhibens
L00874_S30	F201971	1019	532.301	2	1062.59	1062.59	0.523252	20.38	24	32	R	KVIDWFGAK	R		1	2006.88	L00874_S30.4732.4732.2.dta	497499860	WP_009814058.1	3-isopropylmalate dehydrogenase	Roseovarius nubinhibens
L00874_S30	F201971	102	390.273	2	778.531	778.532	-0.615261	22.25	49	55	K	VPLPLLK	K		0	2275.15	L00874_S30.5526.5526.2.dta	497498937	WP_009813135.1	trigger factor	Roseovarius nubinhibens
L00874_S30	F201971	1020	532.768	2	1063.52	1063.52	-1.05781	16.04	381	390	R	VGGMTEVEVK	E	Oxidation (M) [4]	0	977.497	L00874_S30.1755.1755.2.dta	497498977	WP_009813175.1	molecular chaperone GroEL	Roseovarius nubinhibens
L00874_S30	F201971	1021	532.768	2	1063.52	1063.52	-1.05781	43.33	381	390	R	VGGMTEVEVK	E	Oxidation (M) [4]	0	884.791	L00874_S30.1519.1519.2.dta	497498977	WP_009813175.1	molecular chaperone GroEL	Roseovarius nubinhibens
L00874_S30	F201971	1022	532.768	2	1063.52	1063.52	-0.832141	46.16	381	390	R	VGGMTEVEVK	E	Oxidation (M) [4]	0	906.106	L00874_S30.1572.1572.2.dta	497498977	WP_009813175.1	molecular chaperone GroEL	Roseovarius nubinhibens
L00874_S30	F201971	1023	532.768	2	1063.52	1063.52	-0.719308	28.1	381	390	R	VGGMTEVEVK	E	Oxidation (M) [4]	0	988.296	L00874_S30.1783.1783.2.dta	497498977	WP_009813175.1	molecular chaperone GroEL	Roseovarius nubinhibens
L00874_S30	F201971	1024	532.768	2	1063.52	1063.52	-0.362005	46.79	381	390	R	VGGMTEVEVK	E	Oxidation (M) [4]	0	894.378	L00874_S30.1542.1542.2.dta	497498977	WP_009813175.1	molecular chaperone GroEL	Roseovarius nubinhibens
L00874_S30	F201971	1025	532.768	2	1063.52	1063.52	-0.249172	33.35	381	390	R	VGGMTEVEVK	E	Oxidation (M) [4]	0	862.353	L00874_S30.1465.1465.2.dta	497498977	WP_009813175.1	molecular chaperone GroEL	Roseovarius nubinhibens
L00874_S30	F201971	1026	532.768	2	1063.52	1063.52	-0.0235068	23.18	381	390	R	VGGMTEVEVK	E	Oxidation (M) [4]	0	852.384	L00874_S30.1438.1438.2.dta	497498977	WP_009813175.1	molecular chaperone GroEL	Roseovarius nubinhibens
L00874_S30	F201971	1027	532.768	2	1063.52	1063.52	0.202158	28.08	381	390	R	VGGMTEVEVK	E	Oxidation (M) [4]	0	838.478	L00874_S30.1401.1401.2.dta	497498977	WP_009813175.1	molecular chaperone GroEL	Roseovarius nubinhibens
L00874_S30	F201971	1028	532.768	2	1063.52	1063.52	0.427824	31.44	381	390	R	VGGMTEVEVK	E	Oxidation (M) [4]	0	873.018	L00874_S30.1492.1492.2.dta	497498977	WP_009813175.1	molecular chaperone GroEL	Roseovarius nubinhibens
L00874_S30	F201971	1029	532.771	2	1063.53	1063.53	-3.04928	22.92	182	190	R	VSYDVQPTR	E		0	1088.08	L00874_S30.2043.2043.2.dta	497498165	WP_009812363.1	DNA-directed RNA polymerase subunit alpha	Roseovarius nubinhibens
L00874_S30	F201971	1030	532.814	2	1063.61	1063.61	-0.0629928	23.36	305	314	R	AQIVIPNGPR	L		0	1621.76	L00874_S30.3570.3570.2.dta	497498964	WP_009813162.1	heme ABC transporter ATP-binding protein	Roseovarius nubinhibens
L00874_S30	F201971	1031	532.814	2	1063.61	1063.61	0.275476	21.32	305	314	R	AQIVIPNGPR	L		0	1633.78	L00874_S30.3606.3606.2.dta	497498964	WP_009813162.1	heme ABC transporter ATP-binding protein	Roseovarius nubinhibens
L00874_S30	F201971	1032	533.246	2	1064.48	1064.48	-0.620023	24.38	106	114	K	SDPSFDEIR	A		0	1740.52	L00874_S30.3928.3928.2.dta	497498013	WP_009812211.1	immunogenic protein	Roseovarius nubinhibens
L00874_S30	F201971	1033	533.246	2	1064.48	1064.48	-0.39456	22.93	106	114	K	SDPSFDEIR	A		0	1720.73	L00874_S30.3868.3868.2.dta	497498013	WP_009812211.1	immunogenic protein	Roseovarius nubinhibens
L00874_S30	F201971	1034	533.246	2	1064.48	1064.48	0.0563657	36.55	106	114	K	SDPSFDEIR	A		0	1730.13	L00874_S30.3896.3896.2.dta	497498013	WP_009812211.1	immunogenic protein	Roseovarius nubinhibens
L00874_S30	F201971	1035	533.246	2	1064.48	1064.48	0.281828	22.36	106	114	K	SDPSFDEIR	A		0	1751.67	L00874_S30.3963.3963.2.dta	497498013	WP_009812211.1	immunogenic protein	Roseovarius nubinhibens
L00874_S30	F201971	1042	533.817	2	1065.62	1065.62	1.02476	24.16	189	200	K	GALLVGPPGTGK	T		0	1767.58	L00874_S30.4011.4011.2.dta	497498482	WP_009812680.1	cell division protein FtsH	Roseovarius nubinhibens
L00874_S30	F201971	1043	533.817	2	1065.62	1065.62	1.02476	16.46	189	200	K	GALLVGPPGTGK	T		0	1757.63	L00874_S30.3981.3981.2.dta	497498482	WP_009812680.1	cell division protein FtsH	Roseovarius nubinhibens
L00874_S30	F201971	1044	533.834	2	1065.65	1065.65	-0.665319	46.01	52	60	K	IPLVQELVR	Y		0	2675.16	L00874_S30.6700.6700.2.dta	497500240	WP_009814438.1	protease modulator HflC	Roseovarius nubinhibens
L00874_S30	F201971	1045	533.834	2	1065.65	1065.65	-0.552712	44.92	52	60	K	IPLVQELVR	Y		0	2664.33	L00874_S30.6668.6668.2.dta	497500240	WP_009814438.1	protease modulator HflC	Roseovarius nubinhibens
L00874_S30	F201971	1047	534.319	2	1066.62	1066.62	-0.789406	19.12	73	82	R	GGPLLIGERR	E		1	1149.21	L00874_S30.2206.2206.2.dta	497500093	WP_009814291.1	hypothetical protein	Roseovarius nubinhibens
L00874_S30	F201971	1048	534.32	2	1066.62	1066.62	-0.208133	21.84	73	82	R	GGPLLIGERR	E		1	1138.16	L00874_S30.2176.2176.2.dta	497500093	WP_009814291.1	hypothetical protein	Roseovarius nubinhibens
L00874_S30	F201971	1049	534.32	2	1066.62	1066.62	0.241885	19.22	73	82	R	GGPLLIGERR	E		1	1127.77	L00874_S30.2148.2148.2.dta	497500093	WP_009814291.1	hypothetical protein	Roseovarius nubinhibens
L00874_S30	F201971	105	392.755	2	783.496	783.497	-0.620296	38.92	187	193	R	VVQIGIR	G		0	1431.39	L00874_S30.3003.3003.2.dta	497498295	WP_009812493.1	agmatinase	Roseovarius nubinhibens
L00874_S30	F201971	1050	534.332	2	1066.65	1066.65	0.0103127	75.71	173	183	K	LIIAGGSAIPR	V		0	1950.07	L00874_S30.4561.4561.2.dta	497499721	WP_009813919.1	serine hydroxymethyltransferase	Roseovarius nubinhibens
L00874_S30	F201971	1052	534.755	2	1067.5	1067.5	-0.032787	24.23	513	521	K	QLEDTGMFK	Q		0	1793.48	L00874_S30.4091.4091.2.dta	497499917	WP_009814115.1	3-phosphoglycerate dehydrogenase	Roseovarius nubinhibens
L00874_S30	F201971	1053	534.765	2	1067.51	1067.51	1.17938	21.79	248	257	K	GGSLSYEDLK	G		0	1606.33	L00874_S30.3523.3523.2.dta	497500092	WP_009814290.1	gamma-glutamyltransferase	Roseovarius nubinhibens
L00874_S30	F201971	1054	534.765	2	1067.51	1067.51	1.29179	43.32	248	257	K	GGSLSYEDLK	G		0	1594.79	L00874_S30.3488.3488.2.dta	497500092	WP_009814290.1	gamma-glutamyltransferase	Roseovarius nubinhibens
L00874_S30	F201971	1055	534.765	2	1067.52	1067.51	1.51661	33.1	248	257	K	GGSLSYEDLK	G		0	1585.22	L00874_S30.3459.3459.2.dta	497500092	WP_009814290.1	gamma-glutamyltransferase	Roseovarius nubinhibens
L00874_S30	F201971	1056	534.789	2	1067.56	1067.57	-0.793394	15.28	314	323	K	SSLLQLFGFG	-		0	5125.19	L00874_S30.12787.12787.2.dta	497498579	WP_009812777.1	diguanylate cyclase	Roseovarius nubinhibens
L00874_S30	F201971	1057	534.789	2	1067.56	1067.57	-0.680989	24.25	314	323	K	SSLLQLFGFG	-		0	5136.31	L00874_S30.12811.12811.2.dta	497498579	WP_009812777.1	diguanylate cyclase	Roseovarius nubinhibens
L00874_S30	F201971	1058	535.285	2	1068.56	1068.56	-0.545596	38.19	200	209	K	AQLDALPEGR	D		0	1524.29	L00874_S30.3274.3274.2.dta	497498759	WP_009812957.1	class I fructose-bisphosphate aldolase	Roseovarius nubinhibens
L00874_S30	F201971	1059	535.285	2	1068.56	1068.56	-0.0963917	39.12	200	209	K	AQLDALPEGR	D		0	1534.5	L00874_S30.3305.3305.2.dta	497498759	WP_009812957.1	class I fructose-bisphosphate aldolase	Roseovarius nubinhibens
L00874_S30	F201971	106	392.756	2	783.497	783.497	-0.140396	23.88	42	48	K	NLVVALR	E		0	1765	L00874_S30.4003.4003.2.dta	497499786	WP_009813984.1	ketol-acid reductoisomerase	Roseovarius nubinhibens
L00874_S30	F201971	1060	535.287	2	1068.56	1068.56	-0.117916	45.61	180	188	K	YVFLSEGVR	G		0	2167.97	L00874_S30.5209.5209.2.dta	750336157	WP_040618076.1	electron transfer flavoprotein-ubiquinone oxidoreductase	Roseovarius nubinhibens
L00874_S30	F201971	1061	535.287	2	1068.56	1068.56	-0.00561503	49.4	180	188	K	YVFLSEGVR	G		0	2178.71	L00874_S30.5240.5240.2.dta	750336157	WP_040618076.1	electron transfer flavoprotein-ubiquinone oxidoreductase	Roseovarius nubinhibens
L00874_S30	F201971	1062	535.288	2	1068.56	1068.56	1.60403	30.39	180	188	K	YVFLSEGVR	G		0	2190.82	L00874_S30.5277.5277.2.dta	750336157	WP_040618076.1	electron transfer flavoprotein-ubiquinone oxidoreductase	Roseovarius nubinhibens
L00874_S30	F201971	1063	535.789	2	1069.56	1069.57	-1.48939	27.99	341	351	R	AVLIPETAAAD	-		0	2600.75	L00874_S30.6485.6485.2.dta	497500332	WP_009814530.1	cobalamin biosynthesis protein CobW	Roseovarius nubinhibens
L00874_S30	F201971	1064	535.79	2	1069.56	1069.57	-0.79752	54.2	341	351	R	AVLIPETAAAD	-		0	2588.89	L00874_S30.6451.6451.2.dta	497500332	WP_009814530.1	cobalamin biosynthesis protein CobW	Roseovarius nubinhibens
L00874_S30	F201971	1065	535.832	2	1069.65	1069.65	-0.928341	51.49	267	275	R	IITLQLNQK	R		0	1960.62	L00874_S30.4592.4592.2.dta	497498094	WP_009812292.1	cytochrome C	Roseovarius nubinhibens
L00874_S30	F201971	1066	535.832	2	1069.65	1069.65	0.567476	51.41	267	275	R	IITLQLNQK	R		0	1971.25	L00874_S30.4624.4624.2.dta	497498094	WP_009812292.1	cytochrome C	Roseovarius nubinhibens
L00874_S30	F201971	1067	535.833	2	1069.65	1069.65	0.904034	49.72	267	275	R	IITLQLNQK	R		0	1981.84	L00874_S30.4657.4657.2.dta	497498094	WP_009812292.1	cytochrome C	Roseovarius nubinhibens
L00874_S30	F201971	1068	536.259	2	1070.5	1070.5	-0.193367	32.47	212	220	K	AAGYLEYER	A		0	1501.42	L00874_S30.3206.3206.2.dta	497498545	WP_009812743.1	oxidoreductase	Roseovarius nubinhibens
L00874_S30	F201971	1069	536.293	2	1070.57	1070.57	-0.353082	20.7	262	271	R	AALTPDQLSR	I		0	1484.62	L00874_S30.3155.3155.2.dta	750336186	WP_040618105.1	amidinotransferase	Roseovarius nubinhibens
L00874_S30	F201971	107	392.756	2	783.497	783.497	-0.0638165	24.77	102	108	K	VLGINLR	G		0	2063.92	L00874_S30.4901.4901.2.dta	497500695	WP_009814893.1	dehydrogenase	Roseovarius nubinhibens
L00874_S30	F201971	1070	536.293	2	1070.57	1070.57	0.0952762	33.46	262	271	R	AALTPDQLSR	I		0	1472.99	L00874_S30.3120.3120.2.dta	750336186	WP_040618105.1	amidinotransferase	Roseovarius nubinhibens
L00874_S30	F201971	1071	536.293	2	1070.57	1070.57	0.0952762	28.36	262	271	R	AALTPDQLSR	I		0	1463.12	L00874_S30.3092.3092.2.dta	750336186	WP_040618105.1	amidinotransferase	Roseovarius nubinhibens
L00874_S30	F201971	1072	536.299	2	1070.58	1070.58	0.00653849	82.37	199	210	R	AAAANGISLAGR	V		0	1282.26	L00874_S30.2573.2573.2.dta	497499811	WP_009814009.1	ABC transporter substrate-binding protein	Roseovarius nubinhibens
L00874_S30	F201971	1073	536.299	2	1070.58	1070.58	0.118627	73.76	199	210	R	AAAANGISLAGR	V		0	1296.84	L00874_S30.2614.2614.2.dta	497499811	WP_009814009.1	ABC transporter substrate-binding protein	Roseovarius nubinhibens
L00874_S30	F201971	1074	536.299	2	1070.58	1070.58	0.118627	70.31	199	210	R	AAAANGISLAGR	V		0	1268.12	L00874_S30.2533.2533.2.dta	497499811	WP_009814009.1	ABC transporter substrate-binding protein	Roseovarius nubinhibens
L00874_S30	F201971	1075	536.305	2	1070.6	1070.6	-1.62526	52.6	217	227	R	DGGAEIVGLLK	T		0	2903.85	L00874_S30.7362.7362.2.dta	497498837	WP_009813035.1	malate dehydrogenase	Roseovarius nubinhibens
L00874_S30	F201971	1076	536.306	2	1070.6	1070.6	-0.373623	64.39	217	227	R	DGGAEIVGLLK	T		0	2882.11	L00874_S30.7298.7298.2.dta	497498837	WP_009813035.1	malate dehydrogenase	Roseovarius nubinhibens
L00874_S30	F201971	1077	536.306	2	1070.6	1070.6	-0.261536	64.16	217	227	R	DGGAEIVGLLK	T		0	2892.06	L00874_S30.7327.7327.2.dta	497498837	WP_009813035.1	malate dehydrogenase	Roseovarius nubinhibens
L00874_S30	F201971	1078	536.306	2	1070.6	1070.6	0.234449	50.07	385	393	R	ELEIADLLR	F		0	3415.33	L00874_S30.8792.8792.2.dta	497499407	WP_009813605.1	alkaline phosphatase	Roseovarius nubinhibens
L00874_S30	F201971	1079	536.306	2	1070.6	1070.6	0.346536	51.64	385	393	R	ELEIADLLR	F		0	3404.49	L00874_S30.8761.8761.2.dta	497499407	WP_009813605.1	alkaline phosphatase	Roseovarius nubinhibens
L00874_S30	F201971	108	392.756	2	783.497	783.497	0.191449	17.95	42	48	K	NLVVALR	E		0	1777.92	L00874_S30.4043.4043.2.dta	497499786	WP_009813984.1	ketol-acid reductoisomerase	Roseovarius nubinhibens
L00874_S30	F201971	1080	536.307	2	1070.6	1070.6	1.26191	48.96	385	393	R	ELEIADLLR	F		0	3426.76	L00874_S30.8825.8825.2.dta	497499407	WP_009813605.1	alkaline phosphatase	Roseovarius nubinhibens
L00874_S30	F201971	1081	536.803	2	1071.59	1071.59	-0.596309	38.95	160	168	K	TVLEIDLNR	Y		0	2339.58	L00874_S30.5717.5717.2.dta	750335946	WP_040617865.1	AMP-binding protein	Roseovarius nubinhibens
L00874_S30	F201971	1082	537.285	2	1072.56	1072.56	0.209779	19.88	278	287	K	AAFQLNALPE	-		0	3132.46	L00874_S30.8010.8010.2.dta	497498931	WP_009813129.1	ABC transporter substrate-binding protein	Roseovarius nubinhibens
L00874_S30	F201971	1083	537.285	2	1072.56	1072.56	0.321662	27.87	278	287	K	AAFQLNALPE	-		0	3144.14	L00874_S30.8042.8042.2.dta	497498931	WP_009813129.1	ABC transporter substrate-binding protein	Roseovarius nubinhibens
L00874_S30	F201971	1084	537.285	2	1072.56	1072.56	1.0116	13.13	278	287	K	AAFQLNALPE	-		0	3156.03	L00874_S30.8076.8076.2.dta	497498931	WP_009813129.1	ABC transporter substrate-binding protein	Roseovarius nubinhibens
L00874_S30	F201971	1085	537.296	2	1072.58	1072.58	0.168753	26.79	59	69	K	ILVGDGSEGVK	V		0	1356.9	L00874_S30.2788.2788.2.dta	497498875	WP_009813073.1	dihydrolipoamide acetyltransferase	Roseovarius nubinhibens
L00874_S30	F201971	1086	537.777	2	1073.54	1073.54	0.527228	34.87	270	279	K	GVLGYDPEPK	V		0	1761.7	L00874_S30.3993.3993.2.dta	497499997	WP_009814195.1	glyceraldehyde-3-phosphate dehydrogenase	Roseovarius nubinhibens
L00874_S30	F201971	1087	537.784	2	1073.55	1073.55	0.00279446	35.46	79	87	K	ALDVVCIER	N	Carbamidomethyl (C) [6]	0	2019.54	L00874_S30.4769.4769.2.dta	497501234	WP_009815432.1	aminopeptidase A	Roseovarius nubinhibens
L00874_S30	F201971	1088	537.785	2	1073.55	1073.55	0.692094	34.48	79	87	K	ALDVVCIER	N	Carbamidomethyl (C) [6]	0	2030.59	L00874_S30.4801.4801.2.dta	497501234	WP_009815432.1	aminopeptidase A	Roseovarius nubinhibens
L00874_S30	F201971	1089	538.242	2	1074.47	1074.47	0.140535	14.76	144	152	R	YATMADFEK	F		0	1830.95	L00874_S30.4205.4205.2.dta	497501061	WP_009815259.1	trimethylamine methyltransferase	Roseovarius nubinhibens
L00874_S30	F201971	109	392.756	2	783.497	783.497	0.247608	22.43	187	193	R	VVQIGIR	G		0	1420.35	L00874_S30.2971.2971.2.dta	497498295	WP_009812493.1	agmatinase	Roseovarius nubinhibens
L00874_S30	F201971	1090	538.282	2	1074.55	1074.55	0.548137	53.95	383	392	K	GTGINMEVVR	E		0	1671.97	L00874_S30.3722.3722.2.dta	497501186	WP_009815384.1	peptide ABC transporter substrate-binding protein	Roseovarius nubinhibens
L00874_S30	F201971	1091	538.283	2	1074.55	1074.55	1.81378	41.9	383	392	K	GTGINMEVVR	E		0	1662.35	L00874_S30.3693.3693.2.dta	497501186	WP_009815384.1	peptide ABC transporter substrate-binding protein	Roseovarius nubinhibens
L00874_S30	F201971	1092	538.287	2	1074.56	1074.56	0.0604899	45.33	507	516	K	ITLDPEVAAF	-		0	3594.67	L00874_S30.9275.9275.2.dta	497499407	WP_009813605.1	alkaline phosphatase	Roseovarius nubinhibens
L00874_S30	F201971	1093	538.298	2	1074.58	1074.58	-0.163785	53.36	111	120	K	FGVELIGANR	E		0	2382.52	L00874_S30.5846.5846.2.dta	497498135	WP_009812333.1	carbamoyl phosphate synthase large subunit	Roseovarius nubinhibens
L00874_S30	F201971	1094	538.299	2	1074.58	1074.58	0.622568	38.02	465	475	R	AGFGEALVVGR	E		0	2244.76	L00874_S30.5437.5437.2.dta	750336442	WP_040618361.1	malic enzyme	Roseovarius nubinhibens
L00874_S30	F201971	1095	538.3	2	1074.59	1074.58	2.89322	34.63	465	475	R	AGFGEALVVGR	E		0	2255.86	L00874_S30.5470.5470.2.dta	750336442	WP_040618361.1	malic enzyme	Roseovarius nubinhibens
L00874_S30	F201971	1096	538.756	2	1075.5	1075.5	0.569039	64.46	222	231	R	GVEDVMAEAR	E		0	1841.72	L00874_S30.4238.4238.2.dta	497498295	WP_009812493.1	agmatinase	Roseovarius nubinhibens
L00874_S30	F201971	1097	538.768	2	1075.52	1075.52	-0.89166	16.93	459	467	R	AEMLQEVEK	I		0	1432	L00874_S30.3005.3005.2.dta	497498094	WP_009812292.1	cytochrome C	Roseovarius nubinhibens
L00874_S30	F201971	1098	538.768	2	1075.52	1075.52	-0.0920483	33.65	459	467	R	AEMLQEVEK	I		0	1408.56	L00874_S30.2936.2936.2.dta	497498094	WP_009812292.1	cytochrome C	Roseovarius nubinhibens
L00874_S30	F201971	1099	538.768	2	1075.52	1075.52	0.131099	26.82	459	467	R	AEMLQEVEK	I		0	1419.67	L00874_S30.2969.2969.2.dta	497498094	WP_009812292.1	cytochrome C	Roseovarius nubinhibens
L00874_S30	F201971	110	393.248	2	784.481	784.481	0.351825	27.13	322	328	R	ALLAEIR	A		0	1806.81	L00874_S30.4132.4132.2.dta	497498984	WP_009813182.1	C4-dicarboxylate ABC transporter substrate-binding protein	Roseovarius nubinhibens
L00874_S30	F201971	1100	538.768	2	1075.52	1075.52	0.131099	23.96	459	467	R	AEMLQEVEK	I		0	1398.31	L00874_S30.2906.2906.2.dta	497498094	WP_009812292.1	cytochrome C	Roseovarius nubinhibens
L00874_S30	F201971	1101	538.79	2	1075.57	1075.57	-0.520656	48.15	43	53	R	GLAGVFDAAQK	A		0	2079.01	L00874_S30.4945.4945.2.dta	497500869	WP_009815067.1	ABC transporter substrate-binding protein	Roseovarius nubinhibens
L00874_S30	F201971	1102	538.79	2	1075.57	1075.57	-0.0743794	47.79	43	53	R	GLAGVFDAAQK	A		0	2067.86	L00874_S30.4912.4912.2.dta	497500869	WP_009815067.1	ABC transporter substrate-binding protein	Roseovarius nubinhibens
L00874_S30	F201971	1103	538.791	2	1075.57	1075.57	0.502061	45.32	43	53	R	GLAGVFDAAQK	A		0	2057.66	L00874_S30.4882.4882.2.dta	497500869	WP_009815067.1	ABC transporter substrate-binding protein	Roseovarius nubinhibens
L00874_S30	F201971	1104	539.264	2	1076.51	1076.51	-0.748712	32.81	324	333	R	GMMPWISAGK	M		0	2549.49	L00874_S30.6336.6336.2.dta	497499786	WP_009813984.1	ketol-acid reductoisomerase	Roseovarius nubinhibens
L00874_S30	F201971	1105	539.264	2	1076.51	1076.51	-0.525771	37.44	324	333	R	GMMPWISAGK	M		0	2560.62	L00874_S30.6370.6370.2.dta	497499786	WP_009813984.1	ketol-acid reductoisomerase	Roseovarius nubinhibens
L00874_S30	F201971	1107	539.275	2	1076.54	1076.54	-0.939123	30.19	344	352	K	LGFMSFFTK	A		0	3501.08	L00874_S30.9028.9028.2.dta	497498841	WP_009813039.1	dihydrolipoamide succinyltransferase	Roseovarius nubinhibens
L00874_S30	F201971	1108	539.276	2	1076.54	1076.54	0.194141	41.19	344	352	K	LGFMSFFTK	A		0	3521.34	L00874_S30.9078.9078.2.dta	497498841	WP_009813039.1	dihydrolipoamide succinyltransferase	Roseovarius nubinhibens
L00874_S30	F201971	1109	539.276	2	1076.54	1076.54	0.881531	45.19	344	352	K	LGFMSFFTK	A		0	3511.04	L00874_S30.9052.9052.2.dta	497498841	WP_009813039.1	dihydrolipoamide succinyltransferase	Roseovarius nubinhibens
L00874_S30	F201971	111	393.248	2	784.482	784.481	1.67754	29.04	322	328	R	ALLAEIR	A		0	1795.84	L00874_S30.4098.4098.2.dta	497498984	WP_009813182.1	C4-dicarboxylate ABC transporter substrate-binding protein	Roseovarius nubinhibens
L00874_S30	F201971	1110	539.755	2	1077.49	1077.49	0.258006	48.18	58	66	R	MDGMDLLQR	L		0	2502.21	L00874_S30.6196.6196.2.dta	497500519	WP_009814717.1	DNA-binding response regulator	Roseovarius nubinhibens
L00874_S30	F201971	1112	540.801	2	1079.59	1079.59	0.250096	34.14	457	466	R	TAAYLVSIDK	V		0	1932.45	L00874_S30.4509.4509.2.dta	750336151	WP_040618070.1	glutamate dehydrogenase	Roseovarius nubinhibens
L00874_S30	F201971	1113	540.801	2	1079.59	1079.59	0.583557	31.66	457	466	R	IGYVASEITK	N		0	1582.99	L00874_S30.3452.3452.2.dta	497500024	WP_009814222.1	adenylylsulfate kinase	Roseovarius nubinhibens
L00874_S30	F201971	1114	540.801	2	1079.59	1079.59	-0.215823	23	269	277	R	EAVWHGLIR	R		0	1814.85	L00874_S30.4156.4156.2.dta	497500024	WP_009814222.1	adenylylsulfate kinase	Roseovarius nubinhibens
L00874_S30	F201971	1118	541.271	2	1080.53	1080.53	-0.0471992	49.69	1	9	-	MDLSEAIFR	E		0	2979.37	L00874_S30.7575.7575.2.dta	497501089	WP_009815287.1	integration host factor subunit alpha	Roseovarius nubinhibens
L00874_S30	F201971	1119	541.271	2	1080.53	1080.53	0.637652	60.56	1	9	-	MDLSEAIFR	E		0	2990.4	L00874_S30.7606.7606.2.dta	497501089	WP_009815287.1	integration host factor subunit alpha	Roseovarius nubinhibens
L00874_S30	F201971	1120	541.274	2	1080.53	1080.54	-1.89628	23.99	2	10	M	AQNYPIYGR	I		0	1326.54	L00874_S30.2701.2701.2.dta	497498326	WP_009812524.1	homospermidine synthase	Roseovarius nubinhibens
L00874_S30	F201971	1121	541.28	2	1080.55	1080.55	0.220259	24.3	99	107	R	MALPMTYVR	K		0	2331.79	L00874_S30.5694.5694.2.dta	497500970	WP_009815168.1	orotate phosphoribosyltransferase	Roseovarius nubinhibens
L00874_S30	F201971	1122	541.334	2	1080.65	1080.65	-0.471011	31.15	560	570	R	LDVGGAPLVLK	V		0	2491.73	L00874_S30.6165.6165.2.dta	497501175	WP_009815373.1	acetyl/propionyl-CoA carboxylase subuit alpha	Roseovarius nubinhibens
L00874_S30	F201971	1123	541.334	2	1080.65	1080.65	-0.137879	19.67	560	570	R	LDVGGAPLVLK	V		0	2508.28	L00874_S30.6214.6214.2.dta	497501175	WP_009815373.1	acetyl/propionyl-CoA carboxylase subuit alpha	Roseovarius nubinhibens
L00874_S30	F201971	1124	541.762	2	1081.51	1081.51	-0.943125	16.25	256	264	R	AEICELGYK	I	Carbamidomethyl (C) [4]	0	1601.58	L00874_S30.3509.3509.2.dta	497501193	WP_009815391.1	pyruvate carboxylase	Roseovarius nubinhibens
L00874_S30	F201971	1126	541.795	2	1081.58	1081.58	-0.350414	51.68	43	52	K	STLSYVLSGR	D		0	2298.97	L00874_S30.5595.5595.2.dta	497501006	WP_009815204.1	ABC transporter ATP-binding protein	Roseovarius nubinhibens
L00874_S30	F201971	1127	541.796	2	1081.58	1081.58	-0.128516	56.98	43	52	K	STLSYVLSGR	D		0	2287.48	L00874_S30.5561.5561.2.dta	497501006	WP_009815204.1	ABC transporter ATP-binding protein	Roseovarius nubinhibens
L00874_S30	F201971	1128	541.796	2	1081.58	1081.58	-0.128516	42.32	43	52	K	STLSYVLSGR	D		0	2276.68	L00874_S30.5530.5530.2.dta	497501006	WP_009815204.1	ABC transporter ATP-binding protein	Roseovarius nubinhibens
L00874_S30	F201971	1130	542.293	2	1082.57	1082.57	-0.0166271	42.44	79	90	K	NAAADLPLGGGK	A		0	1556.57	L00874_S30.3372.3372.2.dta	915014150	WP_050754148.1	amino acid dehydrogenase	Roseovarius nubinhibens
L00874_S30	F201971	1131	542.295	2	1082.58	1082.58	-0.228159	42.96	433	441	R	FISLDGLYR	A		0	2863.43	L00874_S30.7243.7243.2.dta	497500980	WP_009815178.1	amidophosphoribosyltransferase	Roseovarius nubinhibens
L00874_S30	F201971	1132	542.739	2	1083.46	1083.46	1.00696	33.82	372	379	R	GWQMFMER	S		0	2651.52	L00874_S30.6631.6631.2.dta	497500413	WP_009814611.1	RNA polymerase sigma factor RpoD	Roseovarius nubinhibens
L00874_S30	F201971	1133	542.782	2	1083.55	1083.55	-0.638642	18.14	117	127	R	AMPNTPAAVGR	G		0	1076.66	L00874_S30.2013.2013.2.dta	750336111	WP_040618030.1	pyrroline-5-carboxylate reductase	Roseovarius nubinhibens
L00874_S30	F201971	1134	542.782	2	1083.55	1083.55	-0.638642	28.35	117	127	R	AMPNTPAAVGR	G		0	1099.09	L00874_S30.2072.2072.2.dta	750336111	WP_040618030.1	pyrroline-5-carboxylate reductase	Roseovarius nubinhibens
L00874_S30	F201971	1135	542.782	2	1083.55	1083.55	-0.195653	28.7	117	127	R	AMPNTPAAVGR	G		0	1087.42	L00874_S30.2041.2041.2.dta	750336111	WP_040618030.1	pyrroline-5-carboxylate reductase	Roseovarius nubinhibens
L00874_S30	F201971	1137	542.785	2	1083.56	1083.56	-0.0350697	27.15	62	71	K	TGTEVPIDPR	R		0	1413.15	L00874_S30.2950.2950.2.dta	497501089	WP_009815287.1	integration host factor subunit alpha	Roseovarius nubinhibens
L00874_S30	F201971	1138	542.813	2	1083.61	1083.61	0.567547	43.57	5	15	K	MGIVGLPNVGK	S		0	2417.69	L00874_S30.5950.5950.2.dta	497498528	WP_009812726.1	GTP-binding protein	Roseovarius nubinhibens
L00874_S30	F201971	1139	543.285	2	1084.56	1084.56	0.654646	57.28	329	337	R	ITESFVAYR	D		0	1819.23	L00874_S30.4169.4169.2.dta	497498701	WP_009812899.1	ABC transporter substrate-binding protein	Roseovarius nubinhibens
L00874_S30	F201971	114	393.758	2	785.501	785.501	0.152769	18.98	2	9	M	AITAALVK	Q		0	1367.02	L00874_S30.2816.2816.2.dta	750336226	WP_040618145.1	elongation factor Ts	Roseovarius nubinhibens
L00874_S30	F201971	1140	543.306	2	1084.6	1084.6	-0.930298	29.03	241	250	K	QLNISNVAAR	Q		0	1496.31	L00874_S30.3190.3190.2.dta	497499518	WP_009813716.1	ATPase	Roseovarius nubinhibens
L00874_S30	F201971	1141	543.306	2	1084.6	1084.6	-0.579938	47.65	241	250	K	QLNISNVAAR	Q		0	1485.18	L00874_S30.3157.3157.2.dta	497499518	WP_009813716.1	ATPase	Roseovarius nubinhibens
L00874_S30	F201971	1143	544.291	2	1086.57	1086.57	0.0579808	42.7	368	378	K	ALGEAGVSIDR	M		0	1548.36	L00874_S30.3347.3347.2.dta	497500395	WP_009814593.1	homoserine dehydrogenase	Roseovarius nubinhibens
L00874_S30	F201971	1144	544.296	2	1086.58	1086.58	-0.451877	25.04	96	104	R	AVVYYMLTK	H		0	2279.49	L00874_S30.5538.5538.2.dta	497499204	WP_009813402.1	hypothetical protein	Roseovarius nubinhibens
L00874_S30	F201971	1145	544.297	2	1086.58	1086.58	0.560475	40.81	96	104	R	AVVYYMLTK	H		0	2268.98	L00874_S30.5508.5508.2.dta	497499204	WP_009813402.1	hypothetical protein	Roseovarius nubinhibens
L00874_S30	F201971	1147	544.788	2	1087.56	1087.56	-0.621574	92.53	13	23	R	LDAATVASANR	S		0	1185.74	L00874_S30.2305.2305.2.dta	497498766	WP_009812964.1	sugar transporter	Roseovarius nubinhibens
L00874_S30	F201971	1148	544.788	2	1087.56	1087.56	-0.16183	100.94	13	23	R	LDAATVASANR	S		0	1195.31	L00874_S30.2331.2331.2.dta	497498766	WP_009812964.1	sugar transporter	Roseovarius nubinhibens
L00874_S30	F201971	1149	544.789	2	1087.56	1087.56	1.18062	50.13	13	23	R	LDAATVASANR	S		0	1208.92	L00874_S30.2369.2369.2.dta	497498766	WP_009812964.1	sugar transporter	Roseovarius nubinhibens
L00874_S30	F201971	115	393.758	2	785.501	785.501	0.305537	25.49	2	9	M	AITAALVK	Q		0	1344.91	L00874_S30.2753.2753.2.dta	750336226	WP_040618145.1	elongation factor Ts	Roseovarius nubinhibens
L00874_S30	F201971	1150	544.821	2	1087.63	1087.63	-0.0579242	27.85	134	143	K	VVDLLAPYAK	G		0	2552.17	L00874_S30.6344.6344.2.dta	497500160	WP_009814358.1	ATP synthase subunit beta	Roseovarius nubinhibens
L00874_S30	F201971	1151	544.821	2	1087.63	1087.63	-0.0579242	26.17	134	143	K	VVDLLAPYAK	G		0	2586.38	L00874_S30.6444.6444.2.dta	497500160	WP_009814358.1	ATP synthase subunit beta	Roseovarius nubinhibens
L00874_S30	F201971	1152	544.821	2	1087.63	1087.63	0.0524076	34.18	134	143	K	VVDLLAPYAK	G		0	2542.15	L00874_S30.6314.6314.2.dta	497500160	WP_009814358.1	ATP synthase subunit beta	Roseovarius nubinhibens
L00874_S30	F201971	1153	544.821	2	1087.63	1087.63	0.383403	30.47	134	143	K	VVDLLAPYAK	G		0	2573.79	L00874_S30.6408.6408.2.dta	497500160	WP_009814358.1	ATP synthase subunit beta	Roseovarius nubinhibens
L00874_S30	F201971	1154	544.821	2	1087.63	1087.63	0.604067	49.83	134	143	K	VVDLLAPYAK	G		0	2562.68	L00874_S30.6376.6376.2.dta	497500160	WP_009814358.1	ATP synthase subunit beta	Roseovarius nubinhibens
L00874_S30	F201971	1155	545.279	2	1088.54	1088.54	-0.140555	37.21	409	417	R	ICWIGLGDR	H	Carbamidomethyl (C) [2]	0	2682.26	L00874_S30.6720.6720.2.dta	497498952	WP_009813150.1	urocanate hydratase	Roseovarius nubinhibens
L00874_S30	F201971	1156	545.288	2	1088.56	1088.56	-0.389505	25.32	127	135	R	LEAYQPVNR	A		0	1124.38	L00874_S30.2139.2139.2.dta	497500494	WP_009814692.1	lipoprotein	Roseovarius nubinhibens
L00874_S30	F201971	1157	545.3	2	1088.59	1088.59	-0.601698	26.5	227	236	K	LLAENPAYAK	A		0	1320.78	L00874_S30.2684.2684.2.dta	497498413	WP_009812611.1	C4-dicarboxylate ABC transporter substrate-binding protein	Roseovarius nubinhibens
L00874_S30	F201971	1158	545.3	2	1088.59	1088.59	-0.142386	38.52	227	236	K	LLAENPAYAK	A		0	1297.72	L00874_S30.2616.2616.2.dta	497498413	WP_009812611.1	C4-dicarboxylate ABC transporter substrate-binding protein	Roseovarius nubinhibens
L00874_S30	F201971	1159	545.301	2	1088.59	1088.59	0.188318	45.57	227	236	K	LLAENPAYAK	A		0	1287.23	L00874_S30.2587.2587.2.dta	497498413	WP_009812611.1	C4-dicarboxylate ABC transporter substrate-binding protein	Roseovarius nubinhibens
L00874_S30	F201971	116	393.758	2	785.501	785.501	0.381922	21.12	2	9	M	AITAALVK	Q		0	1355.82	L00874_S30.2784.2784.2.dta	750336226	WP_040618145.1	elongation factor Ts	Roseovarius nubinhibens
L00874_S30	F201971	1160	545.301	2	1088.59	1088.59	0.298552	41.22	227	236	K	LLAENPAYAK	A		0	1276.17	L00874_S30.2555.2555.2.dta	497498413	WP_009812611.1	C4-dicarboxylate ABC transporter substrate-binding protein	Roseovarius nubinhibens
L00874_S30	F201971	1161	545.301	2	1088.59	1088.59	0.978333	41.41	227	236	K	LLAENPAYAK	A		0	1309.07	L00874_S30.2649.2649.2.dta	497498413	WP_009812611.1	C4-dicarboxylate ABC transporter substrate-binding protein	Roseovarius nubinhibens
L00874_S30	F201971	1162	545.769	2	1089.52	1089.52	-0.174388	26.23	107	115	K	AGDLFPWER	V		0	2909.31	L00874_S30.7378.7378.2.dta	497500092	WP_009814290.1	gamma-glutamyltransferase	Roseovarius nubinhibens
L00874_S30	F201971	1163	545.77	2	1089.52	1089.52	0.156031	36.6	107	115	K	AGDLFPWER	V		0	2886.92	L00874_S30.7312.7312.2.dta	497500092	WP_009814290.1	gamma-glutamyltransferase	Roseovarius nubinhibens
L00874_S30	F201971	1164	545.77	2	1089.52	1089.52	0.376311	30.56	107	115	K	AGDLFPWER	V		0	2897.47	L00874_S30.7343.7343.2.dta	497500092	WP_009814290.1	gamma-glutamyltransferase	Roseovarius nubinhibens
L00874_S30	F201971	1165	545.782	2	1089.55	1089.55	-0.0183562	65.99	216	225	R	MADSLDIVAR	G		0	2100.7	L00874_S30.5009.5009.2.dta	497500092	WP_009814290.1	gamma-glutamyltransferase	Roseovarius nubinhibens
L00874_S30	F201971	1166	545.782	2	1089.55	1089.55	1.43179	65	216	225	R	MADSLDIVAR	G		0	2111.55	L00874_S30.5041.5041.2.dta	497500092	WP_009814290.1	gamma-glutamyltransferase	Roseovarius nubinhibens
L00874_S30	F201971	1167	545.79	2	1089.57	1089.57	-0.327653	59.23	259	268	K	ISTDTLVGER	V		0	1574.58	L00874_S30.3426.3426.2.dta	497498232	WP_009812430.1	hypothetical protein	Roseovarius nubinhibens
L00874_S30	F201971	1168	545.79	2	1089.57	1089.57	-0.199162	58.84	259	268	K	ISTDTLVGER	V		0	1552.92	L00874_S30.3361.3361.2.dta	497498232	WP_009812430.1	hypothetical protein	Roseovarius nubinhibens
L00874_S30	F201971	1169	545.791	2	1089.57	1089.57	-0.0890262	75.88	259	268	K	ISTDTLVGER	V		0	1563.82	L00874_S30.3393.3393.2.dta	497498232	WP_009812430.1	hypothetical protein	Roseovarius nubinhibens
L00874_S30	F201971	1170	545.809	2	1089.6	1089.6	-0.214757	43.68	467	476	K	DSVSSLLTRL	-		1	3345.6	L00874_S30.8598.8598.2.dta	497497886	WP_009812084.1	pyridine nucleotide transhydrogenase	Roseovarius nubinhibens
L00874_S30	F201971	1171	545.809	2	1089.6	1089.6	0.244126	53.94	467	476	K	DSVSSLLTRL	-		1	3332.75	L00874_S30.8563.8563.2.dta	497497886	WP_009812084.1	pyridine nucleotide transhydrogenase	Roseovarius nubinhibens
L00874_S30	F201971	1174	546.351	2	1090.69	1090.69	0.443757	31.52	173	183	R	AGLPVLGVLPR	R		0	2974.56	L00874_S30.7562.7562.2.dta	497500342	WP_009814540.1	cobyrinic acid a,c-diamide synthase	Roseovarius nubinhibens
L00874_S30	F201971	1176	546.783	2	1091.55	1091.55	-0.925287	58.44	48	57	K	LTDMTLAEAK	E		0	1601.87	L00874_S30.3510.3510.2.dta	497499510	WP_009813708.1	hypothetical protein	Roseovarius nubinhibens
L00874_S30	F201971	1177	546.784	2	1091.55	1091.55	0.0641288	48.62	48	57	K	LTDMTLAEAK	E		0	1610.59	L00874_S30.3536.3536.2.dta	497499510	WP_009813708.1	hypothetical protein	Roseovarius nubinhibens
L00874_S30	F201971	1178	546.8	2	1091.59	1091.59	0.00916098	44.55	242	250	R	LFSVIEEQK	Q		0	2068.41	L00874_S30.4914.4914.2.dta	750336032	WP_040617951.1	spermidine/putrescine ABC transporter substrate-binding protein	Roseovarius nubinhibens
L00874_S30	F201971	1179	546.801	2	1091.59	1091.59	0.247346	25.27	242	250	R	LFSVIEEQK	Q		0	2057.4	L00874_S30.4881.4881.2.dta	750336032	WP_040617951.1	spermidine/putrescine ABC transporter substrate-binding protein	Roseovarius nubinhibens
L00874_S30	F201971	1180	547.28	2	1092.55	1092.55	0.245299	33.62	130	138	K	DLYGVLEER	G		0	2781.83	L00874_S30.7008.7008.2.dta	497501005	WP_009815203.1	Fe-S cluster assembly protein SufD	Roseovarius nubinhibens
L00874_S30	F201971	1181	547.28	2	1092.55	1092.55	0.794475	37.67	130	138	K	DLYGVLEER	G		0	2770.82	L00874_S30.6976.6976.2.dta	497501005	WP_009815203.1	Fe-S cluster assembly protein SufD	Roseovarius nubinhibens
L00874_S30	F201971	1182	547.289	2	1092.56	1092.56	0.413706	22.87	68	78	K	TLAYPAGMAAK	A		0	1535.05	L00874_S30.3307.3307.2.dta	497501234	WP_009815432.1	aminopeptidase A	Roseovarius nubinhibens
L00874_S30	F201971	1185	549.265	2	1096.51	1096.52	-0.78795	61.97	293	301	R	QALMYAMNR	E		0	1701.79	L00874_S30.3812.3812.2.dta	497498499	WP_009812697.1	peptide ABC transporter substrate-binding protein	Roseovarius nubinhibens
L00874_S30	F201971	1186	549.265	2	1096.52	1096.52	-0.3502	60.81	293	301	R	QALMYAMNR	E		0	1711.64	L00874_S30.3841.3841.2.dta	497498499	WP_009812697.1	peptide ABC transporter substrate-binding protein	Roseovarius nubinhibens
L00874_S30	F201971	1187	549.269	2	1096.52	1096.52	0.36935	39.82	380	388	R	ESALMDIYR	V		0	2365.61	L00874_S30.5795.5795.2.dta	497498207	WP_009812405.1	DNA-directed RNA polymerase subunit beta	Roseovarius nubinhibens
L00874_S30	F201971	1188	549.269	2	1096.52	1096.52	1.04421	39.54	380	388	R	ESALMDIYR	V		0	2354.66	L00874_S30.5762.5762.2.dta	497498207	WP_009812405.1	DNA-directed RNA polymerase subunit beta	Roseovarius nubinhibens
L00874_S30	F201971	1189	549.301	2	1096.59	1096.59	0.0784251	20.04	136	146	R	LVAPEGVDAAR	I		0	1348.2	L00874_S30.2763.2763.2.dta	497498297	WP_009812495.1	cytochrome C oxidase subunit II	Roseovarius nubinhibens
L00874_S30	F201971	1190	549.301	2	1096.59	1096.59	0.625577	37.74	136	146	R	LVAPEGVDAAR	I		0	1359.03	L00874_S30.2794.2794.2.dta	497498297	WP_009812495.1	cytochrome C oxidase subunit II	Roseovarius nubinhibens
L00874_S30	F201971	1191	549.759	2	1097.5	1097.5	0.512983	54.66	165	174	R	FDAGEFDVAK	I		0	2246.53	L00874_S30.5442.5442.2.dta	497500159	WP_009814357.1	F0F1 ATP synthase subunit gamma	Roseovarius nubinhibens
L00874_S30	F201971	1192	549.759	2	1097.5	1097.5	0.622322	54.83	165	174	R	FDAGEFDVAK	I		0	2235.01	L00874_S30.5408.5408.2.dta	497500159	WP_009814357.1	F0F1 ATP synthase subunit gamma	Roseovarius nubinhibens
L00874_S30	F201971	1193	549.759	2	1097.5	1097.5	0.968562	52.21	165	174	R	FDAGEFDVAK	I		0	2225.06	L00874_S30.5379.5379.2.dta	497500159	WP_009814357.1	F0F1 ATP synthase subunit gamma	Roseovarius nubinhibens
L00874_S30	F201971	1195	549.785	2	1097.55	1097.55	0.0792671	16.46	185	192	R	ELTQWFFK	I		0	3133.48	L00874_S30.8013.8013.2.dta	497498280	WP_009812478.1	leucine--tRNA ligase	Roseovarius nubinhibens
L00874_S30	F201971	1196	549.811	2	1097.61	1097.61	0.0592197	21.56	160	170	K	QLSGVGPALEK	K		0	1432.33	L00874_S30.3006.3006.2.dta	750336243	WP_040618162.1	50S ribosomal protein L21	Roseovarius nubinhibens
L00874_S30	F201971	1197	549.811	2	1097.61	1097.61	0.168548	21.66	160	170	K	QLSGVGPALEK	K		0	1441.95	L00874_S30.3033.3033.2.dta	750336243	WP_040618162.1	50S ribosomal protein L21	Roseovarius nubinhibens
L00874_S30	F201971	120	394.245	2	786.475	786.475	-0.345847	19.07	98	104	R	IFGPVVR	E		0	1651.82	L00874_S30.3661.3661.2.dta	494669651	WP_007427594.1	MULTISPECIES: 50S ribosomal protein L14	Rhodobacteraceae
L00874_S30	F201971	1200	550.309	2	1098.6	1098.6	0.292189	68.82	29	39	R	LAAEAGAEVLR	A		0	1572.05	L00874_S30.3418.3418.2.dta	497500092	WP_009814290.1	gamma-glutamyltransferase	Roseovarius nubinhibens
L00874_S30	F201971	1201	550.309	2	1098.6	1098.6	0.619878	75.69	29	39	R	LAAEAGAEVLR	A		0	1561.17	L00874_S30.3385.3385.2.dta	497500092	WP_009814290.1	gamma-glutamyltransferase	Roseovarius nubinhibens
L00874_S30	F201971	1202	550.309	2	1098.6	1098.6	0.619878	55.69	29	39	R	LAAEAGAEVLR	A		0	1551.2	L00874_S30.3356.3356.2.dta	497500092	WP_009814290.1	gamma-glutamyltransferase	Roseovarius nubinhibens
L00874_S30	F201971	1203	550.784	2	1099.55	1099.55	-0.612975	20.98	261	270	K	AALDILSDWP	-		0	4399.25	L00874_S30.11268.11268.2.dta	497498247	WP_009812445.1	inositol monophosphatase	Roseovarius nubinhibens
L00874_S30	F201971	1204	550.785	2	1099.55	1099.55	-0.267381	16	261	270	K	AALDILSDWP	-		0	4388.29	L00874_S30.11241.11241.2.dta	497498247	WP_009812445.1	inositol monophosphatase	Roseovarius nubinhibens
L00874_S30	F201971	1206	550.79	2	1099.57	1099.57	0.150059	49.04	41	50	K	ISSFGTFSVR	Q		0	2209.8	L00874_S30.5333.5333.2.dta	497501089	WP_009815287.1	integration host factor subunit alpha	Roseovarius nubinhibens
L00874_S30	F201971	1207	550.801	2	1099.59	1099.59	-0.698444	59.87	107	117	R	AEAQAIVAEAK	A		0	1140.13	L00874_S30.2181.2181.2.dta	750336058	WP_040617977.1	ATP F0F1 synthase subunit B'	Roseovarius nubinhibens
L00874_S30	F201971	1208	550.801	2	1099.59	1099.59	-0.371048	61.27	107	117	R	AEAQAIVAEAK	A		0	1152.3	L00874_S30.2214.2214.2.dta	750336058	WP_040617977.1	ATP F0F1 synthase subunit B'	Roseovarius nubinhibens
L00874_S30	F201971	1209	550.801	2	1099.59	1099.59	-0.261916	59.26	107	117	R	AEAQAIVAEAK	A		0	1163.92	L00874_S30.2245.2245.2.dta	750336058	WP_040617977.1	ATP F0F1 synthase subunit B'	Roseovarius nubinhibens
L00874_S30	F201971	1210	550.809	2	1099.6	1099.6	0.275554	25.03	266	275	K	ILGVYPADPR	R		0	2041.69	L00874_S30.4835.4835.2.dta	497499700	WP_009813898.1	prephenate dehydratase	Roseovarius nubinhibens
L00874_S30	F201971	1211	550.819	2	1099.62	1099.62	-0.850291	34.71	51	61	K	LVAALTEQAGK	L		0	1410.45	L00874_S30.2942.2942.2.dta	497500131	WP_009814329.1	acetylornithine aminotransferase	Roseovarius nubinhibens
L00874_S30	F201971	1212	550.819	2	1099.62	1099.62	0.604752	56.25	51	61	K	LVAALTEQAGK	L		0	1399.55	L00874_S30.2910.2910.2.dta	497500131	WP_009814329.1	acetylornithine aminotransferase	Roseovarius nubinhibens
L00874_S30	F201971	1213	550.828	2	1099.64	1099.64	-0.805717	48.75	393	402	R	VPIMALTSLR	G		0	2688.73	L00874_S30.6739.6739.2.dta	497498350	WP_009812548.1	pyruvate kinase	Roseovarius nubinhibens
L00874_S30	F201971	1214	550.829	2	1099.64	1099.64	0.303735	50.84	393	402	R	VPIMALTSLR	G		0	2676.94	L00874_S30.6705.6705.2.dta	497498350	WP_009812548.1	pyruvate kinase	Roseovarius nubinhibens
L00874_S30	F201971	1215	550.837	2	1099.66	1099.66	-0.956659	15.05	80	90	R	AITGLGLKEAK	E		1	1085.79	L00874_S30.2037.2037.2.dta	497498208	WP_009812406.1	50S ribosomal protein L7/L12	Roseovarius nubinhibens
L00874_S30	F201971	1216	551.311	2	1100.61	1100.61	-0.635104	26.1	59	69	K	ILVAEGSEGVK	V		0	1271.32	L00874_S30.2542.2542.2.dta	750335952	WP_040617871.1	branched-chain alpha-keto acid dehydrogenase subunit E2	Roseovarius nubinhibens
L00874_S30	F201971	122	394.245	2	786.475	786.475	0.264471	14.28	98	104	R	IFGPVVR	E		0	1661.5	L00874_S30.3690.3690.2.dta	494669651	WP_007427594.1	MULTISPECIES: 50S ribosomal protein L14	Rhodobacteraceae
L00874_S30	F201971	1220	551.311	2	1100.61	1100.61	0.146283	23.9	59	69	K	ILVAEGSEGVK	V		0	1283.3	L00874_S30.2576.2576.2.dta	750335952	WP_040617871.1	branched-chain alpha-keto acid dehydrogenase subunit E2	Roseovarius nubinhibens
L00874_S30	F201971	1224	551.791	2	1101.57	1101.57	-0.0735316	75.36	172	181	R	VAEDLETAVR	G		0	1514.12	L00874_S30.3244.3244.2.dta	497499565	WP_009813763.1	ornithine cyclodeaminase	Roseovarius nubinhibens
L00874_S30	F201971	1225	551.809	2	1101.6	1101.6	-0.0853302	32.41	514	523	K	ETPSVLSLTR	Q		0	2170.76	L00874_S30.5217.5217.2.dta	497500481	WP_009814679.1	transketolase	Roseovarius nubinhibens
L00874_S30	F201971	1226	552.776	2	1103.54	1103.54	0.908897	30.29	233	242	K	NPLFNTADGR	Q		0	1663.77	L00874_S30.3697.3697.2.dta	497497906	WP_009812104.1	aerobic cobaltochelatase subunit CobS	Roseovarius nubinhibens
L00874_S30	F201971	1227	552.782	2	1103.55	1103.55	-3.98621	28.66	275	284	R	EILAAMEEAK	A		0	1965.09	L00874_S30.4606.4606.2.dta	497499512	WP_009813710.1	malyl-CoA lyase	Roseovarius nubinhibens
L00874_S30	F201971	1228	552.784	2	1103.55	1103.55	0.870823	40.61	275	284	R	EILAAMEEAK	A		0	1974.25	L00874_S30.4634.4634.2.dta	497499512	WP_009813710.1	malyl-CoA lyase	Roseovarius nubinhibens
L00874_S30	F201971	123	395.218	2	788.421	788.421	-0.157276	42.27	1	7	-	MDIAALR	T		0	1907.74	L00874_S30.4435.4435.2.dta	497500481	WP_009814679.1	transketolase	Roseovarius nubinhibens
L00874_S30	F201971	1231	552.795	2	1103.58	1103.58	-0.667829	23.1	392	400	R	TVGWISQWK	E		0	2490.49	L00874_S30.6161.6161.2.dta	750336668	WP_040618587.1	type II citrate synthase	Roseovarius nubinhibens
L00874_S30	F201971	1232	552.795	2	1103.58	1103.58	-0.214756	24.38	392	400	R	TVGWISQWK	E		0	2501.26	L00874_S30.6193.6193.2.dta	750336668	WP_040618587.1	type II citrate synthase	Roseovarius nubinhibens
L00874_S30	F201971	1233	552.796	2	1103.58	1103.58	0.673266	13.24	392	400	R	TVGWISQWK	E		0	2512.57	L00874_S30.6227.6227.2.dta	750336668	WP_040618587.1	type II citrate synthase	Roseovarius nubinhibens
L00874_S30	F201971	1234	552.798	2	1103.58	1103.58	-0.432229	52.79	161	171	R	ALDALQTSTGK	G		0	1303.13	L00874_S30.2632.2632.2.dta	497499661	WP_009813859.1	peroxidase	Roseovarius nubinhibens
L00874_S30	F201971	1235	552.798	2	1103.58	1103.58	0.00271842	43.75	161	171	R	ALDALQTSTGK	G		0	1314.38	L00874_S30.2665.2665.2.dta	497499661	WP_009813859.1	peroxidase	Roseovarius nubinhibens
L00874_S30	F201971	1236	552.808	2	1103.6	1103.6	0.183943	39.29	374	383	R	SLTIMAAIER	G		0	2594.24	L00874_S30.6466.6466.2.dta	497498779	WP_009812977.1	heme biosynthesis protein HemY	Roseovarius nubinhibens
L00874_S30	F201971	1237	553.235	2	1104.45	1104.45	-0.0335007	17.64	400	409	R	HLGFDMAEAD	-		0	2323.35	L00874_S30.5669.5669.2.dta	750336173	WP_040618092.1	tryptophan synthase subunit beta	Roseovarius nubinhibens
L00874_S30	F201971	1238	553.281	2	1104.55	1104.55	-0.166584	26.9	90	99	K	DVAINMDSIK	V		0	2280.38	L00874_S30.5541.5541.2.dta	497498232	WP_009812430.1	hypothetical protein	Roseovarius nubinhibens
L00874_S30	F201971	1239	553.285	2	1104.56	1104.56	-0.10683	43.1	533	542	R	LSFPVSENGR	F		0	1851.22	L00874_S30.4267.4267.2.dta	750336200	WP_040618119.1	outer membrane assembly protein YaeT	Roseovarius nubinhibens
L00874_S30	F201971	124	395.218	2	788.422	788.421	0.147129	50.34	1	7	-	MDIAALR	T		0	1897.35	L00874_S30.4405.4405.2.dta	497500481	WP_009814679.1	transketolase	Roseovarius nubinhibens
L00874_S30	F201971	1240	553.286	2	1104.56	1104.56	0.436374	36.1	533	542	R	LSFPVSENGR	F		0	1861.71	L00874_S30.4299.4299.2.dta	750336200	WP_040618119.1	outer membrane assembly protein YaeT	Roseovarius nubinhibens
L00874_S30	F201971	1241	553.298	2	1104.58	1104.58	0.3404	47.79	327	336	R	VAGNDEFIIK	T		0	1923.47	L00874_S30.4482.4482.2.dta	497499402	WP_009813600.1	spermidine/putrescine ABC transporter ATP-binding protein	Roseovarius nubinhibens
L00874_S30	F201971	1242	553.298	2	1104.58	1104.58	0.449039	35.21	327	336	R	VAGNDEFIIK	T		0	1935.5	L00874_S30.4518.4518.2.dta	497499402	WP_009813600.1	spermidine/putrescine ABC transporter ATP-binding protein	Roseovarius nubinhibens
L00874_S30	F201971	1243	553.299	2	1104.58	1104.58	1.66217	34.56	327	336	R	VAGNDEFIIK	T		0	1913.2	L00874_S30.4451.4451.2.dta	497499402	WP_009813600.1	spermidine/putrescine ABC transporter ATP-binding protein	Roseovarius nubinhibens
L00874_S30	F201971	1244	553.299	2	1104.58	1104.58	-0.395624	43.64	505	514	K	GITSLQMDIK	V		0	2151.27	L00874_S30.5160.5160.2.dta	497499102	WP_009813300.1	polynucleotide phosphorylase	Roseovarius nubinhibens
L00874_S30	F201971	1245	553.3	2	1104.58	1104.58	-0.0697094	46.45	505	514	K	GITSLQMDIK	V		0	2162.41	L00874_S30.5192.5192.2.dta	497499102	WP_009813300.1	polynucleotide phosphorylase	Roseovarius nubinhibens
L00874_S30	F201971	1249	553.795	2	1105.58	1105.58	-0.790538	21.74	278	288	R	AFNTVVPSSGK	V		0	1326.23	L00874_S30.2700.2700.2.dta	750335998	WP_040617917.1	transcription termination factor Rho	Roseovarius nubinhibens
L00874_S30	F201971	125	396.255	2	790.495	790.495	-0.0392159	34.4	47	53	R	AALYIIK	D		0	1862.36	L00874_S30.4301.4301.2.dta	497500249	WP_009814447.1	cysteine synthase	Roseovarius nubinhibens
L00874_S30	F201971	1250	553.796	2	1105.58	1105.58	-0.0307532	20.87	278	288	R	AFNTVVPSSGK	V		0	1348.49	L00874_S30.2764.2764.2.dta	750335998	WP_040617917.1	transcription termination factor Rho	Roseovarius nubinhibens
L00874_S30	F201971	1251	553.796	2	1105.58	1105.58	0.0777875	40.92	278	288	R	AFNTVVPSSGK	V		0	1336.95	L00874_S30.2731.2731.2.dta	750335998	WP_040617917.1	transcription termination factor Rho	Roseovarius nubinhibens
L00874_S30	F201971	1252	553.803	2	1105.59	1105.59	-0.218887	38.22	58	66	R	AIWDGLIYR	D		0	3243.92	L00874_S30.8320.8320.2.dta	750336116	WP_040618035.1	ABC transporter substrate-binding protein	Roseovarius nubinhibens
L00874_S30	F201971	1253	553.804	2	1105.59	1105.59	0.558977	38.48	58	66	R	AIWDGLIYR	D		0	3254.51	L00874_S30.8349.8349.2.dta	750336116	WP_040618035.1	ABC transporter substrate-binding protein	Roseovarius nubinhibens
L00874_S30	F201971	1254	554.273	2	1106.53	1106.53	-1.45228	21.96	15	24	R	RMDGAMASLR	T		1	1064.8	L00874_S30.1982.1982.2.dta	497500814	WP_009815012.1	ribosome recycling factor	Roseovarius nubinhibens
L00874_S30	F201971	1255	554.274	2	1106.53	1106.53	0.102121	19.82	15	24	R	RMDGAMASLR	T		1	1076.33	L00874_S30.2012.2012.2.dta	497500814	WP_009815012.1	ribosome recycling factor	Roseovarius nubinhibens
L00874_S30	F201971	1256	554.279	2	1106.54	1106.54	-0.154535	61.78	47	55	R	YLDEAMLPR	L		0	2213.67	L00874_S30.5344.5344.2.dta	497500093	WP_009814291.1	hypothetical protein	Roseovarius nubinhibens
L00874_S30	F201971	1257	554.279	2	1106.54	1106.54	-0.0460895	58.11	47	55	R	YLDEAMLPR	L		0	2203.79	L00874_S30.5315.5315.2.dta	497500093	WP_009814291.1	hypothetical protein	Roseovarius nubinhibens
L00874_S30	F201971	1258	554.279	2	1106.54	1106.54	1.05644	56.58	47	55	R	YLDEAMLPR	L		0	2224.79	L00874_S30.5378.5378.2.dta	497500093	WP_009814291.1	hypothetical protein	Roseovarius nubinhibens
L00874_S30	F201971	1259	554.293	2	1106.57	1106.57	0.0921766	43.17	140	149	R	SAQDLSAFLR	Q		0	2658.21	L00874_S30.6650.6650.2.dta	750336054	WP_040617973.1	hypothetical protein	Roseovarius nubinhibens
L00874_S30	F201971	126	396.255	2	790.495	790.495	0.264391	31.34	47	53	R	AALYIIK	D		0	1849.51	L00874_S30.4262.4262.2.dta	497500249	WP_009814447.1	cysteine synthase	Roseovarius nubinhibens
L00874_S30	F201971	1260	554.293	2	1106.57	1106.57	0.0786212	37	195	205	K	TLAASGIGDFR	Y		0	2030.87	L00874_S30.4802.4802.2.dta	497500777	WP_009814975.1	enoyl-ACP reductase	Roseovarius nubinhibens
L00874_S30	F201971	1261	554.294	2	1106.57	1106.57	0.747353	61.66	195	205	K	TLAASGIGDFR	Y		0	2019.79	L00874_S30.4770.4770.2.dta	497500777	WP_009814975.1	enoyl-ACP reductase	Roseovarius nubinhibens
L00874_S30	F201971	1262	554.295	2	1106.57	1106.57	2.4237	47.83	140	149	R	SAQDLSAFLR	Q		0	2668.62	L00874_S30.6680.6680.2.dta	750336054	WP_040617973.1	hypothetical protein	Roseovarius nubinhibens
L00874_S30	F201971	1263	554.774	2	1107.53	1107.53	-1.23156	42.1	158	167	R	EGFAGFPEVR	N		0	2479.16	L00874_S30.6128.6128.2.dta	915014162	WP_050754150.1	arginase	Roseovarius nubinhibens
L00874_S30	F201971	1264	554.775	2	1107.54	1107.53	0.303376	55.08	158	167	R	EGFAGFPEVR	N		0	2468.22	L00874_S30.6096.6096.2.dta	915014162	WP_050754150.1	arginase	Roseovarius nubinhibens
L00874_S30	F201971	1265	554.775	2	1107.54	1107.53	1.07988	49.06	158	167	R	EGFAGFPEVR	N		0	2457.84	L00874_S30.6067.6067.2.dta	915014162	WP_050754150.1	arginase	Roseovarius nubinhibens
L00874_S30	F201971	1266	554.786	2	1107.56	1107.56	1.17556	50.71	105	114	R	GFSVSELDVR	R		0	2357.97	L00874_S30.5772.5772.2.dta	497500105	WP_009814303.1	tellurium resistance protein	Roseovarius nubinhibens
L00874_S30	F201971	1267	554.803	2	1107.59	1107.59	-0.59047	50.67	27	37	K	ASGTLNVAFTK	E		0	1700.66	L00874_S30.3808.3808.2.dta	750336116	WP_040618035.1	ABC transporter substrate-binding protein	Roseovarius nubinhibens
L00874_S30	F201971	1268	554.804	2	1107.59	1107.59	0.185989	37.45	27	37	K	ASGTLNVAFTK	E		0	1690.12	L00874_S30.3777.3777.2.dta	750336116	WP_040618035.1	ABC transporter substrate-binding protein	Roseovarius nubinhibens
L00874_S30	F201971	1269	554.804	2	1107.59	1107.6	-1.80842	20.39	8	17	K	GPFVDAYVLK	K		0	2524.21	L00874_S30.6261.6261.2.dta	497498192	WP_009812390.1	30S ribosomal protein S19	Roseovarius nubinhibens
L00874_S30	F201971	1270	555.267	2	1108.52	1108.52	-0.340996	22.92	475	483	K	LWEEQGYGK	L		0	1537.45	L00874_S30.3314.3314.2.dta	497498479	WP_009812677.1	formate--tetrahydrofolate ligase	Roseovarius nubinhibens
L00874_S30	F201971	1272	555.267	2	1108.52	1108.52	0.200267	26.18	475	483	K	LWEEQGYGK	L		0	1526.59	L00874_S30.3281.3281.2.dta	497498479	WP_009812677.1	formate--tetrahydrofolate ligase	Roseovarius nubinhibens
L00874_S30	F201971	1273	555.275	2	1108.54	1108.54	-1.51912	23.5	305	312	R	DWFQLCLK	E	Carbamidomethyl (C) [6]	0	3448.45	L00874_S30.8885.8885.2.dta	497497892	WP_009812090.1	aminopeptidase N	Roseovarius nubinhibens
L00874_S30	F201971	1274	555.276	2	1108.54	1108.54	-2.32378	25.22	254	263	R	SGEINDIYAK	W		0	1411.62	L00874_S30.2945.2945.2.dta	497498931	WP_009813129.1	ABC transporter substrate-binding protein	Roseovarius nubinhibens
L00874_S30	F201971	1275	555.277	2	1108.54	1108.54	-1.22323	47.3	254	263	R	SGEINDIYAK	W		0	1422.02	L00874_S30.2976.2976.2.dta	497498931	WP_009813129.1	ABC transporter substrate-binding protein	Roseovarius nubinhibens
L00874_S30	F201971	1276	555.277	2	1108.54	1108.54	-0.447435	53.33	254	263	R	SGEINDIYAK	W		0	1433.24	L00874_S30.3008.3008.2.dta	497498931	WP_009813129.1	ABC transporter substrate-binding protein	Roseovarius nubinhibens
L00874_S30	F201971	1277	555.278	2	1108.54	1108.54	1.86191	28.65	254	263	R	SGEINDIYAK	W		0	1445.45	L00874_S30.3043.3043.2.dta	497498931	WP_009813129.1	ABC transporter substrate-binding protein	Roseovarius nubinhibens
L00874_S30	F201971	1279	555.766	2	1109.52	1109.52	-0.0937344	44.63	11	19	R	ESVDLMFNR	A		0	2341.89	L00874_S30.5724.5724.2.dta	750336151	WP_040618070.1	glutamate dehydrogenase	Roseovarius nubinhibens
L00874_S30	F201971	128	397.214	2	792.413	792.413	-0.425283	34.85	638	644	K	TGVDVFR	V		0	1649.25	L00874_S30.3653.3653.2.dta	497501193	WP_009815391.1	pyruvate carboxylase	Roseovarius nubinhibens
L00874_S30	F201971	1280	555.766	2	1109.52	1109.52	0.0144207	14.99	11	19	R	ESVDLMFNR	A		0	2351.77	L00874_S30.5753.5753.2.dta	750336151	WP_040618070.1	glutamate dehydrogenase	Roseovarius nubinhibens
L00874_S30	F201971	1281	555.779	2	1109.54	1109.54	-0.194675	52.04	314	323	R	AVLEAYEGMK	-		0	1792.7	L00874_S30.4088.4088.2.dta	497500842	WP_009815040.1	C4-dicarboxylate ABC transporter substrate-binding protein	Roseovarius nubinhibens
L00874_S30	F201971	1282	555.779	2	1109.54	1109.54	-0.0865221	49.27	314	323	R	AVLEAYEGMK	-		0	1782.26	L00874_S30.4056.4056.2.dta	497500842	WP_009815040.1	C4-dicarboxylate ABC transporter substrate-binding protein	Roseovarius nubinhibens
L00874_S30	F201971	1283	555.779	2	1109.54	1109.54	-0.0865221	41.46	314	323	R	AVLEAYEGMK	-		0	1772.13	L00874_S30.4025.4025.2.dta	497500842	WP_009815040.1	C4-dicarboxylate ABC transporter substrate-binding protein	Roseovarius nubinhibens
L00874_S30	F201971	1284	555.798	2	1109.58	1109.58	-0.818326	59.94	347	357	R	TPNGPDVAALR	D		0	1497.49	L00874_S30.3193.3193.2.dta	750335995	WP_040617914.1	ABC transporter substrate-binding protein	Roseovarius nubinhibens
L00874_S30	F201971	1285	555.798	2	1109.58	1109.58	-0.710177	54.15	347	357	R	TPNGPDVAALR	D		0	1486.36	L00874_S30.3160.3160.2.dta	750335995	WP_040617914.1	ABC transporter substrate-binding protein	Roseovarius nubinhibens
L00874_S30	F201971	1286	555.799	2	1109.58	1109.58	-0.385731	56.93	347	357	R	TPNGPDVAALR	D		0	1477.11	L00874_S30.3133.3133.2.dta	750335995	WP_040617914.1	ABC transporter substrate-binding protein	Roseovarius nubinhibens
L00874_S30	F201971	1287	556.779	2	1111.54	1111.55	-0.627055	47.23	78	87	K	GGFIFDGFPR	T		0	3107.07	L00874_S30.7939.7939.2.dta	497498169	WP_009812367.1	adenylate kinase	Roseovarius nubinhibens
L00874_S30	F201971	1288	556.78	2	1111.55	1111.55	-0.0872659	43.34	78	87	K	GGFIFDGFPR	T		0	3117.82	L00874_S30.7969.7969.2.dta	497498169	WP_009812367.1	adenylate kinase	Roseovarius nubinhibens
L00874_S30	F201971	1289	556.78	2	1111.55	1111.55	0.0386849	45.03	78	87	K	GGFIFDGFPR	T		0	3130.23	L00874_S30.8004.8004.2.dta	497498169	WP_009812367.1	adenylate kinase	Roseovarius nubinhibens
L00874_S30	F201971	129	397.214	2	792.413	792.413	0.584291	25.77	638	644	K	TGVDVFR	V		0	1659.23	L00874_S30.3683.3683.2.dta	497501193	WP_009815391.1	pyruvate carboxylase	Roseovarius nubinhibens
L00874_S30	F201971	1291	557.317	2	1112.62	1112.62	-0.376589	73.77	61	72	R	AEQGAAIAALAK	K		0	1589.84	L00874_S30.3473.3473.2.dta	497500157	WP_009814355.1	F0F1 ATP synthase subunit delta	Roseovarius nubinhibens
L00874_S30	F201971	1292	557.317	2	1112.62	1112.62	1.04348	63.43	61	72	R	AEQGAAIAALAK	K		0	1581.07	L00874_S30.3446.3446.2.dta	497500157	WP_009814355.1	F0F1 ATP synthase subunit delta	Roseovarius nubinhibens
L00874_S30	F201971	1293	557.321	2	1112.63	1112.63	-3.17356	64.64	5	16	K	VVIAGATGNVGR	E		0	1219.32	L00874_S30.2397.2397.2.dta	497498301	WP_009812499.1	aspartate-semialdehyde dehydrogenase	Roseovarius nubinhibens
L00874_S30	F201971	1294	557.322	2	1112.63	1112.63	-1.5378	47.25	5	16	K	VVIAGATGNVGR	E		0	1242.45	L00874_S30.2461.2461.2.dta	497498301	WP_009812499.1	aspartate-semialdehyde dehydrogenase	Roseovarius nubinhibens
L00874_S30	F201971	1295	557.322	2	1112.63	1112.63	-1.19626	62.96	5	16	K	VVIAGATGNVGR	E		0	1230.74	L00874_S30.2428.2428.2.dta	497498301	WP_009812499.1	aspartate-semialdehyde dehydrogenase	Roseovarius nubinhibens
L00874_S30	F201971	1296	557.324	2	1112.63	1112.63	-0.417028	37.81	795	803	R	TVLDLLFHR	L		0	3261.97	L00874_S30.8370.8370.2.dta	497498849	WP_009813047.1	isoleucine--tRNA ligase	Roseovarius nubinhibens
L00874_S30	F201971	1297	557.796	2	1113.58	1113.58	0.0386143	47.73	100	109	R	DAEVNAILNR	V		0	2117.67	L00874_S30.5060.5060.2.dta	497498212	WP_009812410.1	transcription termination/antitermination factor NusG	Roseovarius nubinhibens
L00874_S30	F201971	1298	557.796	2	1113.58	1113.58	0.487617	77.8	100	109	R	DAEVNAILNR	V		0	2106.56	L00874_S30.5027.5027.2.dta	497498212	WP_009812410.1	transcription termination/antitermination factor NusG	Roseovarius nubinhibens
L00874_S30	F201971	1299	558.29	2	1114.57	1114.57	-0.523971	31.56	307	316	K	WKPVVDAATE	-		0	1720.44	L00874_S30.3867.3867.2.dta	497500710	WP_009814908.1	glycine/betaine ABC transporter substrate-binding protein	Roseovarius nubinhibens
L00874_S30	F201971	1300	558.291	2	1114.57	1114.57	0.893621	23.05	307	316	K	WKPVVDAATE	-		0	1730.39	L00874_S30.3897.3897.2.dta	497500710	WP_009814908.1	glycine/betaine ABC transporter substrate-binding protein	Roseovarius nubinhibens
L00874_S30	F201971	1301	558.319	2	1114.62	1114.62	0.341819	49.33	69	79	K	IVEAVSAELGK	E		0	1753.83	L00874_S30.3969.3969.2.dta	497498931	WP_009813129.1	ABC transporter substrate-binding protein	Roseovarius nubinhibens
L00874_S30	F201971	1302	558.319	2	1114.62	1114.62	0.898061	45.87	69	79	K	IVEAVSAELGK	E		0	1744.85	L00874_S30.3942.3942.2.dta	497498931	WP_009813129.1	ABC transporter substrate-binding protein	Roseovarius nubinhibens
L00874_S30	F201971	1303	558.327	2	1114.64	1114.64	0.0197373	33.08	37	46	K	LGTYNPLLPK	D		0	2170.5	L00874_S30.5216.5216.2.dta	497499591	WP_009813789.1	30S ribosomal protein S16	Roseovarius nubinhibens
L00874_S30	F201971	1304	558.327	2	1114.64	1114.64	0.558028	41.18	37	46	K	LGTYNPLLPK	D		0	2159.43	L00874_S30.5184.5184.2.dta	497499591	WP_009813789.1	30S ribosomal protein S16	Roseovarius nubinhibens
L00874_S30	F201971	1305	559.273	2	1116.53	1116.53	-0.142405	18.53	73	80	R	MWLEYFTK	A		0	3187.52	L00874_S30.8164.8164.2.dta	497499319	WP_009813517.1	hypothetical protein	Roseovarius nubinhibens
L00874_S30	F201971	1306	559.274	2	1116.53	1116.53	1.16522	25.49	73	80	R	MWLEYFTK	A		0	3175.67	L00874_S30.8131.8131.2.dta	497499319	WP_009813517.1	hypothetical protein	Roseovarius nubinhibens
L00874_S30	F201971	1307	559.305	2	1116.6	1116.6	0.168369	62.26	201	211	K	VMDASAIALAR	D		0	2119.95	L00874_S30.5067.5067.2.dta	750336198	WP_040618117.1	uridylate kinase	Roseovarius nubinhibens
L00874_S30	F201971	1308	559.308	2	1116.6	1116.6	-0.660933	26.43	50	59	K	TQELLGVETK	L		0	1677.19	L00874_S30.3738.3738.2.dta	497499083	WP_009813281.1	phosphonate ABC transporter substrate-binding protein	Roseovarius nubinhibens
L00874_S30	F201971	1309	559.308	2	1116.6	1116.6	-0.338527	47.49	50	59	K	TQELLGVETK	L		0	1653.02	L00874_S30.3664.3664.2.dta	497499083	WP_009813281.1	phosphonate ABC transporter substrate-binding protein	Roseovarius nubinhibens
L00874_S30	F201971	1310	559.308	2	1116.6	1116.6	-0.231058	47.41	50	59	K	TQELLGVETK	L		0	1644.22	L00874_S30.3638.3638.2.dta	497499083	WP_009813281.1	phosphonate ABC transporter substrate-binding protein	Roseovarius nubinhibens
L00874_S30	F201971	1311	559.322	2	1116.63	1116.63	0.410163	14.29	252	260	R	VLVDQQFLR	V		0	2282.21	L00874_S30.5546.5546.2.dta	497501136	WP_009815334.1	sigma-54-dependent Fis family transcriptional regulator	Roseovarius nubinhibens
L00874_S30	F201971	1312	559.787	2	1117.56	1117.56	-2.63073	25.58	37	47	R	SGLTGLADEQK	V		0	1368.23	L00874_S30.2820.2820.2.dta	497500602	WP_009814800.1	cold-shock protein	Roseovarius nubinhibens
L00874_S30	F201971	1313	559.82	2	1117.62	1117.62	0.195057	50.76	37	47	R	GFGLTLGNALR	R		0	2702.45	L00874_S30.6779.6779.2.dta	497498165	WP_009812363.1	DNA-directed RNA polymerase subunit alpha	Roseovarius nubinhibens
L00874_S30	F201971	1314	559.82	2	1117.63	1117.62	0.73191	54.24	37	47	R	GFGLTLGNALR	R		0	2712.38	L00874_S30.6807.6807.2.dta	497498165	WP_009812363.1	DNA-directed RNA polymerase subunit alpha	Roseovarius nubinhibens
L00874_S30	F201971	1316	560.323	2	1118.63	1118.63	-1.12369	72.37	122	132	K	DLTGFAALLAK	K		0	3766.04	L00874_S30.9723.9723.2.dta	497497886	WP_009812084.1	pyridine nucleotide transhydrogenase	Roseovarius nubinhibens
L00874_S30	F201971	1317	560.324	2	1118.63	1118.63	0.0920766	62.69	122	132	K	DLTGFAALLAK	K		0	3741.41	L00874_S30.9659.9659.2.dta	497497886	WP_009812084.1	pyridine nucleotide transhydrogenase	Roseovarius nubinhibens
L00874_S30	F201971	1318	560.324	2	1118.63	1118.63	0.628445	66.45	122	132	K	DLTGFAALLAK	K		0	3752.1	L00874_S30.9687.9687.2.dta	497497886	WP_009812084.1	pyridine nucleotide transhydrogenase	Roseovarius nubinhibens
L00874_S30	F201971	132	399.248	2	796.481	796.481	0.101697	19.82	100	106	K	IPALIDR	S		0	1725.43	L00874_S30.3882.3882.2.dta	497498290	WP_009812488.1	glutathione S-transferase	Roseovarius nubinhibens
L00874_S30	F201971	1320	560.783	2	1119.55	1119.55	-0.602026	39.5	112	121	K	VSGCVLGICR	D	Carbamidomethyl (C) [4], Carbamidomethyl (C) [9]	0	1694.02	L00874_S30.3789.3789.2.dta	750336599	WP_040618518.1	imidazoleglycerol-phosphate dehydratase	Roseovarius nubinhibens
L00874_S30	F201971	1321	560.787	2	1119.56	1119.56	-0.195613	25.89	121	130	R	EMGSVELLSR	E		0	2144.69	L00874_S30.5142.5142.2.dta	497500413	WP_009814611.1	RNA polymerase sigma factor RpoD	Roseovarius nubinhibens
L00874_S30	F201971	1322	560.816	2	1119.62	1119.62	0.191137	35.81	102	111	R	LAGDIDYILK	V		0	2669.92	L00874_S30.6684.6684.2.dta	497500955	WP_009815153.1	ArsR family transcriptional regulator	Roseovarius nubinhibens
L00874_S30	F201971	1323	560.827	2	1119.64	1119.64	0.19024	32.39	242	251	K	TELAPAILHR	S		0	1555.99	L00874_S30.3370.3370.2.dta	497500716	WP_009814914.1	ornithine cyclodeaminase	Roseovarius nubinhibens
L00874_S30	F201971	1324	561.282	2	1120.55	1120.55	-0.800499	32.24	58	68	R	IASSPAFTGDR	I		0	1190.84	L00874_S30.2319.2319.2.dta	497498759	WP_009812957.1	class I fructose-bisphosphate aldolase	Roseovarius nubinhibens
L00874_S30	F201971	1325	561.283	2	1120.55	1120.55	-0.2472	60.95	58	68	R	IASSPAFTGDR	I		0	1201.34	L00874_S30.2347.2347.2.dta	497498759	WP_009812957.1	class I fructose-bisphosphate aldolase	Roseovarius nubinhibens
L00874_S30	F201971	1326	561.283	2	1120.55	1120.55	0.181161	74.04	58	68	R	IASSPAFTGDR	I		0	1212.82	L00874_S30.2379.2379.2.dta	497498759	WP_009812957.1	class I fructose-bisphosphate aldolase	Roseovarius nubinhibens
L00874_S30	F201971	1327	561.283	2	1120.55	1120.55	0.609521	60.13	58	68	R	IASSPAFTGDR	I		0	1225.13	L00874_S30.2413.2413.2.dta	497498759	WP_009812957.1	class I fructose-bisphosphate aldolase	Roseovarius nubinhibens
L00874_S30	F201971	1328	561.291	2	1120.57	1120.57	0.303418	24.45	461	470	R	FANPFVAAER	G		0	2345.29	L00874_S30.5734.5734.2.dta	497501180	WP_009815378.1	methylmalonyl-CoA carboxyltransferase	Roseovarius nubinhibens
L00874_S30	F201971	1329	561.299	2	1120.58	1120.59	-4.17103	20.61	66	75	R	KISFGEGVER	V		1	1072.22	L00874_S30.2001.2001.2.dta	497499581	WP_009813779.1	50S ribosomal protein L19	Roseovarius nubinhibens
L00874_S30	F201971	133	399.248	2	796.481	796.481	0.629017	22.14	100	106	K	IPALIDR	S		0	1735.94	L00874_S30.3914.3914.2.dta	497498290	WP_009812488.1	glutathione S-transferase	Roseovarius nubinhibens
L00874_S30	F201971	1330	561.3	2	1120.59	1120.59	-1.88651	20.54	66	75	R	KISFGEGVER	V		1	1062.06	L00874_S30.1975.1975.2.dta	497499581	WP_009813779.1	50S ribosomal protein L19	Roseovarius nubinhibens
L00874_S30	F201971	1333	562.247	2	1122.48	1122.48	0.0409807	64.13	66	74	R	MNDTIDVCR	V	Carbamidomethyl (C) [8]	0	1381.38	L00874_S30.2857.2857.2.dta	497500932	WP_009815130.1	phosphate ABC transporter ATP-binding protein	Roseovarius nubinhibens
L00874_S30	F201971	1334	562.248	2	1122.48	1122.48	0.700235	67.06	66	74	R	MNDTIDVCR	V	Carbamidomethyl (C) [8]	0	1369.85	L00874_S30.2825.2825.2.dta	497500932	WP_009815130.1	phosphate ABC transporter ATP-binding protein	Roseovarius nubinhibens
L00874_S30	F201971	1335	562.248	2	1122.48	1122.48	0.807141	74.23	66	74	R	MNDTIDVCR	V	Carbamidomethyl (C) [8]	0	1358.74	L00874_S30.2793.2793.2.dta	497500932	WP_009815130.1	phosphate ABC transporter ATP-binding protein	Roseovarius nubinhibens
L00874_S30	F201971	1336	562.276	2	1122.54	1122.54	-1.19818	28.63	260	268	R	DLLEAFCQK	L	Carbamidomethyl (C) [7]	0	2957.9	L00874_S30.7514.7514.2.dta	497498336	WP_009812534.1	UDP-N-acetylglucosamine 1-carboxyvinyltransferase	Roseovarius nubinhibens
L00874_S30	F201971	1337	562.285	2	1122.55	1122.56	-0.701079	14.04	19	28	K	SYDGENLVVK	D		0	1558.1	L00874_S30.3376.3376.2.dta	497499402	WP_009813600.1	spermidine/putrescine ABC transporter ATP-binding protein	Roseovarius nubinhibens
L00874_S30	F201971	1338	562.285	2	1122.56	1122.56	0.0650302	25.21	19	28	K	SYDGENLVVK	D		0	1568.75	L00874_S30.3408.3408.2.dta	497499402	WP_009813600.1	spermidine/putrescine ABC transporter ATP-binding protein	Roseovarius nubinhibens
L00874_S30	F201971	1339	562.345	2	1122.68	1122.68	-0.0561159	14.46	210	219	R	RVEIVILPNA	-		1	2570.18	L00874_S30.6398.6398.2.dta	915014354	WP_050754181.1	hypothetical protein	Roseovarius nubinhibens
L00874_S30	F201971	134	399.758	2	797.501	797.501	0.432601	21.22	2	8	M	VQLTLPK	N		0	1696.08	L00874_S30.3795.3795.2.dta	497498821	WP_009813019.1	succinate dehydrogenase iron-sulfur subunit	Roseovarius nubinhibens
L00874_S30	F201971	1340	562.345	2	1122.68	1122.68	0.157659	13.29	210	219	R	RVEIVILPNA	-		1	2591.09	L00874_S30.6457.6457.2.dta	915014354	WP_050754181.1	hypothetical protein	Roseovarius nubinhibens
L00874_S30	F201971	1341	562.346	2	1122.68	1122.68	0.478321	30.49	210	219	R	RVEIVILPNA	-		1	2579.4	L00874_S30.6424.6424.2.dta	915014354	WP_050754181.1	hypothetical protein	Roseovarius nubinhibens
L00874_S30	F201971	1343	562.803	2	1123.59	1123.59	-0.517982	53.29	218	227	K	ALDDVFVAFK	A		0	3299.37	L00874_S30.8472.8472.2.dta	497499898	WP_009814096.1	sulfite dehydrogenase	Roseovarius nubinhibens
L00874_S30	F201971	1344	562.809	2	1123.6	1123.6	0.363118	76.36	239	249	R	FGVTFALGNAK	R		0	2544.53	L00874_S30.6321.6321.2.dta	750335950	WP_040617869.1	hypothetical protein	Roseovarius nubinhibens
L00874_S30	F201971	1348	563.775	2	1125.53	1125.53	3.84796	19.1	140	149	R	STAETIADYR	K		0	1356.33	L00874_S30.2786.2786.2.dta	497499968	WP_009814166.1	peptide ABC transporter substrate-binding protein	Roseovarius nubinhibens
L00874_S30	F201971	1350	563.78	2	1125.55	1125.55	0.246103	39.25	87	96	K	AGVVEAYFDR	G		0	2240.89	L00874_S30.5425.5425.2.dta	497498174	WP_009812372.1	50S ribosomal protein L18	Roseovarius nubinhibens
L00874_S30	F201971	1352	563.854	2	1125.69	1125.69	-0.264725	41.48	143	152	R	ILPLLTIMGR	R		0	3594.33	L00874_S30.9274.9274.2.dta	497500399	WP_009814597.1	3-hydroxyisobutyrate dehydrogenase	Roseovarius nubinhibens
L00874_S30	F201971	1354	564.272	2	1126.53	1126.53	-0.521069	42.92	210	218	R	DSFLDFIDR	T		0	3920.32	L00874_S30.10114.10114.2.dta	497499569	WP_009813767.1	pyridine nucleotide-disulfide oxidoreductase	Roseovarius nubinhibens
L00874_S30	F201971	1355	564.272	2	1126.53	1126.53	0.455381	49.27	210	218	R	DSFLDFIDR	T		0	3908.19	L00874_S30.10084.10084.2.dta	497499569	WP_009813767.1	pyridine nucleotide-disulfide oxidoreductase	Roseovarius nubinhibens
L00874_S30	F201971	1356	564.278	2	1126.54	1126.54	0.557458	26.74	219	228	K	VMMWHPGAAK	W		0	1234.73	L00874_S30.2440.2440.2.dta	497497834	WP_009812032.1	hypothetical protein, partial	Roseovarius nubinhibens
L00874_S30	F201971	1357	564.278	2	1126.54	1126.54	0.557458	20.63	219	228	K	VMMWHPGAAK	W		0	1245.84	L00874_S30.2471.2471.2.dta	497497834	WP_009812032.1	hypothetical protein, partial	Roseovarius nubinhibens
L00874_S30	F201971	1358	564.279	2	1126.54	1126.54	1.85346	19.85	219	228	K	VMMWHPGAAK	W		0	1222.52	L00874_S30.2406.2406.2.dta	497497834	WP_009812032.1	hypothetical protein, partial	Roseovarius nubinhibens
L00874_S30	F201971	1359	564.279	2	1126.54	1126.54	2.40382	25.22	219	228	K	VMMWHPGAAK	W		0	1258.04	L00874_S30.2505.2505.2.dta	497497834	WP_009812032.1	hypothetical protein, partial	Roseovarius nubinhibens
L00874_S30	F201971	136	401.252	2	800.49	800.491	-1.18927	35.3	102	108	K	LPVFVAR	Q		0	1916.08	L00874_S30.4460.4460.2.dta	497500444	WP_009814642.1	FAD-dependent thymidylate synthase	Roseovarius nubinhibens
L00874_S30	F201971	1360	564.296	2	1126.58	1126.58	0.156225	45.57	364	372	R	ITAYNLNYR	D		0	1695.81	L00874_S30.3794.3794.2.dta	497498766	WP_009812964.1	sugar transporter	Roseovarius nubinhibens
L00874_S30	F201971	1361	564.296	2	1126.58	1126.58	0.688812	40.25	364	372	R	ITAYNLNYR	D		0	1710.21	L00874_S30.3837.3837.2.dta	497498766	WP_009812964.1	sugar transporter	Roseovarius nubinhibens
L00874_S30	F201971	1363	564.822	2	1127.63	1127.63	-0.109965	66.33	210	220	R	AVAGTLAQELR	Y		0	1774.39	L00874_S30.4032.4032.2.dta	497499115	WP_009813313.1	purine biosynthesis protein purH	Roseovarius nubinhibens
L00874_S30	F201971	1364	564.822	2	1127.63	1127.63	0.333443	54.12	210	220	R	AVAGTLAQELR	Y		0	1784.79	L00874_S30.4064.4064.2.dta	497499115	WP_009813313.1	purine biosynthesis protein purH	Roseovarius nubinhibens
L00874_S30	F201971	1365	564.822	2	1127.63	1127.63	0.439861	35.1	210	220	R	AVAGTLAQELR	Y		0	1796.1	L00874_S30.4099.4099.2.dta	497499115	WP_009813313.1	purine biosynthesis protein purH	Roseovarius nubinhibens
L00874_S30	F201971	1366	564.826	2	1127.64	1127.64	-0.288213	74.11	174	183	K	MPAIITVDLR	L		0	2820.68	L00874_S30.7121.7121.2.dta	497498120	WP_009812318.1	electron transfer flavoprotein subunit beta	Roseovarius nubinhibens
L00874_S30	F201971	1367	564.826	2	1127.64	1127.64	-0.288213	49.36	174	183	K	MPAIITVDLR	L		0	2854.53	L00874_S30.7218.7218.2.dta	497498120	WP_009812318.1	electron transfer flavoprotein subunit beta	Roseovarius nubinhibens
L00874_S30	F201971	1368	564.826	2	1127.64	1127.64	-0.181796	63.45	174	183	K	MPAIITVDLR	L		0	2841.9	L00874_S30.7182.7182.2.dta	497498120	WP_009812318.1	electron transfer flavoprotein subunit beta	Roseovarius nubinhibens
L00874_S30	F201971	1369	564.826	2	1127.64	1127.64	0.368026	62.61	174	183	K	MPAIITVDLR	L		0	2830.82	L00874_S30.7150.7150.2.dta	497498120	WP_009812318.1	electron transfer flavoprotein subunit beta	Roseovarius nubinhibens
L00874_S30	F201971	137	401.253	2	800.491	800.491	-0.364776	35.59	102	108	K	LPVFVAR	Q		0	1902.86	L00874_S30.4421.4421.2.dta	497500444	WP_009814642.1	FAD-dependent thymidylate synthase	Roseovarius nubinhibens
L00874_S30	F201971	1370	564.84	2	1127.67	1127.67	-0.107301	35.88	579	588	R	GKLEALITQR	G		1	1524.84	L00874_S30.3276.3276.2.dta	750336104	WP_040618023.1	ribonucleotide reductase	Roseovarius nubinhibens
L00874_S30	F201971	1371	565.309	2	1128.6	1128.6	0.117845	41.05	116	126	K	LEAAGAEVELK	-		0	1643.94	L00874_S30.3637.3637.2.dta	497498208	WP_009812406.1	50S ribosomal protein L7/L12	Roseovarius nubinhibens
L00874_S30	F201971	1372	565.309	2	1128.6	1128.6	0.241892	44.85	116	126	K	LEAAGAEVELK	-		0	1653.56	L00874_S30.3666.3666.2.dta	497498208	WP_009812406.1	50S ribosomal protein L7/L12	Roseovarius nubinhibens
L00874_S30	F201971	1373	565.318	2	1128.62	1128.62	-0.157715	30.67	68	78	K	VAAEIIPAMSK	G		0	2016.91	L00874_S30.4761.4761.2.dta	497499986	WP_009814184.1	3-hydroxyisobutyrate dehydrogenase	Roseovarius nubinhibens
L00874_S30	F201971	1374	565.318	2	1128.62	1128.62	-0.157715	26.79	68	78	K	VAAEIIPAMSK	G		0	2006.61	L00874_S30.4731.4731.2.dta	497499986	WP_009814184.1	3-hydroxyisobutyrate dehydrogenase	Roseovarius nubinhibens
L00874_S30	F201971	1375	565.332	2	1128.65	1128.65	-0.793869	36.73	172	181	R	VTTQNLQVVK	T		0	1180.88	L00874_S30.2291.2291.2.dta	750335850	WP_040617769.1	50S ribosomal protein L3	Roseovarius nubinhibens
L00874_S30	F201971	1376	565.332	2	1128.65	1128.65	-0.581225	36.98	172	181	R	VTTQNLQVVK	T		0	1204.33	L00874_S30.2355.2355.2.dta	750335850	WP_040617769.1	50S ribosomal protein L3	Roseovarius nubinhibens
L00874_S30	F201971	1377	565.332	2	1128.65	1128.65	-0.368582	43.28	172	181	R	VTTQNLQVVK	T		0	1192.43	L00874_S30.2323.2323.2.dta	750335850	WP_040617769.1	50S ribosomal protein L3	Roseovarius nubinhibens
L00874_S30	F201971	1378	565.332	2	1128.65	1128.65	0.0744252	18.14	172	181	R	VTTQNLQVVK	T		0	1216.71	L00874_S30.2390.2390.2.dta	750335850	WP_040617769.1	50S ribosomal protein L3	Roseovarius nubinhibens
L00874_S30	F201971	1379	565.794	2	1129.57	1129.57	-0.222208	46.88	71	80	K	SVQNDEGLIR	Y		0	1295.49	L00874_S30.2610.2610.2.dta	497500444	WP_009814642.1	FAD-dependent thymidylate synthase	Roseovarius nubinhibens
L00874_S30	F201971	1380	565.794	2	1129.57	1129.57	-0.115973	35.52	71	80	K	SVQNDEGLIR	Y		0	1285.31	L00874_S30.2582.2582.2.dta	497500444	WP_009814642.1	FAD-dependent thymidylate synthase	Roseovarius nubinhibens
L00874_S30	F201971	1381	565.794	2	1129.57	1129.57	0.0964967	34.04	71	80	K	SVQNDEGLIR	Y		0	1307.28	L00874_S30.2644.2644.2.dta	497500444	WP_009814642.1	FAD-dependent thymidylate synthase	Roseovarius nubinhibens
L00874_S30	F201971	1383	566.275	2	1130.54	1130.54	-0.56345	43.47	393	402	K	TVEGDPFNPR	E		0	1600.66	L00874_S30.3506.3506.2.dta	750336200	WP_040618119.1	outer membrane assembly protein YaeT	Roseovarius nubinhibens
L00874_S30	F201971	1384	566.275	2	1130.54	1130.54	-0.245017	31.23	393	402	K	TVEGDPFNPR	E		0	1591.33	L00874_S30.3478.3478.2.dta	750336200	WP_040618119.1	outer membrane assembly protein YaeT	Roseovarius nubinhibens
L00874_S30	F201971	1385	566.322	2	1130.63	1130.63	-0.693419	25.73	56	66	R	TILDGSGISLR	A		0	2638.83	L00874_S30.6595.6595.2.dta	497501304	WP_009815502.1	metal transporter	Roseovarius nubinhibens
L00874_S30	F201971	1386	566.322	2	1130.63	1130.63	0.721722	41.97	56	66	R	TILDGSGISLR	A		0	2627.3	L00874_S30.6561.6561.2.dta	497501304	WP_009815502.1	metal transporter	Roseovarius nubinhibens
L00874_S30	F201971	1387	566.33	2	1130.65	1130.64	1.34613	16.4	3	14	K	IGFIGLGNVGGK	L		0	2649.96	L00874_S30.6627.6627.2.dta	497500399	WP_009814597.1	3-hydroxyisobutyrate dehydrogenase	Roseovarius nubinhibens
L00874_S30	F201971	1389	566.792	2	1131.57	1131.57	0.616843	27.23	180	189	R	LMHAFMAGVR	E		0	1543.57	L00874_S30.3333.3333.2.dta	497500053	WP_009814251.1	ABC transporter substrate-binding protein	Roseovarius nubinhibens
L00874_S30	F201971	139	401.258	2	800.501	800.501	0.39975	14.71	198	204	R	LLVDLTK	E		0	2166.45	L00874_S30.5205.5205.2.dta	497500090	WP_009814288.1	peptide ABC transporter substrate-binding protein	Roseovarius nubinhibens
L00874_S30	F201971	1391	566.864	2	1131.71	1131.71	0.0609695	18.53	296	306	K	KAHIGVIPGLK	E		1	1129.37	L00874_S30.2152.2152.2.dta	497500929	WP_009815127.1	phosphonate ABC transporter substrate-binding protein	Roseovarius nubinhibens
L00874_S30	F201971	1392	566.864	2	1131.71	1131.71	0.273037	30.21	296	306	K	KAHIGVIPGLK	E		1	1117.44	L00874_S30.2120.2120.2.dta	497500929	WP_009815127.1	phosphonate ABC transporter substrate-binding protein	Roseovarius nubinhibens
L00874_S30	F201971	1393	566.864	2	1131.71	1131.71	0.379071	29.3	296	306	K	KAHIGVIPGLK	E		1	1105.55	L00874_S30.2089.2089.2.dta	497500929	WP_009815127.1	phosphonate ABC transporter substrate-binding protein	Roseovarius nubinhibens
L00874_S30	F201971	1395	567.288	2	1132.56	1132.56	-0.912974	39.68	172	182	K	MAEGLGMVPTK	I		0	1850.94	L00874_S30.4266.4266.2.dta	497500842	WP_009815040.1	C4-dicarboxylate ABC transporter substrate-binding protein	Roseovarius nubinhibens
L00874_S30	F201971	1396	567.295	2	1132.58	1132.58	-0.0247224	26.08	73	82	R	GYPIDQLAEK	S		0	1918.67	L00874_S30.4468.4468.2.dta	750336668	WP_040618587.1	type II citrate synthase	Roseovarius nubinhibens
L00874_S30	F201971	1397	567.296	2	1132.58	1132.58	0.628655	30.35	73	82	R	GYPIDQLAEK	S		0	1940.83	L00874_S30.4534.4534.2.dta	750336668	WP_040618587.1	type II citrate synthase	Roseovarius nubinhibens
L00874_S30	F201971	1398	567.296	2	1132.58	1132.58	0.734608	33.26	73	82	R	GYPIDQLAEK	S		0	1928.85	L00874_S30.4498.4498.2.dta	750336668	WP_040618587.1	type II citrate synthase	Roseovarius nubinhibens
L00874_S30	F201971	1399	567.301	2	1132.59	1132.59	-0.0432638	68.92	218	228	K	VAELEFGVGGR	F		0	2209.22	L00874_S30.5331.5331.2.dta	750335843	WP_040617762.1	peptide ABC transporter substrate-binding protein	Roseovarius nubinhibens
L00874_S30	F201971	140	401.737	2	801.46	801.46	0.471639	30.54	246	253	R	VSLELGGK	G		0	1531.96	L00874_S30.3297.3297.2.dta	497499660	WP_009813858.1	aldehyde dehydrogenase	Roseovarius nubinhibens
L00874_S30	F201971	1400	567.301	2	1132.59	1132.59	0.16864	86.96	218	228	K	VAELEFGVGGR	F		0	2197.85	L00874_S30.5297.5297.2.dta	750335843	WP_040617762.1	peptide ABC transporter substrate-binding protein	Roseovarius nubinhibens
L00874_S30	F201971	1401	567.301	2	1132.59	1132.59	0.16864	56.53	218	228	K	VAELEFGVGGR	F		0	2187.01	L00874_S30.5265.5265.2.dta	750335843	WP_040617762.1	peptide ABC transporter substrate-binding protein	Roseovarius nubinhibens
L00874_S30	F201971	1403	567.315	2	1132.62	1132.62	-0.315199	41.94	132	141	K	SLKIDADMLK	R		1	1881.28	L00874_S30.4357.4357.2.dta	497501006	WP_009815204.1	ABC transporter ATP-binding protein	Roseovarius nubinhibens
L00874_S30	F201971	1405	567.802	2	1133.59	1133.59	0.00529292	30.68	305	315	K	AGFNLGMPLSK	Q		0	2575.28	L00874_S30.6413.6413.2.dta	497499751	WP_009813949.1	hypothetical protein	Roseovarius nubinhibens
L00874_S30	F201971	1406	567.812	2	1133.61	1133.61	1.46523	34.96	22	31	R	LSELFGAELR	E		0	2606.21	L00874_S30.6500.6500.2.dta	497500702	WP_009814900.1	D-glycerate dehydrogenase	Roseovarius nubinhibens
L00874_S30	F201971	1407	567.817	2	1133.62	1133.62	0.462236	34.23	2	12	M	TITVGINGFGR	I		0	2304.09	L00874_S30.5611.5611.2.dta	497499997	WP_009814195.1	glyceraldehyde-3-phosphate dehydrogenase	Roseovarius nubinhibens
L00874_S30	F201971	1408	567.818	2	1133.62	1133.62	1.32672	23.11	2	12	M	TITVGINGFGR	I		0	2315.73	L00874_S30.5646.5646.2.dta	497499997	WP_009814195.1	glyceraldehyde-3-phosphate dehydrogenase	Roseovarius nubinhibens
L00874_S30	F201971	1409	567.819	2	1133.62	1133.62	-0.713641	52.52	295	304	K	FGLIPEFVGR	L		0	3278.15	L00874_S30.8414.8414.2.dta	497498091	WP_009812289.1	ATP-dependent Clp protease ATP-binding subunit ClpX	Roseovarius nubinhibens
L00874_S30	F201971	141	403.25	2	804.485	804.486	-0.486025	30.49	24	30	R	VAVFLTR	D		0	1820.43	L00874_S30.4173.4173.2.dta	497501234	WP_009815432.1	aminopeptidase A	Roseovarius nubinhibens
L00874_S30	F201971	1410	567.819	2	1133.62	1133.62	-0.166722	32.15	295	304	K	FGLIPEFVGR	L		0	3268.26	L00874_S30.8387.8387.2.dta	497498091	WP_009812289.1	ATP-dependent Clp protease ATP-binding subunit ClpX	Roseovarius nubinhibens
L00874_S30	F201971	1411	567.819	2	1133.62	1133.62	0.256699	28.93	295	304	K	FGLIPEFVGR	L		0	3288.47	L00874_S30.8442.8442.2.dta	497498091	WP_009812289.1	ATP-dependent Clp protease ATP-binding subunit ClpX	Roseovarius nubinhibens
L00874_S30	F201971	1412	567.829	2	1133.64	1133.64	-0.0723331	23.71	70	80	R	TVVSNLVFGAK	D		0	2438.01	L00874_S30.6009.6009.2.dta	750335846	WP_040617765.1	50S ribosomal protein L6	Roseovarius nubinhibens
L00874_S30	F201971	1413	567.83	2	1133.65	1133.64	0.66864	17.88	70	80	R	TVVSNLVFGAK	D		0	2449.77	L00874_S30.6043.6043.2.dta	750335846	WP_040617765.1	50S ribosomal protein L6	Roseovarius nubinhibens
L00874_S30	F201971	1414	567.849	2	1133.68	1133.68	-0.703017	35.41	66	75	R	FLALLPYAVK	-		0	3162	L00874_S30.8093.8093.2.dta	497490810	WP_009805008.1	MULTISPECIES: 30S ribosomal protein S18	Rhodobacteraceae
L00874_S30	F201971	1415	567.849	2	1133.68	1133.68	-0.597168	28.22	66	75	R	FLALLPYAVK	-		0	3172.42	L00874_S30.8122.8122.2.dta	497490810	WP_009805008.1	MULTISPECIES: 30S ribosomal protein S18	Rhodobacteraceae
L00874_S30	F201971	1416	568.291	2	1134.57	1134.57	0.72098	63.48	258	267	R	VAQEAAEYVR	T		0	1096.96	L00874_S30.2066.2066.2.dta	497501202	WP_009815400.1	MFS transporter	Roseovarius nubinhibens
L00874_S30	F201971	1417	568.291	2	1134.57	1134.57	0.72098	58.05	258	267	R	VAQEAAEYVR	T		0	1082.74	L00874_S30.2029.2029.2.dta	497501202	WP_009815400.1	MFS transporter	Roseovarius nubinhibens
L00874_S30	F201971	1418	568.303	2	1134.59	1134.59	-0.585232	49.25	657	667	K	FGITAEAVAEK	V		0	1830.35	L00874_S30.4203.4203.2.dta	497500481	WP_009814679.1	transketolase	Roseovarius nubinhibens
L00874_S30	F201971	1419	568.304	2	1134.59	1134.59	1.12463	48.11	657	667	K	FGITAEAVAEK	V		0	1840.16	L00874_S30.4233.4233.2.dta	497500481	WP_009814679.1	transketolase	Roseovarius nubinhibens
L00874_S30	F201971	142	403.25	2	804.486	804.486	0.0360479	31.17	24	30	R	VAVFLTR	D		0	1809.63	L00874_S30.4141.4141.2.dta	497501234	WP_009815432.1	aminopeptidase A	Roseovarius nubinhibens
L00874_S30	F201971	1420	568.81	2	1135.61	1135.61	-0.223669	67.58	241	250	R	SFLIGEALMR	Q		0	3043.26	L00874_S30.7756.7756.2.dta	497500767	WP_009814965.1	indole-3-glycerol-phosphate synthase	Roseovarius nubinhibens
L00874_S30	F201971	1421	569.253	2	1136.49	1136.49	-0.138144	33.3	956	965	R	STGEVMGWDR	S		0	1804.86	L00874_S30.4126.4126.2.dta	497498135	WP_009812333.1	carbamoyl phosphate synthase large subunit	Roseovarius nubinhibens
L00874_S30	F201971	1422	569.288	2	1136.56	1136.56	-0.491834	30.1	120	128	R	STLYQSPWR	D		0	1951.47	L00874_S30.4566.4566.2.dta	497500762	WP_009814960.1	glutamate--tRNA ligase	Roseovarius nubinhibens
L00874_S30	F201971	1423	569.297	2	1136.58	1136.58	-0.646677	59.45	146	155	R	YGLWAAMVAR	C		0	2890.24	L00874_S30.7322.7322.2.dta	750336455	WP_040618374.1	hypothetical protein	Roseovarius nubinhibens
L00874_S30	F201971	1424	569.297	2	1136.58	1136.58	0.197962	55.96	146	155	R	YGLWAAMVAR	C		0	2901.13	L00874_S30.7354.7354.2.dta	750336455	WP_040618374.1	hypothetical protein	Roseovarius nubinhibens
L00874_S30	F201971	1425	569.298	2	1136.58	1136.58	0.426719	47.12	146	155	R	YGLWAAMVAR	C		0	2912.92	L00874_S30.7388.7388.2.dta	750336455	WP_040618374.1	hypothetical protein	Roseovarius nubinhibens
L00874_S30	F201971	1426	569.302	2	1136.59	1136.59	0.182124	64.07	110	120	K	LFDAGSVMLGK	L		0	2690.23	L00874_S30.6743.6743.2.dta	497498257	WP_009812455.1	glutamyl-tRNA(Gln) amidotransferase	Roseovarius nubinhibens
L00874_S30	F201971	1427	569.303	2	1136.59	1136.59	0.815598	73.42	110	120	K	LFDAGSVMLGK	L		0	2680.05	L00874_S30.6714.6714.2.dta	497498257	WP_009812455.1	glutamyl-tRNA(Gln) amidotransferase	Roseovarius nubinhibens
L00874_S30	F201971	1428	569.317	2	1136.62	1136.62	0.453098	43.88	211	220	R	HVEVQILGDK	H		0	1362.85	L00874_S30.2805.2805.2.dta	497501193	WP_009815391.1	pyruvate carboxylase	Roseovarius nubinhibens
L00874_S30	F201971	1429	569.796	2	1137.58	1137.58	-1.07421	57.4	236	246	K	IAFTGSTQTGR	Q		0	1175.94	L00874_S30.2278.2278.2.dta	497497961	WP_009812159.1	aldehyde dehydrogenase	Roseovarius nubinhibens
L00874_S30	F201971	143	403.25	2	804.486	804.486	0.0360479	28.13	24	30	R	VAVFLTR	D		0	1799.44	L00874_S30.4110.4110.2.dta	497501234	WP_009815432.1	aminopeptidase A	Roseovarius nubinhibens
L00874_S30	F201971	1430	569.796	2	1137.58	1137.58	-0.968725	75.24	236	246	K	IAFTGSTQTGR	Q		0	1164.21	L00874_S30.2246.2246.2.dta	497497961	WP_009812159.1	aldehyde dehydrogenase	Roseovarius nubinhibens
L00874_S30	F201971	1431	569.796	2	1137.58	1137.58	-0.423707	73.11	236	246	K	IAFTGSTQTGR	Q		0	1153.29	L00874_S30.2217.2217.2.dta	497497961	WP_009812159.1	aldehyde dehydrogenase	Roseovarius nubinhibens
L00874_S30	F201971	1432	569.799	2	1137.58	1137.58	1.41089	15.49	110	121	R	AGGAGIPGFYTK	T		0	1984.53	L00874_S30.4665.4665.2.dta	497498458	WP_009812656.1	succinyl-CoA--3-ketoacid-CoA transferase	Roseovarius nubinhibens
L00874_S30	F201971	1433	569.799	2	1137.58	1137.58	2.27236	21	110	121	R	AGGAGIPGFYTK	T		0	1995.81	L00874_S30.4699.4699.2.dta	497498458	WP_009812656.1	succinyl-CoA--3-ketoacid-CoA transferase	Roseovarius nubinhibens
L00874_S30	F201971	1434	570.252	2	1138.49	1138.49	0.126483	32.19	25	34	R	GCLMGPDAYR	V	Carbamidomethyl (C) [2]	0	1602.72	L00874_S30.3512.3512.2.dta	915014162	WP_050754150.1	arginase	Roseovarius nubinhibens
L00874_S30	F201971	1435	570.252	2	1138.49	1138.49	0.126483	32.1	25	34	R	GCLMGPDAYR	V	Carbamidomethyl (C) [2]	0	1613.44	L00874_S30.3545.3545.2.dta	915014162	WP_050754150.1	arginase	Roseovarius nubinhibens
L00874_S30	F201971	1436	570.252	2	1138.49	1138.49	0.126483	31.78	25	34	R	GCLMGPDAYR	V	Carbamidomethyl (C) [2]	0	1592.47	L00874_S30.3481.3481.2.dta	915014162	WP_050754150.1	arginase	Roseovarius nubinhibens
L00874_S30	F201971	1437	570.273	2	1138.53	1138.53	-1.33417	20.22	344	353	K	ICVGYDLDGK	R	Carbamidomethyl (C) [2]	0	1962.4	L00874_S30.4598.4598.2.dta	497497873	WP_009812071.1	adenylosuccinate synthetase	Roseovarius nubinhibens
L00874_S30	F201971	1438	570.279	2	1138.54	1138.54	-0.259103	30.02	53	62	R	NYTMGDVIAR	Y		0	1901.63	L00874_S30.4417.4417.2.dta	497498280	WP_009812478.1	leucine--tRNA ligase	Roseovarius nubinhibens
L00874_S30	F201971	144	404.216	2	806.417	806.417	-0.410457	23.47	28	34	R	GIDFDLK	R		0	2230.14	L00874_S30.5394.5394.2.dta	497500090	WP_009814288.1	peptide ABC transporter substrate-binding protein	Roseovarius nubinhibens
L00874_S30	F201971	1441	570.764	2	1139.51	1139.51	0.139533	51.21	502	512	K	AALDEFAADFA	-		0	3856.9	L00874_S30.9949.9949.2.dta	497500158	WP_009814356.1	ATP synthase subunit alpha	Roseovarius nubinhibens
L00874_S30	F201971	1442	570.764	2	1139.51	1139.51	0.350149	52.86	502	512	K	AALDEFAADFA	-		0	3867.48	L00874_S30.9977.9977.2.dta	497500158	WP_009814356.1	ATP synthase subunit alpha	Roseovarius nubinhibens
L00874_S30	F201971	1443	570.764	2	1139.51	1139.51	0.455458	35.89	502	512	K	AALDEFAADFA	-		0	3880.64	L00874_S30.10011.10011.2.dta	497500158	WP_009814356.1	ATP synthase subunit alpha	Roseovarius nubinhibens
L00874_S30	F201971	1444	570.764	2	1139.51	1139.51	0.771382	51.7	502	512	K	AALDEFAADFA	-		0	3846.79	L00874_S30.9923.9923.2.dta	497500158	WP_009814356.1	ATP synthase subunit alpha	Roseovarius nubinhibens
L00874_S30	F201971	1445	570.806	2	1139.6	1139.6	0.200948	42.05	154	164	R	FFTGQITAAGK	V		0	1828.02	L00874_S30.4196.4196.2.dta	750336280	WP_040618199.1	NAD(P) transhydrogenase subunit alpha	Roseovarius nubinhibens
L00874_S30	F201971	1446	570.806	2	1139.6	1139.6	0.306248	54.5	154	164	R	FFTGQITAAGK	V		0	1817.48	L00874_S30.4164.4164.2.dta	750336280	WP_040618199.1	NAD(P) transhydrogenase subunit alpha	Roseovarius nubinhibens
L00874_S30	F201971	1449	570.816	2	1139.62	1139.62	-1.17057	26.94	219	228	R	IDGLEPVELR	I		0	2414.18	L00874_S30.5939.5939.2.dta	497500579	WP_009814777.1	fumarylacetoacetase	Roseovarius nubinhibens
L00874_S30	F201971	145	404.216	2	806.417	806.417	0.0359615	27.03	28	34	R	GIDFDLK	R		0	2241.47	L00874_S30.5427.5427.2.dta	497500090	WP_009814288.1	peptide ABC transporter substrate-binding protein	Roseovarius nubinhibens
L00874_S30	F201971	1450	571.285	2	1140.56	1140.56	-0.419094	22.61	304	312	R	QTVAEFYQR	C		0	1590.48	L00874_S30.3475.3475.2.dta	497497906	WP_009812104.1	aerobic cobaltochelatase subunit CobS	Roseovarius nubinhibens
L00874_S30	F201971	1451	571.285	2	1140.56	1140.56	0.00175353	50.78	304	312	R	QTVAEFYQR	C		0	1573.22	L00874_S30.3422.3422.2.dta	497497906	WP_009812104.1	aerobic cobaltochelatase subunit CobS	Roseovarius nubinhibens
L00874_S30	F201971	1452	571.751	2	1141.49	1141.49	0.272452	23.43	149	156	R	TEWDYLCR	V	Carbamidomethyl (C) [7]	0	2320.68	L00874_S30.5661.5661.2.dta	497498267	WP_009812465.1	2-isopropylmalate synthase	Roseovarius nubinhibens
L00874_S30	F201971	1454	571.791	2	1141.57	1141.57	0.969721	23.98	321	330	R	FSAVLGEYEK	A		0	1972.85	L00874_S30.4630.4630.2.dta	497500239	WP_009814437.1	membrane protein	Roseovarius nubinhibens
L00874_S30	F201971	1456	571.812	2	1141.61	1141.61	0.518566	54.36	224	233	K	GVQELAELQR	A		0	1854.1	L00874_S30.4276.4276.2.dta	497499165	WP_009813363.1	ribonuclease PH	Roseovarius nubinhibens
L00874_S30	F201971	1457	572.266	2	1142.52	1142.52	-0.0700208	50.72	226	235	K	MGFDGNAIYR	H		0	2084.01	L00874_S30.4960.4960.2.dta	497498838	WP_009813036.1	malate--CoA ligase subunit beta	Roseovarius nubinhibens
L00874_S30	F201971	1458	572.267	2	1142.52	1142.52	1.43543	62.26	226	235	K	MGFDGNAIYR	H		0	2095.32	L00874_S30.4993.4993.2.dta	497498838	WP_009813036.1	malate--CoA ligase subunit beta	Roseovarius nubinhibens
L00874_S30	F201971	1460	572.322	2	1142.63	1142.63	-0.791158	25.77	135	144	R	VKEGDVIEVR	D		1	995.685	L00874_S30.1802.1802.2.dta	497498325	WP_009812523.1	30S ribosomal protein S4	Roseovarius nubinhibens
L00874_S30	F201971	1461	572.322	2	1142.63	1142.63	-0.340443	47.63	143	154	R	SVINAASPSGIK	A		0	1325.06	L00874_S30.2696.2696.2.dta	497498759	WP_009812957.1	class I fructose-bisphosphate aldolase	Roseovarius nubinhibens
L00874_S30	F201971	1462	572.322	2	1142.63	1142.63	0.0796409	41.08	143	154	R	SVINAASPSGIK	A		0	1314.11	L00874_S30.2664.2664.2.dta	497498759	WP_009812957.1	class I fructose-bisphosphate aldolase	Roseovarius nubinhibens
L00874_S30	F201971	1463	572.787	2	1143.56	1143.56	0.022736	44.33	154	163	R	MGEPVDLLDR	A		0	2496.75	L00874_S30.6180.6180.2.dta	497500698	WP_009814896.1	oxidoreductase	Roseovarius nubinhibens
L00874_S30	F201971	1464	572.811	2	1143.61	1143.61	-0.31217	40.43	147	157	K	GTISCALAVPR	L	Carbamidomethyl (C) [5]	0	1799.13	L00874_S30.4109.4109.2.dta	497498536	WP_009812734.1	glucosamine 6-phosphate synthetase	Roseovarius nubinhibens
L00874_S30	F201971	1465	572.819	2	1143.62	1143.62	-1.01257	46.92	225	235	R	VTTDQGALLAR	H		0	1434.06	L00874_S30.3011.3011.2.dta	497500698	WP_009814896.1	oxidoreductase	Roseovarius nubinhibens
L00874_S30	F201971	1466	572.82	2	1143.62	1143.62	-0.260575	34.09	225	235	R	VTTDQGALLAR	H		0	1423.53	L00874_S30.2981.2981.2.dta	497500698	WP_009814896.1	oxidoreductase	Roseovarius nubinhibens
L00874_S30	F201971	1467	572.827	2	1143.64	1143.64	-0.141653	57.1	374	383	R	FIQIIGSNPR	L		0	2077.59	L00874_S30.4941.4941.2.dta	497500680	WP_009814878.1	NADH dehydrogenase subunit G	Roseovarius nubinhibens
L00874_S30	F201971	1468	573.28	2	1144.55	1144.54	0.822161	25.18	56	64	R	FFEALEDFK	Y		0	3115.14	L00874_S30.7962.7962.2.dta	750336104	WP_040618023.1	ribonucleotide reductase	Roseovarius nubinhibens
L00874_S30	F201971	1469	573.293	2	1144.57	1144.57	-0.0436844	58.26	21	32	K	ADGSGVDLANVK	M		0	1491.7	L00874_S30.3176.3176.2.dta	497498120	WP_009812318.1	electron transfer flavoprotein subunit beta	Roseovarius nubinhibens
L00874_S30	F201971	1470	573.294	2	1144.57	1144.57	0.917373	64.37	21	32	K	ADGSGVDLANVK	M		0	1482.36	L00874_S30.3148.3148.2.dta	497498120	WP_009812318.1	electron transfer flavoprotein subunit beta	Roseovarius nubinhibens
L00874_S30	F201971	1471	573.324	2	1144.63	1144.63	0.267334	66.8	117	127	K	LTADDVIASIK	Y		0	2823.41	L00874_S30.7129.7129.2.dta	497499968	WP_009814166.1	peptide ABC transporter substrate-binding protein	Roseovarius nubinhibens
L00874_S30	F201971	1472	573.325	2	1144.63	1144.63	0.477008	74.18	117	127	K	LTADDVIASIK	Y		0	2833.6	L00874_S30.7158.7158.2.dta	497499968	WP_009814166.1	peptide ABC transporter substrate-binding protein	Roseovarius nubinhibens
L00874_S30	F201971	1475	573.8	2	1145.59	1145.59	-0.00436458	55.66	25	35	R	ATLGMAEQGLR	T		0	1610.86	L00874_S30.3537.3537.2.dta	497498824	WP_009813022.1	succinate dehydrogenase	Roseovarius nubinhibens
L00874_S30	F201971	1476	573.809	2	1145.6	1145.6	0.287185	62.22	879	890	K	ATDSAIASIAAR	V		0	1646.56	L00874_S30.3645.3645.2.dta	497498135	WP_009812333.1	carbamoyl phosphate synthase large subunit	Roseovarius nubinhibens
L00874_S30	F201971	1477	573.81	2	1145.61	1145.6	1.56162	58.62	879	890	K	ATDSAIASIAAR	V		0	1633.18	L00874_S30.3604.3604.2.dta	497498135	WP_009812333.1	carbamoyl phosphate synthase large subunit	Roseovarius nubinhibens
L00874_S30	F201971	1478	573.811	2	1145.61	1145.61	-0.138791	24.24	58	67	R	EILGIPADYR	I		0	2506.67	L00874_S30.6209.6209.2.dta	497499918	WP_009814116.1	phosphoserine aminotransferase	Roseovarius nubinhibens
L00874_S30	F201971	1479	573.811	2	1145.61	1145.61	-0.0340431	39.84	58	67	R	EILGIPADYR	I		0	2529.19	L00874_S30.6276.6276.2.dta	497499918	WP_009814116.1	phosphoserine aminotransferase	Roseovarius nubinhibens
L00874_S30	F201971	148	406.784	2	811.553	811.553	-0.0591459	36.38	161	168	K	IGVLVALK	G		0	2274.15	L00874_S30.5523.5523.2.dta	750336226	WP_040618145.1	elongation factor Ts	Roseovarius nubinhibens
L00874_S30	F201971	1480	573.811	2	1145.61	1145.61	0.175453	52.86	58	67	R	EILGIPADYR	I		0	2517.53	L00874_S30.6241.6241.2.dta	497499918	WP_009814116.1	phosphoserine aminotransferase	Roseovarius nubinhibens
L00874_S30	F201971	1482	574.292	2	1146.57	1146.57	-0.126464	54.04	192	201	R	SEVVEGCIVR	E	Carbamidomethyl (C) [7]	0	1396.53	L00874_S30.2901.2901.2.dta	497498266	WP_009812464.1	2,3,4,5-tetrahydropyridine-2,6-dicarboxylate N-succinyltransferase	Roseovarius nubinhibens
L00874_S30	F201971	1483	574.293	2	1146.57	1146.57	0.292176	37.17	192	201	R	SEVVEGCIVR	E	Carbamidomethyl (C) [7]	0	1409.78	L00874_S30.2940.2940.2.dta	497498266	WP_009812464.1	2,3,4,5-tetrahydropyridine-2,6-dicarboxylate N-succinyltransferase	Roseovarius nubinhibens
L00874_S30	F201971	1484	574.293	2	1146.57	1146.57	0.728259	51.68	192	201	R	SEVVEGCIVR	E	Carbamidomethyl (C) [7]	0	1384.53	L00874_S30.2866.2866.2.dta	497498266	WP_009812464.1	2,3,4,5-tetrahydropyridine-2,6-dicarboxylate N-succinyltransferase	Roseovarius nubinhibens
L00874_S30	F201971	1485	574.296	2	1146.58	1146.58	0.37939	29.11	160	169	K	TEINSVEDLK	G		0	1592.19	L00874_S30.3480.3480.2.dta	497498701	WP_009812899.1	ABC transporter substrate-binding protein	Roseovarius nubinhibens
L00874_S30	F201971	1486	574.296	2	1146.58	1146.58	0.588709	29.54	160	169	K	TEINSVEDLK	G		0	1572.32	L00874_S30.3419.3419.2.dta	497498701	WP_009812899.1	ABC transporter substrate-binding protein	Roseovarius nubinhibens
L00874_S30	F201971	1487	574.296	2	1146.58	1146.58	0.902687	37.09	160	169	K	TEINSVEDLK	G		0	1582.46	L00874_S30.3450.3450.2.dta	497498701	WP_009812899.1	ABC transporter substrate-binding protein	Roseovarius nubinhibens
L00874_S30	F201971	1488	574.309	2	1146.6	1146.6	0.0575613	33.75	3	13	K	LISADASPFAR	K		0	2028.15	L00874_S30.4794.4794.2.dta	497498362	WP_009812560.1	glutathione S-transferase	Roseovarius nubinhibens
L00874_S30	F201971	1489	574.309	2	1146.6	1146.6	0.253793	60.86	257	267	K	EAGAEIVGFVR	L		0	2348.84	L00874_S30.5744.5744.2.dta	750336226	WP_040618145.1	elongation factor Ts	Roseovarius nubinhibens
L00874_S30	F201971	149	406.784	2	811.553	811.553	0.0147865	31.88	161	168	K	IGVLVALK	G		0	2262.73	L00874_S30.5490.5490.2.dta	750336226	WP_040618145.1	elongation factor Ts	Roseovarius nubinhibens
L00874_S30	F201971	1490	574.309	2	1146.6	1146.6	0.35845	63.51	257	267	K	EAGAEIVGFVR	L		0	2338.04	L00874_S30.5712.5712.2.dta	750336226	WP_040618145.1	elongation factor Ts	Roseovarius nubinhibens
L00874_S30	F201971	1491	574.309	2	1146.6	1146.6	0.567764	49.32	257	267	K	EAGAEIVGFVR	L		0	2360.02	L00874_S30.5778.5778.2.dta	750336226	WP_040618145.1	elongation factor Ts	Roseovarius nubinhibens
L00874_S30	F201971	1492	574.318	2	1146.62	1146.62	-0.00436064	15.26	256	264	K	YRPCPLLTK	Y	Carbamidomethyl (C) [4]	0	1040.81	L00874_S30.1919.1919.2.dta	750335839	WP_040617758.1	3-hydroxybutyryl-CoA dehydrogenase	Roseovarius nubinhibens
L00874_S30	F201971	1493	574.318	2	1146.62	1146.62	0.100295	16.46	256	264	K	YRPCPLLTK	Y	Carbamidomethyl (C) [4]	0	1052.2	L00874_S30.1949.1949.2.dta	750335839	WP_040617758.1	3-hydroxybutyryl-CoA dehydrogenase	Roseovarius nubinhibens
L00874_S30	F201971	1494	574.318	2	1146.62	1146.62	0.309605	14.48	256	264	K	YRPCPLLTK	Y	Carbamidomethyl (C) [4]	0	1028.93	L00874_S30.1888.1888.2.dta	750335839	WP_040617758.1	3-hydroxybutyryl-CoA dehydrogenase	Roseovarius nubinhibens
L00874_S30	F201971	1495	574.346	2	1146.68	1146.68	0.664529	42.16	257	267	R	ALGLISFITGR	K		0	3704.85	L00874_S30.9566.9566.2.dta	497497845	WP_009812043.1	hypothetical protein	Roseovarius nubinhibens
L00874_S30	F201971	1496	574.347	2	1146.68	1146.68	2.37382	48.76	257	267	R	ALGLISFITGR	K		0	3689.07	L00874_S30.9524.9524.2.dta	497497845	WP_009812043.1	hypothetical protein	Roseovarius nubinhibens
L00874_S30	F201971	1498	574.78	2	1147.54	1147.54	0.0958569	55.16	745	754	K	AVQFGPENMR	M		0	1670	L00874_S30.3716.3716.2.dta	497499125	WP_009813323.1	preprotein translocase subunit SecA	Roseovarius nubinhibens
L00874_S30	F201971	1499	574.792	2	1147.57	1147.57	-0.237023	25.5	141	151	R	ATDMKFPGPGK	L		1	1061.72	L00874_S30.1974.1974.2.dta	497500953	WP_009815151.1	isocitrate dehydrogenase	Roseovarius nubinhibens
L00874_S30	F201971	150	406.784	2	811.553	811.553	0.236583	27.16	161	168	K	IGVLVALK	G		0	2251.86	L00874_S30.5458.5458.2.dta	750336226	WP_040618145.1	elongation factor Ts	Roseovarius nubinhibens
L00874_S30	F201971	1500	574.794	2	1147.57	1147.57	-0.0505415	61.48	364	374	K	ICEAAAAMLAK	I	Carbamidomethyl (C) [2]	0	1821.56	L00874_S30.4176.4176.2.dta	497498094	WP_009812292.1	cytochrome C	Roseovarius nubinhibens
L00874_S30	F201971	1501	574.794	2	1147.57	1147.57	0.263164	48.34	364	374	K	ICEAAAAMLAK	I	Carbamidomethyl (C) [2]	0	1801.17	L00874_S30.4115.4115.2.dta	497498094	WP_009812292.1	cytochrome C	Roseovarius nubinhibens
L00874_S30	F201971	1502	574.794	2	1147.57	1147.57	0.489729	67	364	374	K	ICEAAAAMLAK	I	Carbamidomethyl (C) [2]	0	1810.76	L00874_S30.4144.4144.2.dta	497498094	WP_009812292.1	cytochrome C	Roseovarius nubinhibens
L00874_S30	F201971	1503	574.8	2	1147.59	1147.59	-1.35327	38.84	288	297	R	EFLTTDPVAR	E		0	2033.35	L00874_S30.4810.4810.2.dta	497499374	WP_009813572.1	ABC transporter substrate-binding protein	Roseovarius nubinhibens
L00874_S30	F201971	1504	574.801	2	1147.59	1147.59	0.354657	51.51	288	297	R	EFLTTDPVAR	E		0	2043.82	L00874_S30.4841.4841.2.dta	497499374	WP_009813572.1	ABC transporter substrate-binding protein	Roseovarius nubinhibens
L00874_S30	F201971	1505	574.831	2	1147.65	1147.65	-0.620399	13.91	168	177	K	TYTDLPVIVK	L		0	2371.44	L00874_S30.5813.5813.2.dta	497500538	WP_009814736.1	dihydropyrimidine dehydrogenase subunit B	Roseovarius nubinhibens
L00874_S30	F201971	1508	575.293	2	1148.57	1148.57	-0.611194	26.88	293	302	K	GFETLTQPEK	A		0	1600.96	L00874_S30.3507.3507.2.dta	497499929	WP_009814127.1	thiamine ABC transporter substrate-binding protein	Roseovarius nubinhibens
L00874_S30	F201971	151	407.281	2	812.548	812.548	0.015999	35.89	453	459	K	SLLLLVR	R		0	2659.71	L00874_S30.6654.6654.2.dta	497500242	WP_009814440.1	serine protease	Roseovarius nubinhibens
L00874_S30	F201971	1510	575.782	2	1149.55	1149.55	0.0869907	35.97	97	107	R	EASLGPNFGMK	G		0	2019.28	L00874_S30.4768.4768.2.dta	497498479	WP_009812677.1	formate--tetrahydrofolate ligase	Roseovarius nubinhibens
L00874_S30	F201971	1511	575.782	2	1149.55	1149.55	0.817712	38.86	97	107	R	EASLGPNFGMK	G		0	1998.2	L00874_S30.4706.4706.2.dta	497498479	WP_009812677.1	formate--tetrahydrofolate ligase	Roseovarius nubinhibens
L00874_S30	F201971	1512	575.782	2	1149.55	1149.55	0.939499	40.62	97	107	R	EASLGPNFGMK	G		0	2008.44	L00874_S30.4736.4736.2.dta	497498479	WP_009812677.1	formate--tetrahydrofolate ligase	Roseovarius nubinhibens
L00874_S30	F201971	1513	575.785	2	1149.56	1149.56	0.116567	33.14	317	326	K	DLVDSIVNFE	-		0	4569.4	L00874_S30.11659.11659.2.dta	497498603	WP_009812801.1	C4-dicarboxylate ABC transporter substrate-binding protein	Roseovarius nubinhibens
L00874_S30	F201971	1514	575.785	2	1149.56	1149.56	0.220955	43.58	317	326	K	DLVDSIVNFE	-		0	4582.66	L00874_S30.11691.11691.2.dta	497498603	WP_009812801.1	C4-dicarboxylate ABC transporter substrate-binding protein	Roseovarius nubinhibens
L00874_S30	F201971	1515	576.279	2	1150.54	1150.54	-0.673594	69.47	719	728	K	VMNADRFDLA	-		1	2127.22	L00874_S30.5089.5089.2.dta	497501056	WP_009815254.1	catalase/hydroperoxidase HPI(I)	Roseovarius nubinhibens
L00874_S30	F201971	1516	576.28	2	1150.54	1150.54	0.386774	31.87	719	728	K	VMNADRFDLA	-		1	2138.43	L00874_S30.5123.5123.2.dta	497501056	WP_009815254.1	catalase/hydroperoxidase HPI(I)	Roseovarius nubinhibens
L00874_S30	F201971	1517	576.28	2	1150.54	1150.54	0.59537	40.14	719	728	K	VMNADRFDLA	-		1	2117.1	L00874_S30.5058.5058.2.dta	497501056	WP_009815254.1	catalase/hydroperoxidase HPI(I)	Roseovarius nubinhibens
L00874_S30	F201971	1518	576.308	2	1150.6	1150.6	-0.413696	31.68	409	418	R	FLSQPFDVAK	V		0	2307.64	L00874_S30.5622.5622.2.dta	497500160	WP_009814358.1	ATP synthase subunit beta	Roseovarius nubinhibens
L00874_S30	F201971	1519	576.309	2	1150.6	1150.6	0.316356	39.6	409	418	R	FLSQPFDVAK	V		0	2316.57	L00874_S30.5648.5648.2.dta	497500160	WP_009814358.1	ATP synthase subunit beta	Roseovarius nubinhibens
L00874_S30	F201971	152	407.282	2	812.549	812.548	0.409822	33.24	453	459	K	SLLLLVR	R		0	2672.58	L00874_S30.6692.6692.2.dta	497500242	WP_009814440.1	serine protease	Roseovarius nubinhibens
L00874_S30	F201971	1520	576.309	2	1150.6	1150.6	0.542325	35.46	409	418	R	FLSQPFDVAK	V		0	2327.28	L00874_S30.5680.5680.2.dta	497500160	WP_009814358.1	ATP synthase subunit beta	Roseovarius nubinhibens
L00874_S30	F201971	1522	576.803	2	1151.59	1151.59	-0.957803	75.4	158	169	R	AGLTGYVAGTSR	Q		0	1489.12	L00874_S30.3169.3169.2.dta	497500995	WP_009815193.1	3-oxoacyl-ACP reductase	Roseovarius nubinhibens
L00874_S30	F201971	1524	577.304	2	1152.59	1152.59	0.524904	26.85	329	337	R	FYREQGLIQ	-		1	1676.92	L00874_S30.3737.3737.2.dta	497500313	WP_009814511.1	C4-dicarboxylate ABC transporter substrate-binding protein	Roseovarius nubinhibens
L00874_S30	F201971	1525	577.304	2	1152.59	1152.59	0.958708	39.66	329	337	R	FYREQGLIQ	-		1	1687.81	L00874_S30.3770.3770.2.dta	497500313	WP_009814511.1	C4-dicarboxylate ABC transporter substrate-binding protein	Roseovarius nubinhibens
L00874_S30	F201971	1527	577.824	2	1153.63	1153.63	-1.17368	20.9	455	465	R	APLETSAPLQK	V		0	1249.36	L00874_S30.2481.2481.2.dta	497498953	WP_009813151.1	histidine ammonia-lyase	Roseovarius nubinhibens
L00874_S30	F201971	1528	577.825	2	1153.63	1153.63	0.629316	27.82	455	465	R	APLETSAPLQK	V		0	1259.89	L00874_S30.2510.2510.2.dta	497498953	WP_009813151.1	histidine ammonia-lyase	Roseovarius nubinhibens
L00874_S30	F201971	1529	577.825	2	1153.64	1153.63	1.4658	19.74	2	11	M	TETPPVIEIR	N		0	1988.42	L00874_S30.4677.4677.2.dta	497497918	WP_009812116.1	ATP-binding protein	Roseovarius nubinhibens
L00874_S30	F201971	153	407.282	2	812.549	812.548	0.557505	48.16	453	459	K	SLLLLVR	R		0	2649.34	L00874_S30.6625.6625.2.dta	497500242	WP_009814440.1	serine protease	Roseovarius nubinhibens
L00874_S30	F201971	1530	577.83	2	1153.65	1153.65	-0.00433409	50.03	194	204	R	ESIIAQIPAGR	L		0	2086.82	L00874_S30.4968.4968.2.dta	750336072	WP_040617991.1	beta-ketoacyl-ACP reductase	Roseovarius nubinhibens
L00874_S30	F201971	1531	577.83	2	1153.65	1153.65	0.30772	49.7	194	204	R	ESIIAQIPAGR	L		0	2098.53	L00874_S30.5003.5003.2.dta	750336072	WP_040617991.1	beta-ketoacyl-ACP reductase	Roseovarius nubinhibens
L00874_S30	F201971	1532	578.332	2	1154.65	1154.65	0.446889	53.99	388	397	K	LPLNMLDALR	E		0	3217.23	L00874_S30.8247.8247.2.dta	497501197	WP_009815395.1	glutamine synthetase	Roseovarius nubinhibens
L00874_S30	F201971	1534	578.344	2	1154.67	1154.67	-0.0918009	24.6	101	111	K	LISIAPVPMSK	V		0	2393.18	L00874_S30.5877.5877.2.dta	750336356	WP_040618275.1	aminotransferase	Roseovarius nubinhibens
L00874_S30	F201971	1535	578.344	2	1154.67	1154.67	0.549073	36.2	101	111	K	LISIAPVPMSK	V		0	2379.58	L00874_S30.5837.5837.2.dta	750336356	WP_040618275.1	aminotransferase	Roseovarius nubinhibens
L00874_S30	F201971	1536	579.297	2	1156.58	1156.58	0.41934	34.01	502	512	R	ACGVELPLLDA	-	Carbamidomethyl (C) [2]	0	3808.33	L00874_S30.9825.9825.2.dta	497498953	WP_009813151.1	histidine ammonia-lyase	Roseovarius nubinhibens
L00874_S30	F201971	1537	579.298	2	1156.58	1156.58	1.90648	20.24	502	512	R	ACGVELPLLDA	-	Carbamidomethyl (C) [2]	0	3821.7	L00874_S30.9858.9858.2.dta	497498953	WP_009813151.1	histidine ammonia-lyase	Roseovarius nubinhibens
L00874_S30	F201971	1539	579.317	2	1156.62	1156.62	0.0536045	62.45	332	343	R	VTIIGGADNAAR	E		0	1378.5	L00874_S30.2849.2849.2.dta	497499287	WP_009813485.1	cysteine desulfurase	Roseovarius nubinhibens
L00874_S30	F201971	154	407.743	2	813.471	813.471	0.698243	28.42	278	285	K	ALVDAGLR	H		0	1561.43	L00874_S30.3386.3386.2.dta	497498288	WP_009812486.1	4-hydroxy-tetrahydrodipicolinate synthase	Roseovarius nubinhibens
L00874_S30	F201971	1540	579.318	2	1156.62	1156.62	0.589649	44.18	351	362	R	NTVADGIVAAAR	E		0	1866.79	L00874_S30.4314.4314.2.dta	497498350	WP_009812548.1	pyruvate kinase	Roseovarius nubinhibens
L00874_S30	F201971	1541	579.318	2	1156.62	1156.62	1.3159	39.25	332	343	R	VTIIGGADNAAR	E		0	1390.77	L00874_S30.2884.2884.2.dta	497499287	WP_009813485.1	cysteine desulfurase	Roseovarius nubinhibens
L00874_S30	F201971	1542	579.318	2	1156.62	1156.62	1.41965	41.01	351	362	R	NTVADGIVAAAR	E		0	1856.79	L00874_S30.4284.4284.2.dta	497498350	WP_009812548.1	pyruvate kinase	Roseovarius nubinhibens
L00874_S30	F201971	1543	579.33	2	1156.65	1156.65	0.57148	56.2	50	61	K	STGVTINGALPK	A		0	1619.34	L00874_S30.3563.3563.2.dta	750336111	WP_040618030.1	pyrroline-5-carboxylate reductase	Roseovarius nubinhibens
L00874_S30	F201971	1544	579.335	2	1156.66	1156.66	-0.371761	55.55	185	196	R	SLANTGGVLLGR	D		0	2023.81	L00874_S30.4782.4782.2.dta	497500972	WP_009815170.1	alanine racemase	Roseovarius nubinhibens
L00874_S30	F201971	1545	579.348	2	1156.68	1156.68	-0.273195	25.04	129	139	R	VIVISSINGQK	G		0	1744.58	L00874_S30.3941.3941.2.dta	750336072	WP_040617991.1	beta-ketoacyl-ACP reductase	Roseovarius nubinhibens
L00874_S30	F201971	1546	579.349	2	1156.68	1156.68	1.40747	54.43	284	294	R	DLTGLTALVVR	C		0	3499.18	L00874_S30.9023.9023.2.dta	497499809	WP_009814007.1	hypothetical protein	Roseovarius nubinhibens
L00874_S30	F201971	1547	579.819	2	1157.62	1157.62	0.728217	59.92	35	45	K	AVVEGVNMAIR	H		0	1944.67	L00874_S30.4545.4545.2.dta	497498179	WP_009812377.1	50S ribosomal protein L24	Roseovarius nubinhibens
L00874_S30	F201971	1548	579.819	2	1157.62	1157.62	0.935538	57.63	35	45	K	AVVEGVNMAIR	H		0	1955.52	L00874_S30.4577.4577.2.dta	497498179	WP_009812377.1	50S ribosomal protein L24	Roseovarius nubinhibens
L00874_S30	F201971	1549	579.822	2	1157.63	1157.63	-0.266061	26.48	21	32	K	TSGGLIIPDSAK	E		0	1783.3	L00874_S30.4060.4060.2.dta	497498978	WP_009813176.1	molecular chaperone GroES	Roseovarius nubinhibens
L00874_S30	F201971	1550	579.822	2	1157.63	1157.63	-0.162401	38.17	21	32	K	TSGGLIIPDSAK	E		0	1793.21	L00874_S30.4090.4090.2.dta	497498978	WP_009813176.1	molecular chaperone GroES	Roseovarius nubinhibens
L00874_S30	F201971	1551	580.32	2	1158.63	1158.62	1.07196	44.73	41	52	R	DVLGIAQTGTGK	T		0	2040.79	L00874_S30.4832.4832.2.dta	497501251	WP_009815449.1	DEAD/DEAH box helicase	Roseovarius nubinhibens
L00874_S30	F201971	1552	580.327	2	1158.64	1158.64	-0.515259	13.64	200	210	K	GGWVTVKDAVK	K		1	1357.58	L00874_S30.2790.2790.2.dta	750335850	WP_040617769.1	50S ribosomal protein L3	Roseovarius nubinhibens
L00874_S30	F201971	1553	580.327	2	1158.64	1158.64	-0.30812	26.58	200	210	K	GGWVTVKDAVK	K		1	1340.4	L00874_S30.2741.2741.2.dta	750335850	WP_040617769.1	50S ribosomal protein L3	Roseovarius nubinhibens
L00874_S30	F201971	1554	581.294	2	1160.57	1160.57	-0.240398	13.1	558	567	R	IETMNIPTDK	I		0	1637.84	L00874_S30.3618.3618.2.dta	497499102	WP_009813300.1	polynucleotide phosphorylase	Roseovarius nubinhibens
L00874_S30	F201971	1555	581.295	2	1160.57	1160.57	0.0870258	23.3	558	567	R	IETMNIPTDK	I		0	1628.36	L00874_S30.3590.3590.2.dta	497499102	WP_009813300.1	polynucleotide phosphorylase	Roseovarius nubinhibens
L00874_S30	F201971	1557	581.783	2	1161.55	1161.55	-0.398605	41.27	159	168	R	VSISEDDLER	A		0	1666.67	L00874_S30.3706.3706.2.dta	497501239	WP_009815437.1	peptidylprolyl isomerase	Roseovarius nubinhibens
L00874_S30	F201971	1558	581.783	2	1161.55	1161.55	0.651715	33.17	159	168	R	VSISEDDLER	A		0	1679.88	L00874_S30.3746.3746.2.dta	497501239	WP_009815437.1	peptidylprolyl isomerase	Roseovarius nubinhibens
L00874_S30	F201971	1559	581.802	2	1161.59	1161.59	0.355547	19.09	419	428	K	ARFDEAANIR	Q		1	1023.59	L00874_S30.1874.1874.2.dta	750336287	WP_040618206.1	polyphosphate kinase	Roseovarius nubinhibens
L00874_S30	F201971	156	408.235	2	814.455	814.455	-0.124009	24.37	165	171	R	ELIIGDR	Q		0	1671.46	L00874_S30.3720.3720.2.dta	497500158	WP_009814356.1	ATP synthase subunit alpha	Roseovarius nubinhibens
L00874_S30	F201971	1560	581.82	2	1161.63	1161.62	0.102443	63.67	126	135	R	IGLMLDMTLR	D		0	3272.63	L00874_S30.8399.8399.2.dta	497498206	WP_009812404.1	DNA-directed RNA polymerase subunit beta'	Roseovarius nubinhibens
L00874_S30	F201971	1561	581.82	2	1161.63	1161.62	0.636178	52.13	126	135	R	IGLMLDMTLR	D		0	3285.66	L00874_S30.8434.8434.2.dta	497498206	WP_009812404.1	DNA-directed RNA polymerase subunit beta'	Roseovarius nubinhibens
L00874_S30	F201971	1562	582.3	2	1162.59	1162.59	-0.487705	32.02	169	179	R	LYDIDPAASAK	A		0	1863.57	L00874_S30.4304.4304.2.dta	497500716	WP_009814914.1	ornithine cyclodeaminase	Roseovarius nubinhibens
L00874_S30	F201971	1563	582.301	2	1162.59	1162.59	0.338039	40.34	169	179	R	LYDIDPAASAK	A		0	1842.59	L00874_S30.4240.4240.2.dta	497500716	WP_009814914.1	ornithine cyclodeaminase	Roseovarius nubinhibens
L00874_S30	F201971	1564	582.301	2	1162.59	1162.59	0.338039	42.73	169	179	R	LYDIDPAASAK	A		0	1853.07	L00874_S30.4272.4272.2.dta	497500716	WP_009814914.1	ornithine cyclodeaminase	Roseovarius nubinhibens
L00874_S30	F201971	1565	582.301	2	1162.59	1162.59	1.07777	37.26	169	179	R	LYDIDPAASAK	A		0	1833.26	L00874_S30.4212.4212.2.dta	497500716	WP_009814914.1	ornithine cyclodeaminase	Roseovarius nubinhibens
L00874_S30	F201971	1566	582.306	2	1162.6	1162.6	-0.0971961	62.18	360	370	R	FTEDGIAAIAR	I		0	2138.99	L00874_S30.5125.5125.2.dta	497499187	WP_009813385.1	ATP-dependent protease	Roseovarius nubinhibens
L00874_S30	F201971	1569	582.324	2	1162.63	1162.63	-0.623584	43.32	532	541	R	INLVYVADTR	G		0	2271.74	L00874_S30.5516.5516.2.dta	497498704	WP_009812902.1	dimethylglycine dehydrogenase	Roseovarius nubinhibens
L00874_S30	F201971	157	408.235	2	814.455	814.455	-0.0503404	22.63	165	171	R	ELIIGDR	Q		0	1650.42	L00874_S30.3656.3656.2.dta	497500158	WP_009814356.1	ATP synthase subunit alpha	Roseovarius nubinhibens
L00874_S30	F201971	1570	582.816	2	1163.62	1163.62	-0.643682	62.78	307	316	R	GEDILTLFTR	F		0	3507.89	L00874_S30.9044.9044.2.dta	750336166	WP_040618085.1	Fis family transcriptional regulator	Roseovarius nubinhibens
L00874_S30	F201971	1571	582.817	2	1163.62	1163.62	0.834466	62.83	307	316	R	GEDILTLFTR	F		0	3519.68	L00874_S30.9074.9074.2.dta	750336166	WP_040618085.1	Fis family transcriptional regulator	Roseovarius nubinhibens
L00874_S30	F201971	1572	583.305	2	1164.6	1164.6	0.224971	48.22	33	42	R	TLTMVTTWGR	G		0	2381.01	L00874_S30.5841.5841.2.dta	497500869	WP_009815067.1	ABC transporter substrate-binding protein	Roseovarius nubinhibens
L00874_S30	F201971	1573	583.306	2	1164.6	1164.6	0.328011	49.75	33	42	R	TLTMVTTWGR	G		0	2392.89	L00874_S30.5876.5876.2.dta	497500869	WP_009815067.1	ABC transporter substrate-binding protein	Roseovarius nubinhibens
L00874_S30	F201971	1574	583.306	2	1164.6	1164.6	0.637131	57.35	33	42	R	TLTMVTTWGR	G		0	2370.54	L00874_S30.5810.5810.2.dta	497500869	WP_009815067.1	ABC transporter substrate-binding protein	Roseovarius nubinhibens
L00874_S30	F201971	1575	583.306	2	1164.6	1164.6	1.47862	53.79	33	42	R	TLTMVTTWGR	G		0	2407	L00874_S30.5918.5918.2.dta	497500869	WP_009815067.1	ABC transporter substrate-binding protein	Roseovarius nubinhibens
L00874_S30	F201971	1576	583.309	2	1164.6	1164.6	0.308259	44.67	385	395	R	GGPPIQASWPR	G		0	1926.38	L00874_S30.4491.4491.2.dta	497498317	WP_009812515.1	murein transglycosylase	Roseovarius nubinhibens
L00874_S30	F201971	1577	583.31	2	1164.61	1164.6	0.926495	31.54	385	395	R	GGPPIQASWPR	G		0	1937.03	L00874_S30.4522.4522.2.dta	497498317	WP_009812515.1	murein transglycosylase	Roseovarius nubinhibens
L00874_S30	F201971	1578	583.314	2	1164.61	1164.61	-0.83547	52.55	2	11	M	GYKTDIEIAR	E		1	1167.14	L00874_S30.2254.2254.2.dta	497498479	WP_009812677.1	formate--tetrahydrofolate ligase	Roseovarius nubinhibens
L00874_S30	F201971	1579	583.314	2	1164.61	1164.61	0.00601058	49.86	2	11	M	GYKTDIEIAR	E		1	1154.92	L00874_S30.2221.2221.2.dta	497498479	WP_009812677.1	formate--tetrahydrofolate ligase	Roseovarius nubinhibens
L00874_S30	F201971	158	408.235	2	814.455	814.455	0.0233285	25.75	165	171	R	ELIIGDR	Q		0	1693.41	L00874_S30.3787.3787.2.dta	497500158	WP_009814356.1	ATP synthase subunit alpha	Roseovarius nubinhibens
L00874_S30	F201971	1580	583.314	2	1164.61	1164.61	0.00601058	43.07	2	11	M	GYKTDIEIAR	E		1	1133.22	L00874_S30.2163.2163.2.dta	497498479	WP_009812677.1	formate--tetrahydrofolate ligase	Roseovarius nubinhibens
L00874_S30	F201971	1581	583.314	2	1164.61	1164.61	0.418164	54.61	2	11	M	GYKTDIEIAR	E		1	1143.05	L00874_S30.2189.2189.2.dta	497498479	WP_009812677.1	formate--tetrahydrofolate ligase	Roseovarius nubinhibens
L00874_S30	F201971	1583	584.278	2	1166.54	1166.54	-1.21899	28.39	168	177	R	MAETPGWFTK	T		0	2194.77	L00874_S30.5288.5288.2.dta	750336448	WP_040618367.1	S-adenosyl-L-homocysteine hydrolase	Roseovarius nubinhibens
L00874_S30	F201971	1584	584.279	2	1166.54	1166.54	-0.0702932	33.13	168	177	R	MAETPGWFTK	T		0	2205.92	L00874_S30.5321.5321.2.dta	750336448	WP_040618367.1	S-adenosyl-L-homocysteine hydrolase	Roseovarius nubinhibens
L00874_S30	F201971	1585	584.303	2	1166.59	1166.59	-1.20179	35.83	236	246	K	LTFTGSTEVGR	I		0	1648.62	L00874_S30.3651.3651.2.dta	750336552	WP_040618471.1	NAD-dependent succinate-semialdehyde dehydrogenase	Roseovarius nubinhibens
L00874_S30	F201971	1586	584.304	2	1166.59	1166.59	-0.258873	42.18	236	246	K	LTFTGSTEVGR	I		0	1659.5	L00874_S30.3684.3684.2.dta	750336552	WP_040618471.1	NAD-dependent succinate-semialdehyde dehydrogenase	Roseovarius nubinhibens
L00874_S30	F201971	1587	584.316	2	1166.62	1166.62	-0.0154292	27.48	394	404	R	ITATTDYAALK	G		0	1585.86	L00874_S30.3461.3461.2.dta	497498239	WP_009812437.1	3-hydroxyacyl-CoA dehydrogenase	Roseovarius nubinhibens
L00874_S30	F201971	1588	584.791	2	1167.57	1167.57	-2.37245	40.5	52	63	K	STIGAAAMGYAR	D		0	1646.29	L00874_S30.3644.3644.2.dta	497498156	WP_009812354.1	ABC transporter	Roseovarius nubinhibens
L00874_S30	F201971	159	408.235	2	814.455	814.455	0.391673	32.69	165	171	R	ELIIGDR	Q		0	1660.96	L00874_S30.3688.3688.2.dta	497500158	WP_009814356.1	ATP synthase subunit alpha	Roseovarius nubinhibens
L00874_S30	F201971	1590	584.793	2	1167.57	1167.57	0.0256944	72.59	52	63	K	STIGAAAMGYAR	D		0	1635.24	L00874_S30.3610.3610.2.dta	497498156	WP_009812354.1	ABC transporter	Roseovarius nubinhibens
L00874_S30	F201971	1592	585.348	2	1168.68	1168.68	-0.24472	40.22	73	83	K	LAQIAENIAVK	V		0	1807.41	L00874_S30.4134.4134.2.dta	497498522	WP_009812720.1	fructose-6-phosphate aldolase	Roseovarius nubinhibens
L00874_S30	F201971	1593	585.827	2	1169.64	1169.64	-0.170138	36.32	77	87	R	ELGLDQAVLGR	L		0	2528.92	L00874_S30.6275.6275.2.dta	750336190	WP_040618109.1	peptidylprolyl isomerase	Roseovarius nubinhibens
L00874_S30	F201971	1594	585.828	2	1169.64	1169.64	1.31408	53.36	237	247	R	GNIVDEAALIR	V		0	2405.78	L00874_S30.5914.5914.2.dta	497500037	WP_009814235.1	D-glycerate dehydrogenase	Roseovarius nubinhibens
L00874_S30	F201971	1595	585.831	2	1169.65	1169.65	0.31719	53.14	108	118	R	DAMLALAPQLK	R		0	2877.01	L00874_S30.7283.7283.2.dta	497501234	WP_009815432.1	aminopeptidase A	Roseovarius nubinhibens
L00874_S30	F201971	1596	585.831	2	1169.65	1169.65	0.419784	35.01	108	118	R	DAMLALAPQLK	R		0	2864.92	L00874_S30.7247.7247.2.dta	497501234	WP_009815432.1	aminopeptidase A	Roseovarius nubinhibens
L00874_S30	F201971	1597	585.842	2	1169.67	1169.67	2.64606	24.99	49	60	K	TLGPALEAAVTK	A		0	1991.27	L00874_S30.4686.4686.2.dta	497499312	WP_009813510.1	co-chaperone YbbN	Roseovarius nubinhibens
L00874_S30	F201971	1599	586.303	2	1170.59	1170.59	-0.259698	45.42	548	557	K	YAQLVGETYK	G		0	1499.72	L00874_S30.3200.3200.2.dta	497499609	WP_009813807.1	dihydroxy-acid dehydratase	Roseovarius nubinhibens
L00874_S30	F201971	160	408.235	2	814.455	814.455	0.465342	27.97	165	171	R	ELIIGDR	Q		0	1682.13	L00874_S30.3752.3752.2.dta	497500158	WP_009814356.1	ATP synthase subunit alpha	Roseovarius nubinhibens
L00874_S30	F201971	1600	586.303	2	1170.59	1170.59	-0.157185	39.29	548	557	K	YAQLVGETYK	G		0	1510.91	L00874_S30.3234.3234.2.dta	497499609	WP_009813807.1	dihydroxy-acid dehydratase	Roseovarius nubinhibens
L00874_S30	F201971	1601	586.307	2	1170.6	1170.6	-0.287032	27.64	271	282	R	GNGLSVEGPSVR	N		0	1374.02	L00874_S30.2837.2837.2.dta	750336539	WP_040618458.1	sulfur oxidation c-type cytochrome SoxA	Roseovarius nubinhibens
L00874_S30	F201971	1602	586.321	2	1170.63	1170.63	-0.90208	36.98	128	137	R	WPLIETGDLK	G		0	2801.9	L00874_S30.7067.7067.2.dta	497500704	WP_009814902.1	diguanylate cyclase	Roseovarius nubinhibens
L00874_S30	F201971	1603	586.346	2	1170.68	1170.68	0.561214	55.75	106	114	R	RWDVIELLK	A		1	2895.51	L00874_S30.7337.7337.2.dta	750336186	WP_040618105.1	amidinotransferase	Roseovarius nubinhibens
L00874_S30	F201971	1604	586.346	2	1170.68	1170.68	0.663719	28.62	106	114	R	RWDVIELLK	A		1	2906.63	L00874_S30.7370.7370.2.dta	750336186	WP_040618105.1	amidinotransferase	Roseovarius nubinhibens
L00874_S30	F201971	1605	586.783	2	1171.55	1171.55	-0.273996	62.03	373	382	R	SLFTGFESER	A		0	2435.84	L00874_S30.6003.6003.2.dta	497497948	WP_009812146.1	cell division protein FtsZ	Roseovarius nubinhibens
L00874_S30	F201971	1606	586.783	2	1171.55	1171.55	0.370449	42.23	2	11	M	SDAYIYDAVR	T		0	2004.42	L00874_S30.4725.4725.2.dta	497498238	WP_009812436.1	3-ketoacyl-CoA thiolase	Roseovarius nubinhibens
L00874_S30	F201971	1607	586.802	2	1171.59	1171.59	-1.47662	31.85	296	305	K	ICLIEDGQPK	T	Carbamidomethyl (C) [2]	0	1699.14	L00874_S30.3804.3804.2.dta	497500697	WP_009814895.1	methylhydantoinase	Roseovarius nubinhibens
L00874_S30	F201971	1608	586.802	2	1171.59	1171.59	-0.435306	44.2	296	305	K	ICLIEDGQPK	T	Carbamidomethyl (C) [2]	0	1709.35	L00874_S30.3834.3834.2.dta	497500697	WP_009814895.1	methylhydantoinase	Roseovarius nubinhibens
L00874_S30	F201971	1609	586.818	2	1171.62	1171.62	2.0126	42.02	572	582	R	DLLQAEGIGTR	V		0	2376.54	L00874_S30.5828.5828.2.dta	497500481	WP_009814679.1	transketolase	Roseovarius nubinhibens
L00874_S30	F201971	161	408.247	2	814.48	814.48	-0.407622	39.89	134	140	R	AIELLEK	V		0	1769.77	L00874_S30.4018.4018.2.dta	497500090	WP_009814288.1	peptide ABC transporter substrate-binding protein	Roseovarius nubinhibens
L00874_S30	F201971	1610	586.824	2	1171.63	1171.63	-0.611112	32.99	522	531	K	QVRPLQFDVA	-		0	2227.45	L00874_S30.5386.5386.2.dta	497499917	WP_009814115.1	3-phosphoglycerate dehydrogenase	Roseovarius nubinhibens
L00874_S30	F201971	1611	586.825	2	1171.63	1171.63	-0.40627	18.79	522	531	K	QVRPLQFDVA	-		0	2206.87	L00874_S30.5324.5324.2.dta	497499917	WP_009814115.1	3-phosphoglycerate dehydrogenase	Roseovarius nubinhibens
L00874_S30	F201971	1612	586.825	2	1171.63	1171.63	-0.0819368	28.11	522	531	K	QVRPLQFDVA	-		0	2216.28	L00874_S30.5352.5352.2.dta	497499917	WP_009814115.1	3-phosphoglycerate dehydrogenase	Roseovarius nubinhibens
L00874_S30	F201971	1613	587.286	2	1172.56	1172.56	0.557755	26.93	200	210	K	GSGWTAIPDNR	L		0	1749.11	L00874_S30.3955.3955.2.dta	497500092	WP_009814290.1	gamma-glutamyltransferase	Roseovarius nubinhibens
L00874_S30	F201971	1614	587.287	2	1172.56	1172.56	1.70056	23.89	200	210	K	GSGWTAIPDNR	L		0	1759.61	L00874_S30.3987.3987.2.dta	497500092	WP_009814290.1	gamma-glutamyltransferase	Roseovarius nubinhibens
L00874_S30	F201971	1615	587.309	2	1172.6	1172.6	-0.282278	43.57	319	328	K	LLEQDGTEIR	A		0	1454.37	L00874_S30.3068.3068.2.dta	497500112	WP_009814310.1	aspartate--tRNA(Asp/Asn) ligase	Roseovarius nubinhibens
L00874_S30	F201971	1616	587.309	2	1172.6	1172.6	0.127068	52.95	319	328	K	LLEQDGTEIR	A		0	1476.77	L00874_S30.3132.3132.2.dta	497500112	WP_009814310.1	aspartate--tRNA(Asp/Asn) ligase	Roseovarius nubinhibens
L00874_S30	F201971	1617	587.309	2	1172.6	1172.6	0.229404	58.8	319	328	K	LLEQDGTEIR	A		0	1464.87	L00874_S30.3097.3097.2.dta	497500112	WP_009814310.1	aspartate--tRNA(Asp/Asn) ligase	Roseovarius nubinhibens
L00874_S30	F201971	1618	587.322	2	1172.63	1172.63	0.164587	71.14	271	281	R	IEAALAELESK	G		0	2163.46	L00874_S30.5196.5196.2.dta	497501097	WP_009815295.1	arginine--tRNA ligase	Roseovarius nubinhibens
L00874_S30	F201971	1619	587.34	2	1172.66	1172.67	-0.297613	26.56	309	319	R	ETTLKDLLAGL	-		1	3833.62	L00874_S30.9889.9889.2.dta	497499486	WP_009813684.1	C4-dicarboxylate ABC transporter substrate-binding protein	Roseovarius nubinhibens
L00874_S30	F201971	162	408.247	2	814.48	814.48	0.0343778	40.03	134	140	R	AIELLEK	V		0	1779.89	L00874_S30.4049.4049.2.dta	497500090	WP_009814288.1	peptide ABC transporter substrate-binding protein	Roseovarius nubinhibens
L00874_S30	F201971	1620	587.791	2	1173.57	1173.57	0.633113	21.69	5	14	K	THEDDVAFIK	A		0	1304.12	L00874_S30.2635.2635.2.dta	497498085	WP_009812283.1	acetyl-CoA carboxylase biotin carboxyl carrier protein subunit	Roseovarius nubinhibens
L00874_S30	F201971	1622	587.81	2	1173.61	1173.61	-0.273516	49.68	12	22	K	LGQMGEVVDVK	A		0	1815.14	L00874_S30.4157.4157.2.dta	497498064	WP_009812262.1	50S ribosomal protein L9	Roseovarius nubinhibens
L00874_S30	F201971	1623	587.81	2	1173.61	1173.61	-0.069018	57.58	12	22	K	LGQMGEVVDVK	A		0	1824.18	L00874_S30.4184.4184.2.dta	497498064	WP_009812262.1	50S ribosomal protein L9	Roseovarius nubinhibens
L00874_S30	F201971	1624	587.811	2	1173.61	1173.61	0.357019	57.34	12	22	K	LGQMGEVVDVK	A		0	1834.74	L00874_S30.4216.4216.2.dta	497498064	WP_009812262.1	50S ribosomal protein L9	Roseovarius nubinhibens
L00874_S30	F201971	1626	588.325	2	1174.63	1174.63	-0.0936461	14.48	118	127	K	ALQLYDPSLR	G		0	2362.34	L00874_S30.5785.5785.2.dta	497501069	WP_009815267.1	30S ribosomal protein S9	Roseovarius nubinhibens
L00874_S30	F201971	1627	588.325	2	1174.63	1174.63	0.229859	16.71	118	127	K	ALQLYDPSLR	G		0	2373.77	L00874_S30.5820.5820.2.dta	497501069	WP_009815267.1	30S ribosomal protein S9	Roseovarius nubinhibens
L00874_S30	F201971	1628	588.325	2	1174.64	1174.63	0.536337	27.64	118	127	K	ALQLYDPSLR	G		0	2352.04	L00874_S30.5754.5754.2.dta	497501069	WP_009815267.1	30S ribosomal protein S9	Roseovarius nubinhibens
L00874_S30	F201971	1629	588.325	2	1174.64	1174.63	0.612957	51.87	399	410	R	GPVGAAQLTSFK	Y		0	1877.99	L00874_S30.4348.4348.2.dta	497501033	WP_009815231.1	gamma-glutamyl-phosphate reductase	Roseovarius nubinhibens
L00874_S30	F201971	163	408.247	2	814.48	814.48	0.500933	21.51	134	140	R	AIELLEK	V		0	1759.89	L00874_S30.3988.3988.2.dta	497500090	WP_009814288.1	peptide ABC transporter substrate-binding protein	Roseovarius nubinhibens
L00874_S30	F201971	1630	588.758	2	1175.5	1175.5	-0.775838	32.63	203	212	R	VMGSDDPNWR	L		0	1482.93	L00874_S30.3150.3150.2.dta	750335999	WP_040617918.1	preprotein translocase subunit Tim44	Roseovarius nubinhibens
L00874_S30	F201971	1632	588.798	2	1175.58	1175.58	0.104629	36.11	548	558	R	LNDAGQIEGLF	-		0	3626.9	L00874_S30.9363.9363.2.dta	497498479	WP_009812677.1	formate--tetrahydrofolate ligase	Roseovarius nubinhibens
L00874_S30	F201971	1633	588.799	2	1175.58	1175.58	0.206706	44.72	548	558	R	LNDAGQIEGLF	-		0	3615.47	L00874_S30.9332.9332.2.dta	497498479	WP_009812677.1	formate--tetrahydrofolate ligase	Roseovarius nubinhibens
L00874_S30	F201971	1634	588.799	2	1175.58	1175.58	0.52995	57.88	548	558	R	LNDAGQIEGLF	-		0	3603.63	L00874_S30.9299.9299.2.dta	497498479	WP_009812677.1	formate--tetrahydrofolate ligase	Roseovarius nubinhibens
L00874_S30	F201971	1635	588.799	2	1175.58	1175.58	1.34657	14.02	548	558	R	LNDAGQIEGLF	-		0	3640.31	L00874_S30.9399.9399.2.dta	497498479	WP_009812677.1	formate--tetrahydrofolate ligase	Roseovarius nubinhibens
L00874_S30	F201971	1636	588.799	2	1175.58	1175.58	1.34657	33.92	548	558	R	LNDAGQIEGLF	-		0	3593.32	L00874_S30.9271.9271.2.dta	497498479	WP_009812677.1	formate--tetrahydrofolate ligase	Roseovarius nubinhibens
L00874_S30	F201971	1637	588.808	2	1175.6	1175.6	-0.261994	52.83	471	480	R	GFIDEVIMPR	S		0	3164.15	L00874_S30.8099.8099.2.dta	497501180	WP_009815378.1	methylmalonyl-CoA carboxyltransferase	Roseovarius nubinhibens
L00874_S30	F201971	1638	588.808	2	1175.6	1175.6	0.452535	37.55	471	480	R	GFIDEVIMPR	S		0	3152.25	L00874_S30.8065.8065.2.dta	497501180	WP_009815378.1	methylmalonyl-CoA carboxyltransferase	Roseovarius nubinhibens
L00874_S30	F201971	164	408.247	2	814.48	814.48	0.500933	25.18	134	140	R	AIELLEK	V		0	1791.82	L00874_S30.4086.4086.2.dta	497500090	WP_009814288.1	peptide ABC transporter substrate-binding protein	Roseovarius nubinhibens
L00874_S30	F201971	1640	588.824	2	1175.63	1175.63	0.286654	34.13	404	414	R	GLGWTLTPGFK	Q		0	2931.19	L00874_S30.7439.7439.2.dta	750336151	WP_040618070.1	glutamate dehydrogenase	Roseovarius nubinhibens
L00874_S30	F201971	1641	588.824	2	1175.63	1175.63	0.388726	34.58	404	414	R	GLGWTLTPGFK	Q		0	2944.3	L00874_S30.7476.7476.2.dta	750336151	WP_040618070.1	glutamate dehydrogenase	Roseovarius nubinhibens
L00874_S30	F201971	1643	589.298	2	1176.58	1176.58	0.132588	25.82	530	539	R	MDVTELVQSR	A		0	2436.5	L00874_S30.6005.6005.2.dta	497498782	WP_009812980.1	hypothetical protein	Roseovarius nubinhibens
L00874_S30	F201971	1644	589.308	2	1176.6	1176.6	-0.410504	40.53	64	74	R	YTAPDGIAELK	Q		0	1942.6	L00874_S30.4539.4539.2.dta	497500438	WP_009814636.1	aspartate aminotransferase	Roseovarius nubinhibens
L00874_S30	F201971	1645	589.314	2	1176.61	1176.61	0.00594928	38.67	298	307	R	FIELSGEINR	A		0	2179.81	L00874_S30.5244.5244.2.dta	750336366	WP_040618285.1	UDP-N-acetyl-D-glucosamine dehydrogenase	Roseovarius nubinhibens
L00874_S30	F201971	1646	589.314	2	1176.61	1176.61	0.00594928	37.64	298	307	R	FIELSGEINR	A		0	2168.28	L00874_S30.5210.5210.2.dta	750336366	WP_040618285.1	UDP-N-acetyl-D-glucosamine dehydrogenase	Roseovarius nubinhibens
L00874_S30	F201971	1647	589.324	2	1176.63	1176.63	1.17369	60.69	104	115	K	GFVACALAAGLK	A	Carbamidomethyl (C) [5]	0	2672.27	L00874_S30.6691.6691.2.dta	497499909	WP_009814107.1	acetylornithine deacetylase	Roseovarius nubinhibens
L00874_S30	F201971	1649	589.767	2	1177.52	1177.52	0.371969	86.61	70	80	K	ESWGAMAAAER	S		0	1785.87	L00874_S30.4068.4068.2.dta	497497961	WP_009812159.1	aldehyde dehydrogenase	Roseovarius nubinhibens
L00874_S30	F201971	165	409.73	2	817.445	817.445	0.442843	39.46	366	372	R	FNIATPR	V		0	1465.74	L00874_S30.3100.3100.2.dta	497500555	WP_009814753.1	aminotransferase	Roseovarius nubinhibens
L00874_S30	F201971	1650	589.807	2	1177.6	1177.6	-1.11158	42.13	1	10	-	MTEETLLSVR	N		0	2149.69	L00874_S30.5156.5156.2.dta	497500090	WP_009814288.1	peptide ABC transporter substrate-binding protein	Roseovarius nubinhibens
L00874_S30	F201971	1651	589.808	2	1177.6	1177.6	-0.0755774	60.33	1	10	-	MTEETLLSVR	N		0	2128.36	L00874_S30.5093.5093.2.dta	497500090	WP_009814288.1	peptide ABC transporter substrate-binding protein	Roseovarius nubinhibens
L00874_S30	F201971	1652	589.808	2	1177.6	1177.6	0.654721	61.75	1	10	-	MTEETLLSVR	N		0	2138.15	L00874_S30.5122.5122.2.dta	497500090	WP_009814288.1	peptide ABC transporter substrate-binding protein	Roseovarius nubinhibens
L00874_S30	F201971	1653	589.809	2	1177.6	1177.6	0.0951084	36.97	142	150	R	VLWWQAYGR	N		0	2906.35	L00874_S30.7369.7369.2.dta	497500188	WP_009814386.1	C4-dicarboxylate ABC transporter	Roseovarius nubinhibens
L00874_S30	F201971	1654	589.809	2	1177.6	1177.6	0.19701	37.22	142	150	R	VLWWQAYGR	N		0	2916.73	L00874_S30.7398.7398.2.dta	497500188	WP_009814386.1	C4-dicarboxylate ABC transporter	Roseovarius nubinhibens
L00874_S30	F201971	1655	589.809	2	1177.6	1177.6	0.927307	15.98	142	150	R	VLWWQAYGR	N		0	2928.09	L00874_S30.7430.7430.2.dta	497500188	WP_009814386.1	C4-dicarboxylate ABC transporter	Roseovarius nubinhibens
L00874_S30	F201971	1656	589.824	2	1177.63	1177.63	-0.126525	26.99	2	12	M	ADLTSNFIGIK	S		0	2643.83	L00874_S30.6609.6609.2.dta	497500538	WP_009814736.1	dihydropyrimidine dehydrogenase subunit B	Roseovarius nubinhibens
L00874_S30	F201971	1657	589.824	2	1177.63	1177.63	0.0772736	31.23	2	12	M	ADLTSNFIGIK	S		0	2633.17	L00874_S30.6578.6578.2.dta	497500538	WP_009814736.1	dihydropyrimidine dehydrogenase subunit B	Roseovarius nubinhibens
L00874_S30	F201971	1658	590.293	2	1178.57	1178.58	-4.00059	34.32	493	502	K	NMLVSYNPNK	L		0	1606.91	L00874_S30.3525.3525.2.dta	497497961	WP_009812159.1	aldehyde dehydrogenase	Roseovarius nubinhibens
L00874_S30	F201971	1659	590.304	2	1178.59	1178.59	0.0492112	55.63	247	259	R	VTASEIGGGFGGK	T		0	1593.01	L00874_S30.3483.3483.2.dta	497500707	WP_009814905.1	oxidoreductase	Roseovarius nubinhibens
L00874_S30	F201971	166	410.24	2	818.465	818.465	-0.432517	30.44	463	469	K	DVLFLGR	G		0	2738.7	L00874_S30.6884.6884.2.dta	750336182	WP_040618101.1	glutamine--fructose-6-phosphate aminotransferase	Roseovarius nubinhibens
L00874_S30	F201971	1660	590.304	2	1178.59	1178.59	0.702533	14.69	29	40	K	SVAIFGENASGK	S		0	1755.29	L00874_S30.3974.3974.2.dta	497499347	WP_009813545.1	hypothetical protein	Roseovarius nubinhibens
L00874_S30	F201971	1661	590.304	2	1178.59	1178.59	0.778895	59.51	247	259	R	VTASEIGGGFGGK	T		0	1582.72	L00874_S30.3451.3451.2.dta	497500707	WP_009814905.1	oxidoreductase	Roseovarius nubinhibens
L00874_S30	F201971	1663	590.809	2	1179.6	1179.6	0.373007	34.38	128	139	K	FGAFLPTSGAGR	T		0	2257.84	L00874_S30.5476.5476.2.dta	497498290	WP_009812488.1	glutathione S-transferase	Roseovarius nubinhibens
L00874_S30	F201971	1664	590.81	2	1179.6	1179.6	0.678194	24.97	128	139	K	FGAFLPTSGAGR	T		0	2269.26	L00874_S30.5509.5509.2.dta	497498290	WP_009812488.1	glutathione S-transferase	Roseovarius nubinhibens
L00874_S30	F201971	1665	590.813	2	1179.61	1179.61	-1.66326	18.67	107	117	R	GTAEKAEAYLK	A		1	1017.76	L00874_S30.1859.1859.2.dta	497498907	WP_009813105.1	glutamine synthetase	Roseovarius nubinhibens
L00874_S30	F201971	1666	590.813	2	1179.61	1179.61	-1.15462	17.86	107	117	R	GTAEKAEAYLK	A		1	970.87	L00874_S30.1738.1738.2.dta	497498907	WP_009813105.1	glutamine synthetase	Roseovarius nubinhibens
L00874_S30	F201971	1667	590.814	2	1179.61	1179.61	-0.527291	44.91	107	117	R	GTAEKAEAYLK	A		1	992.628	L00874_S30.1794.1794.2.dta	497498907	WP_009813105.1	glutamine synthetase	Roseovarius nubinhibens
L00874_S30	F201971	1668	590.814	2	1179.61	1179.61	-0.425563	41.45	107	117	R	GTAEKAEAYLK	A		1	981.496	L00874_S30.1765.1765.2.dta	497498907	WP_009813105.1	glutamine synthetase	Roseovarius nubinhibens
L00874_S30	F201971	1669	590.814	2	1179.61	1179.61	-0.222107	42.97	107	117	R	GTAEKAEAYLK	A		1	1005.34	L00874_S30.1827.1827.2.dta	497498907	WP_009813105.1	glutamine synthetase	Roseovarius nubinhibens
L00874_S30	F201971	167	410.24	2	818.465	818.465	0.178383	35.73	463	469	K	DVLFLGR	G		0	2748.98	L00874_S30.6914.6914.2.dta	750336182	WP_040618101.1	glutamine--fructose-6-phosphate aminotransferase	Roseovarius nubinhibens
L00874_S30	F201971	1670	591.293	2	1180.57	1180.57	-0.36423	45.64	40	50	R	SLGTEVSFGER	T		0	1864.13	L00874_S30.4306.4306.2.dta	497498301	WP_009812499.1	aspartate-semialdehyde dehydrogenase	Roseovarius nubinhibens
L00874_S30	F201971	1671	591.294	2	1180.57	1180.57	0.465876	53.36	40	50	R	SLGTEVSFGER	T		0	1874.48	L00874_S30.4337.4337.2.dta	497498301	WP_009812499.1	aspartate-semialdehyde dehydrogenase	Roseovarius nubinhibens
L00874_S30	F201971	1672	591.295	2	1180.57	1180.57	1.80421	30.97	40	50	R	SLGTEVSFGER	T		0	1886.17	L00874_S30.4372.4372.2.dta	497498301	WP_009812499.1	aspartate-semialdehyde dehydrogenase	Roseovarius nubinhibens
L00874_S30	F201971	1674	591.793	2	1181.57	1181.57	-0.573812	16.37	199	209	K	AEWGYTTVGAK	Q		0	1713.11	L00874_S30.3846.3846.2.dta	750336161	WP_040618080.1	C4-dicarboxylate ABC transporter substrate-binding protein	Roseovarius nubinhibens
L00874_S30	F201971	1675	591.817	2	1181.62	1181.62	-0.25812	26.28	650	658	K	RLQNFTEFK	T		1	1367.27	L00874_S30.2817.2817.2.dta	750336105	WP_040618024.1	peptide ABC transporter substrate-binding protein	Roseovarius nubinhibens
L00874_S30	F201971	1676	591.817	2	1181.62	1181.62	0.0465463	23.91	650	658	K	RLQNFTEFK	T		1	1345.17	L00874_S30.2754.2754.2.dta	750336105	WP_040618024.1	peptide ABC transporter substrate-binding protein	Roseovarius nubinhibens
L00874_S30	F201971	1677	591.817	2	1181.62	1181.62	0.165028	29.18	650	658	K	RLQNFTEFK	T		1	1356.06	L00874_S30.2785.2785.2.dta	750336105	WP_040618024.1	peptide ABC transporter substrate-binding protein	Roseovarius nubinhibens
L00874_S30	F201971	1678	591.84	2	1181.67	1181.67	-0.249648	29.62	379	389	R	EAAEQLAPILK	E		0	2172.23	L00874_S30.5222.5222.2.dta	750336671	WP_040618590.1	hypothetical protein	Roseovarius nubinhibens
L00874_S30	F201971	1679	591.846	2	1181.68	1181.68	0.0118476	48.08	354	365	K	VPAVGISIGVDR	L		0	2285.68	L00874_S30.5556.5556.2.dta	497500464	WP_009814662.1	histidyl-tRNA synthetase	Roseovarius nubinhibens
L00874_S30	F201971	1680	591.882	2	1181.75	1181.75	-0.058388	53.96	352	362	R	LGLLLAELGKR	A		1	2495.79	L00874_S30.6177.6177.2.dta	497498937	WP_009813135.1	trigger factor	Roseovarius nubinhibens
L00874_S30	F201971	1681	591.882	2	1181.75	1181.75	0.246245	39.68	352	362	R	LGLLLAELGKR	A		1	2507.25	L00874_S30.6211.6211.2.dta	497498937	WP_009813135.1	trigger factor	Roseovarius nubinhibens
L00874_S30	F201971	1682	591.882	2	1181.75	1181.75	0.669347	38.32	352	362	R	LGLLLAELGKR	A		1	2486.22	L00874_S30.6149.6149.2.dta	497498937	WP_009813135.1	trigger factor	Roseovarius nubinhibens
L00874_S30	F201971	1683	592.298	2	1182.58	1182.58	-0.673103	71.82	165	174	R	LSDWFFAAAR	M		0	3140.41	L00874_S30.8032.8032.2.dta	497498119	WP_009812317.1	cob(I)yrinic acid a,c-diamide adenosyltransferase	Roseovarius nubinhibens
L00874_S30	F201971	1684	592.299	2	1182.58	1182.58	0.46001	63.11	165	174	R	LSDWFFAAAR	M		0	3150.48	L00874_S30.8060.8060.2.dta	497498119	WP_009812317.1	cob(I)yrinic acid a,c-diamide adenosyltransferase	Roseovarius nubinhibens
L00874_S30	F201971	1685	592.303	2	1182.59	1182.59	-0.460006	61.79	872	880	K	VYFDLLEER	D		0	3016.23	L00874_S30.7680.7680.2.dta	497498840	WP_009813038.1	2-oxoglutarate dehydrogenase subunit E1	Roseovarius nubinhibens
L00874_S30	F201971	1686	592.304	2	1182.59	1182.59	0.673098	61.14	872	880	K	VYFDLLEER	D		0	3027.19	L00874_S30.7711.7711.2.dta	497498840	WP_009813038.1	2-oxoglutarate dehydrogenase subunit E1	Roseovarius nubinhibens
L00874_S30	F201971	1688	592.361	2	1182.71	1182.71	-0.990946	77.83	663	674	R	ALANAALGLITR	L		0	2737.46	L00874_S30.6880.6880.2.dta	497497892	WP_009812090.1	aminopeptidase N	Roseovarius nubinhibens
L00874_S30	F201971	1689	592.362	2	1182.71	1182.71	0.306077	37.05	157	168	R	TLLQGAVVAGVR	A		0	2133.02	L00874_S30.5107.5107.2.dta	750336190	WP_040618109.1	peptidylprolyl isomerase	Roseovarius nubinhibens
L00874_S30	F201971	169	411.74	2	821.465	821.465	0.142429	19.57	62	68	K	STLFNLK	V		0	2029.04	L00874_S30.4797.4797.2.dta	750336052	WP_040617971.1	50S ribosomal protein L25	Roseovarius nubinhibens
L00874_S30	F201971	1690	592.362	2	1182.71	1182.71	0.319605	64.74	19	29	R	VLLNGTQALVR	L		0	2003.45	L00874_S30.4722.4722.2.dta	497500751	WP_009814949.1	MFS transporter	Roseovarius nubinhibens
L00874_S30	F201971	1691	592.362	2	1182.71	1182.71	0.767729	77.96	663	674	R	ALANAALGLITR	L		0	2727.19	L00874_S30.6850.6850.2.dta	497497892	WP_009812090.1	aminopeptidase N	Roseovarius nubinhibens
L00874_S30	F201971	1692	592.807	2	1183.6	1183.6	0.144475	18.29	17	26	K	VRYDNYIGGK	F		1	1099.76	L00874_S30.2074.2074.2.dta	497497961	WP_009812159.1	aldehyde dehydrogenase	Roseovarius nubinhibens
L00874_S30	F201971	1693	592.807	2	1183.6	1183.6	0.448632	17.96	17	26	K	VRYDNYIGGK	F		1	1089.14	L00874_S30.2046.2046.2.dta	497497961	WP_009812159.1	aldehyde dehydrogenase	Roseovarius nubinhibens
L00874_S30	F201971	1694	592.814	2	1183.61	1183.61	0.0599859	55.82	302	311	K	FEAEAYILTK	D		0	2400.76	L00874_S30.5899.5899.2.dta	497498200	WP_009812398.1	elongation factor Tu	Roseovarius nubinhibens
L00874_S30	F201971	1695	592.814	2	1183.61	1183.61	0.668293	63.02	302	311	K	FEAEAYILTK	D		0	2389.01	L00874_S30.5864.5864.2.dta	497498200	WP_009812398.1	elongation factor Tu	Roseovarius nubinhibens
L00874_S30	F201971	1696	592.814	2	1183.61	1183.61	0.989344	67.17	302	311	K	FEAEAYILTK	D		0	2378.12	L00874_S30.5832.5832.2.dta	497498200	WP_009812398.1	elongation factor Tu	Roseovarius nubinhibens
L00874_S30	F201971	1697	592.819	2	1183.62	1183.62	-0.380188	29.91	85	94	R	AVQELWPDVK	V		0	2369.1	L00874_S30.5806.5806.2.dta	497500609	WP_009814807.1	threonine--tRNA ligase	Roseovarius nubinhibens
L00874_S30	F201971	1698	592.845	2	1183.68	1183.67	0.975775	23.29	164	175	K	GGIVGLTLPMAR	D		0	2884.56	L00874_S30.7305.7305.2.dta	497501081	WP_009815279.1	3-hydroxy-2-methylbutyryl-CoA dehydrogenase	Roseovarius nubinhibens
L00874_S30	F201971	1699	592.846	2	1183.68	1183.67	1.60095	31.01	164	175	K	GGIVGLTLPMAR	D		0	2873.39	L00874_S30.7272.7272.2.dta	497501081	WP_009815279.1	3-hydroxy-2-methylbutyryl-CoA dehydrogenase	Roseovarius nubinhibens
L00874_S30	F201971	170	412.221	2	822.427	822.428	-0.156853	31.41	168	174	K	GFDLPFK	A		0	2687.79	L00874_S30.6736.6736.2.dta	497500710	WP_009814908.1	glycine/betaine ABC transporter substrate-binding protein	Roseovarius nubinhibens
L00874_S30	F201971	1700	592.853	2	1183.69	1183.69	-0.486613	42.44	411	420	K	LLEQDKVIAR	A		1	1123.73	L00874_S30.2137.2137.2.dta	497500316	WP_009814514.1	aminotransferase	Roseovarius nubinhibens
L00874_S30	F201971	1701	592.853	2	1183.69	1183.69	-0.385235	55.72	411	420	K	LLEQDKVIAR	A		1	1111.63	L00874_S30.2105.2105.2.dta	497500316	WP_009814514.1	aminotransferase	Roseovarius nubinhibens
L00874_S30	F201971	1702	592.854	2	1183.69	1183.69	0.417338	40.71	124	135	R	EILIVGAGTVGR	N		0	2329.13	L00874_S30.5686.5686.2.dta	497499565	WP_009813763.1	ornithine cyclodeaminase	Roseovarius nubinhibens
L00874_S30	F201971	1703	593.305	2	1184.6	1184.59	1.78711	18.36	25	35	R	ALHEAGADVFR	L		0	1188.62	L00874_S30.2313.2313.2.dta	497498350	WP_009812548.1	pyruvate kinase	Roseovarius nubinhibens
L00874_S30	F201971	1704	593.315	2	1184.62	1184.61	0.134221	36.78	266	277	R	GEAGDNIGALLR	G		0	2330.59	L00874_S30.5690.5690.2.dta	497498200	WP_009812398.1	elongation factor Tu	Roseovarius nubinhibens
L00874_S30	F201971	1705	593.315	2	1184.62	1184.61	0.222857	45.77	741	751	R	AGIIDQVDAQR	I		0	1800.6	L00874_S30.4113.4113.2.dta	497498207	WP_009812405.1	DNA-directed RNA polymerase subunit beta	Roseovarius nubinhibens
L00874_S30	F201971	1706	593.315	2	1184.62	1184.61	0.336818	66.76	266	277	R	GEAGDNIGALLR	G		0	2341.08	L00874_S30.5721.5721.2.dta	497498200	WP_009812398.1	elongation factor Tu	Roseovarius nubinhibens
L00874_S30	F201971	1707	593.315	2	1184.62	1184.61	0.526753	40.55	741	751	R	AGIIDQVDAQR	I		0	1790.89	L00874_S30.4083.4083.2.dta	497498207	WP_009812405.1	DNA-directed RNA polymerase subunit beta	Roseovarius nubinhibens
L00874_S30	F201971	1708	593.317	2	1184.62	1184.62	-0.366363	25.11	387	397	R	SWADLPANAIK	Y		0	2424.31	L00874_S30.5969.5969.2.dta	497497873	WP_009812071.1	adenylosuccinate synthetase	Roseovarius nubinhibens
L00874_S30	F201971	1709	593.34	2	1184.67	1184.67	0.228757	29.09	20	30	K	ADVLIEGEVIK	Q		0	2288.42	L00874_S30.5564.5564.2.dta	497500534	WP_009814732.1	phenylhydantoinase	Roseovarius nubinhibens
L00874_S30	F201971	171	412.221	2	822.428	822.428	0.134966	40.4	168	174	K	GFDLPFK	A		0	2677.55	L00874_S30.6707.6707.2.dta	497500710	WP_009814908.1	glycine/betaine ABC transporter substrate-binding protein	Roseovarius nubinhibens
L00874_S30	F201971	1710	593.346	2	1184.68	1184.68	0.194146	50.29	97	108	R	QGLGVSIVSTPK	G		0	1933.66	L00874_S30.4512.4512.2.dta	497498176	WP_009812374.1	30S ribosomal protein S8	Roseovarius nubinhibens
L00874_S30	F201971	1711	593.346	2	1184.68	1184.68	0.295439	60.81	97	108	R	QGLGVSIVSTPK	G		0	1944.41	L00874_S30.4544.4544.2.dta	497498176	WP_009812374.1	30S ribosomal protein S8	Roseovarius nubinhibens
L00874_S30	F201971	1712	593.346	2	1184.68	1184.68	0.409394	52.04	105	116	R	LAGTQDVVAIAK	M		0	1788.23	L00874_S30.4075.4075.2.dta	750336094	WP_040618013.1	thiosulfate oxidation carrier protein SoxY	Roseovarius nubinhibens
L00874_S30	F201971	1713	593.346	2	1184.68	1184.68	0.730157	70.6	105	116	R	LAGTQDVVAIAK	M		0	1777.65	L00874_S30.4042.4042.2.dta	750336094	WP_040618013.1	thiosulfate oxidation carrier protein SoxY	Roseovarius nubinhibens
L00874_S30	F201971	1714	593.347	2	1184.68	1184.68	1.86127	59.21	105	116	R	LAGTQDVVAIAK	M		0	1767.84	L00874_S30.4012.4012.2.dta	750336094	WP_040618013.1	thiosulfate oxidation carrier protein SoxY	Roseovarius nubinhibens
L00874_S30	F201971	1715	593.355	2	1184.7	1184.7	0.260827	64.39	68	78	K	VCAIALLAQVK	A	Carbamidomethyl (C) [2]	0	2787.88	L00874_S30.7026.7026.2.dta	497499624	WP_009813822.1	hypothetical protein	Roseovarius nubinhibens
L00874_S30	F201971	1716	593.355	2	1184.7	1184.7	0.260827	75.11	68	78	K	VCAIALLAQVK	A	Carbamidomethyl (C) [2]	0	2797.95	L00874_S30.7055.7055.2.dta	497499624	WP_009813822.1	hypothetical protein	Roseovarius nubinhibens
L00874_S30	F201971	1718	593.794	2	1185.57	1185.57	-0.0227738	41.61	160	169	K	YLEMFGLEGK	V		0	2966.3	L00874_S30.7538.7538.2.dta	497498013	WP_009812211.1	immunogenic protein	Roseovarius nubinhibens
L00874_S30	F201971	172	413.235	2	824.455	824.454	0.194068	20.55	127	133	R	YFAGVLR	G		0	1869.55	L00874_S30.4322.4322.2.dta	497497961	WP_009812159.1	aldehyde dehydrogenase	Roseovarius nubinhibens
L00874_S30	F201971	1720	593.825	2	1185.64	1185.64	0.191459	62.62	135	145	R	GPVSITQVTER	G		0	1593.28	L00874_S30.3484.3484.2.dta	497500168	WP_009814366.1	threonine aldolase	Roseovarius nubinhibens
L00874_S30	F201971	1721	593.825	2	1185.64	1185.64	0.55076	50.79	20	30	K	ALDSALAQIER	Q		0	2301.96	L00874_S30.5604.5604.2.dta	750336196	WP_040618115.1	DNA recombination/repair protein RecA	Roseovarius nubinhibens
L00874_S30	F201971	1722	593.838	2	1185.66	1185.66	0.709309	58.79	55	66	K	ADEVVAVSIGVK	Q		0	2144.12	L00874_S30.5140.5140.2.dta	497498120	WP_009812318.1	electron transfer flavoprotein subunit beta	Roseovarius nubinhibens
L00874_S30	F201971	1723	593.839	2	1185.66	1185.66	2.15998	61.85	55	66	K	ADEVVAVSIGVK	Q		0	2155.8	L00874_S30.5174.5174.2.dta	497498120	WP_009812318.1	electron transfer flavoprotein subunit beta	Roseovarius nubinhibens
L00874_S30	F201971	1724	594.312	2	1186.61	1186.61	0.0143265	31.46	145	154	R	GAIWNEVKDR	L		1	1382.7	L00874_S30.2861.2861.2.dta	497500932	WP_009815130.1	phosphate ABC transporter ATP-binding protein	Roseovarius nubinhibens
L00874_S30	F201971	1725	594.312	2	1186.61	1186.61	0.216583	52.25	189	198	K	LVNWENVASR	M		0	2043.57	L00874_S30.4840.4840.2.dta	497499683	WP_009813881.1	superoxide dismutase	Roseovarius nubinhibens
L00874_S30	F201971	1726	594.312	2	1186.61	1186.61	0.637952	53.4	189	198	K	LVNWENVASR	M		0	2033.1	L00874_S30.4809.4809.2.dta	497499683	WP_009813881.1	superoxide dismutase	Roseovarius nubinhibens
L00874_S30	F201971	1727	594.323	2	1186.63	1186.63	1.32139	70.29	330	341	K	VTGNITDAALGR	A		0	1683.84	L00874_S30.3758.3758.2.dta	497499721	WP_009813919.1	serine hydroxymethyltransferase	Roseovarius nubinhibens
L00874_S30	F201971	1728	594.326	2	1186.64	1186.64	-0.776985	55.65	230	240	R	AVNIGLVNEMK	I		0	2171.65	L00874_S30.5220.5220.2.dta	750336366	WP_040618285.1	UDP-N-acetyl-D-glucosamine dehydrogenase	Roseovarius nubinhibens
L00874_S30	F201971	1729	594.817	2	1187.62	1187.62	-0.00757819	46.13	259	269	K	SLNLPGVEVNF	-		0	3818.62	L00874_S30.9850.9850.2.dta	497499518	WP_009813716.1	ATPase	Roseovarius nubinhibens
L00874_S30	F201971	173	414.206	2	826.397	826.397	0.016941	18.91	285	291	R	DVGYAFR	L		0	1838.45	L00874_S30.4228.4228.2.dta	497497906	WP_009812104.1	aerobic cobaltochelatase subunit CobS	Roseovarius nubinhibens
L00874_S30	F201971	1730	594.817	2	1187.62	1187.62	0.817603	33.44	259	269	K	SLNLPGVEVNF	-		0	3831.36	L00874_S30.9883.9883.2.dta	497499518	WP_009813716.1	ATPase	Roseovarius nubinhibens
L00874_S30	F201971	1731	594.865	2	1187.72	1187.72	-0.846161	15.81	260	269	R	VLDLFDLILK	G		0	4479.62	L00874_S30.11451.11451.2.dta	497500232	WP_009814430.1	DNA polymerase III subunit gamma/tau	Roseovarius nubinhibens
L00874_S30	F201971	1732	595.314	2	1188.61	1188.61	-0.309604	46.23	34	44	K	AEFLNPGQSVK	D		0	1631.13	L00874_S30.3598.3598.2.dta	497500249	WP_009814447.1	cysteine synthase	Roseovarius nubinhibens
L00874_S30	F201971	1733	595.314	2	1188.61	1188.61	-0.00673053	39.2	34	44	K	AEFLNPGQSVK	D		0	1608.83	L00874_S30.3531.3531.2.dta	497500249	WP_009814447.1	cysteine synthase	Roseovarius nubinhibens
L00874_S30	F201971	1734	595.315	2	1188.61	1188.61	0.716801	43.77	34	44	K	AEFLNPGQSVK	D		0	1618.77	L00874_S30.3561.3561.2.dta	497500249	WP_009814447.1	cysteine synthase	Roseovarius nubinhibens
L00874_S30	F201971	1735	595.351	2	1188.69	1188.69	0.21284	68.13	770	780	R	VAILNANYIAK	R		0	2129.81	L00874_S30.5097.5097.2.dta	497498971	WP_009813169.1	glycine dehydrogenase	Roseovarius nubinhibens
L00874_S30	F201971	1736	595.351	2	1188.69	1188.69	0.313792	54.64	770	780	R	VAILNANYIAK	R		0	2119.42	L00874_S30.5065.5065.2.dta	497498971	WP_009813169.1	glycine dehydrogenase	Roseovarius nubinhibens
L00874_S30	F201971	1737	595.843	2	1189.67	1189.67	-0.0218548	22.84	76	86	R	FLEAAGVVEKK	E		1	1323.19	L00874_S30.2691.2691.2.dta	497499591	WP_009813789.1	30S ribosomal protein S16	Roseovarius nubinhibens
L00874_S30	F201971	1738	595.843	2	1189.67	1189.67	-0.0218548	32.9	76	86	R	FLEAAGVVEKK	E		1	1301.21	L00874_S30.2627.2627.2.dta	497499591	WP_009813789.1	30S ribosomal protein S16	Roseovarius nubinhibens
L00874_S30	F201971	174	414.732	2	827.45	827.45	0.13173	30.54	1127	1134	K	DITGGLPR	V		0	1691.6	L00874_S30.3782.3782.2.dta	497498206	WP_009812404.1	DNA-directed RNA polymerase subunit beta'	Roseovarius nubinhibens
L00874_S30	F201971	1740	595.843	2	1189.67	1189.67	0.482486	46.42	76	86	R	FLEAAGVVEKK	E		1	1312.01	L00874_S30.2658.2658.2.dta	497499591	WP_009813789.1	30S ribosomal protein S16	Roseovarius nubinhibens
L00874_S30	F201971	1741	595.848	2	1189.68	1189.68	-0.0311008	44.55	232	243	R	IGYALGSAGLIR	N		0	2428.58	L00874_S30.5982.5982.2.dta	497498764	WP_009812962.1	histidinol-phosphate aminotransferase	Roseovarius nubinhibens
L00874_S30	F201971	1742	595.868	2	1189.72	1189.72	0.0697642	30.9	19	28	K	LLIVVAPFYR	D		0	3316.54	L00874_S30.8519.8519.2.dta	497497855	WP_009812053.1	6,7-dimethyl-8-ribityllumazine synthase	Roseovarius nubinhibens
L00874_S30	F201971	1743	595.869	2	1189.72	1189.72	0.674947	31.09	19	28	K	LLIVVAPFYR	D		0	3330.57	L00874_S30.8557.8557.2.dta	497497855	WP_009812053.1	6,7-dimethyl-8-ribityllumazine synthase	Roseovarius nubinhibens
L00874_S30	F201971	1744	596.306	2	1190.6	1190.6	0.315808	51.41	102	112	R	DLVDSAIAMTR	D		0	3160.94	L00874_S30.8090.8090.2.dta	497499187	WP_009813385.1	ATP-dependent protease	Roseovarius nubinhibens
L00874_S30	F201971	1745	596.311	2	1190.61	1190.61	-0.428352	19	47	55	R	WELFDKTPR	I		1	2027.6	L00874_S30.4792.4792.2.dta	497500716	WP_009814914.1	ornithine cyclodeaminase	Roseovarius nubinhibens
L00874_S30	F201971	1746	596.785	2	1191.56	1191.56	0.0117493	50.26	344	354	R	ISCGTEADLAR	L	Carbamidomethyl (C) [3]	0	1087.74	L00874_S30.2042.2042.2.dta	497498764	WP_009812962.1	histidinol-phosphate aminotransferase	Roseovarius nubinhibens
L00874_S30	F201971	1747	596.801	2	1191.59	1191.59	-0.428839	40.5	122	132	R	DAQAAYGLIDR	A		0	2223.02	L00874_S30.5373.5373.2.dta	750336435	WP_040618354.1	acetolactate synthase isozyme1 large subunit	Roseovarius nubinhibens
L00874_S30	F201971	1748	596.802	2	1191.59	1191.59	0.0746902	56.34	122	132	R	DAQAAYGLIDR	A		0	2232.9	L00874_S30.5402.5402.2.dta	750336435	WP_040618354.1	acetolactate synthase isozyme1 large subunit	Roseovarius nubinhibens
L00874_S30	F201971	1749	596.83	2	1191.65	1191.65	-3.13851	27.26	336	347	K	GTVIGTAINLSF	-		0	4531.04	L00874_S30.11569.11569.2.dta	915014341	WP_050754179.1	hypothetical protein	Roseovarius nubinhibens
L00874_S30	F201971	175	414.733	2	827.451	827.45	1.02604	31.5	1127	1134	K	DITGGLPR	V		0	1704.81	L00874_S30.3821.3821.2.dta	497498206	WP_009812404.1	DNA-directed RNA polymerase subunit beta'	Roseovarius nubinhibens
L00874_S30	F201971	1750	596.831	2	1191.65	1191.65	-2.41682	22.18	336	347	K	GTVIGTAINLSF	-		0	4652.79	L00874_S30.11841.11841.2.dta	915014341	WP_050754179.1	hypothetical protein	Roseovarius nubinhibens
L00874_S30	F201971	1751	596.831	2	1191.65	1191.65	-2.21542	26.55	336	347	K	GTVIGTAINLSF	-		0	5213.83	L00874_S30.12958.12958.2.dta	915014341	WP_050754179.1	hypothetical protein	Roseovarius nubinhibens
L00874_S30	F201971	1753	596.831	2	1191.65	1191.65	-1.79583	17.04	336	347	K	GTVIGTAINLSF	-		0	5240.51	L00874_S30.13005.13005.2.dta	915014341	WP_050754179.1	hypothetical protein	Roseovarius nubinhibens
L00874_S30	F201971	1754	596.831	2	1191.65	1191.65	-1.59443	27.75	336	347	K	GTVIGTAINLSF	-		0	5099.9	L00874_S30.12741.12741.2.dta	915014341	WP_050754179.1	hypothetical protein	Roseovarius nubinhibens
L00874_S30	F201971	1755	596.831	2	1191.65	1191.65	-1.39303	19.4	336	347	K	GTVIGTAINLSF	-		0	4680.05	L00874_S30.11897.11897.2.dta	915014341	WP_050754179.1	hypothetical protein	Roseovarius nubinhibens
L00874_S30	F201971	1756	596.831	2	1191.65	1191.65	-1.39303	22.41	336	347	K	GTVIGTAINLSF	-		0	4270.35	L00874_S30.10967.10967.2.dta	915014341	WP_050754179.1	hypothetical protein	Roseovarius nubinhibens
L00874_S30	F201971	1757	596.831	2	1191.65	1191.65	-1.29233	29.73	336	347	K	GTVIGTAINLSF	-		0	4955.82	L00874_S30.12460.12460.2.dta	915014341	WP_050754179.1	hypothetical protein	Roseovarius nubinhibens
L00874_S30	F201971	1758	596.832	2	1191.65	1191.65	-1.19163	14.75	336	347	K	GTVIGTAINLSF	-		0	4449.81	L00874_S30.11381.11381.2.dta	915014341	WP_050754179.1	hypothetical protein	Roseovarius nubinhibens
L00874_S30	F201971	1759	596.832	2	1191.65	1191.65	-1.09092	35.01	336	347	K	GTVIGTAINLSF	-		0	4180.11	L00874_S30.10747.10747.2.dta	915014341	WP_050754179.1	hypothetical protein	Roseovarius nubinhibens
L00874_S30	F201971	1760	596.832	2	1191.65	1191.65	-0.87274	24.94	336	347	K	GTVIGTAINLSF	-		0	4852.31	L00874_S30.12246.12246.2.dta	915014341	WP_050754179.1	hypothetical protein	Roseovarius nubinhibens
L00874_S30	F201971	1762	596.832	2	1191.65	1191.65	-0.772039	61.46	336	347	K	GTVIGTAINLSF	-		0	3863.52	L00874_S30.9967.9967.2.dta	915014341	WP_050754179.1	hypothetical protein	Roseovarius nubinhibens
L00874_S30	F201971	1764	596.832	2	1191.65	1191.65	-0.671338	18	336	347	K	GTVIGTAINLSF	-		0	4876.88	L00874_S30.12301.12301.2.dta	915014341	WP_050754179.1	hypothetical protein	Roseovarius nubinhibens
L00874_S30	F201971	1767	596.832	2	1191.65	1191.65	-0.570637	13.07	336	347	K	GTVIGTAINLSF	-		0	5202.5	L00874_S30.12935.12935.2.dta	915014341	WP_050754179.1	hypothetical protein	Roseovarius nubinhibens
L00874_S30	F201971	177	415.243	2	828.471	828.471	0.655425	26.09	143	150	K	INGLGDLK	G		0	1593.59	L00874_S30.3485.3485.2.dta	497500313	WP_009814511.1	C4-dicarboxylate ABC transporter substrate-binding protein	Roseovarius nubinhibens
L00874_S30	F201971	1770	596.832	2	1191.65	1191.65	-0.469937	19.38	336	347	K	GTVIGTAINLSF	-		0	4642.59	L00874_S30.11821.11821.2.dta	915014341	WP_050754179.1	hypothetical protein	Roseovarius nubinhibens
L00874_S30	F201971	1771	596.832	2	1191.65	1191.65	-0.469937	43.86	336	347	K	GTVIGTAINLSF	-		0	4008.8	L00874_S30.10331.10331.2.dta	915014341	WP_050754179.1	hypothetical protein	Roseovarius nubinhibens
L00874_S30	F201971	1772	596.832	2	1191.65	1191.65	-0.469937	40.02	336	347	K	GTVIGTAINLSF	-		0	4021.1	L00874_S30.10362.10362.2.dta	915014341	WP_050754179.1	hypothetical protein	Roseovarius nubinhibens
L00874_S30	F201971	1773	596.832	2	1191.65	1191.65	-0.369236	25.39	336	347	K	GTVIGTAINLSF	-		0	4990.95	L00874_S30.12526.12526.2.dta	915014341	WP_050754179.1	hypothetical protein	Roseovarius nubinhibens
L00874_S30	F201971	1774	596.832	2	1191.65	1191.65	-0.369236	15.29	336	347	K	GTVIGTAINLSF	-		0	4704.48	L00874_S30.11957.11957.2.dta	915014341	WP_050754179.1	hypothetical protein	Roseovarius nubinhibens
L00874_S30	F201971	1775	596.832	2	1191.65	1191.65	-0.369236	59.11	336	347	K	GTVIGTAINLSF	-		0	3974.02	L00874_S30.10245.10245.2.dta	915014341	WP_050754179.1	hypothetical protein	Roseovarius nubinhibens
L00874_S30	F201971	1776	596.832	2	1191.65	1191.65	-0.268535	18.46	336	347	K	GTVIGTAINLSF	-		0	5089.64	L00874_S30.12720.12720.2.dta	915014341	WP_050754179.1	hypothetical protein	Roseovarius nubinhibens
L00874_S30	F201971	1778	596.832	2	1191.65	1191.65	-0.268535	61.35	336	347	K	GTVIGTAINLSF	-		0	3962.62	L00874_S30.10216.10216.2.dta	915014341	WP_050754179.1	hypothetical protein	Roseovarius nubinhibens
L00874_S30	F201971	178	415.243	2	828.471	828.471	1.01754	24.22	143	150	K	INGLGDLK	G		0	1583.55	L00874_S30.3454.3454.2.dta	497500313	WP_009814511.1	C4-dicarboxylate ABC transporter substrate-binding protein	Roseovarius nubinhibens
L00874_S30	F201971	1780	596.832	2	1191.65	1191.65	-0.167835	61.01	336	347	K	GTVIGTAINLSF	-		0	3985.03	L00874_S30.10272.10272.2.dta	915014341	WP_050754179.1	hypothetical protein	Roseovarius nubinhibens
L00874_S30	F201971	1781	596.832	2	1191.65	1191.65	-0.167835	54.18	336	347	K	GTVIGTAINLSF	-		0	3951.64	L00874_S30.10191.10191.2.dta	915014341	WP_050754179.1	hypothetical protein	Roseovarius nubinhibens
L00874_S30	F201971	1782	596.832	2	1191.65	1191.65	-0.0671338	28.72	336	347	K	GTVIGTAINLSF	-		0	5003.96	L00874_S30.12547.12547.2.dta	915014341	WP_050754179.1	hypothetical protein	Roseovarius nubinhibens
L00874_S30	F201971	1783	596.832	2	1191.65	1191.65	-0.0671338	19.81	336	347	K	GTVIGTAINLSF	-		0	4256.01	L00874_S30.10933.10933.2.dta	915014341	WP_050754179.1	hypothetical protein	Roseovarius nubinhibens
L00874_S30	F201971	1784	596.832	2	1191.65	1191.65	-0.0671338	58.2	336	347	K	GTVIGTAINLSF	-		0	3917.58	L00874_S30.10107.10107.2.dta	915014341	WP_050754179.1	hypothetical protein	Roseovarius nubinhibens
L00874_S30	F201971	1785	596.832	2	1191.65	1191.65	0.0335669	24.13	336	347	K	GTVIGTAINLSF	-		0	5110.6	L00874_S30.12760.12760.2.dta	915014341	WP_050754179.1	hypothetical protein	Roseovarius nubinhibens
L00874_S30	F201971	1786	596.832	2	1191.65	1191.65	0.0335669	17.98	336	347	K	GTVIGTAINLSF	-		0	5133.49	L00874_S30.12804.12804.2.dta	915014341	WP_050754179.1	hypothetical protein	Roseovarius nubinhibens
L00874_S30	F201971	1788	596.832	2	1191.65	1191.65	0.0335669	18.17	336	347	K	GTVIGTAINLSF	-		0	4519.66	L00874_S30.11543.11543.2.dta	915014341	WP_050754179.1	hypothetical protein	Roseovarius nubinhibens
L00874_S30	F201971	1789	596.832	2	1191.65	1191.65	0.151051	59.5	336	347	K	GTVIGTAINLSF	-		0	3941.01	L00874_S30.10165.10165.2.dta	915014341	WP_050754179.1	hypothetical protein	Roseovarius nubinhibens
L00874_S30	F201971	1790	596.832	2	1191.65	1191.65	0.151051	58.63	336	347	K	GTVIGTAINLSF	-		0	3996.32	L00874_S30.10300.10300.2.dta	915014341	WP_050754179.1	hypothetical protein	Roseovarius nubinhibens
L00874_S30	F201971	1792	596.832	2	1191.65	1191.65	0.251752	27.53	336	347	K	GTVIGTAINLSF	-		0	4887.71	L00874_S30.12327.12327.2.dta	915014341	WP_050754179.1	hypothetical protein	Roseovarius nubinhibens
L00874_S30	F201971	1793	596.832	2	1191.65	1191.65	0.251752	38.92	336	347	K	GTVIGTAINLSF	-		0	4865.67	L00874_S30.12275.12275.2.dta	915014341	WP_050754179.1	hypothetical protein	Roseovarius nubinhibens
L00874_S30	F201971	1794	596.832	2	1191.65	1191.65	0.251752	63.9	336	347	K	GTVIGTAINLSF	-		0	3906.95	L00874_S30.10080.10080.2.dta	915014341	WP_050754179.1	hypothetical protein	Roseovarius nubinhibens
L00874_S30	F201971	1795	596.832	2	1191.65	1191.65	0.352452	16.29	336	347	K	GTVIGTAINLSF	-		0	5148.31	L00874_S30.12834.12834.2.dta	915014341	WP_050754179.1	hypothetical protein	Roseovarius nubinhibens
L00874_S30	F201971	1798	596.833	2	1191.65	1191.65	0.453153	19.52	336	347	K	GTVIGTAINLSF	-		0	5074.56	L00874_S30.12693.12693.2.dta	915014341	WP_050754179.1	hypothetical protein	Roseovarius nubinhibens
L00874_S30	F201971	1802	596.833	2	1191.65	1191.65	0.654555	22.94	336	347	K	GTVIGTAINLSF	-		0	5052.64	L00874_S30.12648.12648.2.dta	915014341	WP_050754179.1	hypothetical protein	Roseovarius nubinhibens
L00874_S30	F201971	1803	596.833	2	1191.65	1191.65	0.654555	25.31	336	347	K	GTVIGTAINLSF	-		0	4736.26	L00874_S30.12033.12033.2.dta	915014341	WP_050754179.1	hypothetical protein	Roseovarius nubinhibens
L00874_S30	F201971	1804	596.833	2	1191.65	1191.65	0.654555	30.16	336	347	K	GTVIGTAINLSF	-		0	4435.88	L00874_S30.11354.11354.2.dta	915014341	WP_050754179.1	hypothetical protein	Roseovarius nubinhibens
L00874_S30	F201971	1805	596.833	2	1191.65	1191.65	0.654555	57.99	336	347	K	GTVIGTAINLSF	-		0	3929.89	L00874_S30.10138.10138.2.dta	915014341	WP_050754179.1	hypothetical protein	Roseovarius nubinhibens
L00874_S30	F201971	1806	596.833	2	1191.65	1191.65	0.755255	67.99	336	347	K	GTVIGTAINLSF	-		0	3873.48	L00874_S30.9992.9992.2.dta	915014341	WP_050754179.1	hypothetical protein	Roseovarius nubinhibens
L00874_S30	F201971	1807	596.833	2	1191.65	1191.65	0.755255	27.66	336	347	K	GTVIGTAINLSF	-		0	4447.79	L00874_S30.11376.11376.2.dta	915014341	WP_050754179.1	hypothetical protein	Roseovarius nubinhibens
L00874_S30	F201971	1808	596.833	2	1191.65	1191.65	0.755255	30.29	336	347	K	GTVIGTAINLSF	-		0	4053.71	L00874_S30.10442.10442.2.dta	915014341	WP_050754179.1	hypothetical protein	Roseovarius nubinhibens
L00874_S30	F201971	1809	596.833	2	1191.65	1191.65	0.855956	65.58	336	347	K	GTVIGTAINLSF	-		0	3895.98	L00874_S30.10051.10051.2.dta	915014341	WP_050754179.1	hypothetical protein	Roseovarius nubinhibens
L00874_S30	F201971	1810	596.833	2	1191.65	1191.65	0.855956	25.16	336	347	K	GTVIGTAINLSF	-		0	4461.56	L00874_S30.11409.11409.2.dta	915014341	WP_050754179.1	hypothetical protein	Roseovarius nubinhibens
L00874_S30	F201971	1811	596.833	2	1191.65	1191.65	0.956657	68.7	336	347	K	GTVIGTAINLSF	-		0	3884.21	L00874_S30.10020.10020.2.dta	915014341	WP_050754179.1	hypothetical protein	Roseovarius nubinhibens
L00874_S30	F201971	1812	596.833	2	1191.65	1191.65	0.956657	18.09	336	347	K	GTVIGTAINLSF	-		0	5030.01	L00874_S30.12605.12605.2.dta	915014341	WP_050754179.1	hypothetical protein	Roseovarius nubinhibens
L00874_S30	F201971	1813	596.833	2	1191.65	1191.65	0.956657	25.84	336	347	K	GTVIGTAINLSF	-		0	4166.66	L00874_S30.10713.10713.2.dta	915014341	WP_050754179.1	hypothetical protein	Roseovarius nubinhibens
L00874_S30	F201971	1814	596.833	2	1191.65	1191.65	0.956657	14.89	336	347	K	GTVIGTAINLSF	-		0	4505.26	L00874_S30.11509.11509.2.dta	915014341	WP_050754179.1	hypothetical protein	Roseovarius nubinhibens
L00874_S30	F201971	1816	596.833	2	1191.65	1191.65	1.05736	30.49	336	347	K	GTVIGTAINLSF	-		0	4202.7	L00874_S30.10802.10802.2.dta	915014341	WP_050754179.1	hypothetical protein	Roseovarius nubinhibens
L00874_S30	F201971	1817	596.833	2	1191.65	1191.65	1.05736	59.65	336	347	K	GTVIGTAINLSF	-		0	4034.58	L00874_S30.10395.10395.2.dta	915014341	WP_050754179.1	hypothetical protein	Roseovarius nubinhibens
L00874_S30	F201971	1819	596.833	2	1191.65	1191.65	1.17484	18.8	336	347	K	GTVIGTAINLSF	-		0	4897.23	L00874_S30.12349.12349.2.dta	915014341	WP_050754179.1	hypothetical protein	Roseovarius nubinhibens
L00874_S30	F201971	182	416.245	2	830.475	830.475	0.492489	29.5	53	59	K	SLEEIIK	G		0	1836.21	L00874_S30.4221.4221.2.dta	497499683	WP_009813881.1	superoxide dismutase	Roseovarius nubinhibens
L00874_S30	F201971	1820	596.833	2	1191.65	1191.65	1.27554	21.15	336	347	K	GTVIGTAINLSF	-		0	5041.88	L00874_S30.12627.12627.2.dta	915014341	WP_050754179.1	hypothetical protein	Roseovarius nubinhibens
L00874_S30	F201971	1821	596.833	2	1191.65	1191.65	1.27554	40.47	336	347	K	GTVIGTAINLSF	-		0	4607.26	L00874_S30.11745.11745.2.dta	915014341	WP_050754179.1	hypothetical protein	Roseovarius nubinhibens
L00874_S30	F201971	1822	596.833	2	1191.65	1191.65	1.27554	21.17	336	347	K	GTVIGTAINLSF	-		0	4307.16	L00874_S30.11053.11053.2.dta	915014341	WP_050754179.1	hypothetical protein	Roseovarius nubinhibens
L00874_S30	F201971	1824	596.833	2	1191.65	1191.65	1.37624	32.79	336	347	K	GTVIGTAINLSF	-		0	5020.88	L00874_S30.12585.12585.2.dta	915014341	WP_050754179.1	hypothetical protein	Roseovarius nubinhibens
L00874_S30	F201971	1825	596.833	2	1191.65	1191.65	1.37624	13.12	336	347	K	GTVIGTAINLSF	-		0	5284.93	L00874_S30.13076.13076.2.dta	915014341	WP_050754179.1	hypothetical protein	Roseovarius nubinhibens
L00874_S30	F201971	1826	596.833	2	1191.65	1191.65	1.47694	14.54	336	347	K	GTVIGTAINLSF	-		0	4725.21	L00874_S30.12006.12006.2.dta	915014341	WP_050754179.1	hypothetical protein	Roseovarius nubinhibens
L00874_S30	F201971	1827	596.834	2	1191.65	1191.65	2.19863	26.68	336	347	K	GTVIGTAINLSF	-		0	4976.95	L00874_S30.12499.12499.2.dta	915014341	WP_050754179.1	hypothetical protein	Roseovarius nubinhibens
L00874_S30	F201971	1829	596.834	2	1191.65	1191.65	2.70214	60.93	336	347	K	GTVIGTAINLSF	-		0	4181.43	L00874_S30.10750.10750.2.dta	915014341	WP_050754179.1	hypothetical protein	Roseovarius nubinhibens
L00874_S30	F201971	183	416.245	2	830.475	830.475	0.709233	27.53	53	59	K	SLEEIIK	G		0	1867.4	L00874_S30.4316.4316.2.dta	497499683	WP_009813881.1	superoxide dismutase	Roseovarius nubinhibens
L00874_S30	F201971	1830	596.834	2	1191.65	1191.65	2.80284	25.55	336	347	K	GTVIGTAINLSF	-		0	5381.15	L00874_S30.13249.13249.2.dta	915014341	WP_050754179.1	hypothetical protein	Roseovarius nubinhibens
L00874_S30	F201971	1831	597.299	2	1192.58	1192.58	0.459507	44.37	248	258	R	LIDDMVASAMK	W		0	2590.8	L00874_S30.6456.6456.2.dta	497500953	WP_009815151.1	isocitrate dehydrogenase	Roseovarius nubinhibens
L00874_S30	F201971	1834	597.327	2	1192.64	1192.64	0.207104	23.85	220	229	R	RLGDMIVAYR	R		1	1935.18	L00874_S30.4517.4517.2.dta	497498479	WP_009812677.1	formate--tetrahydrofolate ligase	Roseovarius nubinhibens
L00874_S30	F201971	1835	597.327	2	1192.64	1192.64	0.827577	23.76	220	229	R	RLGDMIVAYR	R		1	1920.44	L00874_S30.4473.4473.2.dta	497498479	WP_009812677.1	formate--tetrahydrofolate ligase	Roseovarius nubinhibens
L00874_S30	F201971	1838	597.755	2	1193.49	1193.5	-0.649353	30.84	222	230	K	YNMMDEHVR	A		0	1061.03	L00874_S30.1972.1972.2.dta	497499407	WP_009813605.1	alkaline phosphatase	Roseovarius nubinhibens
L00874_S30	F201971	1839	597.755	2	1193.5	1193.5	0.0712194	39.47	222	230	K	YNMMDEHVR	A		0	1072.53	L00874_S30.2002.2002.2.dta	497499407	WP_009813605.1	alkaline phosphatase	Roseovarius nubinhibens
L00874_S30	F201971	184	416.245	2	830.476	830.475	1.09455	34.11	53	59	K	SLEEIIK	G		0	1845.4	L00874_S30.4249.4249.2.dta	497499683	WP_009813881.1	superoxide dismutase	Roseovarius nubinhibens
L00874_S30	F201971	1840	597.791	2	1193.57	1193.57	-0.258888	54.11	45	55	R	AQSEFDAAVTR	L		0	1395.97	L00874_S30.2899.2899.2.dta	750336186	WP_040618105.1	amidinotransferase	Roseovarius nubinhibens
L00874_S30	F201971	1841	597.791	2	1193.57	1193.57	0.461641	55.93	45	55	R	AQSEFDAAVTR	L		0	1384.24	L00874_S30.2865.2865.2.dta	750336186	WP_040618105.1	amidinotransferase	Roseovarius nubinhibens
L00874_S30	F201971	1842	597.791	2	1193.57	1193.57	0.56218	45.61	45	55	R	AQSEFDAAVTR	L		0	1374.32	L00874_S30.2838.2838.2.dta	750336186	WP_040618105.1	amidinotransferase	Roseovarius nubinhibens
L00874_S30	F201971	1843	597.802	2	1193.59	1193.59	2.96166	36.21	417	426	K	QLMQTFEAAR	I		0	1857.06	L00874_S30.4285.4285.2.dta	750336643	WP_040618562.1	acyl-CoA dehydrogenase	Roseovarius nubinhibens
L00874_S30	F201971	1844	597.803	2	1193.59	1193.59	-1.06904	40.7	101	110	K	AEDVVYTIER	L		0	1839.03	L00874_S30.4230.4230.2.dta	497498094	WP_009812292.1	cytochrome C	Roseovarius nubinhibens
L00874_S30	F201971	1845	597.803	2	1193.59	1193.59	-0.855401	39.42	303	313	K	SIVNESAEFAK	T		0	1629.84	L00874_S30.3594.3594.2.dta	750335953	WP_040617872.1	pyruvate dehydrogenase	Roseovarius nubinhibens
L00874_S30	F201971	1846	597.804	2	1193.59	1193.59	0.468334	40.64	303	313	K	SIVNESAEFAK	T		0	1640.24	L00874_S30.3625.3625.2.dta	750335953	WP_040617872.1	pyruvate dehydrogenase	Roseovarius nubinhibens
L00874_S30	F201971	1847	597.804	2	1193.59	1193.59	0.887237	18.93	303	313	K	SIVNESAEFAK	T		0	1651.22	L00874_S30.3659.3659.2.dta	750335953	WP_040617872.1	pyruvate dehydrogenase	Roseovarius nubinhibens
L00874_S30	F201971	1848	598.302	2	1194.59	1194.59	2.43767	47.75	86	95	K	GALFEWMSVR	E		0	3286.33	L00874_S30.8436.8436.2.dta	750335878	WP_040617797.1	taurine ABC transporter ATP-binding protein	Roseovarius nubinhibens
L00874_S30	F201971	1849	598.304	2	1194.59	1194.59	0.754232	37	37	46	K	VVESEYWGVK	T		0	1909.87	L00874_S30.4441.4441.2.dta	497498063	WP_009812261.1	30S ribosomal protein S6	Roseovarius nubinhibens
L00874_S30	F201971	185	416.245	2	830.476	830.475	1.74478	43.6	53	59	K	SLEEIIK	G		0	1855.94	L00874_S30.4281.4281.2.dta	497499683	WP_009813881.1	superoxide dismutase	Roseovarius nubinhibens
L00874_S30	F201971	1850	598.342	2	1194.67	1194.67	-1.51087	26.44	786	797	K	LHAQVLSGVSGK	D		0	950.706	L00874_S30.1687.1687.2.dta	497500804	WP_009815002.1	alanine--tRNA ligase	Roseovarius nubinhibens
L00874_S30	F201971	1851	598.343	2	1194.67	1194.67	-1.30998	32.08	786	797	K	LHAQVLSGVSGK	D		0	940.123	L00874_S30.1660.1660.2.dta	497500804	WP_009815002.1	alanine--tRNA ligase	Roseovarius nubinhibens
L00874_S30	F201971	1852	598.783	2	1195.55	1195.55	-0.170632	30.82	167	176	K	WGQGAFNNFR	V		0	2126.12	L00874_S30.5086.5086.2.dta	497500078	WP_009814276.1	aconitate hydratase	Roseovarius nubinhibens
L00874_S30	F201971	1853	598.79	2	1195.57	1195.57	-0.120445	89.02	271	281	R	VGYLQMDSAGR	S		0	1779.64	L00874_S30.4048.4048.2.dta	750336116	WP_040618035.1	ABC transporter substrate-binding protein	Roseovarius nubinhibens
L00874_S30	F201971	1854	598.79	2	1195.57	1195.57	-0.0200742	89.08	271	281	R	VGYLQMDSAGR	S		0	1769.27	L00874_S30.4016.4016.2.dta	750336116	WP_040618035.1	ABC transporter substrate-binding protein	Roseovarius nubinhibens
L00874_S30	F201971	1855	598.79	2	1195.57	1195.57	0.0802967	63.34	271	281	R	VGYLQMDSAGR	S		0	1800.88	L00874_S30.4114.4114.2.dta	750336116	WP_040618035.1	ABC transporter substrate-binding protein	Roseovarius nubinhibens
L00874_S30	F201971	1856	598.79	2	1195.57	1195.57	0.281039	67.13	271	281	R	VGYLQMDSAGR	S		0	1748.56	L00874_S30.3953.3953.2.dta	750336116	WP_040618035.1	ABC transporter substrate-binding protein	Roseovarius nubinhibens
L00874_S30	F201971	1857	598.79	2	1195.57	1195.57	0.381409	88.92	271	281	R	VGYLQMDSAGR	S		0	1790.01	L00874_S30.4080.4080.2.dta	750336116	WP_040618035.1	ABC transporter substrate-binding protein	Roseovarius nubinhibens
L00874_S30	F201971	1858	598.79	2	1195.57	1195.57	0.48178	89.09	271	281	R	VGYLQMDSAGR	S		0	1758.83	L00874_S30.3984.3984.2.dta	750336116	WP_040618035.1	ABC transporter substrate-binding protein	Roseovarius nubinhibens
L00874_S30	F201971	1859	598.79	2	1195.57	1195.57	0.48178	56.83	158	168	R	LGEYLGCTGAR	M	Carbamidomethyl (C) [7]	0	1557.21	L00874_S30.3374.3374.2.dta	497499987	WP_009814185.1	enoyl-CoA hydratase	Roseovarius nubinhibens
L00874_S30	F201971	186	416.723	2	831.431	831.431	-0.194845	19.03	33	39	K	MVTAWPK	N		0	1574.85	L00874_S30.3427.3427.2.dta	497498701	WP_009812899.1	ABC transporter substrate-binding protein	Roseovarius nubinhibens
L00874_S30	F201971	1860	598.791	2	1195.57	1195.57	1.10073	59.18	271	281	R	VGYLQMDSAGR	S		0	1846.55	L00874_S30.4253.4253.2.dta	750336116	WP_040618035.1	ABC transporter substrate-binding protein	Roseovarius nubinhibens
L00874_S30	F201971	1861	598.821	2	1195.63	1195.63	0.0652377	31.71	134	144	K	SKFMGVELTGK	T		1	1739.35	L00874_S30.3925.3925.2.dta	497499917	WP_009814115.1	3-phosphoglycerate dehydrogenase	Roseovarius nubinhibens
L00874_S30	F201971	1862	598.821	2	1195.63	1195.63	0.165603	15.49	134	144	K	SKFMGVELTGK	T		1	1746.49	L00874_S30.3947.3947.2.dta	497499917	WP_009814115.1	3-phosphoglycerate dehydrogenase	Roseovarius nubinhibens
L00874_S30	F201971	1863	598.824	2	1195.63	1195.63	-0.686664	20.46	374	384	K	LGLPADAWPTR	A		0	2572.3	L00874_S30.6404.6404.2.dta	497500548	WP_009814746.1	lytic transglycosylase	Roseovarius nubinhibens
L00874_S30	F201971	1866	599.294	2	1196.57	1196.57	-0.245701	59.41	96	106	K	MIDTFGSDALK	S		0	2241.77	L00874_S30.5428.5428.2.dta	497499988	WP_009814186.1	acyl-CoA dehydrogenase	Roseovarius nubinhibens
L00874_S30	F201971	1867	599.295	2	1196.58	1196.57	0.272444	52.93	96	106	K	MIDTFGSDALK	S		0	2251.57	L00874_S30.5457.5457.2.dta	497499988	WP_009814186.1	acyl-CoA dehydrogenase	Roseovarius nubinhibens
L00874_S30	F201971	1868	599.31	2	1196.6	1196.6	0.642652	31.64	713	723	R	DATPLEADLPR	F		0	2365.89	L00874_S30.5796.5796.2.dta	497500704	WP_009814902.1	diguanylate cyclase	Roseovarius nubinhibens
L00874_S30	F201971	1869	599.31	2	1196.61	1196.6	1.6622	45.68	713	723	R	DATPLEADLPR	F		0	2355.95	L00874_S30.5766.5766.2.dta	497500704	WP_009814902.1	diguanylate cyclase	Roseovarius nubinhibens
L00874_S30	F201971	187	416.723	2	831.431	831.431	0.0216494	19.04	33	39	K	MVTAWPK	N		0	1564.08	L00874_S30.3394.3394.2.dta	497498701	WP_009812899.1	ABC transporter substrate-binding protein	Roseovarius nubinhibens
L00874_S30	F201971	1870	599.315	2	1196.62	1196.61	0.951852	54.61	212	223	R	QAADAGPVAELR	A		0	1492.6	L00874_S30.3179.3179.2.dta	497499312	WP_009813510.1	co-chaperone YbbN	Roseovarius nubinhibens
L00874_S30	F201971	1871	599.327	2	1196.64	1196.64	-0.19889	27.21	107	118	R	VVDALGNPLDGK	G		0	2116.85	L00874_S30.5057.5057.2.dta	497500158	WP_009814356.1	ATP synthase subunit alpha	Roseovarius nubinhibens
L00874_S30	F201971	1873	599.349	2	1196.68	1196.68	-1.05709	15.55	455	466	R	ALLGALPEMLGL	-		0	4959.7	L00874_S30.12466.12466.2.dta	497498297	WP_009812495.1	cytochrome C oxidase subunit II	Roseovarius nubinhibens
L00874_S30	F201971	1874	599.349	2	1196.68	1196.68	-0.438712	24.45	455	466	R	ALLGALPEMLGL	-		0	4949.43	L00874_S30.12447.12447.2.dta	497498297	WP_009812495.1	cytochrome C oxidase subunit II	Roseovarius nubinhibens
L00874_S30	F201971	1875	599.349	2	1196.68	1196.68	0.263227	28.4	455	466	R	ALLGALPEMLGL	-		0	4937.05	L00874_S30.12425.12425.2.dta	497498297	WP_009812495.1	cytochrome C oxidase subunit II	Roseovarius nubinhibens
L00874_S30	F201971	1876	599.349	2	1196.68	1196.68	0.380217	22.89	455	466	R	ALLGALPEMLGL	-		0	4915.67	L00874_S30.12387.12387.2.dta	497498297	WP_009812495.1	cytochrome C oxidase subunit II	Roseovarius nubinhibens
L00874_S30	F201971	1877	599.349	2	1196.68	1196.68	0.380217	40.21	455	466	R	ALLGALPEMLGL	-		0	4925.98	L00874_S30.12406.12406.2.dta	497498297	WP_009812495.1	cytochrome C oxidase subunit II	Roseovarius nubinhibens
L00874_S30	F201971	1878	599.363	2	1196.71	1196.71	-1.44312	30.27	190	201	R	GVLDGLNLVGLK	R		0	3541.05	L00874_S30.9131.9131.2.dta	497500823	WP_009815021.1	UDP-N-acetylglucosamine O-acyltransferase	Roseovarius nubinhibens
L00874_S30	F201971	1879	599.364	2	1196.71	1196.71	0.595799	44.14	190	201	R	GVLDGLNLVGLK	R		0	3524.66	L00874_S30.9087.9087.2.dta	497500823	WP_009815021.1	UDP-N-acetylglucosamine O-acyltransferase	Roseovarius nubinhibens
L00874_S30	F201971	1881	600.313	2	1198.61	1198.61	-0.501413	18.96	144	155	K	GGGVPCLVAVDR	D	Carbamidomethyl (C) [6]	0	2044.36	L00874_S30.4843.4843.2.dta	497499786	WP_009813984.1	ketol-acid reductoisomerase	Roseovarius nubinhibens
L00874_S30	F201971	1886	600.797	2	1199.58	1199.58	0.409311	15.43	285	296	R	SAPVEDGAELGR	A		0	1226.17	L00874_S30.2416.2416.2.dta	750336127	WP_040618046.1	hydroxymethylbilane synthase	Roseovarius nubinhibens
L00874_S30	F201971	1887	600.841	2	1199.67	1199.67	1.00278	23.28	241	250	R	LVDFLPLNNR	Q		0	2898.69	L00874_S30.7347.7347.2.dta	497501180	WP_009815378.1	methylmalonyl-CoA carboxyltransferase	Roseovarius nubinhibens
L00874_S30	F201971	1888	600.841	2	1199.67	1199.67	1.10281	22.73	241	250	R	LVDFLPLNNR	Q		0	2888.22	L00874_S30.7316.7316.2.dta	497501180	WP_009815378.1	methylmalonyl-CoA carboxyltransferase	Roseovarius nubinhibens
L00874_S30	F201971	1889	601.27	2	1200.53	1200.53	-0.450636	16.49	251	260	K	TTCTGVEMFR	K	Carbamidomethyl (C) [3]	0	1769.51	L00874_S30.4017.4017.2.dta	497498200	WP_009812398.1	elongation factor Tu	Roseovarius nubinhibens
L00874_S30	F201971	189	417.248	2	832.481	832.481	0.457668	15.13	191	198	R	AFINAVAK	A		0	1393.59	L00874_S30.2892.2892.2.dta	497498210	WP_009812408.1	50S ribosomal protein L1	Roseovarius nubinhibens
L00874_S30	F201971	1891	601.271	2	1200.53	1200.53	-0.234064	57.27	251	260	K	TTCTGVEMFR	K	Carbamidomethyl (C) [3]	0	1748.31	L00874_S30.3952.3952.2.dta	497498200	WP_009812398.1	elongation factor Tu	Roseovarius nubinhibens
L00874_S30	F201971	1892	601.271	2	1200.53	1200.53	0.0658044	40.22	251	260	K	TTCTGVEMFR	K	Carbamidomethyl (C) [3]	0	1759.08	L00874_S30.3985.3985.2.dta	497498200	WP_009812398.1	elongation factor Tu	Roseovarius nubinhibens
L00874_S30	F201971	1893	601.271	2	1200.53	1200.53	0.465629	49.09	251	260	K	TTCTGVEMFR	K	Carbamidomethyl (C) [3]	0	1738.02	L00874_S30.3920.3920.2.dta	497498200	WP_009812398.1	elongation factor Tu	Roseovarius nubinhibens
L00874_S30	F201971	1894	601.331	2	1200.65	1200.65	0.31483	62.18	127	138	K	NLLSASAAAEVR	D		0	1850.67	L00874_S30.4265.4265.2.dta	497500931	WP_009815129.1	phosphate ABC transporter permease	Roseovarius nubinhibens
L00874_S30	F201971	1895	601.343	2	1200.67	1200.67	-0.444751	30.88	14	24	K	VQSGDVLKVEK	L		1	916.034	L00874_S30.1598.1598.2.dta	750336243	WP_040618162.1	50S ribosomal protein L21	Roseovarius nubinhibens
L00874_S30	F201971	1896	601.343	2	1200.67	1200.67	-0.344807	24.31	14	24	K	VQSGDVLKVEK	L		1	927.43	L00874_S30.1628.1628.2.dta	750336243	WP_040618162.1	50S ribosomal protein L21	Roseovarius nubinhibens
L00874_S30	F201971	1897	601.343	2	1200.67	1200.67	0.0716266	21.8	14	24	K	VQSGDVLKVEK	L		1	905.277	L00874_S30.1570.1570.2.dta	750336243	WP_040618162.1	50S ribosomal protein L21	Roseovarius nubinhibens
L00874_S30	F201971	1898	601.363	2	1200.71	1200.71	0.367282	31.67	349	359	R	LPLLFSEGVVK	G		0	3010.32	L00874_S30.7663.7663.2.dta	750336536	WP_040618455.1	dihydropyrimidinase	Roseovarius nubinhibens
L00874_S30	F201971	1899	601.812	2	1201.61	1201.61	0.106524	50.71	245	255	R	APAPYLSEAQR	A		0	1336.37	L00874_S30.2729.2729.2.dta	497501193	WP_009815391.1	pyruvate carboxylase	Roseovarius nubinhibens
L00874_S30	F201971	190	417.248	2	832.481	832.481	0.529742	26.71	191	198	R	AFINAVAK	A		0	1403.52	L00874_S30.2921.2921.2.dta	497498210	WP_009812408.1	50S ribosomal protein L1	Roseovarius nubinhibens
L00874_S30	F201971	1900	601.812	2	1201.61	1201.61	0.20639	32.18	245	255	R	APAPYLSEAQR	A		0	1359.35	L00874_S30.2795.2795.2.dta	497501193	WP_009815391.1	pyruvate carboxylase	Roseovarius nubinhibens
L00874_S30	F201971	1901	601.812	2	1201.61	1201.61	0.505988	51.29	245	255	R	APAPYLSEAQR	A		0	1347.37	L00874_S30.2760.2760.2.dta	497501193	WP_009815391.1	pyruvate carboxylase	Roseovarius nubinhibens
L00874_S30	F201971	1902	602.304	2	1202.59	1202.59	0.463997	22.43	134	144	R	DFGLVVDPDAR	I		0	2939.8	L00874_S30.7463.7463.2.dta	497500054	WP_009814252.1	sugar ABC transporter ATP-binding protein	Roseovarius nubinhibens
L00874_S30	F201971	1903	602.309	2	1202.6	1202.6	0.37502	52.43	121	131	K	EGIDVIMMAPK	G		0	2792.8	L00874_S30.7040.7040.2.dta	497499786	WP_009813984.1	ketol-acid reductoisomerase	Roseovarius nubinhibens
L00874_S30	F201971	1904	602.31	2	1202.6	1202.6	0.574587	55.62	121	131	K	EGIDVIMMAPK	G		0	2781.57	L00874_S30.7007.7007.2.dta	497499786	WP_009813984.1	ketol-acid reductoisomerase	Roseovarius nubinhibens
L00874_S30	F201971	1905	602.31	2	1202.6	1202.6	0.873937	52.07	121	131	K	EGIDVIMMAPK	G		0	2771.49	L00874_S30.6978.6978.2.dta	497499786	WP_009813984.1	ketol-acid reductoisomerase	Roseovarius nubinhibens
L00874_S30	F201971	1906	602.322	2	1202.63	1202.63	-0.335931	23.84	388	398	R	ELGLPDSFIGR	H		0	3026.57	L00874_S30.7709.7709.2.dta	497501062	WP_009815260.1	GMP synthetase	Roseovarius nubinhibens
L00874_S30	F201971	191	417.248	2	832.481	832.481	0.914135	23.73	191	198	R	AFINAVAK	A		0	1414.07	L00874_S30.2952.2952.2.dta	497498210	WP_009812408.1	50S ribosomal protein L1	Roseovarius nubinhibens
L00874_S30	F201971	1914	603.817	2	1205.62	1205.62	0.149301	44.88	1043	1052	R	VFFELNGQPR	V		0	2390.16	L00874_S30.5868.5868.2.dta	497501193	WP_009815391.1	pyruvate carboxylase	Roseovarius nubinhibens
L00874_S30	F201971	1915	603.822	2	1205.63	1205.63	0.652771	85.87	162	173	R	ANLIAYLESVGG	-		0	4199.3	L00874_S30.10793.10793.2.dta	497499701	WP_009813899.1	cytochrome C	Roseovarius nubinhibens
L00874_S30	F201971	1916	603.822	2	1205.63	1205.63	0.652771	47.17	162	173	R	ANLIAYLESVGG	-		0	4212.02	L00874_S30.10825.10825.2.dta	497499701	WP_009813899.1	cytochrome C	Roseovarius nubinhibens
L00874_S30	F201971	1917	603.823	2	1205.63	1205.63	2.37801	34.33	162	173	R	ANLIAYLESVGG	-		0	4189.41	L00874_S30.10770.10770.2.dta	497499701	WP_009813899.1	cytochrome C	Roseovarius nubinhibens
L00874_S30	F201971	1918	603.827	2	1205.64	1205.64	-0.364122	48.15	78	87	K	VYIEGQLQTR	K		0	1540.03	L00874_S30.3322.3322.2.dta	497500809	WP_009815007.1	single-stranded DNA-binding protein	Roseovarius nubinhibens
L00874_S30	F201971	1919	603.827	2	1205.64	1205.64	-0.0655253	56.22	78	87	K	VYIEGQLQTR	K		0	1529.32	L00874_S30.3289.3289.2.dta	497500809	WP_009815007.1	single-stranded DNA-binding protein	Roseovarius nubinhibens
L00874_S30	F201971	192	417.248	2	832.482	832.481	1.20243	19.81	191	198	R	AFINAVAK	A		0	1424.78	L00874_S30.2984.2984.2.dta	497498210	WP_009812408.1	50S ribosomal protein L1	Roseovarius nubinhibens
L00874_S30	F201971	1920	603.828	2	1205.64	1205.64	0.349192	38.34	78	87	K	VYIEGQLQTR	K		0	1519.27	L00874_S30.3259.3259.2.dta	497500809	WP_009815007.1	single-stranded DNA-binding protein	Roseovarius nubinhibens
L00874_S30	F201971	1921	604.284	2	1206.55	1206.55	1.8872	37.7	42	51	K	ENIANFEDQK	A		0	1487.97	L00874_S30.3166.3166.2.dta	497498064	WP_009812262.1	50S ribosomal protein L9	Roseovarius nubinhibens
L00874_S30	F201971	1922	604.284	2	1206.55	1206.55	2.18557	36.22	42	51	K	ENIANFEDQK	A		0	1498.84	L00874_S30.3198.3198.2.dta	497498064	WP_009812262.1	50S ribosomal protein L9	Roseovarius nubinhibens
L00874_S30	F201971	1923	604.285	2	1206.55	1206.55	2.59997	29.36	42	51	K	ENIANFEDQK	A		0	1508.55	L00874_S30.3227.3227.2.dta	497498064	WP_009812262.1	50S ribosomal protein L9	Roseovarius nubinhibens
L00874_S30	F201971	1924	604.297	2	1206.58	1206.58	0.44506	25.97	61	70	R	WNKDLGFDGR	L		1	1550.37	L00874_S30.3353.3353.2.dta	497498094	WP_009812292.1	cytochrome C	Roseovarius nubinhibens
L00874_S30	F201971	1925	604.297	2	1206.58	1206.58	0.743425	18.76	61	70	R	WNKDLGFDGR	L		1	1545.95	L00874_S30.3340.3340.2.dta	497498094	WP_009812292.1	cytochrome C	Roseovarius nubinhibens
L00874_S30	F201971	1926	604.332	2	1206.65	1206.65	0.638959	18.26	231	241	R	FATPEITLTSK	V		0	2257.57	L00874_S30.5475.5475.2.dta	497498987	WP_009813185.1	DNA polymerase III subunit beta	Roseovarius nubinhibens
L00874_S30	F201971	1927	604.334	2	1206.65	1206.65	2.56164	25.34	231	241	R	FATPEITLTSK	V		0	2268.38	L00874_S30.5506.5506.2.dta	497498987	WP_009813185.1	DNA polymerase III subunit beta	Roseovarius nubinhibens
L00874_S30	F201971	1930	604.812	2	1207.61	1207.61	0.438056	33.32	236	246	R	DDSAFELVGKK	A		1	1803.91	L00874_S30.4123.4123.2.dta	497498931	WP_009813129.1	ABC transporter substrate-binding protein	Roseovarius nubinhibens
L00874_S30	F201971	1931	604.829	2	1207.64	1207.64	-0.384219	87.67	203	214	K	VAIDASLSGFTK	A		0	2440.74	L00874_S30.6017.6017.2.dta	497501048	WP_009815246.1	invasion protein	Roseovarius nubinhibens
L00874_S30	F201971	1932	604.83	2	1207.64	1207.64	0.112616	73.76	203	214	K	VAIDASLSGFTK	A		0	2451.91	L00874_S30.6049.6049.2.dta	497501048	WP_009815246.1	invasion protein	Roseovarius nubinhibens
L00874_S30	F201971	1933	604.859	2	1207.7	1207.7	-0.369296	49.05	274	286	R	AGAAAILQPALGR	A		0	2168.99	L00874_S30.5212.5212.2.dta	750335823	WP_040617742.1	isomerase	Roseovarius nubinhibens
L00874_S30	F201971	1934	604.859	2	1207.7	1207.7	0.127515	43.74	274	286	R	AGAAAILQPALGR	A		0	2180.1	L00874_S30.5245.5245.2.dta	750335823	WP_040617742.1	isomerase	Roseovarius nubinhibens
L00874_S30	F201971	1935	604.89	2	1207.77	1207.77	-0.112605	19.08	348	358	K	EVGLKVPLVVR	L		1	2120.87	L00874_S30.5070.5070.2.dta	497498838	WP_009813036.1	malate--CoA ligase subunit beta	Roseovarius nubinhibens
L00874_S30	F201971	194	417.72	2	833.426	833.425	0.585535	20.83	72	78	K	MVALMNR	D		0	1468.19	L00874_S30.3107.3107.2.dta	497499994	WP_009814192.1	methylmalonate-semialdehyde dehydrogenase	Roseovarius nubinhibens
L00874_S30	F201971	1940	605.769	2	1209.52	1209.52	-0.26374	62.6	54	63	R	WDGFDVGVCR	A	Carbamidomethyl (C) [9]	0	2638.24	L00874_S30.6593.6593.2.dta	497498891	WP_009813089.1	amino acid ABC transporter substrate-binding protein	Roseovarius nubinhibens
L00874_S30	F201971	1941	605.769	2	1209.52	1209.52	-0.164528	72.37	54	63	R	WDGFDVGVCR	A	Carbamidomethyl (C) [9]	0	2626.4	L00874_S30.6558.6558.2.dta	497498891	WP_009813089.1	amino acid ABC transporter substrate-binding protein	Roseovarius nubinhibens
L00874_S30	F201971	1942	605.812	2	1209.61	1209.61	-0.418317	39.6	516	526	R	VDDVINVSGHR	M		0	1116.51	L00874_S30.2118.2118.2.dta	497498081	WP_009812279.1	acetyl-coenzyme A synthetase	Roseovarius nubinhibens
L00874_S30	F201971	1944	606.361	2	1210.71	1210.71	-0.209795	15.39	322	332	R	LIPGFEAPVLR	A		0	2864.66	L00874_S30.7246.7246.2.dta	497498907	WP_009813105.1	glutamine synthetase	Roseovarius nubinhibens
L00874_S30	F201971	1947	606.787	2	1211.56	1211.56	-0.662782	47.27	271	281	R	VGYLQMDSAGR	S	Oxidation (M) [6]	0	1236.23	L00874_S30.2444.2444.2.dta	750336116	WP_040618035.1	ABC transporter substrate-binding protein	Roseovarius nubinhibens
L00874_S30	F201971	1948	606.787	2	1211.56	1211.56	-0.563736	56.76	271	281	R	VGYLQMDSAGR	S	Oxidation (M) [6]	0	1442.97	L00874_S30.3036.3036.2.dta	750336116	WP_040618035.1	ABC transporter substrate-binding protein	Roseovarius nubinhibens
L00874_S30	F201971	1949	606.787	2	1211.56	1211.56	-0.46469	48.91	271	281	R	VGYLQMDSAGR	S	Oxidation (M) [6]	0	1263.75	L00874_S30.2521.2521.2.dta	750336116	WP_040618035.1	ABC transporter substrate-binding protein	Roseovarius nubinhibens
L00874_S30	F201971	1950	606.787	2	1211.56	1211.56	-0.266598	56.43	271	281	R	VGYLQMDSAGR	S	Oxidation (M) [6]	0	1361.51	L00874_S30.2801.2801.2.dta	750336116	WP_040618035.1	ABC transporter substrate-binding protein	Roseovarius nubinhibens
L00874_S30	F201971	1951	606.787	2	1211.56	1211.56	-0.266598	76.43	271	281	R	VGYLQMDSAGR	S	Oxidation (M) [6]	0	1409.12	L00874_S30.2938.2938.2.dta	750336116	WP_040618035.1	ABC transporter substrate-binding protein	Roseovarius nubinhibens
L00874_S30	F201971	1952	606.787	2	1211.56	1211.56	-0.0685067	48.8	271	281	R	VGYLQMDSAGR	S	Oxidation (M) [6]	0	1373.69	L00874_S30.2836.2836.2.dta	750336116	WP_040618035.1	ABC transporter substrate-binding protein	Roseovarius nubinhibens
L00874_S30	F201971	1953	606.788	2	1211.56	1211.56	0.0470468	61.14	271	281	R	VGYLQMDSAGR	S	Oxidation (M) [6]	0	1306.97	L00874_S30.2643.2643.2.dta	750336116	WP_040618035.1	ABC transporter substrate-binding protein	Roseovarius nubinhibens
L00874_S30	F201971	1954	606.788	2	1211.56	1211.56	0.0470468	49.25	271	281	R	VGYLQMDSAGR	S	Oxidation (M) [6]	0	1248.01	L00874_S30.2477.2477.2.dta	750336116	WP_040618035.1	ABC transporter substrate-binding protein	Roseovarius nubinhibens
L00874_S30	F201971	1955	606.788	2	1211.56	1211.56	0.0470468	70.12	271	281	R	VGYLQMDSAGR	S	Oxidation (M) [6]	0	1454.03	L00874_S30.3067.3067.2.dta	750336116	WP_040618035.1	ABC transporter substrate-binding protein	Roseovarius nubinhibens
L00874_S30	F201971	1956	606.788	2	1211.56	1211.56	0.245138	80.67	271	281	R	VGYLQMDSAGR	S	Oxidation (M) [6]	0	1204.94	L00874_S30.2357.2357.2.dta	750336116	WP_040618035.1	ABC transporter substrate-binding protein	Roseovarius nubinhibens
L00874_S30	F201971	1957	606.788	2	1211.56	1211.56	0.245138	75.02	271	281	R	VGYLQMDSAGR	S	Oxidation (M) [6]	0	1216.01	L00874_S30.2388.2388.2.dta	750336116	WP_040618035.1	ABC transporter substrate-binding protein	Roseovarius nubinhibens
L00874_S30	F201971	1958	606.788	2	1211.56	1211.56	0.344184	57.33	271	281	R	VGYLQMDSAGR	S	Oxidation (M) [6]	0	1273.85	L00874_S30.2549.2549.2.dta	750336116	WP_040618035.1	ABC transporter substrate-binding protein	Roseovarius nubinhibens
L00874_S30	F201971	1959	606.788	2	1211.56	1211.56	0.44323	77.36	271	281	R	VGYLQMDSAGR	S	Oxidation (M) [6]	0	1317.83	L00874_S30.2675.2675.2.dta	750336116	WP_040618035.1	ABC transporter substrate-binding protein	Roseovarius nubinhibens
L00874_S30	F201971	196	417.727	2	833.44	833.44	0.147581	28.74	154	160	R	NFGEIVR	A		0	1532.22	L00874_S30.3298.3298.2.dta	497499661	WP_009813859.1	peroxidase	Roseovarius nubinhibens
L00874_S30	F201971	1960	606.788	2	1211.56	1211.56	0.542276	60.78	271	281	R	VGYLQMDSAGR	S	Oxidation (M) [6]	0	1340.06	L00874_S30.2740.2740.2.dta	750336116	WP_040618035.1	ABC transporter substrate-binding protein	Roseovarius nubinhibens
L00874_S30	F201971	1961	606.788	2	1211.56	1211.56	0.542276	63.48	271	281	R	VGYLQMDSAGR	S	Oxidation (M) [6]	0	1351.01	L00874_S30.2771.2771.2.dta	750336116	WP_040618035.1	ABC transporter substrate-binding protein	Roseovarius nubinhibens
L00874_S30	F201971	1962	606.788	2	1211.56	1211.56	0.542276	80.85	271	281	R	VGYLQMDSAGR	S	Oxidation (M) [6]	0	1328.34	L00874_S30.2706.2706.2.dta	750336116	WP_040618035.1	ABC transporter substrate-binding protein	Roseovarius nubinhibens
L00874_S30	F201971	1963	606.788	2	1211.56	1211.56	0.740368	69.75	271	281	R	VGYLQMDSAGR	S	Oxidation (M) [6]	0	1285.62	L00874_S30.2583.2583.2.dta	750336116	WP_040618035.1	ABC transporter substrate-binding protein	Roseovarius nubinhibens
L00874_S30	F201971	1964	606.788	2	1211.56	1211.56	0.740368	62.55	271	281	R	VGYLQMDSAGR	S	Oxidation (M) [6]	0	1398.94	L00874_S30.2908.2908.2.dta	750336116	WP_040618035.1	ABC transporter substrate-binding protein	Roseovarius nubinhibens
L00874_S30	F201971	1965	606.788	2	1211.56	1211.56	1.05401	63.51	271	281	R	VGYLQMDSAGR	S	Oxidation (M) [6]	0	1193.01	L00874_S30.2325.2325.2.dta	750336116	WP_040618035.1	ABC transporter substrate-binding protein	Roseovarius nubinhibens
L00874_S30	F201971	1966	606.788	2	1211.56	1211.56	1.15306	63.91	271	281	R	VGYLQMDSAGR	S	Oxidation (M) [6]	0	1296.15	L00874_S30.2612.2612.2.dta	750336116	WP_040618035.1	ABC transporter substrate-binding protein	Roseovarius nubinhibens
L00874_S30	F201971	1967	606.789	2	1211.56	1211.56	1.74733	55.25	271	281	R	VGYLQMDSAGR	S	Oxidation (M) [6]	0	1182.78	L00874_S30.2297.2297.2.dta	750336116	WP_040618035.1	ABC transporter substrate-binding protein	Roseovarius nubinhibens
L00874_S30	F201971	1968	606.815	2	1211.62	1211.61	0.704845	25.82	872	882	R	DIPNVGEEALR	N		0	2273.29	L00874_S30.5520.5520.2.dta	497498207	WP_009812405.1	DNA-directed RNA polymerase subunit beta	Roseovarius nubinhibens
L00874_S30	F201971	1969	606.815	2	1211.62	1211.61	0.704845	20.13	872	882	R	DIPNVGEEALR	N		0	2262.98	L00874_S30.5491.5491.2.dta	497498207	WP_009812405.1	DNA-directed RNA polymerase subunit beta	Roseovarius nubinhibens
L00874_S30	F201971	197	417.727	2	833.44	833.44	0.435544	25.7	154	160	R	NFGEIVR	A		0	1522.63	L00874_S30.3269.3269.2.dta	497499661	WP_009813859.1	peroxidase	Roseovarius nubinhibens
L00874_S30	F201971	1970	606.833	2	1211.65	1211.65	-0.113894	41.36	26	36	R	QATVVAEPLER	G		0	1486.61	L00874_S30.3161.3161.2.dta	497498165	WP_009812363.1	DNA-directed RNA polymerase subunit alpha	Roseovarius nubinhibens
L00874_S30	F201971	1971	606.833	2	1211.65	1211.65	0.298766	34.52	26	36	R	QATVVAEPLER	G		0	1497.74	L00874_S30.3194.3194.2.dta	497498165	WP_009812363.1	DNA-directed RNA polymerase subunit alpha	Roseovarius nubinhibens
L00874_S30	F201971	1972	606.833	2	1211.65	1211.65	0.595881	39.83	26	36	R	QATVVAEPLER	G		0	1475.97	L00874_S30.3129.3129.2.dta	497498165	WP_009812363.1	DNA-directed RNA polymerase subunit alpha	Roseovarius nubinhibens
L00874_S30	F201971	1974	606.841	2	1211.67	1211.67	0.299587	15.57	68	78	R	GHFSIAKVEPK	R		1	767.851	L00874_S30.1221.1221.2.dta	750335850	WP_040617769.1	50S ribosomal protein L3	Roseovarius nubinhibens
L00874_S30	F201971	1975	606.851	2	1211.69	1211.69	-0.197246	41.42	34	44	R	AQAAELLDLLR	G		0	3339.93	L00874_S30.8582.8582.2.dta	750336575	WP_040618494.1	arginine transporter	Roseovarius nubinhibens
L00874_S30	F201971	1976	606.851	2	1211.69	1211.69	0.000825295	40.67	34	44	R	AQAAELLDLLR	G		0	3354.19	L00874_S30.8622.8622.2.dta	750336575	WP_040618494.1	arginine transporter	Roseovarius nubinhibens
L00874_S30	F201971	1977	607.276	2	1212.54	1212.54	-0.356277	29.58	259	268	K	WSGGYVWACK	N	Carbamidomethyl (C) [9]	0	2211.78	L00874_S30.5339.5339.2.dta	497500953	WP_009815151.1	isocitrate dehydrogenase	Roseovarius nubinhibens
L00874_S30	F201971	1978	607.334	2	1212.65	1212.65	0.431286	24.24	242	253	K	GATPMAKPTLIN	-		0	1612.32	L00874_S30.3542.3542.2.dta	497500507	WP_009814705.1	phosphoribosylaminoimidazole-succinocarboxamide synthase	Roseovarius nubinhibens
L00874_S30	F201971	1979	607.335	2	1212.66	1212.65	1.83317	15.92	242	253	K	GATPMAKPTLIN	-		0	1622.31	L00874_S30.3572.3572.2.dta	497500507	WP_009814705.1	phosphoribosylaminoimidazole-succinocarboxamide synthase	Roseovarius nubinhibens
L00874_S30	F201971	198	417.727	2	833.44	833.44	0.963477	23.36	154	160	R	NFGEIVR	A		0	1542.74	L00874_S30.3330.3330.2.dta	497499661	WP_009813859.1	peroxidase	Roseovarius nubinhibens
L00874_S30	F201971	1981	607.347	2	1212.68	1212.68	0.227595	23.3	455	466	R	ALLGALPEMLGL	-	Oxidation (M) [9]	0	4202.36	L00874_S30.10801.10801.2.dta	497498297	WP_009812495.1	cytochrome C oxidase subunit II	Roseovarius nubinhibens
L00874_S30	F201971	1982	607.361	2	1212.71	1212.71	-0.821303	20.91	304	314	R	QELVDALLKGK	S		1	2258.46	L00874_S30.5478.5478.2.dta	750336116	WP_040618035.1	ABC transporter substrate-binding protein	Roseovarius nubinhibens
L00874_S30	F201971	1983	607.361	2	1212.71	1212.71	0.494761	53.48	2	13	M	GIQAAEISAILK	D		0	2691.53	L00874_S30.6747.6747.2.dta	497500158	WP_009814356.1	ATP synthase subunit alpha	Roseovarius nubinhibens
L00874_S30	F201971	1984	607.362	2	1212.71	1212.71	0.593713	53.9	2	13	M	GIQAAEISAILK	D		0	2679.71	L00874_S30.6713.6713.2.dta	497500158	WP_009814356.1	ATP synthase subunit alpha	Roseovarius nubinhibens
L00874_S30	F201971	1986	607.82	2	1213.63	1213.62	1.37028	20.75	94	103	R	SWQGWQVPVK	T		0	2406.7	L00874_S30.5917.5917.2.dta	497498105	WP_009812303.1	aspartate kinase	Roseovarius nubinhibens
L00874_S30	F201971	1989	607.827	2	1213.64	1213.64	1.03326	41.13	385	396	K	AIALGEPEGMVK	T		0	1998.81	L00874_S30.4708.4708.2.dta	497499981	WP_009814179.1	dihydrolipoamide dehydrogenase	Roseovarius nubinhibens
L00874_S30	F201971	199	418.219	2	834.423	834.424	-0.456603	32.4	679	685	K	LLGFDDR	G		0	2347.04	L00874_S30.5739.5739.2.dta	497499102	WP_009813300.1	polynucleotide phosphorylase	Roseovarius nubinhibens
L00874_S30	F201971	1990	607.841	2	1213.67	1213.67	-0.61961	38.68	171	181	R	QMIMIIAPAAR	-		0	2550.07	L00874_S30.6338.6338.2.dta	750336690	WP_040618609.1	translation initiation factor IF-3	Roseovarius nubinhibens
L00874_S30	F201971	1991	607.841	2	1213.67	1213.67	-0.0263664	38.75	171	181	R	QMIMIIAPAAR	-		0	2540.71	L00874_S30.6310.6310.2.dta	750336690	WP_040618609.1	translation initiation factor IF-3	Roseovarius nubinhibens
L00874_S30	F201971	1994	608.303	2	1214.59	1214.59	-1.43834	13.14	324	333	K	TRFYDTDVAK	Y		1	1036.48	L00874_S30.1908.1908.2.dta	497498499	WP_009812697.1	peptide ABC transporter substrate-binding protein	Roseovarius nubinhibens
L00874_S30	F201971	1995	608.304	2	1214.59	1214.59	0.471763	18.98	324	333	K	TRFYDTDVAK	Y		1	1046.63	L00874_S30.1934.1934.2.dta	497498499	WP_009812697.1	peptide ABC transporter substrate-binding protein	Roseovarius nubinhibens
L00874_S30	F201971	1996	608.314	2	1214.61	1214.61	-0.0246992	48.39	345	356	K	ADLGAENVEAVK	K		0	1457.58	L00874_S30.3077.3077.2.dta	497498479	WP_009812677.1	formate--tetrahydrofolate ligase	Roseovarius nubinhibens
L00874_S30	F201971	1997	608.315	2	1214.61	1214.61	0.485751	47.54	345	356	K	ADLGAENVEAVK	K		0	1467.34	L00874_S30.3104.3104.2.dta	497498479	WP_009812677.1	formate--tetrahydrofolate ligase	Roseovarius nubinhibens
L00874_S30	F201971	1999	608.786	2	1215.56	1215.56	1.22495	21.38	318	329	R	DAGAMAPDEALR	V		0	1804.54	L00874_S30.4125.4125.2.dta	497501202	WP_009815400.1	MFS transporter	Roseovarius nubinhibens
L00874_S30	F201971	200	418.219	2	834.423	834.424	-0.097073	35.32	679	685	K	LLGFDDR	G		0	2368.8	L00874_S30.5805.5805.2.dta	497499102	WP_009813300.1	polynucleotide phosphorylase	Roseovarius nubinhibens
L00874_S30	F201971	2000	608.822	2	1215.63	1215.63	1.81388	49.84	124	134	R	IIEGIAEGCVR	S	Carbamidomethyl (C) [9]	0	1728.62	L00874_S30.3892.3892.2.dta	497500489	WP_009814687.1	phosphoribosylformylglycinamidine cyclo-ligase	Roseovarius nubinhibens
L00874_S30	F201971	2001	609.268	2	1216.52	1216.52	0.0337026	33.4	251	260	K	TTCTGVEMFR	K	Oxidation (M) [8], Carbamidomethyl (C) [3]	0	1205.25	L00874_S30.2358.2358.2.dta	497498200	WP_009812398.1	elongation factor Tu	Roseovarius nubinhibens
L00874_S30	F201971	2004	609.32	2	1216.63	1216.62	1.67677	26.3	294	305	K	VGIGPGSICTTR	M	Carbamidomethyl (C) [9]	0	1619.06	L00874_S30.3562.3562.2.dta	497500783	WP_009814981.1	inosine-5-monophosphate dehydrogenase	Roseovarius nubinhibens
L00874_S30	F201971	2007	609.792	2	1217.57	1217.57	-0.994603	56.99	387	397	R	MLDGIEANEAR	I		0	1643.66	L00874_S30.3636.3636.2.dta	497500295	WP_009814493.1	class II fumarate hydratase	Roseovarius nubinhibens
L00874_S30	F201971	2008	609.793	2	1217.57	1217.57	-0.189722	71.28	387	397	R	MLDGIEANEAR	I		0	1653.28	L00874_S30.3665.3665.2.dta	497500295	WP_009814493.1	class II fumarate hydratase	Roseovarius nubinhibens
L00874_S30	F201971	2009	609.793	2	1217.57	1217.57	0.516602	53.59	387	397	R	MLDGIEANEAR	I		0	1665.27	L00874_S30.3702.3702.2.dta	497500295	WP_009814493.1	class II fumarate hydratase	Roseovarius nubinhibens
L00874_S30	F201971	201	418.219	2	834.424	834.424	0.502143	38.85	679	685	K	LLGFDDR	G		0	2357.41	L00874_S30.5770.5770.2.dta	497499102	WP_009813300.1	polynucleotide phosphorylase	Roseovarius nubinhibens
L00874_S30	F201971	2014	609.829	2	1217.64	1217.64	0.483721	28.01	182	192	K	TDADRGLIMVK	G		1	1446.01	L00874_S30.3045.3045.2.dta	750335850	WP_040617769.1	50S ribosomal protein L3	Roseovarius nubinhibens
L00874_S30	F201971	2016	610.338	2	1218.66	1218.66	0.414389	50.22	446	456	K	LLAFTSDVTPR	Y		0	2375.9	L00874_S30.5826.5826.2.dta	497501245	WP_009815443.1	phosphoribosylformylglycinamidine synthase	Roseovarius nubinhibens
L00874_S30	F201971	2017	610.756	2	1219.5	1219.5	-0.733908	20.72	116	124	R	EWDEDELER	I		0	1956.4	L00874_S30.4580.4580.2.dta	750336151	WP_040618070.1	glutamate dehydrogenase	Roseovarius nubinhibens
L00874_S30	F201971	2018	610.758	2	1219.5	1219.5	1.07011	23.86	116	124	R	EWDEDELER	I		0	1966.78	L00874_S30.4611.4611.2.dta	750336151	WP_040618070.1	glutamate dehydrogenase	Roseovarius nubinhibens
L00874_S30	F201971	2019	610.81	2	1219.61	1219.6	0.608394	30.76	173	184	R	SAVSGSTDLEVR	E		0	1299.46	L00874_S30.2622.2622.2.dta	497500194	WP_009814392.1	methionine--tRNA ligase	Roseovarius nubinhibens
L00874_S30	F201971	2020	611.344	2	1220.67	1220.68	-2.27743	29.05	207	217	K	IGTISDLIAYR	H		0	2960.35	L00874_S30.7521.7521.2.dta	497497856	WP_009812054.1	3,4-dihydroxy-2-butanone-4-phosphate synthase	Roseovarius nubinhibens
L00874_S30	F201971	2022	611.765	2	1221.52	1221.52	0.0327462	39.31	329	338	R	VYDSYMASMR	S		0	1843.63	L00874_S30.4244.4244.2.dta	497500869	WP_009815067.1	ABC transporter substrate-binding protein	Roseovarius nubinhibens
L00874_S30	F201971	2023	611.765	2	1221.52	1221.52	0.229223	56.69	329	338	R	VYDSYMASMR	S		0	1853.32	L00874_S30.4273.4273.2.dta	497500869	WP_009815067.1	ABC transporter substrate-binding protein	Roseovarius nubinhibens
L00874_S30	F201971	2025	611.819	2	1221.62	1221.62	-0.484601	29.86	27	37	R	IQSISTDPAYK	A		0	1320.21	L00874_S30.2682.2682.2.dta	497500844	WP_009815042.1	hypothetical protein	Roseovarius nubinhibens
L00874_S30	F201971	2026	611.82	2	1221.62	1221.62	0.41584	20.31	27	37	R	IQSISTDPAYK	A		0	1332.48	L00874_S30.2718.2718.2.dta	497500844	WP_009815042.1	hypothetical protein	Roseovarius nubinhibens
L00874_S30	F201971	2027	611.82	2	1221.63	1221.62	1.21805	38.65	27	37	R	IQSISTDPAYK	A		0	1309.33	L00874_S30.2650.2650.2.dta	497500844	WP_009815042.1	hypothetical protein	Roseovarius nubinhibens
L00874_S30	F201971	2028	611.821	2	1221.63	1221.62	2.21672	32.11	27	37	R	IQSISTDPAYK	A		0	1304.46	L00874_S30.2636.2636.2.dta	497500844	WP_009815042.1	hypothetical protein	Roseovarius nubinhibens
L00874_S30	F201971	2029	611.849	2	1221.68	1221.68	0.110503	61.11	32	43	K	IAASGEIVLGHR	E		0	1274.9	L00874_S30.2552.2552.2.dta	497498931	WP_009813129.1	ABC transporter substrate-binding protein	Roseovarius nubinhibens
L00874_S30	F201971	2030	611.849	2	1221.68	1221.68	0.798079	76.47	32	43	K	IAASGEIVLGHR	E		0	1284.67	L00874_S30.2580.2580.2.dta	497498931	WP_009813129.1	ABC transporter substrate-binding protein	Roseovarius nubinhibens
L00874_S30	F201971	2031	612.292	2	1222.57	1222.57	-0.404885	32.71	130	140	K	SLPGMMMAMVR	L		0	3056.77	L00874_S30.7794.7794.2.dta	497499609	WP_009813807.1	dihydroxy-acid dehydratase	Roseovarius nubinhibens
L00874_S30	F201971	2032	612.292	2	1222.57	1222.57	0.0858847	39.59	130	140	K	SLPGMMMAMVR	L		0	3067.4	L00874_S30.7825.7825.2.dta	497499609	WP_009813807.1	dihydroxy-acid dehydratase	Roseovarius nubinhibens
L00874_S30	F201971	2033	612.292	2	1222.57	1222.57	0.789321	28.07	130	140	K	SLPGMMMAMVR	L		0	3083.05	L00874_S30.7871.7871.2.dta	497499609	WP_009813807.1	dihydroxy-acid dehydratase	Roseovarius nubinhibens
L00874_S30	F201971	2034	612.308	2	1222.6	1222.6	0.00736135	49.37	247	258	K	VAVVCGYGDVGK	G	Carbamidomethyl (C) [5]	0	1592.74	L00874_S30.3482.3482.2.dta	750336448	WP_040618367.1	S-adenosyl-L-homocysteine hydrolase	Roseovarius nubinhibens
L00874_S30	F201971	2035	612.308	2	1222.6	1222.6	0.121871	60.88	247	258	K	VAVVCGYGDVGK	G	Carbamidomethyl (C) [5]	0	1603.26	L00874_S30.3514.3514.2.dta	750336448	WP_040618367.1	S-adenosyl-L-homocysteine hydrolase	Roseovarius nubinhibens
L00874_S30	F201971	2041	612.85	2	1223.69	1223.69	-0.837632	38.83	133	143	K	DILDVVGLPQR	V		0	3370.55	L00874_S30.8667.8667.2.dta	497500091	WP_009814289.1	ABC transporter ATP-binding protein	Roseovarius nubinhibens
L00874_S30	F201971	2042	612.851	2	1223.69	1223.69	0.862148	32.93	133	143	K	DILDVVGLPQR	V		0	3381.49	L00874_S30.8697.8697.2.dta	497500091	WP_009814289.1	ABC transporter ATP-binding protein	Roseovarius nubinhibens
L00874_S30	F201971	2043	613.308	2	1224.6	1224.6	-2.15988	19.09	98	107	R	GQLHQMLDQR	A		0	951.399	L00874_S30.1689.1689.2.dta	750336435	WP_040618354.1	acetolactate synthase isozyme1 large subunit	Roseovarius nubinhibens
L00874_S30	F201971	2044	613.308	2	1224.6	1224.6	-1.26163	33.68	98	107	R	GQLHQMLDQR	A		0	939.779	L00874_S30.1659.1659.2.dta	750336435	WP_040618354.1	acetolactate synthase isozyme1 large subunit	Roseovarius nubinhibens
L00874_S30	F201971	2046	613.349	2	1224.68	1224.68	-0.0236796	30.27	239	250	R	NNPGGLLTQAIK	V		0	2036.21	L00874_S30.4819.4819.2.dta	497498309	WP_009812507.1	peptidase S41	Roseovarius nubinhibens
L00874_S30	F201971	2047	613.349	2	1224.68	1224.68	0.270274	22.24	239	250	R	NNPGGLLTQAIK	V		0	2046.84	L00874_S30.4850.4850.2.dta	497498309	WP_009812507.1	peptidase S41	Roseovarius nubinhibens
L00874_S30	F201971	2048	613.361	2	1224.71	1224.71	0.342122	21.14	125	136	R	VIGLPGDTVQVK	G		0	2123.55	L00874_S30.5078.5078.2.dta	497500572	WP_009814770.1	S26 family signal peptidase	Roseovarius nubinhibens
L00874_S30	F201971	2049	613.808	2	1225.6	1225.6	-0.0979111	42.76	284	295	K	VLSFDMGGTTAK	I		0	2182.15	L00874_S30.5251.5251.2.dta	497500697	WP_009814895.1	methylhydantoinase	Roseovarius nubinhibens
L00874_S30	F201971	205	419.732	2	837.45	837.453	-3.69095	18.71	71	77	K	LKAMGFR	S	Oxidation (M) [4]	1	1728.02	L00874_S30.3890.3890.2.dta	497498762	WP_009812960.1	protein-tyrosine phosphatase	Roseovarius nubinhibens
L00874_S30	F201971	2050	613.808	2	1225.6	1225.6	-0.0979111	49.87	284	295	K	VLSFDMGGTTAK	I		0	2171.93	L00874_S30.5221.5221.2.dta	497500697	WP_009814895.1	methylhydantoinase	Roseovarius nubinhibens
L00874_S30	F201971	2051	613.808	2	1225.6	1225.6	0.319027	47.23	42	52	R	EMLSLNFGSTK	L		0	2616.24	L00874_S30.6529.6529.2.dta	750336054	WP_040617973.1	hypothetical protein	Roseovarius nubinhibens
L00874_S30	F201971	2052	613.828	2	1225.64	1225.64	-0.416925	52.55	310	321	K	NIGENSPVGLAR	G		0	1574.07	L00874_S30.3424.3424.2.dta	497498891	WP_009813089.1	amino acid ABC transporter substrate-binding protein	Roseovarius nubinhibens
L00874_S30	F201971	2053	613.828	2	1225.64	1225.64	-0.319017	52.92	310	321	K	NIGENSPVGLAR	G		0	1563.57	L00874_S30.3392.3392.2.dta	497498891	WP_009813089.1	amino acid ABC transporter substrate-binding protein	Roseovarius nubinhibens
L00874_S30	F201971	2054	613.828	2	1225.64	1225.64	0.072615	49.94	310	321	K	NIGENSPVGLAR	G		0	1584.4	L00874_S30.3456.3456.2.dta	497498891	WP_009813089.1	amino acid ABC transporter substrate-binding protein	Roseovarius nubinhibens
L00874_S30	F201971	2055	613.828	2	1225.64	1225.64	0.170523	52.8	310	321	K	NIGENSPVGLAR	G		0	1552.67	L00874_S30.3360.3360.2.dta	497498891	WP_009813089.1	amino acid ABC transporter substrate-binding protein	Roseovarius nubinhibens
L00874_S30	F201971	2056	613.828	2	1225.64	1225.64	0.578473	57.42	310	321	K	NIGENSPVGLAR	G		0	1542.18	L00874_S30.3328.3328.2.dta	497498891	WP_009813089.1	amino acid ABC transporter substrate-binding protein	Roseovarius nubinhibens
L00874_S30	F201971	2057	614.351	2	1226.69	1226.69	0.457329	45.03	353	364	R	ISLDDKPGALAK	V		0	1337.53	L00874_S30.2733.2733.2.dta	497500395	WP_009814593.1	homoserine dehydrogenase	Roseovarius nubinhibens
L00874_S30	F201971	2058	614.369	2	1226.72	1226.72	-0.449164	65.4	302	313	R	AIVVAALDNLTK	G		0	2765.14	L00874_S30.6960.6960.2.dta	497500754	WP_009814952.1	N-acetyl-gamma-glutamyl-phosphate reductase	Roseovarius nubinhibens
L00874_S30	F201971	2059	614.369	2	1226.72	1226.72	-0.0415742	49.33	302	313	R	AIVVAALDNLTK	G		0	2753.75	L00874_S30.6927.6927.2.dta	497500754	WP_009814952.1	N-acetyl-gamma-glutamyl-phosphate reductase	Roseovarius nubinhibens
L00874_S30	F201971	206	419.732	2	837.45	837.453	-3.54766	18.22	71	77	K	LKAMGFR	S	Oxidation (M) [4]	1	1739.07	L00874_S30.3924.3924.2.dta	497498762	WP_009812960.1	protein-tyrosine phosphatase	Roseovarius nubinhibens
L00874_S30	F201971	2060	614.37	2	1226.72	1226.72	1.13636	33.66	198	208	R	LLLLTDIDGVR	D		0	3240.25	L00874_S30.8310.8310.2.dta	497498884	WP_009813082.1	acetylglutamate kinase	Roseovarius nubinhibens
L00874_S30	F201971	2061	614.374	2	1226.73	1226.73	-0.25841	64.55	360	371	R	VLLALTQAGVSR	E		0	2318.21	L00874_S30.5654.5654.2.dta	497500082	WP_009814280.1	adenylosuccinate lyase	Roseovarius nubinhibens
L00874_S30	F201971	2062	614.375	2	1226.73	1226.73	0.246997	77.25	360	371	R	VLLALTQAGVSR	E		0	2328.46	L00874_S30.5684.5684.2.dta	497500082	WP_009814280.1	adenylosuccinate lyase	Roseovarius nubinhibens
L00874_S30	F201971	2063	614.814	2	1227.61	1227.61	-0.0513191	29.46	220	229	R	DFTYVTDLVR	G		0	3236.99	L00874_S30.8301.8301.2.dta	497498617	WP_009812815.1	UDP-glucuronate 5-epimerase	Roseovarius nubinhibens
L00874_S30	F201971	2064	614.839	2	1227.66	1227.66	-0.188977	23.27	266	276	R	EAPGIMVIDKR	E		1	1530.47	L00874_S30.3293.3293.2.dta	497498301	WP_009812499.1	aspartate-semialdehyde dehydrogenase	Roseovarius nubinhibens
L00874_S30	F201971	2066	615.304	2	1228.59	1228.59	0.338599	39.23	259	271	K	AVDAPDIDATGKG	-		1	1389.5	L00874_S30.2880.2880.2.dta	497500777	WP_009814975.1	enoyl-ACP reductase	Roseovarius nubinhibens
L00874_S30	F201971	2067	615.304	2	1228.59	1228.59	0.533944	27.97	259	271	K	AVDAPDIDATGKG	-		1	1378.8	L00874_S30.2850.2850.2.dta	497500777	WP_009814975.1	enoyl-ACP reductase	Roseovarius nubinhibens
L00874_S30	F201971	2068	615.309	2	1228.6	1228.6	-1.52938	36.93	684	695	K	DPGTISNIEGAR	V		0	1640.81	L00874_S30.3627.3627.2.dta	497500078	WP_009814276.1	aconitate hydratase	Roseovarius nubinhibens
L00874_S30	F201971	2069	615.309	2	1228.6	1228.6	-0.650331	51.01	684	695	K	DPGTISNIEGAR	V		0	1650.94	L00874_S30.3658.3658.2.dta	497500078	WP_009814276.1	aconitate hydratase	Roseovarius nubinhibens
L00874_S30	F201971	207	419.732	2	837.45	837.453	-3.47602	17.25	71	77	K	LKAMGFR	S	Oxidation (M) [4]	1	1717.59	L00874_S30.3859.3859.2.dta	497498762	WP_009812960.1	protein-tyrosine phosphatase	Roseovarius nubinhibens
L00874_S30	F201971	2075	615.82	2	1229.62	1229.63	-0.272441	69.63	172	183	K	SVDGLGAIDEVR	G		0	2227.17	L00874_S30.5385.5385.2.dta	497498169	WP_009812367.1	adenylate kinase	Roseovarius nubinhibens
L00874_S30	F201971	2076	615.82	2	1229.63	1229.63	0.52455	59.38	172	183	K	SVDGLGAIDEVR	G		0	2217.1	L00874_S30.5355.5355.2.dta	497498169	WP_009812367.1	adenylate kinase	Roseovarius nubinhibens
L00874_S30	F201971	2077	615.82	2	1229.63	1229.63	0.817322	48.8	172	183	K	SVDGLGAIDEVR	G		0	2238.68	L00874_S30.5419.5419.2.dta	497498169	WP_009812367.1	adenylate kinase	Roseovarius nubinhibens
L00874_S30	F201971	2078	616.327	2	1230.64	1230.64	-0.0243776	44.21	305	315	R	EAMVQTILNGR	G		0	2361.22	L00874_S30.5782.5782.2.dta	497499968	WP_009814166.1	peptide ABC transporter substrate-binding protein	Roseovarius nubinhibens
L00874_S30	F201971	2079	616.327	2	1230.64	1230.64	0.0479426	68.26	754	765	K	VAGCLVTEGVAR	R	Carbamidomethyl (C) [4]	0	1514.41	L00874_S30.3245.3245.2.dta	750335989	WP_040617908.1	translation initiation factor IF-2	Roseovarius nubinhibens
L00874_S30	F201971	208	421.244	2	840.474	840.475	-0.24391	30.9	30	36	R	ILFYTGK	S		0	2059.77	L00874_S30.4888.4888.2.dta	497498201	WP_009812399.1	elongation factor G	Roseovarius nubinhibens
L00874_S30	F201971	2080	616.327	2	1230.64	1230.64	0.145453	74.58	754	765	K	VAGCLVTEGVAR	R	Carbamidomethyl (C) [4]	0	1492.91	L00874_S30.3180.3180.2.dta	750335989	WP_040617908.1	translation initiation factor IF-2	Roseovarius nubinhibens
L00874_S30	F201971	2081	616.327	2	1230.64	1230.64	0.356725	69.95	754	765	K	VAGCLVTEGVAR	R	Carbamidomethyl (C) [4]	0	1502.84	L00874_S30.3210.3210.2.dta	750335989	WP_040617908.1	translation initiation factor IF-2	Roseovarius nubinhibens
L00874_S30	F201971	2082	616.327	2	1230.64	1230.64	0.576936	71.95	305	315	R	EAMVQTILNGR	G		0	2369.96	L00874_S30.5808.5808.2.dta	497499968	WP_009814166.1	peptide ABC transporter substrate-binding protein	Roseovarius nubinhibens
L00874_S30	F201971	2083	616.328	2	1230.64	1230.64	1.95833	52.47	305	315	R	EAMVQTILNGR	G		0	2381.58	L00874_S30.5843.5843.2.dta	497499968	WP_009814166.1	peptide ABC transporter substrate-binding protein	Roseovarius nubinhibens
L00874_S30	F201971	2084	616.333	2	1230.65	1230.65	0.108073	18.49	260	270	K	LTGPGWQVFAR	K		0	2652.18	L00874_S30.6633.6633.2.dta	497497857	WP_009812055.1	UDP-N-acetylmuramoylalanine--D-glutamate ligase	Roseovarius nubinhibens
L00874_S30	F201971	2085	616.355	2	1230.7	1230.7	-1.05712	32.49	155	164	R	EFALLEQLLR	R		0	4012.4	L00874_S30.10340.10340.2.dta	750336418	WP_040618337.1	DNA-binding response regulator	Roseovarius nubinhibens
L00874_S30	F201971	2086	616.355	2	1230.7	1230.7	-0.67604	41.04	208	218	R	LGGDEFVILLR	S		0	3413.75	L00874_S30.8788.8788.2.dta	915013782	WP_050754086.1	hypothetical protein	Roseovarius nubinhibens
L00874_S30	F201971	2088	308.69	4	1230.73	1230.73	0.982343	13.36	749	760	R	VGRPVALAHVGR	T		0	633.016	L00874_S30.897.897.4.dta	750335876	WP_040617795.1	FAD-dependent oxidoreductase	Roseovarius nubinhibens
L00874_S30	F201971	2089	616.77	2	1231.53	1231.53	0.03654	25.3	80	90	R	YGGEFGGFNER	A		0	1865.34	L00874_S30.4310.4310.2.dta	750336117	WP_040618036.1	aldehyde dehydrogenase	Roseovarius nubinhibens
L00874_S30	F201971	2090	616.803	2	1231.59	1231.59	1.25854	27.77	136	145	K	YLGMETVTYR	Y		0	2146.15	L00874_S30.5146.5146.2.dta	497499576	WP_009813774.1	aromatic amino acid aminotransferase	Roseovarius nubinhibens
L00874_S30	F201971	2091	616.804	2	1231.59	1231.59	0.124229	46.98	260	271	R	ELLANPLMSGGM	-		0	3806.66	L00874_S30.9821.9821.2.dta	497500767	WP_009814965.1	indole-3-glycerol-phosphate synthase	Roseovarius nubinhibens
L00874_S30	F201971	2092	616.818	2	1231.62	1231.62	-1.10748	28.66	458	467	K	RAEMLQEVEK	I		1	972.936	L00874_S30.1743.1743.2.dta	497498094	WP_009812292.1	cytochrome C	Roseovarius nubinhibens
L00874_S30	F201971	2093	616.818	2	1231.62	1231.62	-0.993811	35.39	458	467	K	RAEMLQEVEK	I		1	950.051	L00874_S30.1685.1685.2.dta	497498094	WP_009812292.1	cytochrome C	Roseovarius nubinhibens
L00874_S30	F201971	2094	616.818	2	1231.62	1231.62	-0.896378	56.1	147	158	R	IEAMAAGEALTR	D		0	1838.16	L00874_S30.4227.4227.2.dta	497498297	WP_009812495.1	cytochrome C oxidase subunit II	Roseovarius nubinhibens
L00874_S30	F201971	2095	616.818	2	1231.62	1231.62	-0.701513	34.61	458	467	K	RAEMLQEVEK	I		1	961.334	L00874_S30.1714.1714.2.dta	497498094	WP_009812292.1	cytochrome C	Roseovarius nubinhibens
L00874_S30	F201971	2096	616.819	2	1231.62	1231.62	-0.409216	30.4	458	467	K	RAEMLQEVEK	I		1	937.962	L00874_S30.1654.1654.2.dta	497498094	WP_009812292.1	cytochrome C	Roseovarius nubinhibens
L00874_S30	F201971	2097	616.819	2	1231.62	1231.62	-0.116919	35.86	458	467	K	RAEMLQEVEK	I		1	927.77	L00874_S30.1629.1629.2.dta	497498094	WP_009812292.1	cytochrome C	Roseovarius nubinhibens
L00874_S30	F201971	2098	616.819	2	1231.62	1231.62	0.264691	52.8	57	67	R	AVTQELVDMAR	T		0	2174.31	L00874_S30.5228.5228.2.dta	497498473	WP_009812671.1	ATPase	Roseovarius nubinhibens
L00874_S30	F201971	2099	616.819	2	1231.62	1231.62	0.889883	13.08	458	467	K	RAEMLQEVEK	I		1	917.091	L00874_S30.1601.1601.2.dta	497498094	WP_009812292.1	cytochrome C	Roseovarius nubinhibens
L00874_S30	F201971	210	421.245	2	840.475	840.475	0.636545	24.8	30	36	R	ILFYTGK	S		0	2048.85	L00874_S30.4856.4856.2.dta	497498201	WP_009812399.1	elongation factor G	Roseovarius nubinhibens
L00874_S30	F201971	2100	616.855	2	1231.69	1231.69	1.79347	54.15	183	193	R	IVNLGLTEAFR	A		0	2774.89	L00874_S30.6988.6988.2.dta	497501104	WP_009815302.1	exodeoxyribonuclease III	Roseovarius nubinhibens
L00874_S30	F201971	2102	617.327	2	1232.64	1232.64	-0.0835605	15.17	330	339	R	TFIEPTEQIR	N		0	1870.46	L00874_S30.4325.4325.2.dta	497500980	WP_009815178.1	amidophosphoribosyltransferase	Roseovarius nubinhibens
L00874_S30	F201971	2103	617.332	2	1232.65	1232.65	-1.27611	38.73	195	205	R	ITNTFLSNPAR	V		0	1765.59	L00874_S30.4005.4005.2.dta	497501251	WP_009815449.1	DEAD/DEAH box helicase	Roseovarius nubinhibens
L00874_S30	F201971	2104	617.34	2	1232.67	1232.67	-0.395078	40.6	199	208	R	GFLVITHYQR	L		0	1744	L00874_S30.3939.3939.2.dta	497501006	WP_009815204.1	ABC transporter ATP-binding protein	Roseovarius nubinhibens
L00874_S30	F201971	2105	617.341	2	1232.67	1232.67	0.497296	35.55	199	208	R	GFLVITHYQR	L		0	1754.1	L00874_S30.3970.3970.2.dta	497501006	WP_009815204.1	ABC transporter ATP-binding protein	Roseovarius nubinhibens
L00874_S30	F201971	2106	617.346	2	1232.68	1232.68	0.490802	59.8	476	486	K	LEFVLTDAIGR	D		0	3137.31	L00874_S30.8023.8023.2.dta	497500609	WP_009814807.1	threonine--tRNA ligase	Roseovarius nubinhibens
L00874_S30	F201971	2107	617.346	2	1232.68	1232.68	0.799074	65.46	476	486	K	LEFVLTDAIGR	D		0	3124.52	L00874_S30.7988.7988.2.dta	497500609	WP_009814807.1	threonine--tRNA ligase	Roseovarius nubinhibens
L00874_S30	F201971	2109	617.819	2	1233.62	1233.62	0.217246	47.53	93	103	R	ATETLSDWLAK	R		0	2730.21	L00874_S30.6859.6859.2.dta	750336080	WP_040617999.1	carbamoyl-phosphate synthase	Roseovarius nubinhibens
L00874_S30	F201971	2110	617.837	2	1233.66	1233.66	-1.19887	20.55	160	170	R	YTLQPGITDVK	S		0	1916.38	L00874_S30.4461.4461.2.dta	497499027	WP_009813225.1	branched-chain amino acid ABC transporter substrate-binding protein	Roseovarius nubinhibens
L00874_S30	F201971	2112	617.837	2	1233.66	1233.66	-0.172657	44.51	642	651	R	LDLIALEYER	G		0	3011.92	L00874_S30.7667.7667.2.dta	497498985	WP_009813183.1	DNA gyrase subunit B	Roseovarius nubinhibens
L00874_S30	F201971	2113	617.838	2	1233.66	1233.66	-0.0154013	27.77	160	170	R	YTLQPGITDVK	S		0	1893.58	L00874_S30.4393.4393.2.dta	497499027	WP_009813225.1	branched-chain amino acid ABC transporter substrate-binding protein	Roseovarius nubinhibens
L00874_S30	F201971	2114	617.838	2	1233.66	1233.66	0.778983	44.6	160	170	R	YTLQPGITDVK	S		0	1904.13	L00874_S30.4424.4424.2.dta	497499027	WP_009813225.1	branched-chain amino acid ABC transporter substrate-binding protein	Roseovarius nubinhibens
L00874_S30	F201971	2115	617.838	2	1233.66	1233.66	1.41611	43.01	642	651	R	LDLIALEYER	G		0	3024.42	L00874_S30.7703.7703.2.dta	497498985	WP_009813183.1	DNA gyrase subunit B	Roseovarius nubinhibens
L00874_S30	F201971	2116	617.847	2	1233.68	1233.68	-3.35986	23.65	1286	1296	R	NALQPNHLTVK	L		0	847.163	L00874_S30.1424.1424.2.dta	497499046	WP_009813244.1	glutamate synthase	Roseovarius nubinhibens
L00874_S30	F201971	2119	617.91	2	1233.81	1233.81	-0.325821	33.3	244	254	R	TPIVLPLLQLK	L		0	3526.94	L00874_S30.9093.9093.2.dta	497498576	WP_009812774.1	sigma factor sigB regulation protein	Roseovarius nubinhibens
L00874_S30	F201971	212	421.759	2	841.502	841.502	0.376707	31.77	253	260	R	AVVILDGR	A		0	1654.74	L00874_S30.3670.3670.2.dta	497498884	WP_009813082.1	acetylglutamate kinase	Roseovarius nubinhibens
L00874_S30	F201971	2120	617.911	2	1233.81	1233.81	0.565729	30.13	244	254	R	TPIVLPLLQLK	L		0	3537.72	L00874_S30.9122.9122.2.dta	497498576	WP_009812774.1	sigma factor sigB regulation protein	Roseovarius nubinhibens
L00874_S30	F201971	2121	618.308	2	1234.6	1234.6	0.340191	28.14	96	107	K	CALVEAPFGGSK	G	Carbamidomethyl (C) [1]	0	2065.12	L00874_S30.4904.4904.2.dta	750336151	WP_040618070.1	glutamate dehydrogenase	Roseovarius nubinhibens
L00874_S30	F201971	2122	618.308	2	1234.6	1234.6	0.631783	25.13	96	107	K	CALVEAPFGGSK	G	Carbamidomethyl (C) [1]	0	2054.92	L00874_S30.4874.4874.2.dta	750336151	WP_040618070.1	glutamate dehydrogenase	Roseovarius nubinhibens
L00874_S30	F201971	2123	618.319	2	1234.62	1234.62	0.00404982	47.73	462	471	K	WGLEDFLEVK	A		0	3993.97	L00874_S30.10294.10294.2.dta	497499660	WP_009813858.1	aldehyde dehydrogenase	Roseovarius nubinhibens
L00874_S30	F201971	2124	618.319	2	1234.62	1234.62	0.198441	45.58	462	471	K	WGLEDFLEVK	A		0	3982.8	L00874_S30.10267.10267.2.dta	497499660	WP_009813858.1	aldehyde dehydrogenase	Roseovarius nubinhibens
L00874_S30	F201971	2125	618.334	2	1234.65	1234.65	0.331267	38.65	472	482	K	LAGWFVGQVMK	A		0	2949.65	L00874_S30.7491.7491.2.dta	497497895	WP_009812093.1	glutamyl-tRNA amidotransferase subunit B	Roseovarius nubinhibens
L00874_S30	F201971	2126	618.335	2	1234.66	1234.66	0.28024	44.48	141	153	R	DVPVADIPAGPGK	L		0	2101.25	L00874_S30.5011.5011.2.dta	497500709	WP_009814907.1	oxidoreductase	Roseovarius nubinhibens
L00874_S30	F201971	2127	618.336	2	1234.66	1234.66	1.05778	57.57	141	153	R	DVPVADIPAGPGK	L		0	2111.83	L00874_S30.5042.5042.2.dta	497500709	WP_009814907.1	oxidoreductase	Roseovarius nubinhibens
L00874_S30	F201971	2129	618.791	2	1235.57	1235.57	-0.891088	34.99	42	52	R	SGAYDNVAFHR	V		0	1133.92	L00874_S30.2165.2165.2.dta	750335935	WP_040617854.1	peptidylprolyl isomerase	Roseovarius nubinhibens
L00874_S30	F201971	2130	618.791	2	1235.57	1235.57	-0.583537	15.71	42	52	R	SGAYDNVAFHR	V		0	1167.48	L00874_S30.2255.2255.2.dta	750335935	WP_040617854.1	peptidylprolyl isomerase	Roseovarius nubinhibens
L00874_S30	F201971	2131	618.792	2	1235.57	1235.57	0.096312	39.74	42	52	R	SGAYDNVAFHR	V		0	1155.22	L00874_S30.2222.2222.2.dta	750335935	WP_040617854.1	peptidylprolyl isomerase	Roseovarius nubinhibens
L00874_S30	F201971	2132	618.792	2	1235.57	1235.57	0.403863	33.17	42	52	R	SGAYDNVAFHR	V		0	1143.97	L00874_S30.2192.2192.2.dta	750335935	WP_040617854.1	peptidylprolyl isomerase	Roseovarius nubinhibens
L00874_S30	F201971	2133	618.837	2	1235.66	1235.66	0.422447	35.19	152	162	K	TVQLLYPSMGK	M		0	2330.86	L00874_S30.5691.5691.2.dta	497499508	WP_009813706.1	D-amino acid aminotransferase	Roseovarius nubinhibens
L00874_S30	F201971	2134	618.837	2	1235.66	1235.66	0.616675	36.54	152	162	K	TVQLLYPSMGK	M		0	2341.61	L00874_S30.5723.5723.2.dta	497499508	WP_009813706.1	D-amino acid aminotransferase	Roseovarius nubinhibens
L00874_S30	F201971	2135	618.84	2	1235.67	1235.67	-0.818991	27.39	121	132	K	AGATFISPFIGR	L		0	2917.63	L00874_S30.7401.7401.2.dta	497498522	WP_009812720.1	fructose-6-phosphate aldolase	Roseovarius nubinhibens
L00874_S30	F201971	2136	618.84	2	1235.67	1235.67	-0.207985	23.22	703	712	R	RPFEVFINSK	N		0	1781.4	L00874_S30.4054.4054.2.dta	750336104	WP_040618023.1	ribonucleotide reductase	Roseovarius nubinhibens
L00874_S30	F201971	2137	618.84	2	1235.67	1235.67	-0.025897	38.86	121	132	K	AGATFISPFIGR	L		0	2894.93	L00874_S30.7335.7335.2.dta	497498522	WP_009812720.1	fructose-6-phosphate aldolase	Roseovarius nubinhibens
L00874_S30	F201971	2138	618.84	2	1235.67	1235.67	0.0712166	49.42	121	132	K	AGATFISPFIGR	L		0	2905.79	L00874_S30.7367.7367.2.dta	497498522	WP_009812720.1	fructose-6-phosphate aldolase	Roseovarius nubinhibens
L00874_S30	F201971	2140	619.289	2	1236.56	1236.57	-2.85306	25.4	333	341	K	AETQYFWHR	E		0	1560.01	L00874_S30.3382.3382.2.dta	497499378	WP_009813576.1	sn-glycerol 3-phosphate ABC transporter substrate-binding protein	Roseovarius nubinhibens
L00874_S30	F201971	2141	619.29	2	1236.57	1236.57	-1.76941	24.91	333	341	K	AETQYFWHR	E		0	1547.81	L00874_S30.3345.3345.2.dta	497499378	WP_009813576.1	sn-glycerol 3-phosphate ABC transporter substrate-binding protein	Roseovarius nubinhibens
L00874_S30	F201971	2142	619.29	2	1236.57	1236.57	-1.2842	14.03	333	341	K	AETQYFWHR	E		0	1537.99	L00874_S30.3316.3316.2.dta	497499378	WP_009813576.1	sn-glycerol 3-phosphate ABC transporter substrate-binding protein	Roseovarius nubinhibens
L00874_S30	F201971	2143	619.294	2	1236.57	1236.57	0.069547	51.41	50	60	R	FTSVDVDGNQR	I		0	1259.55	L00874_S30.2509.2509.2.dta	750336200	WP_040618119.1	outer membrane assembly protein YaeT	Roseovarius nubinhibens
L00874_S30	F201971	2144	619.295	2	1236.57	1236.57	0.845886	70.55	50	60	R	FTSVDVDGNQR	I		0	1270.7	L00874_S30.2540.2540.2.dta	750336200	WP_040618119.1	outer membrane assembly protein YaeT	Roseovarius nubinhibens
L00874_S30	F201971	2145	619.308	2	1236.6	1236.6	1.88097	24.5	502	512	K	YAAEDADITLR	L		0	1841.43	L00874_S30.4237.4237.2.dta	497499639	WP_009813837.1	DNA polymerase I	Roseovarius nubinhibens
L00874_S30	F201971	2147	619.33	2	1236.64	1236.65	-1.20649	33.34	42	51	K	RIYSVVTEDR	A		1	1008.84	L00874_S30.1836.1836.2.dta	497499835	WP_009814033.1	amidase	Roseovarius nubinhibens
L00874_S30	F201971	2148	619.33	2	1236.65	1236.65	-0.414023	30.12	42	51	K	RIYSVVTEDR	A		1	1020.45	L00874_S30.1866.1866.2.dta	497499835	WP_009814033.1	amidase	Roseovarius nubinhibens
L00874_S30	F201971	2149	619.331	2	1236.65	1236.65	1.26795	15.79	42	51	K	RIYSVVTEDR	A		1	1033.01	L00874_S30.1899.1899.2.dta	497499835	WP_009814033.1	amidase	Roseovarius nubinhibens
L00874_S30	F201971	2150	619.797	2	1237.58	1237.58	0.132517	66.72	201	211	K	GLEAFMADWAK	T		0	3426.12	L00874_S30.8823.8823.2.dta	497498522	WP_009812720.1	fructose-6-phosphate aldolase	Roseovarius nubinhibens
L00874_S30	F201971	2151	619.798	2	1237.58	1237.58	0.633494	66.1	201	211	K	GLEAFMADWAK	T		0	3437.01	L00874_S30.8854.8854.2.dta	497498522	WP_009812720.1	fructose-6-phosphate aldolase	Roseovarius nubinhibens
L00874_S30	F201971	2153	619.843	2	1237.67	1237.67	0.463774	33.22	117	126	K	EFYLALLVDR	Q		0	3720.67	L00874_S30.9607.9607.2.dta	497498838	WP_009813036.1	malate--CoA ligase subunit beta	Roseovarius nubinhibens
L00874_S30	F201971	2154	620.284	2	1238.55	1238.55	0.067821	38.97	184	194	R	AGTINPMGYCR	G	Carbamidomethyl (C) [10]	0	1596.72	L00874_S30.3494.3494.2.dta	497500698	WP_009814896.1	oxidoreductase	Roseovarius nubinhibens
L00874_S30	F201971	2155	620.304	2	1238.59	1238.59	-0.0379463	21.24	141	151	R	YFDEGVPVASR	V		0	1892.42	L00874_S30.4390.4390.2.dta	750336088	WP_040618007.1	gamma-glutamyltransferase	Roseovarius nubinhibens
L00874_S30	F201971	2156	620.304	2	1238.59	1238.59	-0.0379463	46.28	182	192	R	VAAPETSDFFR	K		0	2258.13	L00874_S30.5477.5477.2.dta	497498899	WP_009813097.1	pyridine nucleotide-disulfide oxidoreductase	Roseovarius nubinhibens
L00874_S30	F201971	2157	620.304	2	1238.59	1238.59	0.559506	18.54	141	151	R	YFDEGVPVASR	V		0	1901.36	L00874_S30.4416.4416.2.dta	750336088	WP_040618007.1	gamma-glutamyltransferase	Roseovarius nubinhibens
L00874_S30	F201971	2158	620.304	2	1238.59	1238.59	1.04393	22.57	182	192	R	VAAPETSDFFR	K		0	2269.55	L00874_S30.5510.5510.2.dta	497498899	WP_009813097.1	pyridine nucleotide-disulfide oxidoreductase	Roseovarius nubinhibens
L00874_S30	F201971	2159	620.317	2	1238.62	1238.62	0.358464	35.02	142	151	K	WFNAVQYGVR	K		0	2394.35	L00874_S30.5880.5880.2.dta	497499721	WP_009813919.1	serine hydroxymethyltransferase	Roseovarius nubinhibens
L00874_S30	F201971	2160	620.317	2	1238.62	1238.62	0.455346	32.62	142	151	K	WFNAVQYGVR	K		0	2384.66	L00874_S30.5852.5852.2.dta	497499721	WP_009813919.1	serine hydroxymethyltransferase	Roseovarius nubinhibens
L00874_S30	F201971	2162	620.387	2	1238.76	1238.76	-0.139656	39.29	19	29	R	LLLILEEVAAR	G		0	3492.41	L00874_S30.9005.9005.2.dta	497500323	WP_009814521.1	ArsR family transcriptional regulator	Roseovarius nubinhibens
L00874_S30	F201971	2163	620.866	2	1239.72	1239.72	-0.91553	46.24	106	116	R	AAEVLLLENIR	F		0	2848.64	L00874_S30.7201.7201.2.dta	497498758	WP_009812956.1	phosphoglycerate kinase	Roseovarius nubinhibens
L00874_S30	F201971	2164	620.867	2	1239.72	1239.72	0.358952	64.58	106	116	R	AAEVLLLENIR	F		0	2836.91	L00874_S30.7168.7168.2.dta	497498758	WP_009812956.1	phosphoglycerate kinase	Roseovarius nubinhibens
L00874_S30	F201971	2165	621.305	2	1240.6	1240.59	1.23247	28.66	129	138	K	HNWLVSDTNR	L		0	1252.23	L00874_S30.2489.2489.2.dta	497500865	WP_009815063.1	acetolactate synthase	Roseovarius nubinhibens
L00874_S30	F201971	2166	621.322	2	1240.63	1240.63	-0.45219	35.31	664	674	R	ETTTIVTSAYR	A		0	1482.65	L00874_S30.3149.3149.2.dta	497500697	WP_009814895.1	methylhydantoinase	Roseovarius nubinhibens
L00874_S30	F201971	2167	621.323	2	1240.63	1240.63	1.708	24.05	664	674	R	ETTTIVTSAYR	A		0	1492.3	L00874_S30.3178.3178.2.dta	497500697	WP_009814895.1	methylhydantoinase	Roseovarius nubinhibens
L00874_S30	F201971	2168	621.33	2	1240.65	1240.65	0.157982	30.98	204	215	K	IGATAHLYAPEV	-		0	2030.31	L00874_S30.4800.4800.2.dta	497499848	WP_009814046.1	hypothetical protein	Roseovarius nubinhibens
L00874_S30	F201971	2169	621.332	2	1240.65	1240.65	0.97046	26.7	244	254	R	HVAVSEMVIEK	A		0	1312.95	L00874_S30.2661.2661.2.dta	750335998	WP_040617917.1	transcription termination factor Rho	Roseovarius nubinhibens
L00874_S30	F201971	2170	621.333	2	1240.65	1240.65	1.76037	26.63	244	254	R	HVAVSEMVIEK	A		0	1302.25	L00874_S30.2630.2630.2.dta	750335998	WP_040617917.1	transcription termination factor Rho	Roseovarius nubinhibens
L00874_S30	F201971	2171	621.345	2	1240.68	1240.68	-1.03814	48.48	440	451	R	GGLGQVIEIEAR	E		0	2363.87	L00874_S30.5790.5790.2.dta	497500696	WP_009814894.1	5-oxoprolinase	Roseovarius nubinhibens
L00874_S30	F201971	2172	621.346	2	1240.68	1240.68	0.235355	42.15	440	451	R	GGLGQVIEIEAR	E		0	2372.93	L00874_S30.5817.5817.2.dta	497500696	WP_009814894.1	5-oxoprolinase	Roseovarius nubinhibens
L00874_S30	F201971	2173	621.365	2	1240.72	1240.72	-1.44191	25.51	333	343	R	ILGVDQVAWLK	R		0	3198.3	L00874_S30.8195.8195.2.dta	497499407	WP_009813605.1	alkaline phosphatase	Roseovarius nubinhibens
L00874_S30	F201971	2174	621.366	2	1240.72	1240.72	-0.168451	36.67	333	343	R	ILGVDQVAWLK	R		0	3187.2	L00874_S30.8163.8163.2.dta	497499407	WP_009813605.1	alkaline phosphatase	Roseovarius nubinhibens
L00874_S30	F201971	2175	621.37	2	1240.73	1240.73	-0.0733442	18.19	860	870	R	RVVTAALEVQR	T		1	1058.65	L00874_S30.1966.1966.2.dta	497498849	WP_009813047.1	isoleucine--tRNA ligase	Roseovarius nubinhibens
L00874_S30	F201971	2176	621.795	2	1241.58	1241.58	0.36647	57.02	231	241	K	FGMTDFVNPSK	V		0	2666.19	L00874_S30.6673.6673.2.dta	497498291	WP_009812489.1	S-(hydroxymethyl)glutathione dehydrogenase	Roseovarius nubinhibens
L00874_S30	F201971	2177	621.795	2	1241.58	1241.58	0.769184	68.05	231	241	K	FGMTDFVNPSK	V		0	2676.63	L00874_S30.6704.6704.2.dta	497498291	WP_009812489.1	S-(hydroxymethyl)glutathione dehydrogenase	Roseovarius nubinhibens
L00874_S30	F201971	2178	621.824	2	1241.63	1241.64	-1.62286	60.78	11	23	R	AGAQAAAIDEGLR	A		0	1410.12	L00874_S30.2941.2941.2.dta	497498252	WP_009812450.1	membrane protein	Roseovarius nubinhibens
L00874_S30	F201971	2179	621.825	2	1241.64	1241.64	-0.845658	69.03	28	39	R	IGILGGENAQDR	M		0	1700.91	L00874_S30.3809.3809.2.dta	497499083	WP_009813281.1	phosphonate ABC transporter substrate-binding protein	Roseovarius nubinhibens
L00874_S30	F201971	218	422.254	2	842.494	842.494	0.0451042	17.33	614	620	K	LLEPIMK	V		0	1918.11	L00874_S30.4466.4466.2.dta	497498201	WP_009812399.1	elongation factor G	Roseovarius nubinhibens
L00874_S30	F201971	2180	621.825	2	1241.64	1241.64	-0.0563772	73.62	28	39	R	IGILGGENAQDR	M		0	1711.39	L00874_S30.3840.3840.2.dta	497499083	WP_009813281.1	phosphonate ABC transporter substrate-binding protein	Roseovarius nubinhibens
L00874_S30	F201971	2181	621.826	2	1241.64	1241.64	0.438937	55.14	11	23	R	AGAQAAAIDEGLR	A		0	1430.37	L00874_S30.3000.3000.2.dta	497498252	WP_009812450.1	membrane protein	Roseovarius nubinhibens
L00874_S30	F201971	2182	621.826	2	1241.64	1241.64	0.732904	69.34	28	39	R	IGILGGENAQDR	M		0	1733.05	L00874_S30.3905.3905.2.dta	497499083	WP_009813281.1	phosphonate ABC transporter substrate-binding protein	Roseovarius nubinhibens
L00874_S30	F201971	2183	621.826	2	1241.64	1241.64	0.744985	64.11	11	23	R	AGAQAAAIDEGLR	A		0	1419.39	L00874_S30.2968.2968.2.dta	497498252	WP_009812450.1	membrane protein	Roseovarius nubinhibens
L00874_S30	F201971	2184	621.826	2	1241.64	1241.64	0.82955	67.45	28	39	R	IGILGGENAQDR	M		0	1722.2	L00874_S30.3872.3872.2.dta	497499083	WP_009813281.1	phosphonate ABC transporter substrate-binding protein	Roseovarius nubinhibens
L00874_S30	F201971	2185	621.838	2	1241.66	1241.66	0.0467116	62.63	295	306	R	ANADALADQLIK	G		0	2306.75	L00874_S30.5619.5619.2.dta	497499721	WP_009813919.1	serine hydroxymethyltransferase	Roseovarius nubinhibens
L00874_S30	F201971	2186	621.838	2	1241.66	1241.66	0.240001	61.95	295	306	R	ANADALADQLIK	G		0	2317.08	L00874_S30.5650.5650.2.dta	497499721	WP_009813919.1	serine hydroxymethyltransferase	Roseovarius nubinhibens
L00874_S30	F201971	2187	621.842	2	1241.67	1241.67	-2.24133	53.2	14	24	K	GTQAQLLVQER	D		0	1439.03	L00874_S30.3025.3025.2.dta	497498169	WP_009812367.1	adenylate kinase	Roseovarius nubinhibens
L00874_S30	F201971	2188	621.844	2	1241.67	1241.67	0.0297985	43.7	14	24	K	GTQAQLLVQER	D		0	1462.8	L00874_S30.3091.3091.2.dta	497498169	WP_009812367.1	adenylate kinase	Roseovarius nubinhibens
L00874_S30	F201971	2189	621.844	2	1241.67	1241.67	0.31973	73.61	14	24	K	GTQAQLLVQER	D		0	1450.24	L00874_S30.3056.3056.2.dta	497498169	WP_009812367.1	adenylate kinase	Roseovarius nubinhibens
L00874_S30	F201971	219	422.254	2	842.494	842.494	0.187539	20.45	614	620	K	LLEPIMK	V		0	1940.24	L00874_S30.4532.4532.2.dta	497498201	WP_009812399.1	elongation factor G	Roseovarius nubinhibens
L00874_S30	F201971	2191	622.307	2	1242.6	1242.6	0.11991	27.2	25	34	K	VTEVTHWTDR	L		0	1070.24	L00874_S30.1996.1996.2.dta	497500961	WP_009815159.1	ferredoxin--NADP reductase	Roseovarius nubinhibens
L00874_S30	F201971	2192	622.325	2	1242.64	1242.64	-2.19291	29.62	54	65	R	GSPLGAVDLQMR	R		0	2408.78	L00874_S30.5923.5923.2.dta	497500751	WP_009814949.1	MFS transporter	Roseovarius nubinhibens
L00874_S30	F201971	2193	622.335	2	1242.66	1242.66	-0.472375	52.65	223	234	K	EGATVIDVGINR	I		0	2103.62	L00874_S30.5018.5018.2.dta	497498478	WP_009812676.1	bifunctional 5,10-methylene-tetrahydrofolate dehydrogenase/5,10-methylene-tetrahydrofolate cyclohydrolase	Roseovarius nubinhibens
L00874_S30	F201971	2194	622.336	2	1242.66	1242.66	0.316258	29.57	266	277	R	QSSDLTGLPIGR	D		0	2163.77	L00874_S30.5197.5197.2.dta	497500539	WP_009814737.1	dihydropyrimidine dehydrogenase subunit A	Roseovarius nubinhibens
L00874_S30	F201971	2195	622.336	2	1242.66	1242.66	0.60596	57.44	223	234	K	EGATVIDVGINR	I		0	2114.77	L00874_S30.5051.5051.2.dta	497498478	WP_009812676.1	bifunctional 5,10-methylene-tetrahydrofolate dehydrogenase/5,10-methylene-tetrahydrofolate cyclohydrolase	Roseovarius nubinhibens
L00874_S30	F201971	2196	622.366	2	1242.72	1242.72	-0.100586	67.54	264	274	R	DVVILLDSITR	L		0	3677.28	L00874_S30.9493.9493.2.dta	750335998	WP_040617917.1	transcription termination factor Rho	Roseovarius nubinhibens
L00874_S30	F201971	2197	622.366	2	1242.72	1242.72	-0.100586	61.93	264	274	R	DVVILLDSITR	L		0	3666.67	L00874_S30.9467.9467.2.dta	750335998	WP_040617917.1	transcription termination factor Rho	Roseovarius nubinhibens
L00874_S30	F201971	2198	622.367	2	1242.72	1242.72	0.881133	56.58	264	274	R	DVVILLDSITR	L		0	3688.73	L00874_S30.9523.9523.2.dta	750335998	WP_040617917.1	transcription termination factor Rho	Roseovarius nubinhibens
L00874_S30	F201971	2199	622.816	2	1243.62	1243.62	-1.1555	31.4	293	303	R	FDVVATPNEPR	R		0	1770.35	L00874_S30.4020.4020.2.dta	497500866	WP_009815064.1	transcriptional initiation protein Tat	Roseovarius nubinhibens
L00874_S30	F201971	220	422.254	2	842.494	842.494	0.686059	19.29	614	620	K	LLEPIMK	V		0	1928.6	L00874_S30.4497.4497.2.dta	497498201	WP_009812399.1	elongation factor G	Roseovarius nubinhibens
L00874_S30	F201971	2200	622.819	2	1243.62	1243.62	0.0241231	14.81	416	425	R	FEYSVSPFLR	L		0	2866.15	L00874_S30.7251.7251.2.dta	497498994	WP_009813192.1	hypothetical protein	Roseovarius nubinhibens
L00874_S30	F201971	2201	622.827	2	1243.64	1243.64	-1.16995	27.25	275	286	R	VIVGPASTESER	A		0	1095.35	L00874_S30.2062.2062.2.dta	915013804	WP_050754089.1	sporulation domain-containing protein	Roseovarius nubinhibens
L00874_S30	F201971	2203	622.828	2	1243.64	1243.64	0.406066	37.03	275	286	R	VIVGPASTESER	A		0	1105.25	L00874_S30.2088.2088.2.dta	915013804	WP_050754089.1	sporulation domain-containing protein	Roseovarius nubinhibens
L00874_S30	F201971	2204	622.828	2	1243.64	1243.64	0.599048	25.74	275	286	R	VIVGPASTESER	A		0	1117.73	L00874_S30.2121.2121.2.dta	915013804	WP_050754089.1	sporulation domain-containing protein	Roseovarius nubinhibens
L00874_S30	F201971	2205	622.866	2	1243.72	1243.72	0.127038	29.51	729	739	K	KPLAEELLFGK	L		0	2559.16	L00874_S30.6366.6366.2.dta	750336126	WP_040618045.1	ATP-dependent Clp protease ATP-binding subunit ClpA	Roseovarius nubinhibens
L00874_S30	F201971	2207	623.306	2	1244.6	1244.6	0.176764	28.68	466	475	R	FEEGLLNHMR	T		0	1738.28	L00874_S30.3921.3921.2.dta	497500158	WP_009814356.1	ATP synthase subunit alpha	Roseovarius nubinhibens
L00874_S30	F201971	2208	623.306	2	1244.6	1244.6	-1.26788	84.04	56	68	K	LAASVGDSDSAPR	L		0	941.078	L00874_S30.1662.1662.2.dta	497500159	WP_009814357.1	F0F1 ATP synthase subunit gamma	Roseovarius nubinhibens
L00874_S30	F201971	2209	623.307	2	1244.6	1244.6	-0.0787402	67.01	56	68	K	LAASVGDSDSAPR	L		0	929.098	L00874_S30.1632.1632.2.dta	497500159	WP_009814357.1	F0F1 ATP synthase subunit gamma	Roseovarius nubinhibens
L00874_S30	F201971	221	422.748	2	843.481	843.481	-0.2217	46.46	128	135	R	GDLLTVAR	S		0	1746.23	L00874_S30.3946.3946.2.dta	915014354	WP_050754181.1	hypothetical protein	Roseovarius nubinhibens
L00874_S30	F201971	2210	623.313	2	1244.61	1244.61	-0.0867741	50.35	394	404	K	DRVDDALNATR	A		1	1338.85	L00874_S30.2736.2736.2.dta	497498977	WP_009813175.1	molecular chaperone GroEL	Roseovarius nubinhibens
L00874_S30	F201971	2211	623.313	2	1244.61	1244.61	0.106057	35.06	394	404	K	DRVDDALNATR	A		1	1350.39	L00874_S30.2769.2769.2.dta	497498977	WP_009813175.1	molecular chaperone GroEL	Roseovarius nubinhibens
L00874_S30	F201971	2212	623.313	2	1244.61	1244.61	0.411374	34.67	394	404	K	DRVDDALNATR	A		1	1317.55	L00874_S30.2674.2674.2.dta	497498977	WP_009813175.1	molecular chaperone GroEL	Roseovarius nubinhibens
L00874_S30	F201971	2213	623.313	2	1244.61	1244.61	0.507789	45.16	394	404	K	DRVDDALNATR	A		1	1328.08	L00874_S30.2705.2705.2.dta	497498977	WP_009813175.1	molecular chaperone GroEL	Roseovarius nubinhibens
L00874_S30	F201971	2214	623.33	2	1244.64	1244.64	0.505365	53.84	322	332	K	ATAAFFEFLTK	A		0	3394.05	L00874_S30.8732.8732.2.dta	497499378	WP_009813576.1	sn-glycerol 3-phosphate ABC transporter substrate-binding protein	Roseovarius nubinhibens
L00874_S30	F201971	2215	623.33	2	1244.65	1244.64	1.0035	56.38	322	332	K	ATAAFFEFLTK	A		0	3383.15	L00874_S30.8702.8702.2.dta	497499378	WP_009813576.1	sn-glycerol 3-phosphate ABC transporter substrate-binding protein	Roseovarius nubinhibens
L00874_S30	F201971	2216	623.362	2	1244.71	1244.71	-0.0273156	53.08	246	257	R	SLLVSQVTGSVR	W		0	2080.52	L00874_S30.4950.4950.2.dta	750335830	WP_040617749.1	ACP S-malonyltransferase	Roseovarius nubinhibens
L00874_S30	F201971	2217	623.362	2	1244.71	1244.71	0.952833	41.91	246	257	R	SLLVSQVTGSVR	W		0	2090.34	L00874_S30.4978.4978.2.dta	750335830	WP_040617749.1	ACP S-malonyltransferase	Roseovarius nubinhibens
L00874_S30	F201971	222	422.748	2	843.481	843.481	0.0865461	41.59	468	475	K	VALITDGR	F		0	1439.32	L00874_S30.3026.3026.2.dta	497499609	WP_009813807.1	dihydroxy-acid dehydratase	Roseovarius nubinhibens
L00874_S30	F201971	2223	623.806	2	1245.6	1245.6	-1.46195	21.94	359	369	R	VVWNNDLDGSK	A		0	1772.41	L00874_S30.4026.4026.2.dta	497500844	WP_009815042.1	hypothetical protein	Roseovarius nubinhibens
L00874_S30	F201971	2224	623.806	2	1245.6	1245.6	-0.980251	28.28	359	369	R	VVWNNDLDGSK	A		0	1782.77	L00874_S30.4058.4058.2.dta	497500844	WP_009815042.1	hypothetical protein	Roseovarius nubinhibens
L00874_S30	F201971	2225	623.807	2	1245.6	1245.6	-0.000802827	23.44	359	369	R	VVWNNDLDGSK	A		0	1794.07	L00874_S30.4093.4093.2.dta	497500844	WP_009815042.1	hypothetical protein	Roseovarius nubinhibens
L00874_S30	F201971	2226	623.819	2	1245.62	1245.62	0.227998	35.96	96	106	K	AALQSWIEESI	-		0	3904.96	L00874_S30.10075.10075.2.dta	497499189	WP_009813387.1	thioredoxin	Roseovarius nubinhibens
L00874_S30	F201971	2227	623.836	2	1245.66	1245.66	0.292215	33.43	335	345	R	ILTETDNALTR	Q		0	1617.31	L00874_S30.3557.3557.2.dta	497499187	WP_009813385.1	ATP-dependent protease	Roseovarius nubinhibens
L00874_S30	F201971	2229	624.315	2	1246.61	1246.61	1.52814	27.54	39	48	K	GRDWIIDNMK	A		1	1951.18	L00874_S30.4565.4565.2.dta	497500676	WP_009814874.1	NADH dehydrogenase	Roseovarius nubinhibens
L00874_S30	F201971	223	422.748	2	843.482	843.481	0.299947	31.85	128	135	R	GDLLTVAR	S		0	1735.68	L00874_S30.3913.3913.2.dta	915014354	WP_050754181.1	hypothetical protein	Roseovarius nubinhibens
L00874_S30	F201971	2230	624.335	2	1246.66	1246.66	-0.399469	29.98	65	75	R	AFEVISDIPTR	L		0	2518.72	L00874_S30.6245.6245.2.dta	497500178	WP_009814376.1	lysine--tRNA ligase	Roseovarius nubinhibens
L00874_S30	F201971	2231	624.336	2	1246.66	1246.66	0.675407	50.57	47	58	R	DGFLLAADQIGK	I		0	3062.6	L00874_S30.7811.7811.2.dta	497498635	WP_009812833.1	ABC transporter substrate-binding protein	Roseovarius nubinhibens
L00874_S30	F201971	2232	624.336	2	1246.66	1246.66	1.269	48.68	47	58	R	DGFLLAADQIGK	I		0	3051.57	L00874_S30.7779.7779.2.dta	497498635	WP_009812833.1	ABC transporter substrate-binding protein	Roseovarius nubinhibens
L00874_S30	F201971	2233	624.782	2	1247.55	1247.55	-0.442468	31.65	175	184	R	EWMDTQDPVK	T		0	1918.37	L00874_S30.4467.4467.2.dta	750336455	WP_040618374.1	hypothetical protein	Roseovarius nubinhibens
L00874_S30	F201971	2234	624.806	2	1247.6	1247.6	0.529017	23.98	226	236	K	FDMPEGGLNIR	L		0	2546.06	L00874_S30.6326.6326.2.dta	497500751	WP_009814949.1	MFS transporter	Roseovarius nubinhibens
L00874_S30	F201971	2235	624.817	2	1247.62	1247.62	1.60466	38.48	583	594	K	SGIQNVTEAAMK	L		0	1566.4	L00874_S30.3401.3401.2.dta	750336481	WP_040618400.1	molecular chaperone DnaK	Roseovarius nubinhibens
L00874_S30	F201971	2236	624.833	2	1247.65	1247.65	0.0945777	59.89	261	271	R	RLEVDAAEFAK	A		1	1642.48	L00874_S30.3632.3632.2.dta	497498987	WP_009813185.1	DNA polymerase III subunit beta	Roseovarius nubinhibens
L00874_S30	F201971	2237	624.833	2	1247.65	1247.65	0.190758	54.69	261	271	R	RLEVDAAEFAK	A		1	1632.61	L00874_S30.3602.3602.2.dta	497498987	WP_009813185.1	DNA polymerase III subunit beta	Roseovarius nubinhibens
L00874_S30	F201971	2239	625.323	2	1248.63	1248.63	0.578233	83.96	2	14	M	SETASISSGIAAR	Y		0	1276.44	L00874_S30.2556.2556.2.dta	497500157	WP_009814355.1	F0F1 ATP synthase subunit delta	Roseovarius nubinhibens
L00874_S30	F201971	224	422.748	2	843.482	843.481	0.513349	33.78	468	475	K	VALITDGR	F		0	1429.12	L00874_S30.2997.2997.2.dta	497499609	WP_009813807.1	dihydroxy-acid dehydratase	Roseovarius nubinhibens
L00874_S30	F201971	2240	625.323	2	1248.63	1248.63	0.770444	85.42	2	14	M	SETASISSGIAAR	Y		0	1265.52	L00874_S30.2526.2526.2.dta	497500157	WP_009814355.1	F0F1 ATP synthase subunit delta	Roseovarius nubinhibens
L00874_S30	F201971	2241	625.324	2	1248.63	1248.63	2.43627	65.42	2	14	M	SETASISSGIAAR	Y		0	1288.74	L00874_S30.2592.2592.2.dta	497500157	WP_009814355.1	F0F1 ATP synthase subunit delta	Roseovarius nubinhibens
L00874_S30	F201971	2242	625.336	2	1248.66	1248.66	-2.48586	51.28	333	343	K	LDVLDGFETLK	I		0	3353.87	L00874_S30.8621.8621.2.dta	497497873	WP_009812071.1	adenylosuccinate synthetase	Roseovarius nubinhibens
L00874_S30	F201971	2243	625.338	2	1248.66	1248.66	0.461294	43.49	333	343	K	LDVLDGFETLK	I		0	3365.06	L00874_S30.8652.8652.2.dta	497497873	WP_009812071.1	adenylosuccinate synthetase	Roseovarius nubinhibens
L00874_S30	F201971	2244	625.804	2	1249.59	1249.59	-0.319304	52.44	207	218	K	TAADYGVDVSPR	L		0	1571.53	L00874_S30.3416.3416.2.dta	497498120	WP_009812318.1	electron transfer flavoprotein subunit beta	Roseovarius nubinhibens
L00874_S30	F201971	2245	625.804	2	1249.59	1249.59	0.364919	50.51	37	48	R	EAGDLSAGLFDR	Q		0	2614.14	L00874_S30.6523.6523.2.dta	497500696	WP_009814894.1	5-oxoprolinase	Roseovarius nubinhibens
L00874_S30	F201971	2246	625.805	2	1249.59	1249.59	0.657013	71.38	207	218	K	TAADYGVDVSPR	L		0	1581.93	L00874_S30.3448.3448.2.dta	497498120	WP_009812318.1	electron transfer flavoprotein subunit beta	Roseovarius nubinhibens
L00874_S30	F201971	2247	625.828	2	1249.64	1249.64	-0.31289	52.22	452	463	R	HADGAIPTAELR	L		0	1182.1	L00874_S30.2295.2295.2.dta	497498824	WP_009813022.1	succinate dehydrogenase	Roseovarius nubinhibens
L00874_S30	F201971	2248	625.828	2	1249.64	1249.64	-0.120835	47.75	452	463	R	HADGAIPTAELR	L		0	1170.12	L00874_S30.2262.2262.2.dta	497498824	WP_009813022.1	succinate dehydrogenase	Roseovarius nubinhibens
L00874_S30	F201971	2249	625.828	2	1249.64	1249.64	0.567363	33.44	452	463	R	HADGAIPTAELR	L		0	1194.05	L00874_S30.2328.2328.2.dta	497498824	WP_009813022.1	succinate dehydrogenase	Roseovarius nubinhibens
L00874_S30	F201971	225	422.748	2	843.482	843.481	0.655616	34.72	468	475	K	VALITDGR	F		0	1451.24	L00874_S30.3059.3059.2.dta	497499609	WP_009813807.1	dihydroxy-acid dehydratase	Roseovarius nubinhibens
L00874_S30	F201971	2253	626.339	2	1250.66	1250.67	-1.22415	43.17	164	174	R	FDVTSFVPIAR	L		0	3437.32	L00874_S30.8855.8855.2.dta	497498110	WP_009812308.1	flavin reductase	Roseovarius nubinhibens
L00874_S30	F201971	2254	626.343	2	1250.67	1250.67	-0.829953	37.29	299	310	R	IIGVSIDAHGNR	A		0	1342.3	L00874_S30.2746.2746.2.dta	497498971	WP_009813169.1	glycine dehydrogenase	Roseovarius nubinhibens
L00874_S30	F201971	2255	626.344	2	1250.67	1250.67	0.545306	33.23	299	310	R	IIGVSIDAHGNR	A		0	1332.14	L00874_S30.2717.2717.2.dta	497498971	WP_009813169.1	glycine dehydrogenase	Roseovarius nubinhibens
L00874_S30	F201971	2257	626.794	2	1251.57	1251.57	0.0703115	52.26	33	43	R	EYGEADSLNVR	V		0	1527.82	L00874_S30.3285.3285.2.dta	497498085	WP_009812283.1	acetyl-CoA carboxylase biotin carboxyl carrier protein subunit	Roseovarius nubinhibens
L00874_S30	F201971	2258	626.794	2	1251.57	1251.57	0.27805	49.23	33	43	R	EYGEADSLNVR	V		0	1537.16	L00874_S30.3313.3313.2.dta	497498085	WP_009812283.1	acetyl-CoA carboxylase biotin carboxyl carrier protein subunit	Roseovarius nubinhibens
L00874_S30	F201971	2259	626.801	2	1251.59	1251.58	2.59671	40.22	186	196	K	LMEETMTAAQK	I		0	1290.91	L00874_S30.2598.2598.2.dta	497498990	WP_009813188.1	enoyl-CoA hydratase	Roseovarius nubinhibens
L00874_S30	F201971	226	422.748	2	843.482	843.481	0.797884	29.5	128	135	R	GDLLTVAR	S		0	1726.31	L00874_S30.3885.3885.2.dta	915014354	WP_050754181.1	hypothetical protein	Roseovarius nubinhibens
L00874_S30	F201971	2261	626.813	2	1251.61	1251.61	-0.892448	39.09	349	359	K	QALADPYFAEK	K		0	2011.37	L00874_S30.4745.4745.2.dta	750336668	WP_040618587.1	type II citrate synthase	Roseovarius nubinhibens
L00874_S30	F201971	2262	626.815	2	1251.61	1251.61	1.15291	20.08	349	359	K	QALADPYFAEK	K		0	2001.32	L00874_S30.4716.4716.2.dta	750336668	WP_040618587.1	type II citrate synthase	Roseovarius nubinhibens
L00874_S30	F201971	2263	626.82	2	1251.63	1251.63	-1.57475	16.45	1	12	-	MHIEPGVVDGAK	M		0	1196.67	L00874_S30.2335.2335.2.dta	497500344	WP_009814542.1	hypothetical protein	Roseovarius nubinhibens
L00874_S30	F201971	2264	626.822	2	1251.63	1251.63	0.374712	26.15	1	12	-	MHIEPGVVDGAK	M		0	1208.58	L00874_S30.2368.2368.2.dta	497500344	WP_009814542.1	hypothetical protein	Roseovarius nubinhibens
L00874_S30	F201971	2265	626.866	2	1251.72	1251.72	-0.739783	31.33	342	353	K	LGLDVPAIIDAR	S		0	3195.47	L00874_S30.8187.8187.2.dta	497499681	WP_009813879.1	sarcosine oxidase subunit alpha	Roseovarius nubinhibens
L00874_S30	F201971	2266	627.29	2	1252.57	1252.57	0.192405	30.5	904	914	R	EQACFPAGAFR	V	Carbamidomethyl (C) [4]	0	2039.52	L00874_S30.4829.4829.2.dta	497498971	WP_009813169.1	glycine dehydrogenase	Roseovarius nubinhibens
L00874_S30	F201971	2267	627.291	2	1252.57	1252.57	1.75719	36.35	904	914	R	EQACFPAGAFR	V	Carbamidomethyl (C) [4]	0	2022.52	L00874_S30.4778.4778.2.dta	497498971	WP_009813169.1	glycine dehydrogenase	Roseovarius nubinhibens
L00874_S30	F201971	2268	627.327	2	1252.64	1252.64	-1.30604	24.09	364	375	K	IAEGSPVAPQER	A		0	994.741	L00874_S30.1800.1800.2.dta	497499086	WP_009813284.1	hemolysin D	Roseovarius nubinhibens
L00874_S30	F201971	2269	627.327	2	1252.64	1252.64	-0.827053	34.19	364	375	K	IAEGSPVAPQER	A		0	975.727	L00874_S30.1750.1750.2.dta	497499086	WP_009813284.1	hemolysin D	Roseovarius nubinhibens
L00874_S30	F201971	227	423.248	2	844.481	844.481	0.901146	22.41	19	26	R	SIAWGIAK	A		0	1913.48	L00874_S30.4452.4452.2.dta	750335822	WP_040617741.1	enoyl-ACP reductase	Roseovarius nubinhibens
L00874_S30	F201971	2270	627.335	2	1252.66	1252.66	-0.826244	21.8	308	318	R	FRPSGQYSAIK	E		0	843.074	L00874_S30.1413.1413.2.dta	497499049	WP_009813247.1	3-beta-hydroxy-delta(5)-steroid dehydrogenase	Roseovarius nubinhibens
L00874_S30	F201971	2272	627.336	2	1252.66	1252.66	0.339279	28.59	308	318	R	FRPSGQYSAIK	E		0	833.108	L00874_S30.1387.1387.2.dta	497499049	WP_009813247.1	3-beta-hydroxy-delta(5)-steroid dehydrogenase	Roseovarius nubinhibens
L00874_S30	F201971	2273	627.377	2	1252.74	1252.74	0.509284	15.62	23	33	K	QIPVTVLQLDK	L		0	2583.17	L00874_S30.6435.6435.2.dta	750335850	WP_040617769.1	50S ribosomal protein L3	Roseovarius nubinhibens
L00874_S30	F201971	2276	627.81	2	1253.61	1253.6	1.79802	42.8	113	123	K	SIYDNVAYGPR	I		0	1984.27	L00874_S30.4664.4664.2.dta	497500932	WP_009815130.1	phosphate ABC transporter ATP-binding protein	Roseovarius nubinhibens
L00874_S30	F201971	2277	627.811	2	1253.61	1253.6	2.00542	33.53	113	123	K	SIYDNVAYGPR	I		0	1994.93	L00874_S30.4696.4696.2.dta	497500932	WP_009815130.1	phosphate ABC transporter ATP-binding protein	Roseovarius nubinhibens
L00874_S30	F201971	2279	627.822	2	1253.63	1253.63	0.835175	53.33	537	547	R	ETIYSSGALWK	Y		0	2324.86	L00874_S30.5673.5673.2.dta	497499609	WP_009813807.1	dihydroxy-acid dehydratase	Roseovarius nubinhibens
L00874_S30	F201971	228	423.74	2	845.465	845.465	0.0496768	27.33	492	499	K	FGVIDPAK	V		0	1666.14	L00874_S30.3704.3704.2.dta	497498977	WP_009813175.1	molecular chaperone GroEL	Roseovarius nubinhibens
L00874_S30	F201971	2280	627.822	2	1253.63	1253.63	0.835175	33.21	537	547	R	ETIYSSGALWK	Y		0	2315.46	L00874_S30.5645.5645.2.dta	497499609	WP_009813807.1	dihydroxy-acid dehydratase	Roseovarius nubinhibens
L00874_S30	F201971	2281	627.836	2	1253.66	1253.66	0.636538	57.37	24	33	R	TALFNWLYAR	G		0	3394.77	L00874_S30.8734.8734.2.dta	497500762	WP_009814960.1	glutamate--tRNA ligase	Roseovarius nubinhibens
L00874_S30	F201971	2282	627.836	2	1253.66	1253.66	0.923699	49.84	24	33	R	TALFNWLYAR	G		0	3404.8	L00874_S30.8762.8762.2.dta	497500762	WP_009814960.1	glutamate--tRNA ligase	Roseovarius nubinhibens
L00874_S30	F201971	2283	627.838	2	1253.66	1253.66	-0.348579	33.12	637	648	K	ALATEATPPDRL	-		1	1677.75	L00874_S30.3740.3740.2.dta	497500609	WP_009814807.1	threonine--tRNA ligase	Roseovarius nubinhibens
L00874_S30	F201971	2284	627.838	2	1253.66	1253.66	0.225739	28.1	637	648	K	ALATEATPPDRL	-		1	1688.96	L00874_S30.3774.3774.2.dta	497500609	WP_009814807.1	threonine--tRNA ligase	Roseovarius nubinhibens
L00874_S30	F201971	2285	627.857	2	1253.7	1253.7	0.626945	80.66	19	30	K	SPAAELIVEVAR	E		0	2619.02	L00874_S30.6537.6537.2.dta	750336054	WP_040617973.1	hypothetical protein	Roseovarius nubinhibens
L00874_S30	F201971	2286	627.857	2	1253.7	1253.7	0.818379	81.15	19	30	K	SPAAELIVEVAR	E		0	2630.05	L00874_S30.6569.6569.2.dta	750336054	WP_040617973.1	hypothetical protein	Roseovarius nubinhibens
L00874_S30	F201971	2287	628.305	2	1254.6	1254.6	0.178544	33.45	344	354	R	MGELAEPFFSK	G		0	2779.4	L00874_S30.7001.7001.2.dta	497497835	WP_009812033.1	oligoendopeptidase F, partial	Roseovarius nubinhibens
L00874_S30	F201971	2288	628.777	2	1255.54	1255.54	0.383102	38.93	46	57	K	ADGSYDEALGMK	V		0	1811.34	L00874_S30.4146.4146.2.dta	497498422	WP_009812620.1	taurine ABC transporter substrate-binding protein	Roseovarius nubinhibens
L00874_S30	F201971	2289	628.837	2	1255.66	1255.66	0.0708791	37.27	106	117	K	QVAAGLNPMDLK	R		0	2214.21	L00874_S30.5346.5346.2.dta	497498977	WP_009813175.1	molecular chaperone GroEL	Roseovarius nubinhibens
L00874_S30	F201971	229	423.74	2	845.465	845.465	0.3572	31.98	492	499	K	FGVIDPAK	V		0	1697.99	L00874_S30.3800.3800.2.dta	497498977	WP_009813175.1	molecular chaperone GroEL	Roseovarius nubinhibens
L00874_S30	F201971	2290	628.843	2	1255.67	1255.67	1.49721	26.3	147	156	R	SYEVLKIEYI	-		1	2988.5	L00874_S30.7601.7601.2.dta	750336158	WP_040618077.1	transcription elongation factor GreA	Roseovarius nubinhibens
L00874_S30	F201971	2291	629.348	2	1256.68	1256.68	-1.23102	19	100	111	R	GKIEATINNAAR	A		1	822.268	L00874_S30.1359.1359.2.dta	497501170	WP_009815368.1	3-methyladenine DNA glycosylase	Roseovarius nubinhibens
L00874_S30	F201971	2294	629.82	2	1257.62	1257.62	0.392009	61.26	776	787	R	LTSGGYSVAFEK	S		0	1790.27	L00874_S30.4081.4081.2.dta	497500704	WP_009814902.1	diguanylate cyclase	Roseovarius nubinhibens
L00874_S30	F201971	2295	629.831	2	1257.65	1257.65	0.295791	46.14	144	155	R	FAPNVAAVDAQR	L		0	1623.82	L00874_S30.3576.3576.2.dta	497500332	WP_009814530.1	cobalamin biosynthesis protein CobW	Roseovarius nubinhibens
L00874_S30	F201971	2296	629.831	2	1257.65	1257.65	0.486623	60.25	144	155	R	FAPNVAAVDAQR	L		0	1613.18	L00874_S30.3544.3544.2.dta	497500332	WP_009814530.1	cobalamin biosynthesis protein CobW	Roseovarius nubinhibens
L00874_S30	F201971	2297	629.847	2	1257.68	1257.68	-2.43066	46.77	79	89	R	EDVTDIVLNLK	G		0	3338.86	L00874_S30.8579.8579.2.dta	497498165	WP_009812363.1	DNA-directed RNA polymerase subunit alpha	Roseovarius nubinhibens
L00874_S30	F201971	2298	629.848	2	1257.68	1257.68	0.288626	49.96	79	89	R	EDVTDIVLNLK	G		0	3326.74	L00874_S30.8546.8546.2.dta	497498165	WP_009812363.1	DNA-directed RNA polymerase subunit alpha	Roseovarius nubinhibens
L00874_S30	F201971	230	423.74	2	845.465	845.465	0.428167	27.09	492	499	K	FGVIDPAK	V		0	1676.69	L00874_S30.3736.3736.2.dta	497498977	WP_009813175.1	molecular chaperone GroEL	Roseovarius nubinhibens
L00874_S30	F201971	2301	630.342	2	1258.67	1258.67	-0.556937	30.21	242	252	R	QVTMQSLPSIR	L		0	2082.52	L00874_S30.4956.4956.2.dta	497500105	WP_009814303.1	tellurium resistance protein	Roseovarius nubinhibens
L00874_S30	F201971	2302	630.343	2	1258.67	1258.67	0.126324	25.12	242	252	R	QVTMQSLPSIR	L		0	2093.96	L00874_S30.4989.4989.2.dta	497500105	WP_009814303.1	tellurium resistance protein	Roseovarius nubinhibens
L00874_S30	F201971	2303	630.349	2	1258.68	1258.68	-0.732511	37.83	69	79	R	LLIEDMGDLLK	G		0	3632.45	L00874_S30.9378.9378.2.dta	497500460	WP_009814658.1	mandelate racemase	Roseovarius nubinhibens
L00874_S30	F201971	2304	630.364	2	1258.71	1258.71	0.179548	78.6	451	463	R	ALLTAALDGSLSK	V		0	2754.03	L00874_S30.6928.6928.2.dta	497500518	WP_009814716.1	phosphoenolpyruvate carboxykinase	Roseovarius nubinhibens
L00874_S30	F201971	2305	630.364	2	1258.71	1258.71	0.481444	86.4	451	463	R	ALLTAALDGSLSK	V		0	2731.68	L00874_S30.6863.6863.2.dta	497500518	WP_009814716.1	phosphoenolpyruvate carboxykinase	Roseovarius nubinhibens
L00874_S30	F201971	2306	630.364	2	1258.71	1258.71	0.57678	81.82	451	463	R	ALLTAALDGSLSK	V		0	2742.3	L00874_S30.6894.6894.2.dta	497500518	WP_009814716.1	phosphoenolpyruvate carboxykinase	Roseovarius nubinhibens
L00874_S30	F201971	2307	630.371	2	1258.73	1258.73	-1.26477	45.56	69	79	R	GDLIEAIFLIR	A		0	4179.39	L00874_S30.10745.10745.2.dta	497499076	WP_009813274.1	carbon-phosphorus lyase complex subunit PhnI	Roseovarius nubinhibens
L00874_S30	F201971	2308	630.371	2	1258.73	1258.73	-0.295536	20.09	69	79	R	GDLIEAIFLIR	A		0	4192.68	L00874_S30.10777.10777.2.dta	497499076	WP_009813274.1	carbon-phosphorus lyase complex subunit PhnI	Roseovarius nubinhibens
L00874_S30	F201971	231	423.74	2	845.465	845.465	0.428167	16.5	492	499	K	FGVIDPAK	V		0	1709.63	L00874_S30.3835.3835.2.dta	497498977	WP_009813175.1	molecular chaperone GroEL	Roseovarius nubinhibens
L00874_S30	F201971	2312	630.798	2	1259.58	1259.58	-0.295336	23.82	218	228	R	DLPFTDWPQAA	-		0	4294.06	L00874_S30.11023.11023.2.dta	497498407	WP_009812605.1	glutathione S-transferase	Roseovarius nubinhibens
L00874_S30	F201971	2314	630.817	2	1259.62	1259.62	1.29166	57.55	77	89	R	MAGTGGSDLPNLK	A		0	1638.11	L00874_S30.3619.3619.2.dta	750335935	WP_040617854.1	peptidylprolyl isomerase	Roseovarius nubinhibens
L00874_S30	F201971	2316	630.84	2	1259.67	1259.67	-0.489812	50.6	2	11	M	PLYEHVFISR	Q		0	1833.53	L00874_S30.4213.4213.2.dta	497498063	WP_009812261.1	30S ribosomal protein S6	Roseovarius nubinhibens
L00874_S30	F201971	2317	630.842	2	1259.67	1259.67	-0.546969	37.6	181	191	R	MGAEVFHTLKK	E		1	1018.46	L00874_S30.1861.1861.2.dta	497501107	WP_009815305.1	enolase	Roseovarius nubinhibens
L00874_S30	F201971	2318	630.843	2	1259.67	1259.67	1.27891	30.13	181	191	R	MGAEVFHTLKK	E		1	1029.97	L00874_S30.1891.1891.2.dta	497501107	WP_009815305.1	enolase	Roseovarius nubinhibens
L00874_S30	F201971	2319	630.843	2	1259.67	1259.67	-0.417569	50.69	625	636	K	QTSVQALADVTK	A		0	1773.24	L00874_S30.4029.4029.2.dta	497500609	WP_009814807.1	threonine--tRNA ligase	Roseovarius nubinhibens
L00874_S30	F201971	232	423.74	2	845.465	845.465	0.570101	23.77	492	499	K	FGVIDPAK	V		0	1655.95	L00874_S30.3673.3673.2.dta	497498977	WP_009813175.1	molecular chaperone GroEL	Roseovarius nubinhibens
L00874_S30	F201971	2320	630.85	2	1259.69	1259.69	-1.46862	36.87	382	393	K	GLFLGAELVADR	S		0	3106.77	L00874_S30.7938.7938.2.dta	750336518	WP_040618437.1	taurine--pyruvate aminotransferase	Roseovarius nubinhibens
L00874_S30	F201971	2321	631.315	2	1260.62	1260.62	-2.70661	64.45	248	259	R	DIAAENSTIEAK	E		0	1329.39	L00874_S30.2709.2709.2.dta	497498779	WP_009812977.1	heme biosynthesis protein HemY	Roseovarius nubinhibens
L00874_S30	F201971	2322	631.317	2	1260.62	1260.62	-0.0888452	62.15	248	259	R	DIAAENSTIEAK	E		0	1352	L00874_S30.2774.2774.2.dta	497498779	WP_009812977.1	heme biosynthesis protein HemY	Roseovarius nubinhibens
L00874_S30	F201971	2323	631.317	2	1260.62	1260.62	-0.0888452	66.68	248	259	R	DIAAENSTIEAK	E		0	1339.38	L00874_S30.2738.2738.2.dta	497498779	WP_009812977.1	heme biosynthesis protein HemY	Roseovarius nubinhibens
L00874_S30	F201971	2325	631.331	2	1260.65	1260.65	1.03756	46.26	134	145	R	GIGPAYEDKVGR	R		1	987.953	L00874_S30.1782.1782.2.dta	497497873	WP_009812071.1	adenylosuccinate synthetase	Roseovarius nubinhibens
L00874_S30	F201971	2329	631.353	2	1260.69	1260.69	0.893162	32.53	318	328	R	ALIETFPMIAR	L		0	3035.81	L00874_S30.7735.7735.2.dta	497499678	WP_009813876.1	sarcosine oxidase subunit beta	Roseovarius nubinhibens
L00874_S30	F201971	233	423.74	2	845.465	845.465	0.783001	36.93	492	499	K	FGVIDPAK	V		0	1687.3	L00874_S30.3768.3768.2.dta	497498977	WP_009813175.1	molecular chaperone GroEL	Roseovarius nubinhibens
L00874_S30	F201971	2330	631.797	2	1261.58	1261.58	0.257614	32.32	1	11	-	MNDPIGDMLTR	I		0	2729.63	L00874_S30.6857.6857.2.dta	497498176	WP_009812374.1	30S ribosomal protein S8	Roseovarius nubinhibens
L00874_S30	F201971	2331	631.798	2	1261.58	1261.58	0.84418	62.26	1	11	-	MNDPIGDMLTR	I		0	2718.52	L00874_S30.6825.6825.2.dta	497498176	WP_009812374.1	30S ribosomal protein S8	Roseovarius nubinhibens
L00874_S30	F201971	2334	631.817	2	1261.62	1261.62	0.0705443	35.21	305	315	R	VFEPIADETNK	I		0	1736.44	L00874_S30.3916.3916.2.dta	750336356	WP_040618275.1	aminotransferase	Roseovarius nubinhibens
L00874_S30	F201971	2335	631.817	2	1261.62	1261.62	0.16566	29.59	305	315	R	VFEPIADETNK	I		0	1725.7	L00874_S30.3883.3883.2.dta	750336356	WP_040618275.1	aminotransferase	Roseovarius nubinhibens
L00874_S30	F201971	2336	631.823	2	1261.63	1261.63	1.71524	38.3	236	246	K	DIGLFQEVADR	A		0	3118.84	L00874_S30.7972.7972.2.dta	497500399	WP_009814597.1	3-hydroxyisobutyrate dehydrogenase	Roseovarius nubinhibens
L00874_S30	F201971	2337	631.831	2	1261.65	1261.65	-0.671344	23.8	127	138	R	CASITGGWVALK	L	Carbamidomethyl (C) [1]	0	2436.8	L00874_S30.6006.6006.2.dta	497499165	WP_009813363.1	ribonuclease PH	Roseovarius nubinhibens
L00874_S30	F201971	2338	631.841	2	1261.67	1261.67	0.449406	65.65	545	556	K	EAGGLFVLATER	H		0	2824.02	L00874_S30.7131.7131.2.dta	497499125	WP_009813323.1	preprotein translocase subunit SecA	Roseovarius nubinhibens
L00874_S30	F201971	2339	632.301	2	1262.59	1262.59	0.304138	19.79	587	595	R	FLQECPWQR	L	Carbamidomethyl (C) [5]	0	2037.1	L00874_S30.4822.4822.2.dta	497501193	WP_009815391.1	pyruvate carboxylase	Roseovarius nubinhibens
L00874_S30	F201971	234	423.745	2	845.475	845.476	-0.655252	26.58	92	99	R	LGAPVYAR	A		0	1173.4	L00874_S30.2271.2271.2.dta	497501253	WP_009815451.1	MBL fold hydrolase	Roseovarius nubinhibens
L00874_S30	F201971	2340	632.301	2	1262.59	1262.59	0.795193	36.91	587	595	R	FLQECPWQR	L	Carbamidomethyl (C) [5]	0	2058.55	L00874_S30.4885.4885.2.dta	497501193	WP_009815391.1	pyruvate carboxylase	Roseovarius nubinhibens
L00874_S30	F201971	2341	632.301	2	1262.59	1262.59	0.890236	41.67	587	595	R	FLQECPWQR	L	Carbamidomethyl (C) [5]	0	2046.56	L00874_S30.4849.4849.2.dta	497501193	WP_009815391.1	pyruvate carboxylase	Roseovarius nubinhibens
L00874_S30	F201971	2342	632.32	2	1262.63	1262.63	-0.353232	50.7	150	160	R	FVSDQDLQGVR	E		0	1656.88	L00874_S30.3676.3676.2.dta	497500494	WP_009814692.1	lipoprotein	Roseovarius nubinhibens
L00874_S30	F201971	2343	632.32	2	1262.63	1262.63	-0.147312	41.65	150	160	R	FVSDQDLQGVR	E		0	1667.59	L00874_S30.3709.3709.2.dta	497500494	WP_009814692.1	lipoprotein	Roseovarius nubinhibens
L00874_S30	F201971	2344	632.375	2	1262.73	1262.73	-0.144132	14.47	194	204	K	ALLPIPQQIDR	F		0	2627.01	L00874_S30.6560.6560.2.dta	750336287	WP_040618206.1	polyphosphate kinase	Roseovarius nubinhibens
L00874_S30	F201971	2345	632.375	2	1262.73	1262.73	0.140964	18.65	194	204	K	ALLPIPQQIDR	F		0	2615.34	L00874_S30.6526.6526.2.dta	750336287	WP_040618206.1	polyphosphate kinase	Roseovarius nubinhibens
L00874_S30	F201971	2346	632.808	2	1263.6	1263.6	-0.63865	32.37	1	10	-	MFLSVFDMFK	V		0	4237.9	L00874_S30.10889.10889.2.dta	497500302	WP_009814500.1	serine ammonia-lyase	Roseovarius nubinhibens
L00874_S30	F201971	2347	632.811	2	1263.61	1263.6	3.90392	23.88	1	10	-	MFLSVFDMFK	V		0	4227.88	L00874_S30.10865.10865.2.dta	497500302	WP_009814500.1	serine ammonia-lyase	Roseovarius nubinhibens
L00874_S30	F201971	2348	632.814	2	1263.61	1263.61	1.06283	56.27	583	594	K	SGIQNVTEAAMK	L	Oxidation (M) [11]	0	1135.51	L00874_S30.2169.2169.2.dta	750336481	WP_040618400.1	molecular chaperone DnaK	Roseovarius nubinhibens
L00874_S30	F201971	2349	632.815	2	1263.61	1263.61	1.34772	57.34	583	594	K	SGIQNVTEAAMK	L	Oxidation (M) [11]	0	1125.06	L00874_S30.2141.2141.2.dta	750336481	WP_040618400.1	molecular chaperone DnaK	Roseovarius nubinhibens
L00874_S30	F201971	235	423.745	2	845.475	845.476	-0.51332	22.81	103	109	R	WLITASR	A		0	1956.69	L00874_S30.4581.4581.2.dta	497498202	WP_009812400.1	30S ribosomal protein S7	Roseovarius nubinhibens
L00874_S30	F201971	2350	632.823	2	1263.63	1263.63	2.01721	55.54	205	215	R	VGLLDFQDAMR	G		0	3307.97	L00874_S30.8496.8496.2.dta	497499193	WP_009813391.1	aminoglycoside phosphotransferase	Roseovarius nubinhibens
L00874_S30	F201971	2353	633.333	2	1264.65	1264.65	-0.241964	21.14	284	294	R	QAEPPQNLVNR	W		0	1171.14	L00874_S30.2265.2265.2.dta	497498473	WP_009812671.1	ATPase	Roseovarius nubinhibens
L00874_S30	F201971	2354	633.333	2	1264.65	1264.65	-0.241964	24.19	284	294	R	QAEPPQNLVNR	W		0	1159.17	L00874_S30.2233.2233.2.dta	497498473	WP_009812671.1	ATPase	Roseovarius nubinhibens
L00874_S30	F201971	2355	633.794	2	1265.57	1265.57	-0.666891	54.95	141	152	R	CLAVGTDCSVGK	M	Carbamidomethyl (C) [1], Carbamidomethyl (C) [8]	0	1262.49	L00874_S30.2517.2517.2.dta	497499510	WP_009813708.1	hypothetical protein	Roseovarius nubinhibens
L00874_S30	F201971	2356	633.795	2	1265.57	1265.57	0.20228	31.1	141	152	R	CLAVGTDCSVGK	M	Carbamidomethyl (C) [1], Carbamidomethyl (C) [8]	0	1250.84	L00874_S30.2485.2485.2.dta	497499510	WP_009813708.1	hypothetical protein	Roseovarius nubinhibens
L00874_S30	F201971	2357	633.843	2	1265.67	1265.67	-0.827228	25.61	116	127	K	IIGSSIEHPASR	S		0	811.86	L00874_S30.1332.1332.2.dta	497499287	WP_009813485.1	cysteine desulfurase	Roseovarius nubinhibens
L00874_S30	F201971	2358	633.844	2	1265.67	1265.67	-0.160389	47.54	57	68	K	VLVAEDASLGHR	L		0	1233.24	L00874_S30.2435.2435.2.dta	497498121	WP_009812319.1	electron transfer flavoprotein subunit beta	Roseovarius nubinhibens
L00874_S30	F201971	2359	633.844	2	1265.67	1265.67	0.124045	35.49	57	68	K	VLVAEDASLGHR	L		0	1245.54	L00874_S30.2470.2470.2.dta	497498121	WP_009812319.1	electron transfer flavoprotein subunit beta	Roseovarius nubinhibens
L00874_S30	F201971	236	423.746	2	845.477	845.476	0.953309	29.11	103	109	R	WLITASR	A		0	1966.23	L00874_S30.4609.4609.2.dta	497498202	WP_009812400.1	30S ribosomal protein S7	Roseovarius nubinhibens
L00874_S30	F201971	2360	633.844	2	1265.67	1265.67	0.326309	22.6	116	127	K	IIGSSIEHPASR	S		0	825.746	L00874_S30.1368.1368.2.dta	497499287	WP_009813485.1	cysteine desulfurase	Roseovarius nubinhibens
L00874_S30	F201971	2361	633.844	2	1265.67	1265.67	0.408478	45.28	57	68	K	VLVAEDASLGHR	L		0	1221.53	L00874_S30.2403.2403.2.dta	497498121	WP_009812319.1	electron transfer flavoprotein subunit beta	Roseovarius nubinhibens
L00874_S30	F201971	2362	634.303	2	1266.59	1266.59	0.183958	54.97	302	313	R	AISEGGYQSMPK	M		0	1198.33	L00874_S30.2339.2339.2.dta	750336157	WP_040618076.1	electron transfer flavoprotein-ubiquinone oxidoreductase	Roseovarius nubinhibens
L00874_S30	F201971	2363	634.303	2	1266.59	1266.59	0.183958	41.86	302	313	R	AISEGGYQSMPK	M		0	1187.61	L00874_S30.2310.2310.2.dta	750336157	WP_040618076.1	electron transfer flavoprotein-ubiquinone oxidoreductase	Roseovarius nubinhibens
L00874_S30	F201971	2364	634.303	2	1266.59	1266.59	0.657671	54	302	313	R	AISEGGYQSMPK	M		0	1210.14	L00874_S30.2372.2372.2.dta	750336157	WP_040618076.1	electron transfer flavoprotein-ubiquinone oxidoreductase	Roseovarius nubinhibens
L00874_S30	F201971	2365	634.312	2	1266.61	1266.61	-0.041844	57.83	87	98	R	IEIGSENSAGYK	S		0	1339.11	L00874_S30.2737.2737.2.dta	915014341	WP_050754179.1	hypothetical protein	Roseovarius nubinhibens
L00874_S30	F201971	2366	634.312	2	1266.61	1266.61	0.337121	67.14	87	98	R	IEIGSENSAGYK	S		0	1327.82	L00874_S30.2704.2704.2.dta	915014341	WP_050754179.1	hypothetical protein	Roseovarius nubinhibens
L00874_S30	F201971	2367	634.312	2	1266.61	1266.61	0.337121	22.65	87	98	R	IEIGSENSAGYK	S		0	1421.28	L00874_S30.2974.2974.2.dta	915014341	WP_050754179.1	hypothetical protein	Roseovarius nubinhibens
L00874_S30	F201971	2368	634.312	2	1266.61	1266.61	0.526603	45.84	87	98	R	IEIGSENSAGYK	S		0	1306.06	L00874_S30.2640.2640.2.dta	915014341	WP_050754179.1	hypothetical protein	Roseovarius nubinhibens
L00874_S30	F201971	2369	634.312	2	1266.61	1266.61	0.526603	51.85	87	98	R	IEIGSENSAGYK	S		0	1316.97	L00874_S30.2672.2672.2.dta	915014341	WP_050754179.1	hypothetical protein	Roseovarius nubinhibens
L00874_S30	F201971	237	423.746	2	845.477	845.476	1.3791	33.58	103	109	R	WLITASR	A		0	1976.33	L00874_S30.4640.4640.2.dta	497498202	WP_009812400.1	30S ribosomal protein S7	Roseovarius nubinhibens
L00874_S30	F201971	2370	634.312	2	1266.61	1266.61	0.637134	46.68	87	98	R	IEIGSENSAGYK	S		0	1270.42	L00874_S30.2539.2539.2.dta	915014341	WP_050754179.1	hypothetical protein	Roseovarius nubinhibens
L00874_S30	F201971	2371	634.312	2	1266.61	1266.61	0.731875	47.34	87	98	R	IEIGSENSAGYK	S		0	1350.11	L00874_S30.2768.2768.2.dta	915014341	WP_050754179.1	hypothetical protein	Roseovarius nubinhibens
L00874_S30	F201971	2372	634.312	2	1266.61	1266.61	0.921358	59.54	87	98	R	IEIGSENSAGYK	S		0	1281.7	L00874_S30.2571.2571.2.dta	915014341	WP_050754179.1	hypothetical protein	Roseovarius nubinhibens
L00874_S30	F201971	2373	634.313	2	1266.61	1266.61	1.20558	67.86	87	98	R	IEIGSENSAGYK	S		0	1292.91	L00874_S30.2603.2603.2.dta	915014341	WP_050754179.1	hypothetical protein	Roseovarius nubinhibens
L00874_S30	F201971	2374	634.38	2	1266.75	1266.74	0.502074	24.94	35	45	R	QASAIIPLLWR	A		0	3393.72	L00874_S30.8731.8731.2.dta	497500673	WP_009814871.1	NADH dehydrogenase subunit E	Roseovarius nubinhibens
L00874_S30	F201971	2375	634.38	2	1266.75	1266.74	0.502074	32.87	35	45	R	QASAIIPLLWR	A		0	3382.51	L00874_S30.8700.8700.2.dta	497500673	WP_009814871.1	NADH dehydrogenase subunit E	Roseovarius nubinhibens
L00874_S30	F201971	238	423.746	2	845.478	845.476	2.15973	21.92	103	109	R	WLITASR	A		0	1988.71	L00874_S30.4678.4678.2.dta	497498202	WP_009812400.1	30S ribosomal protein S7	Roseovarius nubinhibens
L00874_S30	F201971	2383	634.808	2	1267.6	1267.6	2.18681	20.33	241	251	K	SGCAYSQLVQR	A	Carbamidomethyl (C) [3]	0	1431.67	L00874_S30.3004.3004.2.dta	497500564	WP_009814762.1	4-hydroxy-3-methylbut-2-enyl diphosphate reductase	Roseovarius nubinhibens
L00874_S30	F201971	2384	635.83	2	1269.65	1269.65	-0.667902	42.04	132	142	R	IYGETIPGHQR	D		0	866.808	L00874_S30.1476.1476.2.dta	750336552	WP_040618471.1	NAD-dependent succinate-semialdehyde dehydrogenase	Roseovarius nubinhibens
L00874_S30	F201971	2385	635.83	2	1269.65	1269.65	-0.573388	50.1	132	142	R	IYGETIPGHQR	D		0	899.961	L00874_S30.1556.1556.2.dta	750336552	WP_040618471.1	NAD-dependent succinate-semialdehyde dehydrogenase	Roseovarius nubinhibens
L00874_S30	F201971	2386	635.83	2	1269.65	1269.65	-0.478873	55.88	132	142	R	IYGETIPGHQR	D		0	889.231	L00874_S30.1530.1530.2.dta	750336552	WP_040618471.1	NAD-dependent succinate-semialdehyde dehydrogenase	Roseovarius nubinhibens
L00874_S30	F201971	2387	635.831	2	1269.65	1269.65	-0.100815	52.33	132	142	R	IYGETIPGHQR	D		0	877.091	L00874_S30.1502.1502.2.dta	750336552	WP_040618471.1	NAD-dependent succinate-semialdehyde dehydrogenase	Roseovarius nubinhibens
L00874_S30	F201971	2388	635.831	2	1269.65	1269.65	0.576538	34.22	132	142	R	IYGETIPGHQR	D		0	911.48	L00874_S30.1586.1586.2.dta	750336552	WP_040618471.1	NAD-dependent succinate-semialdehyde dehydrogenase	Roseovarius nubinhibens
L00874_S30	F201971	2389	635.831	2	1269.65	1269.65	0.860082	25.41	132	142	R	IYGETIPGHQR	D		0	857.218	L00874_S30.1451.1451.2.dta	750336552	WP_040618471.1	NAD-dependent succinate-semialdehyde dehydrogenase	Roseovarius nubinhibens
L00874_S30	F201971	239	424.237	2	846.46	846.46	0.191385	37.19	10	16	R	DFPILSR	E		0	2589.58	L00874_S30.6453.6453.2.dta	497501002	WP_009815200.1	cysteine desulfurase	Roseovarius nubinhibens
L00874_S30	F201971	2390	636.288	2	1270.56	1270.56	-0.14167	14.26	450	462	R	EAALACGDGAIHS	-	Carbamidomethyl (C) [6]	0	1382.36	L00874_S30.2860.2860.2.dta	497498843	WP_009813041.1	dihydrolipoamide dehydrogenase	Roseovarius nubinhibens
L00874_S30	F201971	2391	636.288	2	1270.56	1270.56	0.724089	25.92	450	462	R	EAALACGDGAIHS	-	Carbamidomethyl (C) [6]	0	1359.93	L00874_S30.2797.2797.2.dta	497498843	WP_009813041.1	dihydrolipoamide dehydrogenase	Roseovarius nubinhibens
L00874_S30	F201971	2392	636.295	2	1270.58	1270.58	0.333707	80.6	259	269	K	MSDDVAYELTK	T		0	2062.71	L00874_S30.4897.4897.2.dta	497498013	WP_009812211.1	immunogenic protein	Roseovarius nubinhibens
L00874_S30	F201971	2393	636.305	2	1270.59	1270.59	0.393517	22.44	177	187	R	REDGNIGWIDP	-		1	2525.69	L00874_S30.6265.6265.2.dta	497499224	WP_009813422.1	ribose ABC transporter permease	Roseovarius nubinhibens
L00874_S30	F201971	2394	636.305	2	1270.59	1270.59	0.487961	23.3	177	187	R	REDGNIGWIDP	-		1	2537.7	L00874_S30.6301.6301.2.dta	497499224	WP_009813422.1	ribose ABC transporter permease	Roseovarius nubinhibens
L00874_S30	F201971	2395	636.351	2	1270.69	1270.69	-0.304559	65.91	120	131	R	LAGELLDAVQSR	G		0	2411.41	L00874_S30.5931.5931.2.dta	497498202	WP_009812400.1	30S ribosomal protein S7	Roseovarius nubinhibens
L00874_S30	F201971	2396	636.352	2	1270.69	1270.69	0.372239	67.3	120	131	R	LAGELLDAVQSR	G		0	2421.63	L00874_S30.5961.5961.2.dta	497498202	WP_009812400.1	30S ribosomal protein S7	Roseovarius nubinhibens
L00874_S30	F201971	2399	636.887	2	1271.76	1271.76	-0.801252	67.02	72	83	K	AFAVVNLGLIQK	F		0	2966.01	L00874_S30.7537.7537.2.dta	497498171	WP_009812369.1	50S ribosomal protein L15	Roseovarius nubinhibens
L00874_S30	F201971	240	424.239	2	846.463	846.463	0.124046	29.84	142	148	R	SMIDLLR	D		0	2768.92	L00874_S30.6971.6971.2.dta	497499909	WP_009814107.1	acetylornithine deacetylase	Roseovarius nubinhibens
L00874_S30	F201971	2400	636.887	2	1271.76	1271.76	0.158049	63.4	72	83	K	AFAVVNLGLIQK	F		0	2976.12	L00874_S30.7566.7566.2.dta	497498171	WP_009812369.1	50S ribosomal protein L15	Roseovarius nubinhibens
L00874_S30	F201971	2402	637.337	2	1272.66	1272.66	-0.644319	44.12	410	420	K	VRAEVAELCAR	F	Carbamidomethyl (C) [9]	1	1054.91	L00874_S30.1956.1956.2.dta	497499721	WP_009813919.1	serine hydroxymethyltransferase	Roseovarius nubinhibens
L00874_S30	F201971	2403	637.338	2	1272.66	1272.66	0.125721	28.95	410	420	K	VRAEVAELCAR	F	Carbamidomethyl (C) [9]	1	1031.26	L00874_S30.1894.1894.2.dta	497499721	WP_009813919.1	serine hydroxymethyltransferase	Roseovarius nubinhibens
L00874_S30	F201971	2404	637.338	2	1272.66	1272.66	0.502883	51.01	410	420	K	VRAEVAELCAR	F	Carbamidomethyl (C) [9]	1	1043.22	L00874_S30.1925.1925.2.dta	497499721	WP_009813919.1	serine hydroxymethyltransferase	Roseovarius nubinhibens
L00874_S30	F201971	2405	637.341	2	1272.67	1272.67	0.140649	48.04	42	53	R	GDVIAQVTDLSR	A		0	2516.39	L00874_S30.6238.6238.2.dta	750336552	WP_040618471.1	NAD-dependent succinate-semialdehyde dehydrogenase	Roseovarius nubinhibens
L00874_S30	F201971	2406	637.342	2	1272.67	1272.67	1.09927	73.7	42	53	R	GDVIAQVTDLSR	A		0	2493.5	L00874_S30.6170.6170.2.dta	750336552	WP_040618471.1	NAD-dependent succinate-semialdehyde dehydrogenase	Roseovarius nubinhibens
L00874_S30	F201971	2407	637.342	2	1272.67	1272.67	1.77501	81.49	42	53	R	GDVIAQVTDLSR	A		0	2503.68	L00874_S30.6200.6200.2.dta	750336552	WP_040618471.1	NAD-dependent succinate-semialdehyde dehydrogenase	Roseovarius nubinhibens
L00874_S30	F201971	2408	637.343	2	1272.67	1272.67	0.0793606	72.92	265	275	R	HALIVYDDLSK	Q		0	1805.76	L00874_S30.4128.4128.2.dta	497500158	WP_009814356.1	ATP synthase subunit alpha	Roseovarius nubinhibens
L00874_S30	F201971	2409	637.343	2	1272.67	1272.67	0.26794	63.41	265	275	R	HALIVYDDLSK	Q		0	1816.61	L00874_S30.4161.4161.2.dta	497500158	WP_009814356.1	ATP synthase subunit alpha	Roseovarius nubinhibens
L00874_S30	F201971	241	424.239	2	846.464	846.463	0.572972	38.3	142	148	R	SMIDLLR	D		0	2779.68	L00874_S30.7002.7002.2.dta	497499909	WP_009814107.1	acetylornithine deacetylase	Roseovarius nubinhibens
L00874_S30	F201971	2410	637.343	2	1272.67	1272.67	0.36223	46.13	265	275	R	HALIVYDDLSK	Q		0	1827.71	L00874_S30.4195.4195.2.dta	497500158	WP_009814356.1	ATP synthase subunit alpha	Roseovarius nubinhibens
L00874_S30	F201971	2411	637.343	2	1272.67	1272.67	0.55081	58.47	265	275	R	HALIVYDDLSK	Q		0	1785.31	L00874_S30.4066.4066.2.dta	497500158	WP_009814356.1	ATP synthase subunit alpha	Roseovarius nubinhibens
L00874_S30	F201971	2412	637.344	2	1272.67	1272.67	0.849394	67.65	265	275	R	HALIVYDDLSK	Q		0	1795.3	L00874_S30.4096.4096.2.dta	497500158	WP_009814356.1	ATP synthase subunit alpha	Roseovarius nubinhibens
L00874_S30	F201971	2413	637.372	2	1272.73	1272.73	0.448642	28.54	116	127	R	KLTADDVIASIK	Y		1	2093.68	L00874_S30.4988.4988.2.dta	497499968	WP_009814166.1	peptide ABC transporter substrate-binding protein	Roseovarius nubinhibens
L00874_S30	F201971	2414	637.378	2	1272.74	1272.74	0.632494	28.72	55	66	R	ITTLSGGRIEVK	L		1	1225.82	L00874_S30.2415.2415.2.dta	497498701	WP_009812899.1	ABC transporter substrate-binding protein	Roseovarius nubinhibens
L00874_S30	F201971	2415	637.827	2	1273.64	1273.64	-0.685437	48.29	226	236	R	LDLENAETELK	S		0	2277.64	L00874_S30.5533.5533.2.dta	750336017	WP_040617936.1	chain-length determining protein	Roseovarius nubinhibens
L00874_S30	F201971	2417	637.877	2	1273.74	1273.74	0.139746	70.2	383	394	K	SAGAILDFLVLR	A		0	3901.86	L00874_S30.10067.10067.2.dta	497500181	WP_009814379.1	DNA topoisomerase IV subunit B	Roseovarius nubinhibens
L00874_S30	F201971	2418	637.878	2	1273.74	1273.74	0.814923	72.66	383	394	K	SAGAILDFLVLR	A		0	3891.27	L00874_S30.10039.10039.2.dta	497500181	WP_009814379.1	DNA topoisomerase IV subunit B	Roseovarius nubinhibens
L00874_S30	F201971	2419	638.329	2	1274.64	1274.64	-0.463659	36.71	193	203	K	ANVMESGILWR	E		0	2687.51	L00874_S30.6735.6735.2.dta	497499860	WP_009814058.1	3-isopropylmalate dehydrogenase	Roseovarius nubinhibens
L00874_S30	F201971	242	424.735	2	847.455	847.455	-0.0908603	18.65	128	134	R	VNIPSYR	V		0	1391.44	L00874_S30.2886.2886.2.dta	497498325	WP_009812523.1	30S ribosomal protein S4	Roseovarius nubinhibens
L00874_S30	F201971	2420	638.33	2	1274.64	1274.64	0.305183	37.01	193	203	K	ANVMESGILWR	E		0	2709.91	L00874_S30.6800.6800.2.dta	497499860	WP_009814058.1	3-isopropylmalate dehydrogenase	Roseovarius nubinhibens
L00874_S30	F201971	2421	638.33	2	1274.64	1274.64	0.399327	65.36	193	203	K	ANVMESGILWR	E		0	2698.54	L00874_S30.6767.6767.2.dta	497499860	WP_009814058.1	3-isopropylmalate dehydrogenase	Roseovarius nubinhibens
L00874_S30	F201971	2422	638.338	2	1274.66	1274.66	0.174948	62.09	325	336	R	AALKEADFASPR	G		1	1158.48	L00874_S30.2231.2231.2.dta	497498635	WP_009812833.1	ABC transporter substrate-binding protein	Roseovarius nubinhibens
L00874_S30	F201971	2423	638.338	2	1274.66	1274.66	0.457376	63.79	325	336	R	AALKEADFASPR	G		1	1146.56	L00874_S30.2199.2199.2.dta	497498635	WP_009812833.1	ABC transporter substrate-binding protein	Roseovarius nubinhibens
L00874_S30	F201971	2424	638.339	2	1274.66	1274.66	1.41449	41.88	325	336	R	AALKEADFASPR	G		1	1136.18	L00874_S30.2171.2171.2.dta	497498635	WP_009812833.1	ABC transporter substrate-binding protein	Roseovarius nubinhibens
L00874_S30	F201971	2425	638.348	2	1274.68	1274.68	-0.510715	36.39	265	275	R	SKTSINELLRD	-		2	1516.88	L00874_S30.3252.3252.2.dta	497498266	WP_009812464.1	2,3,4,5-tetrahydropyridine-2,6-dicarboxylate N-succinyltransferase	Roseovarius nubinhibens
L00874_S30	F201971	2426	638.349	2	1274.68	1274.68	0.446385	31.18	265	275	R	SKTSINELLRD	-		2	1527.53	L00874_S30.3284.3284.2.dta	497498266	WP_009812464.1	2,3,4,5-tetrahydropyridine-2,6-dicarboxylate N-succinyltransferase	Roseovarius nubinhibens
L00874_S30	F201971	2427	638.814	2	1275.61	1275.61	0.27281	53.03	77	89	R	MAGTGGSDLPNLK	A	Oxidation (M) [1]	0	1402.28	L00874_S30.2918.2918.2.dta	750335935	WP_040617854.1	peptidylprolyl isomerase	Roseovarius nubinhibens
L00874_S30	F201971	2428	638.858	2	1275.7	1275.7	0.0909304	61.85	638	648	R	LMFAQVLEAVR	A		0	3412.41	L00874_S30.8784.8784.2.dta	497498239	WP_009812437.1	3-hydroxyacyl-CoA dehydrogenase	Roseovarius nubinhibens
L00874_S30	F201971	2429	638.858	2	1275.7	1275.7	0.279062	54.01	638	648	R	LMFAQVLEAVR	A		0	3401.55	L00874_S30.8753.8753.2.dta	497498239	WP_009812437.1	3-hydroxyacyl-CoA dehydrogenase	Roseovarius nubinhibens
L00874_S30	F201971	243	424.735	2	847.456	847.455	0.569942	19.41	128	134	R	VNIPSYR	V		0	1401.03	L00874_S30.2914.2914.2.dta	497498325	WP_009812523.1	30S ribosomal protein S4	Roseovarius nubinhibens
L00874_S30	F201971	2433	639.324	2	1276.63	1276.63	-0.285908	22.87	133	143	R	AMAEFATQRPR	S		0	941.417	L00874_S30.1663.1663.2.dta	750336435	WP_040618354.1	acetolactate synthase isozyme1 large subunit	Roseovarius nubinhibens
L00874_S30	F201971	2434	639.325	2	1276.63	1276.63	0.105747	26.65	133	143	R	AMAEFATQRPR	S		0	928.755	L00874_S30.1631.1631.2.dta	750336435	WP_040618354.1	acetolactate synthase isozyme1 large subunit	Roseovarius nubinhibens
L00874_S30	F201971	2435	639.325	2	1276.64	1276.63	0.575732	15.82	133	143	R	AMAEFATQRPR	S		0	919.361	L00874_S30.1607.1607.2.dta	750336435	WP_040618354.1	acetolactate synthase isozyme1 large subunit	Roseovarius nubinhibens
L00874_S30	F201971	2436	639.34	2	1276.67	1276.67	-0.612533	51.21	27	37	R	DLSFENILAQK	G		0	3332.43	L00874_S30.8562.8562.2.dta	497499181	WP_009813379.1	preprotein translocase subunit SecB	Roseovarius nubinhibens
L00874_S30	F201971	2437	639.341	2	1276.67	1276.67	0.343081	58.73	27	37	R	DLSFENILAQK	G		0	3344.1	L00874_S30.8593.8593.2.dta	497499181	WP_009813379.1	preprotein translocase subunit SecB	Roseovarius nubinhibens
L00874_S30	F201971	2438	639.341	2	1276.67	1276.67	0.625065	47.31	27	37	R	DLSFENILAQK	G		0	3356.37	L00874_S30.8628.8628.2.dta	497499181	WP_009813379.1	preprotein translocase subunit SecB	Roseovarius nubinhibens
L00874_S30	F201971	244	424.735	2	847.456	847.455	0.923943	22.66	128	134	R	VNIPSYR	V		0	1414.93	L00874_S30.2955.2955.2.dta	497498325	WP_009812523.1	30S ribosomal protein S4	Roseovarius nubinhibens
L00874_S30	F201971	2441	639.807	2	1277.6	1277.6	-0.0453976	49.71	238	248	R	INAENTGQFER	T		0	1081.4	L00874_S30.2025.2025.2.dta	497501012	WP_009815210.1	Fe-S cluster assembly protein SufB	Roseovarius nubinhibens
L00874_S30	F201971	2442	639.808	2	1277.6	1277.6	0.533813	55.74	238	248	R	INAENTGQFER	T		0	1069.59	L00874_S30.1994.1994.2.dta	497501012	WP_009815210.1	Fe-S cluster assembly protein SufB	Roseovarius nubinhibens
L00874_S30	F201971	2443	639.808	2	1277.6	1277.6	0.721666	50.33	238	248	R	INAENTGQFER	T		0	1057.62	L00874_S30.1963.1963.2.dta	497501012	WP_009815210.1	Fe-S cluster assembly protein SufB	Roseovarius nubinhibens
L00874_S30	F201971	2444	639.817	2	1277.62	1277.62	0.0751398	22.51	80	93	R	MTGVAPGAAGAGYR	A		0	1203.05	L00874_S30.2352.2352.2.dta	497499852	WP_009814050.1	hypothetical protein	Roseovarius nubinhibens
L00874_S30	F201971	2445	639.869	2	1277.72	1277.72	0.129136	28.07	110	120	K	ITVKEYPTISK	I		1	1179.59	L00874_S30.2288.2288.2.dta	750336200	WP_040618119.1	outer membrane assembly protein YaeT	Roseovarius nubinhibens
L00874_S30	F201971	245	424.753	2	847.491	847.492	-0.75989	38.17	45	52	R	VIGLFSGR	G		0	2177.81	L00874_S30.5238.5238.2.dta	497500864	WP_009815062.1	acetolactate synthase small subunit	Roseovarius nubinhibens
L00874_S30	F201971	2450	640.327	2	1278.64	1278.64	0.624883	61.19	89	100	R	GLCGGFNTNIVK	R	Carbamidomethyl (C) [3]	0	1963.53	L00874_S30.4601.4601.2.dta	497500159	WP_009814357.1	F0F1 ATP synthase subunit gamma	Roseovarius nubinhibens
L00874_S30	F201971	2451	640.328	2	1278.64	1278.64	1.09413	59.94	89	100	R	GLCGGFNTNIVK	R	Carbamidomethyl (C) [3]	0	1974.52	L00874_S30.4635.4635.2.dta	497500159	WP_009814357.1	F0F1 ATP synthase subunit gamma	Roseovarius nubinhibens
L00874_S30	F201971	2453	640.337	2	1278.66	1278.66	-1.12618	36.26	170	180	R	LGYEPIVFDAR	D		0	2737.2	L00874_S30.6879.6879.2.dta	750336186	WP_040618105.1	amidinotransferase	Roseovarius nubinhibens
L00874_S30	F201971	2454	640.338	2	1278.66	1278.66	0.0312827	57.63	170	180	R	LGYEPIVFDAR	D		0	2747.77	L00874_S30.6910.6910.2.dta	750336186	WP_040618105.1	amidinotransferase	Roseovarius nubinhibens
L00874_S30	F201971	2455	640.338	2	1278.66	1278.66	0.594372	51.25	170	180	R	LGYEPIVFDAR	D		0	2759.28	L00874_S30.6943.6943.2.dta	750336186	WP_040618105.1	amidinotransferase	Roseovarius nubinhibens
L00874_S30	F201971	2456	640.354	2	1278.69	1278.69	0.954881	62.17	223	235	K	NNPLLVGDPGVGK	T		0	2026.33	L00874_S30.4789.4789.2.dta	750336126	WP_040618045.1	ATP-dependent Clp protease ATP-binding subunit ClpA	Roseovarius nubinhibens
L00874_S30	F201971	2457	640.384	2	1278.75	1278.75	-0.294818	24.02	171	183	R	LGPVLPVVGAETK	F		0	2471.27	L00874_S30.6105.6105.2.dta	497499049	WP_009813247.1	3-beta-hydroxy-delta(5)-steroid dehydrogenase	Roseovarius nubinhibens
L00874_S30	F201971	246	425.743	2	849.471	849.471	0.403781	36.7	394	400	K	LSLAQYR	E		0	1513.31	L00874_S30.3241.3241.2.dta	497500158	WP_009814356.1	ATP synthase subunit alpha	Roseovarius nubinhibens
L00874_S30	F201971	2460	640.874	2	1279.73	1279.73	0.625131	37.42	1	13	-	MNIILLGPPGAGK	G		0	2814.49	L00874_S30.7103.7103.2.dta	497498169	WP_009812367.1	adenylate kinase	Roseovarius nubinhibens
L00874_S30	F201971	2461	641.344	2	1280.67	1280.67	0.115564	37.36	339	350	R	LSDGLHQAIEAK	E		0	1056.01	L00874_S30.1959.1959.2.dta	497499125	WP_009813323.1	preprotein translocase subunit SecA	Roseovarius nubinhibens
L00874_S30	F201971	2464	641.815	2	1281.62	1281.61	1.55351	44.08	80	89	K	LPYYHNFNSK	S		0	1228.84	L00874_S30.2423.2423.2.dta	750336356	WP_040618275.1	aminotransferase	Roseovarius nubinhibens
L00874_S30	F201971	2465	641.817	2	1281.62	1281.62	-0.280114	23.47	135	145	K	SAEKVDDYTVR	I		1	755.087	L00874_S30.1188.1188.2.dta	750336116	WP_040618035.1	ABC transporter substrate-binding protein	Roseovarius nubinhibens
L00874_S30	F201971	2466	641.818	2	1281.62	1281.62	0.484543	24.87	135	145	K	SAEKVDDYTVR	I		1	743.808	L00874_S30.1159.1159.2.dta	750336116	WP_040618035.1	ABC transporter substrate-binding protein	Roseovarius nubinhibens
L00874_S30	F201971	2467	641.818	2	1281.62	1281.62	0.765437	15.58	135	145	K	SAEKVDDYTVR	I		1	730.784	L00874_S30.1126.1126.2.dta	750336116	WP_040618035.1	ABC transporter substrate-binding protein	Roseovarius nubinhibens
L00874_S30	F201971	2469	642.31	2	1282.61	1282.6	0.83268	53.59	483	492	K	DVVIDMICYR	R	Carbamidomethyl (C) [8]	0	3119.47	L00874_S30.7974.7974.2.dta	497498840	WP_009813038.1	2-oxoglutarate dehydrogenase subunit E1	Roseovarius nubinhibens
L00874_S30	F201971	247	425.743	2	849.471	849.471	0.403781	42.79	394	400	K	LSLAQYR	E		0	1502.6	L00874_S30.3209.3209.2.dta	497500158	WP_009814356.1	ATP synthase subunit alpha	Roseovarius nubinhibens
L00874_S30	F201971	2470	642.317	2	1282.62	1282.62	-0.122406	37.53	242	252	K	VIDGTFPDYTR	V		0	2173.64	L00874_S30.5226.5226.2.dta	497498987	WP_009813185.1	DNA polymerase III subunit beta	Roseovarius nubinhibens
L00874_S30	F201971	2471	642.317	2	1282.62	1282.62	-0.0288472	42.68	242	252	K	VIDGTFPDYTR	V		0	2162.66	L00874_S30.5193.5193.2.dta	497498987	WP_009813185.1	DNA polymerase III subunit beta	Roseovarius nubinhibens
L00874_S30	F201971	2472	642.317	2	1282.62	1282.62	-0.0288472	34.86	242	252	K	VIDGTFPDYTR	V		0	2152.09	L00874_S30.5163.5163.2.dta	497498987	WP_009813185.1	DNA polymerase III subunit beta	Roseovarius nubinhibens
L00874_S30	F201971	2473	642.321	2	1282.63	1282.63	0.33369	18.01	207	217	R	TAPEFMAELFK	M		0	3323.57	L00874_S30.8537.8537.2.dta	497499132	WP_009813330.1	transcription termination factor NusA	Roseovarius nubinhibens
L00874_S30	F201971	2474	642.784	2	1283.55	1283.55	-0.399672	78.49	230	240	R	HGDDEWGDVVR	W		0	1539.53	L00874_S30.3320.3320.2.dta	497498891	WP_009813089.1	amino acid ABC transporter substrate-binding protein	Roseovarius nubinhibens
L00874_S30	F201971	2475	642.784	2	1283.55	1283.55	0.0677806	58.1	230	240	R	HGDDEWGDVVR	W		0	1529.84	L00874_S30.3291.3291.2.dta	497498891	WP_009813089.1	amino acid ABC transporter substrate-binding protein	Roseovarius nubinhibens
L00874_S30	F201971	2476	642.784	2	1283.55	1283.55	0.363834	61.51	230	240	R	HGDDEWGDVVR	W		0	1550.12	L00874_S30.3352.3352.2.dta	497498891	WP_009813089.1	amino acid ABC transporter substrate-binding protein	Roseovarius nubinhibens
L00874_S30	F201971	2477	642.784	2	1283.55	1283.55	0.457324	73.66	230	240	R	HGDDEWGDVVR	W		0	1560.92	L00874_S30.3384.3384.2.dta	497498891	WP_009813089.1	amino acid ABC transporter substrate-binding protein	Roseovarius nubinhibens
L00874_S30	F201971	2478	642.784	2	1283.55	1283.55	0.550815	68.39	230	240	R	HGDDEWGDVVR	W		0	1571.78	L00874_S30.3417.3417.2.dta	497498891	WP_009813089.1	amino acid ABC transporter substrate-binding protein	Roseovarius nubinhibens
L00874_S30	F201971	2479	642.784	2	1283.55	1283.55	1.01827	48.3	230	240	R	HGDDEWGDVVR	W		0	1583.25	L00874_S30.3453.3453.2.dta	497498891	WP_009813089.1	amino acid ABC transporter substrate-binding protein	Roseovarius nubinhibens
L00874_S30	F201971	248	425.743	2	849.471	849.471	0.403781	21.01	394	400	K	LSLAQYR	E		0	1540.31	L00874_S30.3323.3323.2.dta	497500158	WP_009814356.1	ATP synthase subunit alpha	Roseovarius nubinhibens
L00874_S30	F201971	2480	642.793	2	1283.57	1283.57	1.28158	69.22	398	409	R	DADSMSFAAIEK	A		0	2514.75	L00874_S30.6233.6233.2.dta	497498841	WP_009813039.1	dihydrolipoamide succinyltransferase	Roseovarius nubinhibens
L00874_S30	F201971	2481	642.794	2	1283.57	1283.57	2.32554	74.78	398	409	R	DADSMSFAAIEK	A		0	2505.17	L00874_S30.6205.6205.2.dta	497498841	WP_009813039.1	dihydrolipoamide succinyltransferase	Roseovarius nubinhibens
L00874_S30	F201971	2482	642.806	2	1283.6	1283.6	0.327206	29.56	698	708	R	FFMENPSLSGR	G		0	2350.63	L00874_S30.5750.5750.2.dta	750336287	WP_040618206.1	polyphosphate kinase	Roseovarius nubinhibens
L00874_S30	F201971	2483	642.831	2	1283.65	1283.65	0.179956	25.41	332	343	R	IIPNGSNGVEER	M		0	998.816	L00874_S30.1810.1810.2.dta	497500534	WP_009814732.1	phenylhydantoinase	Roseovarius nubinhibens
L00874_S30	F201971	2484	642.831	2	1283.65	1283.65	0.155806	45.91	41	52	R	ALTDLGHSVTDR	G		0	1521.72	L00874_S30.3266.3266.2.dta	915014162	WP_050754150.1	arginase	Roseovarius nubinhibens
L00874_S30	F201971	2485	642.831	2	1283.65	1283.65	0.24929	61.26	41	52	R	ALTDLGHSVTDR	G		0	1500.52	L00874_S30.3203.3203.2.dta	915014162	WP_050754150.1	arginase	Roseovarius nubinhibens
L00874_S30	F201971	2486	642.831	2	1283.65	1283.65	0.366923	29.02	332	343	R	IIPNGSNGVEER	M		0	986.929	L00874_S30.1779.1779.2.dta	497500534	WP_009814732.1	phenylhydantoinase	Roseovarius nubinhibens
L00874_S30	F201971	2487	642.831	2	1283.65	1283.65	0.529741	56.29	41	52	R	ALTDLGHSVTDR	G		0	1510.63	L00874_S30.3233.3233.2.dta	915014162	WP_050754150.1	arginase	Roseovarius nubinhibens
L00874_S30	F201971	2488	642.844	2	1283.67	1283.67	1.13658	21.89	766	777	R	LAEAPEDISAIR	V		0	1976.9	L00874_S30.4642.4642.2.dta	497500751	WP_009814949.1	MFS transporter	Roseovarius nubinhibens
L00874_S30	F201971	2489	642.844	2	1283.67	1283.67	1.13658	35.97	766	777	R	LAEAPEDISAIR	V		0	1966.5	L00874_S30.4610.4610.2.dta	497500751	WP_009814949.1	MFS transporter	Roseovarius nubinhibens
L00874_S30	F201971	249	425.743	2	849.471	849.471	0.474413	30.23	394	400	K	LSLAQYR	E		0	1524.05	L00874_S30.3273.3273.2.dta	497500158	WP_009814356.1	ATP synthase subunit alpha	Roseovarius nubinhibens
L00874_S30	F201971	2491	643.306	2	1284.6	1284.6	-0.311381	44.82	147	157	K	DFPTTGYTEVR	Y		0	2132.71	L00874_S30.5106.5106.2.dta	497500670	WP_009814868.1	NADH-quinone oxidoreductase	Roseovarius nubinhibens
L00874_S30	F201971	2492	643.307	2	1284.6	1284.6	-0.124553	38.51	147	157	K	DFPTTGYTEVR	Y		0	2123.25	L00874_S30.5077.5077.2.dta	497500670	WP_009814868.1	NADH-quinone oxidoreductase	Roseovarius nubinhibens
L00874_S30	F201971	2494	643.328	2	1284.64	1284.64	-0.980039	32.22	271	283	R	GNGLSVEGPSVRN	-		1	1306.31	L00874_S30.2641.2641.2.dta	750336539	WP_040618458.1	sulfur oxidation c-type cytochrome SoxA	Roseovarius nubinhibens
L00874_S30	F201971	2495	643.328	2	1284.64	1284.64	-0.217181	40.42	271	283	R	GNGLSVEGPSVRN	-		1	1318.15	L00874_S30.2676.2676.2.dta	750336539	WP_040618458.1	sulfur oxidation c-type cytochrome SoxA	Roseovarius nubinhibens
L00874_S30	F201971	2497	643.36	2	1284.7	1284.7	0.635944	40.09	419	430	R	VGISLDEATRPK	N		0	1407.36	L00874_S30.2933.2933.2.dta	497498971	WP_009813169.1	glycine dehydrogenase	Roseovarius nubinhibens
L00874_S30	F201971	2498	643.36	2	1284.7	1284.7	0.916165	35.37	419	430	R	VGISLDEATRPK	N		0	1417.52	L00874_S30.2963.2963.2.dta	497498971	WP_009813169.1	glycine dehydrogenase	Roseovarius nubinhibens
L00874_S30	F201971	2499	643.824	2	1285.63	1285.63	0.137675	33.86	317	327	R	ALQAEELPMER	L		0	1890.76	L00874_S30.4385.4385.2.dta	750335888	WP_040617807.1	pilus assembly protein CpaE	Roseovarius nubinhibens
L00874_S30	F201971	25	358.227	2	714.439	714.439	-0.27994	32.88	256	262	K	TVGLLGR	K		0	1576.67	L00874_S30.3432.3432.2.dta	497501186	WP_009815384.1	peptide ABC transporter substrate-binding protein	Roseovarius nubinhibens
L00874_S30	F201971	250	425.743	2	849.471	849.471	0.615677	34.19	394	400	K	LSLAQYR	E		0	1493.23	L00874_S30.3181.3181.2.dta	497500158	WP_009814356.1	ATP synthase subunit alpha	Roseovarius nubinhibens
L00874_S30	F201971	2503	643.889	2	1285.76	1285.76	-0.146994	36.98	368	378	R	VIYPVEKPITK	T		0	1205.59	L00874_S30.2359.2359.2.dta	497499609	WP_009813807.1	dihydroxy-acid dehydratase	Roseovarius nubinhibens
L00874_S30	F201971	2504	643.89	2	1285.77	1285.76	0.615198	37.37	368	378	R	VIYPVEKPITK	T		0	1215.72	L00874_S30.2387.2387.2.dta	497499609	WP_009813807.1	dihydroxy-acid dehydratase	Roseovarius nubinhibens
L00874_S30	F201971	2505	644.339	2	1286.66	1286.67	-0.773317	49.61	797	807	R	LVDVAQDCIVR	E	Carbamidomethyl (C) [8]	0	1947.98	L00874_S30.4555.4555.2.dta	497498206	WP_009812404.1	DNA-directed RNA polymerase subunit beta'	Roseovarius nubinhibens
L00874_S30	F201971	2506	644.34	2	1286.67	1286.67	0.454664	43.61	797	807	R	LVDVAQDCIVR	E	Carbamidomethyl (C) [8]	0	1937.58	L00874_S30.4524.4524.2.dta	497498206	WP_009812404.1	DNA-directed RNA polymerase subunit beta'	Roseovarius nubinhibens
L00874_S30	F201971	2508	644.365	2	1286.72	1286.71	2.69213	18.6	219	230	K	IVPEFVETLLAG	-		0	4675.02	L00874_S30.11886.11886.2.dta	497498128	WP_009812326.1	NAD-dependent deacylase	Roseovarius nubinhibens
L00874_S30	F201971	2509	644.846	2	1287.68	1287.68	-0.447317	49.54	26	38	R	LLDGQSGAGTITR	F		0	1439.61	L00874_S30.3027.3027.2.dta	750335829	WP_040617748.1	3-oxoacyl-ACP synthase	Roseovarius nubinhibens
L00874_S30	F201971	251	426.235	2	850.455	850.455	0.751363	18.52	332	338	R	YLELTGR	D		0	1596.08	L00874_S30.3492.3492.2.dta	497500078	WP_009814276.1	aconitate hydratase	Roseovarius nubinhibens
L00874_S30	F201971	2510	644.846	2	1287.68	1287.68	0.127361	57.65	26	38	R	LLDGQSGAGTITR	F		0	1427.8	L00874_S30.2993.2993.2.dta	750335829	WP_040617748.1	3-oxoacyl-ACP synthase	Roseovarius nubinhibens
L00874_S30	F201971	2512	645.308	2	1288.6	1288.6	0.419059	21.46	59	70	R	CGAIAANSPICR	S	Carbamidomethyl (C) [1], Carbamidomethyl (C) [11]	0	1257.72	L00874_S30.2504.2504.2.dta	497500509	WP_009814707.1	phosphoribosylformylglycinamidine synthase	Roseovarius nubinhibens
L00874_S30	F201971	2513	645.315	2	1288.61	1288.61	-0.0752746	37.44	137	149	K	DGGIATIDDLDGK	A		0	2520.46	L00874_S30.6250.6250.2.dta	497498931	WP_009813129.1	ABC transporter substrate-binding protein	Roseovarius nubinhibens
L00874_S30	F201971	2514	645.316	2	1288.62	1288.61	1.53886	25.79	137	149	K	DGGIATIDDLDGK	A		0	2535.04	L00874_S30.6293.6293.2.dta	497498931	WP_009813129.1	ABC transporter substrate-binding protein	Roseovarius nubinhibens
L00874_S30	F201971	2515	645.319	2	1288.62	1288.62	0.283248	55.49	521	531	K	AVADWMLAQER	L		0	2568.54	L00874_S30.6393.6393.2.dta	497501193	WP_009815391.1	pyruvate carboxylase	Roseovarius nubinhibens
L00874_S30	F201971	2516	645.333	2	1288.65	1288.65	0.326698	48.99	3	14	K	STDAVADQLIEK	L		0	1859.18	L00874_S30.4291.4291.2.dta	750336366	WP_040618285.1	UDP-N-acetyl-D-glucosamine dehydrogenase	Roseovarius nubinhibens
L00874_S30	F201971	2517	645.333	2	1288.65	1288.65	0.978543	44.29	3	14	K	STDAVADQLIEK	L		0	1869.2	L00874_S30.4321.4321.2.dta	750336366	WP_040618285.1	UDP-N-acetyl-D-glucosamine dehydrogenase	Roseovarius nubinhibens
L00874_S30	F201971	2518	645.376	2	1288.74	1288.73	3.76261	33.02	323	334	K	GILVNIFGGIMR	C		0	3852.59	L00874_S30.9938.9938.2.dta	497498838	WP_009813036.1	malate--CoA ligase subunit beta	Roseovarius nubinhibens
L00874_S30	F201971	2519	645.376	2	1288.74	1288.74	-1.09487	46.99	107	117	K	SIYDIISLPLR	V		0	3841.19	L00874_S30.9908.9908.2.dta	497500091	WP_009814289.1	ABC transporter ATP-binding protein	Roseovarius nubinhibens
L00874_S30	F201971	252	427.227	2	852.439	852.438	0.676882	15.82	133	139	R	VFDFTPK	E		0	2055.55	L00874_S30.4876.4876.2.dta	497499696	WP_009813894.1	serine--tRNA ligase	Roseovarius nubinhibens
L00874_S30	F201971	2520	645.377	2	1288.74	1288.74	-0.334435	37.25	107	117	K	SIYDIISLPLR	V		0	3830.28	L00874_S30.9880.9880.2.dta	497500091	WP_009814289.1	ABC transporter ATP-binding protein	Roseovarius nubinhibens
L00874_S30	F201971	2524	646.39	2	1290.77	1290.77	0.00542314	23.88	232	243	K	SKPIPEGPVVLR	S		0	1396.25	L00874_S30.2900.2900.2.dta	497499083	WP_009813281.1	phosphonate ABC transporter substrate-binding protein	Roseovarius nubinhibens
L00874_S30	F201971	2525	646.391	2	1290.77	1290.77	0.563231	26.29	232	243	K	SKPIPEGPVVLR	S		0	1406.24	L00874_S30.2929.2929.2.dta	497499083	WP_009813281.1	phosphonate ABC transporter substrate-binding protein	Roseovarius nubinhibens
L00874_S30	F201971	2526	646.391	2	1290.77	1290.77	0.563231	18.21	232	243	K	SKPIPEGPVVLR	S		0	1416.96	L00874_S30.2961.2961.2.dta	497499083	WP_009813281.1	phosphonate ABC transporter substrate-binding protein	Roseovarius nubinhibens
L00874_S30	F201971	2528	646.84	2	1291.67	1291.67	-0.438968	21.84	73	84	R	IIEIYGPESSGK	T		0	1934.87	L00874_S30.4516.4516.2.dta	750336196	WP_040618115.1	DNA recombination/repair protein RecA	Roseovarius nubinhibens
L00874_S30	F201971	2529	647.313	2	1292.61	1292.61	0.108308	51.85	159	170	R	AINTMADMEGLK	I		0	2100.43	L00874_S30.5008.5008.2.dta	497498984	WP_009813182.1	C4-dicarboxylate ABC transporter substrate-binding protein	Roseovarius nubinhibens
L00874_S30	F201971	2530	647.331	2	1292.65	1292.65	0.398407	36.69	2	13	M	AGSIPDLHAQER	T		0	1075.3	L00874_S30.2009.2009.2.dta	750336052	WP_040617971.1	50S ribosomal protein L25	Roseovarius nubinhibens
L00874_S30	F201971	2531	647.339	2	1292.66	1292.66	-1.17045	15.31	884	895	K	MADGSTKEITLK	C		1	956.888	L00874_S30.1703.1703.2.dta	497500078	WP_009814276.1	aconitate hydratase	Roseovarius nubinhibens
L00874_S30	F201971	2532	647.826	2	1293.64	1293.64	-0.262825	42.8	44	56	R	TVTAFIGPSGCGK	S	Carbamidomethyl (C) [11]	0	1698.83	L00874_S30.3803.3803.2.dta	497500932	WP_009815130.1	phosphate ABC transporter ATP-binding protein	Roseovarius nubinhibens
L00874_S30	F201971	2533	647.827	2	1293.64	1293.64	0.108222	53.06	44	56	R	TVTAFIGPSGCGK	S	Carbamidomethyl (C) [11]	0	1719.53	L00874_S30.3864.3864.2.dta	497500932	WP_009815130.1	phosphate ABC transporter ATP-binding protein	Roseovarius nubinhibens
L00874_S30	F201971	2534	647.827	2	1293.64	1293.64	0.479268	21.55	44	56	R	TVTAFIGPSGCGK	S	Carbamidomethyl (C) [11]	0	1734.53	L00874_S30.3910.3910.2.dta	497500932	WP_009815130.1	phosphate ABC transporter ATP-binding protein	Roseovarius nubinhibens
L00874_S30	F201971	2535	647.827	2	1293.64	1293.64	0.680252	71.53	44	56	R	TVTAFIGPSGCGK	S	Carbamidomethyl (C) [11]	0	1708.77	L00874_S30.3832.3832.2.dta	497500932	WP_009815130.1	phosphate ABC transporter ATP-binding protein	Roseovarius nubinhibens
L00874_S30	F201971	2536	647.877	2	1293.74	1293.74	-0.104349	60.89	145	157	K	APIPVLGLSNSAR	A		0	2416.77	L00874_S30.5947.5947.2.dta	497500995	WP_009815193.1	3-oxoacyl-ACP reductase	Roseovarius nubinhibens
L00874_S30	F201971	2537	647.878	2	1293.74	1293.74	0.173914	24.94	145	157	K	APIPVLGLSNSAR	A		0	2427.98	L00874_S30.5980.5980.2.dta	497500995	WP_009815193.1	3-oxoacyl-ACP reductase	Roseovarius nubinhibens
L00874_S30	F201971	2538	647.878	2	1293.74	1293.74	1.41064	27.55	145	157	K	APIPVLGLSNSAR	A		0	2406.41	L00874_S30.5916.5916.2.dta	497500995	WP_009815193.1	3-oxoacyl-ACP reductase	Roseovarius nubinhibens
L00874_S30	F201971	2539	647.884	2	1293.75	1293.75	0.85797	26.37	119	130	K	RPAELAQGIALR	A		0	1456.64	L00874_S30.3074.3074.2.dta	497501234	WP_009815432.1	aminopeptidase A	Roseovarius nubinhibens
L00874_S30	F201971	254	428.245	2	854.476	854.476	-0.0339389	21.1	88	94	R	LNWPAVR	V		0	2007.17	L00874_S30.4733.4733.2.dta	497497906	WP_009812104.1	aerobic cobaltochelatase subunit CobS	Roseovarius nubinhibens
L00874_S30	F201971	2541	648.305	2	1294.59	1294.59	0.490501	36.99	45	55	R	HALYSSDEFAR	S		0	1263.11	L00874_S30.2519.2519.2.dta	750335944	WP_040617863.1	dehydratase	Roseovarius nubinhibens
L00874_S30	F201971	2542	648.305	2	1294.6	1294.59	1.23205	36.2	45	55	R	HALYSSDEFAR	S		0	1274.55	L00874_S30.2551.2551.2.dta	750335944	WP_040617863.1	dehydratase	Roseovarius nubinhibens
L00874_S30	F201971	2543	648.31	2	1294.6	1294.61	-0.668157	17.86	457	468	R	ASDWPGQRPPQG	-		0	1251.54	L00874_S30.2487.2487.2.dta	497500859	WP_009815057.1	amidase	Roseovarius nubinhibens
L00874_S30	F201971	2544	648.312	2	1294.61	1294.61	3.10133	14.54	457	468	R	ASDWPGQRPPQG	-		0	1240.89	L00874_S30.2457.2457.2.dta	497500859	WP_009815057.1	amidase	Roseovarius nubinhibens
L00874_S30	F201971	2545	648.351	2	1294.69	1294.69	0.0633357	67.19	235	246	R	KLTFTGSTEVGR	I		1	1132.54	L00874_S30.2161.2161.2.dta	750336552	WP_040618471.1	NAD-dependent succinate-semialdehyde dehydrogenase	Roseovarius nubinhibens
L00874_S30	F201971	2546	648.352	2	1294.69	1294.69	0.434081	45.62	235	246	R	KLTFTGSTEVGR	I		1	1156.23	L00874_S30.2225.2225.2.dta	750336552	WP_040618471.1	NAD-dependent succinate-semialdehyde dehydrogenase	Roseovarius nubinhibens
L00874_S30	F201971	2547	648.352	2	1294.69	1294.69	0.912961	35.84	235	246	R	KLTFTGSTEVGR	I		1	1122.13	L00874_S30.2133.2133.2.dta	750336552	WP_040618471.1	NAD-dependent succinate-semialdehyde dehydrogenase	Roseovarius nubinhibens
L00874_S30	F201971	2548	648.352	2	1294.69	1294.69	0.912961	59.11	235	246	R	KLTFTGSTEVGR	I		1	1143.65	L00874_S30.2191.2191.2.dta	750336552	WP_040618471.1	NAD-dependent succinate-semialdehyde dehydrogenase	Roseovarius nubinhibens
L00874_S30	F201971	2549	648.363	2	1294.71	1294.71	0.585459	24.15	99	109	R	LGVLFTPYMVR	S		0	3189.36	L00874_S30.8169.8169.2.dta	497500218	WP_009814416.1	C4-dicarboxylate ABC transporter substrate-binding protein	Roseovarius nubinhibens
L00874_S30	F201971	255	428.246	2	854.477	854.476	0.972526	23.31	88	94	R	LNWPAVR	V		0	1985.4	L00874_S30.4668.4668.2.dta	497497906	WP_009812104.1	aerobic cobaltochelatase subunit CobS	Roseovarius nubinhibens
L00874_S30	F201971	2550	648.363	2	1294.71	1294.71	0.863513	29.03	99	109	R	LGVLFTPYMVR	S		0	3199.8	L00874_S30.8199.8199.2.dta	497500218	WP_009814416.1	C4-dicarboxylate ABC transporter substrate-binding protein	Roseovarius nubinhibens
L00874_S30	F201971	2552	648.834	2	1295.65	1295.65	-0.16208	29.6	210	220	R	AISLYCDLVSR	A	Carbamidomethyl (C) [6]	0	2691.85	L00874_S30.6748.6748.2.dta	750336227	WP_040618146.1	30S ribosomal protein S2	Roseovarius nubinhibens
L00874_S30	F201971	2553	648.835	2	1295.65	1295.65	0.208389	55.61	210	220	R	AISLYCDLVSR	A	Carbamidomethyl (C) [6]	0	2657.35	L00874_S30.6647.6647.2.dta	750336227	WP_040618146.1	30S ribosomal protein S2	Roseovarius nubinhibens
L00874_S30	F201971	2554	648.835	2	1295.66	1295.65	0.594294	55.9	210	220	R	AISLYCDLVSR	A	Carbamidomethyl (C) [6]	0	2668.07	L00874_S30.6678.6678.2.dta	750336227	WP_040618146.1	30S ribosomal protein S2	Roseovarius nubinhibens
L00874_S30	F201971	2555	648.835	2	1295.66	1295.65	0.779529	60.43	210	220	R	AISLYCDLVSR	A	Carbamidomethyl (C) [6]	0	2678.8	L00874_S30.6710.6710.2.dta	750336227	WP_040618146.1	30S ribosomal protein S2	Roseovarius nubinhibens
L00874_S30	F201971	2556	648.844	2	1295.67	1295.67	0.825054	39.19	162	172	K	QLDPTDLIEPR	S		0	2733.24	L00874_S30.6868.6868.2.dta	497500194	WP_009814392.1	methionine--tRNA ligase	Roseovarius nubinhibens
L00874_S30	F201971	2557	648.844	2	1295.67	1295.67	0.825054	23.94	162	172	K	QLDPTDLIEPR	S		0	2744.07	L00874_S30.6900.6900.2.dta	497500194	WP_009814392.1	methionine--tRNA ligase	Roseovarius nubinhibens
L00874_S30	F201971	2559	648.887	2	1295.76	1295.76	-0.215318	31.99	94	105	K	GLPLVNIAQPFK	S		0	3072.82	L00874_S30.7841.7841.2.dta	497500529	WP_009814727.1	nitrate ABC transporter substrate-binding protein	Roseovarius nubinhibens
L00874_S30	F201971	256	428.246	2	854.477	854.476	1.18318	26.09	88	94	R	LNWPAVR	V		0	1995.19	L00874_S30.4697.4697.2.dta	497497906	WP_009812104.1	aerobic cobaltochelatase subunit CobS	Roseovarius nubinhibens
L00874_S30	F201971	2560	648.888	2	1295.76	1295.76	0.633605	24.56	94	105	K	GLPLVNIAQPFK	S		0	3083.97	L00874_S30.7873.7873.2.dta	497500529	WP_009814727.1	nitrate ABC transporter substrate-binding protein	Roseovarius nubinhibens
L00874_S30	F201971	2561	649.33	2	1296.65	1296.65	-0.0246791	44.76	140	151	K	GQFAQVNYAATK	A		0	1401.64	L00874_S30.2916.2916.2.dta	750336072	WP_040617991.1	beta-ketoacyl-ACP reductase	Roseovarius nubinhibens
L00874_S30	F201971	2562	649.33	2	1296.65	1296.65	0.0678674	53.46	140	151	K	GQFAQVNYAATK	A		0	1412.53	L00874_S30.2948.2948.2.dta	750336072	WP_040617991.1	beta-ketoacyl-ACP reductase	Roseovarius nubinhibens
L00874_S30	F201971	2563	649.332	2	1296.65	1296.65	-0.755794	25.21	254	265	K	SFTMTANGVLTR	N		0	2196.33	L00874_S30.5293.5293.2.dta	497501005	WP_009815203.1	Fe-S cluster assembly protein SufD	Roseovarius nubinhibens
L00874_S30	F201971	2564	649.332	2	1296.65	1296.65	-0.0925462	41.58	254	265	K	SFTMTANGVLTR	N		0	2184.54	L00874_S30.5258.5258.2.dta	497501005	WP_009815203.1	Fe-S cluster assembly protein SufD	Roseovarius nubinhibens
L00874_S30	F201971	2565	649.343	2	1296.67	1296.67	0.251413	91.61	108	119	R	IGYDGIVFASQK	T		0	2498.28	L00874_S30.6184.6184.2.dta	497500929	WP_009815127.1	phosphonate ABC transporter substrate-binding protein	Roseovarius nubinhibens
L00874_S30	F201971	2566	649.343	2	1296.67	1296.67	0.621592	65.95	108	119	R	IGYDGIVFASQK	T		0	2508.99	L00874_S30.6216.6216.2.dta	497500929	WP_009815127.1	phosphonate ABC transporter substrate-binding protein	Roseovarius nubinhibens
L00874_S30	F201971	2567	649.343	2	1296.67	1296.67	0.621592	68.43	108	119	R	IGYDGIVFASQK	T		0	2519.89	L00874_S30.6248.6248.2.dta	497500929	WP_009815127.1	phosphonate ABC transporter substrate-binding protein	Roseovarius nubinhibens
L00874_S30	F201971	2568	649.343	2	1296.67	1296.67	0.621592	63.13	108	119	R	IGYDGIVFASQK	T		0	2530.74	L00874_S30.6280.6280.2.dta	497500929	WP_009815127.1	phosphonate ABC transporter substrate-binding protein	Roseovarius nubinhibens
L00874_S30	F201971	2569	649.343	2	1296.67	1296.67	0.621592	80.72	108	119	R	IGYDGIVFASQK	T		0	2487.4	L00874_S30.6152.6152.2.dta	497500929	WP_009815127.1	phosphonate ABC transporter substrate-binding protein	Roseovarius nubinhibens
L00874_S30	F201971	257	428.274	2	854.534	854.534	0.00585114	51.58	372	380	K	LAGGVAVIR	V		0	1395.73	L00874_S30.2898.2898.2.dta	497498977	WP_009813175.1	molecular chaperone GroEL	Roseovarius nubinhibens
L00874_S30	F201971	2570	649.359	2	1296.7	1296.7	0.444974	77.78	181	193	R	LAADVLIASDGPR	L		0	2290.5	L00874_S30.5570.5570.2.dta	497500093	WP_009814291.1	hypothetical protein	Roseovarius nubinhibens
L00874_S30	F201971	2571	649.36	2	1296.7	1296.7	0.537517	77.88	181	193	R	LAADVLIASDGPR	L		0	2301.15	L00874_S30.5601.5601.2.dta	497500093	WP_009814291.1	hypothetical protein	Roseovarius nubinhibens
L00874_S30	F201971	2572	649.36	2	1296.7	1296.7	0.722601	72.85	181	193	R	LAADVLIASDGPR	L		0	2311.87	L00874_S30.5634.5634.2.dta	497500093	WP_009814291.1	hypothetical protein	Roseovarius nubinhibens
L00874_S30	F201971	2575	649.797	2	1297.58	1297.58	-0.481666	37.99	312	322	R	IADQYMAMAER	V		0	2018.39	L00874_S30.4766.4766.2.dta	497500704	WP_009814902.1	diguanylate cyclase	Roseovarius nubinhibens
L00874_S30	F201971	2576	649.857	2	1297.7	1297.7	0.537875	29.94	187	198	R	QGNIDALIADLR	N		0	3164.48	L00874_S30.8100.8100.2.dta	497499620	WP_009813818.1	toluene tolerance family protein	Roseovarius nubinhibens
L00874_S30	F201971	2577	649.857	2	1297.7	1297.7	0.907761	51.49	187	198	R	QGNIDALIADLR	N		0	3142.92	L00874_S30.8039.8039.2.dta	497499620	WP_009813818.1	toluene tolerance family protein	Roseovarius nubinhibens
L00874_S30	F201971	2578	649.857	2	1297.7	1297.7	1.00023	58.7	187	198	R	QGNIDALIADLR	N		0	3151.69	L00874_S30.8063.8063.2.dta	497499620	WP_009813818.1	toluene tolerance family protein	Roseovarius nubinhibens
L00874_S30	F201971	2579	650.315	2	1298.62	1298.62	-1.7842	40.43	104	115	R	LYASTAETCGVK	Y	Carbamidomethyl (C) [9]	0	1009.18	L00874_S30.1837.1837.2.dta	497500704	WP_009814902.1	diguanylate cyclase	Roseovarius nubinhibens
L00874_S30	F201971	258	428.274	2	854.534	854.534	0.497347	56.51	372	380	K	LAGGVAVIR	V		0	1427.57	L00874_S30.2992.2992.2.dta	497498977	WP_009813175.1	molecular chaperone GroEL	Roseovarius nubinhibens
L00874_S30	F201971	2580	650.316	2	1298.62	1298.62	-0.274908	53.87	104	115	R	LYASTAETCGVK	Y	Carbamidomethyl (C) [9]	0	1020.11	L00874_S30.1865.1865.2.dta	497500704	WP_009814902.1	diguanylate cyclase	Roseovarius nubinhibens
L00874_S30	F201971	2581	650.316	2	1298.62	1298.62	0.00231015	57.15	104	115	R	LYASTAETCGVK	Y	Carbamidomethyl (C) [9]	0	1031.59	L00874_S30.1895.1895.2.dta	497500704	WP_009814902.1	diguanylate cyclase	Roseovarius nubinhibens
L00874_S30	F201971	2582	650.317	2	1298.62	1298.62	0.849365	37.2	104	115	R	LYASTAETCGVK	Y	Carbamidomethyl (C) [9]	0	1044.67	L00874_S30.1929.1929.2.dta	497500704	WP_009814902.1	diguanylate cyclase	Roseovarius nubinhibens
L00874_S30	F201971	2584	650.82	2	1299.63	1299.62	0.432433	23.77	19	28	K	DWWPDQLNVK	I		0	3263.63	L00874_S30.8374.8374.2.dta	497501056	WP_009815254.1	catalase/hydroperoxidase HPI(I)	Roseovarius nubinhibens
L00874_S30	F201971	2585	650.82	2	1299.63	1299.62	0.617101	20.17	19	28	K	DWWPDQLNVK	I		0	3253.6	L00874_S30.8347.8347.2.dta	497501056	WP_009815254.1	catalase/hydroperoxidase HPI(I)	Roseovarius nubinhibens
L00874_S30	F201971	2586	650.843	2	1299.67	1299.67	-0.00769425	57.21	68	79	K	QAQNAVICGLAR	A	Carbamidomethyl (C) [8]	0	1625.02	L00874_S30.3580.3580.2.dta	497498267	WP_009812465.1	2-isopropylmalate synthase	Roseovarius nubinhibens
L00874_S30	F201971	2587	650.844	2	1299.67	1299.67	1.77737	66.3	68	79	K	QAQNAVICGLAR	A	Carbamidomethyl (C) [8]	0	1614.96	L00874_S30.3550.3550.2.dta	497498267	WP_009812465.1	2-isopropylmalate synthase	Roseovarius nubinhibens
L00874_S30	F201971	2588	650.846	2	1299.68	1299.68	-0.153884	43.21	76	87	R	QLPTASQDAITR	D		0	1343.32	L00874_S30.2749.2749.2.dta	497500911	WP_009815109.1	paraslipin	Roseovarius nubinhibens
L00874_S30	F201971	2589	650.868	2	1299.72	1299.72	-0.133105	34.27	124	135	K	DVVAGLDIMIVR	E		0	3689.41	L00874_S30.9525.9525.2.dta	497499860	WP_009814058.1	3-isopropylmalate dehydrogenase	Roseovarius nubinhibens
L00874_S30	F201971	259	428.274	2	854.534	854.534	0.707988	57.25	372	380	K	LAGGVAVIR	V		0	1416.73	L00874_S30.2960.2960.2.dta	497498977	WP_009813175.1	molecular chaperone GroEL	Roseovarius nubinhibens
L00874_S30	F201971	2590	650.868	2	1299.72	1299.72	0.0669374	73.48	124	135	K	DVVAGLDIMIVR	E		0	3644.29	L00874_S30.9409.9409.2.dta	497499860	WP_009814058.1	3-isopropylmalate dehydrogenase	Roseovarius nubinhibens
L00874_S30	F201971	2591	650.868	2	1299.72	1299.72	0.251592	60.88	124	135	K	DVVAGLDIMIVR	E		0	3655.75	L00874_S30.9440.9440.2.dta	497499860	WP_009814058.1	3-isopropylmalate dehydrogenase	Roseovarius nubinhibens
L00874_S30	F201971	2592	650.869	2	1299.72	1299.72	0.620902	58.1	124	135	K	DVVAGLDIMIVR	E		0	3633.38	L00874_S30.9380.9380.2.dta	497499860	WP_009814058.1	3-isopropylmalate dehydrogenase	Roseovarius nubinhibens
L00874_S30	F201971	2593	651.277	2	1300.54	1300.54	0.537469	45.99	331	342	K	AGGFDEDGVFCK	A	Carbamidomethyl (C) [11]	0	2077.86	L00874_S30.4942.4942.2.dta	750336265	WP_040618184.1	aspartate aminotransferase	Roseovarius nubinhibens
L00874_S30	F201971	2594	651.364	2	1300.71	1300.71	0.0538166	35.78	71	83	R	AALYDLLPAGAAR	N		0	2865.85	L00874_S30.7250.7250.2.dta	750336048	WP_040617967.1	dipeptide epimerase	Roseovarius nubinhibens
L00874_S30	F201971	2595	651.368	2	1300.72	1300.72	-0.192201	44.97	32	43	K	LLGLWAAELMGK	T		0	3699.22	L00874_S30.9551.9551.2.dta	497500506	WP_009814704.1	aldolase	Roseovarius nubinhibens
L00874_S30	F201971	2596	651.369	2	1300.72	1300.72	1.02251	44.27	32	43	K	LLGLWAAELMGK	T		0	3711.41	L00874_S30.9583.9583.2.dta	497500506	WP_009814704.1	aldolase	Roseovarius nubinhibens
L00874_S30	F201971	2597	651.374	2	1300.73	1300.74	-1.3823	26.26	578	589	K	VIREIVETSGAK	V		1	1086.13	L00874_S30.2038.2038.2.dta	497499102	WP_009813300.1	polynucleotide phosphorylase	Roseovarius nubinhibens
L00874_S30	F201971	2598	651.771	2	1301.53	1301.53	0.514012	42.06	290	300	K	MTSDEQAMFDK	S		0	1569.96	L00874_S30.3412.3412.2.dta	497498837	WP_009813035.1	malate dehydrogenase	Roseovarius nubinhibens
L00874_S30	F201971	2599	651.831	2	1301.65	1301.65	0.232014	50.46	130	140	R	DKADLDEIVER	A		1	1756.4	L00874_S30.3977.3977.2.dta	497500932	WP_009815130.1	phosphate ABC transporter ATP-binding protein	Roseovarius nubinhibens
L00874_S30	F201971	26	358.227	2	714.439	714.439	0.13997	29.74	256	262	K	TVGLLGR	K		0	1587.59	L00874_S30.3466.3466.2.dta	497501186	WP_009815384.1	peptide ABC transporter substrate-binding protein	Roseovarius nubinhibens
L00874_S30	F201971	260	428.275	2	854.535	854.534	0.87182	57.71	372	380	K	LAGGVAVIR	V		0	1406.01	L00874_S30.2928.2928.2.dta	497498977	WP_009813175.1	molecular chaperone GroEL	Roseovarius nubinhibens
L00874_S30	F201971	2600	651.831	2	1301.65	1301.65	0.416396	52.18	130	140	R	DKADLDEIVER	A		1	1745.7	L00874_S30.3944.3944.2.dta	497500932	WP_009815130.1	phosphate ABC transporter ATP-binding protein	Roseovarius nubinhibens
L00874_S30	F201971	2601	651.831	2	1301.65	1301.65	1.53805	35.86	130	140	R	DKADLDEIVER	A		1	1735.41	L00874_S30.3912.3912.2.dta	497500932	WP_009815130.1	phosphate ABC transporter ATP-binding protein	Roseovarius nubinhibens
L00874_S30	F201971	2602	651.839	2	1301.66	1301.66	-0.602306	31.9	86	98	R	ELGSSGQLPGMVK	S		0	1894.53	L00874_S30.4396.4396.2.dta	750335847	WP_040617766.1	30S ribosomal protein S14	Roseovarius nubinhibens
L00874_S30	F201971	2605	651.862	2	1301.71	1301.71	0.387951	48.84	37	48	R	NVVLDKSFGAPR	I		1	1466.41	L00874_S30.3102.3102.2.dta	497498977	WP_009813175.1	molecular chaperone GroEL	Roseovarius nubinhibens
L00874_S30	F201971	2606	652.314	2	1302.61	1302.61	0.113618	35.18	551	561	K	FIDDGYDIAFK	I		0	2879.35	L00874_S30.7290.7290.2.dta	497498482	WP_009812680.1	cell division protein FtsH	Roseovarius nubinhibens
L00874_S30	F201971	2607	652.314	2	1302.61	1302.61	0.313217	30.33	551	561	K	FIDDGYDIAFK	I		0	2868.53	L00874_S30.7258.7258.2.dta	497498482	WP_009812680.1	cell division protein FtsH	Roseovarius nubinhibens
L00874_S30	F201971	2608	652.335	2	1302.66	1302.66	-1.37488	23.42	246	258	R	VAGDSLSPAAPYR	V		0	1554.23	L00874_S30.3365.3365.2.dta	497498617	WP_009812815.1	UDP-glucuronate 5-epimerase	Roseovarius nubinhibens
L00874_S30	F201971	2609	652.338	2	1302.66	1302.66	-0.0614128	16.42	377	387	R	DYIIPAPFDPR	L		0	3324.85	L00874_S30.8541.8541.2.dta	750336442	WP_040618361.1	malic enzyme	Roseovarius nubinhibens
L00874_S30	F201971	261	429.738	2	857.461	857.461	-0.0116623	29.05	185	191	R	QLDVLDR	Q		0	1707.56	L00874_S30.3829.3829.2.dta	497498290	WP_009812488.1	glutathione S-transferase	Roseovarius nubinhibens
L00874_S30	F201971	2610	652.338	2	1302.66	1302.66	0.214945	24.83	377	387	R	DYIIPAPFDPR	L		0	3334	L00874_S30.8566.8566.2.dta	750336442	WP_040618361.1	malic enzyme	Roseovarius nubinhibens
L00874_S30	F201971	2611	652.341	2	1302.67	1302.67	-0.168117	59.33	213	224	R	INLTDDAETIAK	K		0	2052.12	L00874_S30.4866.4866.2.dta	497499805	WP_009814003.1	tryptophan--tRNA ligase	Roseovarius nubinhibens
L00874_S30	F201971	2612	652.827	2	1303.64	1303.64	-3.70346	24.18	38	51	R	GEVMGLIGESGAGK	S		0	2103.89	L00874_S30.5019.5019.2.dta	497498156	WP_009812354.1	ABC transporter	Roseovarius nubinhibens
L00874_S30	F201971	2613	652.846	2	1303.68	1303.68	0.44643	54.23	111	123	R	LFSPTGGVGVQDK	Q		0	1822.7	L00874_S30.4180.4180.2.dta	497498050	WP_009812248.1	amidohydrolase	Roseovarius nubinhibens
L00874_S30	F201971	2614	652.846	2	1303.68	1303.68	0.44643	40.17	111	123	R	LFSPTGGVGVQDK	Q		0	1833.82	L00874_S30.4214.4214.2.dta	497498050	WP_009812248.1	amidohydrolase	Roseovarius nubinhibens
L00874_S30	F201971	2615	652.848	2	1303.68	1303.68	0.701859	48.04	107	118	K	TVGEIVMESLAR	I		0	2934.61	L00874_S30.7449.7449.2.dta	497500416	WP_009814614.1	NrdR family transcriptional regulator	Roseovarius nubinhibens
L00874_S30	F201971	2616	652.864	2	1303.71	1303.71	0.195595	50.84	34	45	R	VLDVLAGEGYIR	G		0	2807.53	L00874_S30.7083.7083.2.dta	497498176	WP_009812374.1	30S ribosomal protein S8	Roseovarius nubinhibens
L00874_S30	F201971	2617	652.865	2	1303.71	1303.71	0.655819	84.01	34	45	R	VLDVLAGEGYIR	G		0	2795.29	L00874_S30.7047.7047.2.dta	497498176	WP_009812374.1	30S ribosomal protein S8	Roseovarius nubinhibens
L00874_S30	F201971	2618	652.865	2	1303.71	1303.71	0.931953	87.46	34	45	R	VLDVLAGEGYIR	G		0	2784.57	L00874_S30.7016.7016.2.dta	497498176	WP_009812374.1	30S ribosomal protein S8	Roseovarius nubinhibens
L00874_S30	F201971	262	429.738	2	857.461	857.461	0.758052	25.37	185	191	R	QLDVLDR	Q		0	1716.92	L00874_S30.3857.3857.2.dta	497498290	WP_009812488.1	glutathione S-transferase	Roseovarius nubinhibens
L00874_S30	F201971	2621	653.309	2	1304.6	1304.6	0.0651539	77.6	602	613	K	AMSADELDQVAR	E		0	1844.22	L00874_S30.4246.4246.2.dta	497500804	WP_009815002.1	alanine--tRNA ligase	Roseovarius nubinhibens
L00874_S30	F201971	2622	653.314	2	1304.61	1304.61	-0.437677	64.48	432	445	K	DGATVGVGAGQMSR	V		0	1362.18	L00874_S30.2803.2803.2.dta	497499115	WP_009813313.1	purine biosynthesis protein purH	Roseovarius nubinhibens
L00874_S30	F201971	2623	653.315	2	1304.62	1304.61	0.589446	48.53	432	445	K	DGATVGVGAGQMSR	V		0	1373.34	L00874_S30.2835.2835.2.dta	497499115	WP_009813313.1	purine biosynthesis protein purH	Roseovarius nubinhibens
L00874_S30	F201971	2624	653.338	2	1304.66	1304.66	-2.12238	19.84	509	521	R	VIMSTSSIPGEGK	T		0	1672.83	L00874_S30.3725.3725.2.dta	750336017	WP_040617936.1	chain-length determining protein	Roseovarius nubinhibens
L00874_S30	F201971	2625	653.344	2	1304.67	1304.67	0.193918	21.43	303	315	K	DGLTAPLHPGAEK	Y		0	1325.6	L00874_S30.2698.2698.2.dta	497498413	WP_009812611.1	C4-dicarboxylate ABC transporter substrate-binding protein	Roseovarius nubinhibens
L00874_S30	F201971	2626	653.344	2	1304.67	1304.67	1.12902	22.13	303	315	K	DGLTAPLHPGAEK	Y		0	1314.65	L00874_S30.2666.2666.2.dta	497498413	WP_009812611.1	C4-dicarboxylate ABC transporter substrate-binding protein	Roseovarius nubinhibens
L00874_S30	F201971	2627	653.362	2	1304.71	1304.71	1.10829	57.98	64	76	R	VVAADLSGTGLFR	E		0	2712.68	L00874_S30.6808.6808.2.dta	750335892	WP_040617811.1	translocation protein TolB	Roseovarius nubinhibens
L00874_S30	F201971	2629	653.896	2	1305.78	1305.78	1.18933	29.8	127	139	R	GLADVKAPGIIPR	K		1	1990.99	L00874_S30.4685.4685.2.dta	497500158	WP_009814356.1	ATP synthase subunit alpha	Roseovarius nubinhibens
L00874_S30	F201971	263	429.768	2	857.522	857.522	-0.296202	22	297	304	R	LVDIASIK	Q		0	1956.11	L00874_S30.4579.4579.2.dta	497499512	WP_009813710.1	malyl-CoA lyase	Roseovarius nubinhibens
L00874_S30	F201971	2630	653.897	2	1305.78	1305.78	1.28123	40.22	127	139	R	GLADVKAPGIIPR	K		1	1979.58	L00874_S30.4650.4650.2.dta	497500158	WP_009814356.1	ATP synthase subunit alpha	Roseovarius nubinhibens
L00874_S30	F201971	2631	654.33	2	1306.65	1306.65	-0.0887769	23.77	32	41	R	ELSWLGFNWR	V		0	3770.53	L00874_S30.9735.9735.2.dta	750336287	WP_040618206.1	polyphosphate kinase	Roseovarius nubinhibens
L00874_S30	F201971	2633	654.8	2	1307.59	1307.59	0.142247	47.72	285	295	K	AENYGVYSFMK	E		0	2433.08	L00874_S30.5995.5995.2.dta	497500053	WP_009814251.1	ABC transporter substrate-binding protein	Roseovarius nubinhibens
L00874_S30	F201971	2634	654.8	2	1307.59	1307.59	0.325791	13.28	285	295	K	AENYGVYSFMK	E		0	2455.62	L00874_S30.6060.6060.2.dta	497500053	WP_009814251.1	ABC transporter substrate-binding protein	Roseovarius nubinhibens
L00874_S30	F201971	2635	654.801	2	1307.59	1307.59	0.708175	48.58	285	295	K	AENYGVYSFMK	E		0	2443.72	L00874_S30.6026.6026.2.dta	497500053	WP_009814251.1	ABC transporter substrate-binding protein	Roseovarius nubinhibens
L00874_S30	F201971	2636	654.822	2	1307.63	1307.63	0.566674	47.77	42	52	R	VQNFEGVCISR	K	Carbamidomethyl (C) [8]	0	1859.72	L00874_S30.4293.4293.2.dta	497499581	WP_009813779.1	50S ribosomal protein L19	Roseovarius nubinhibens
L00874_S30	F201971	2637	654.822	2	1307.63	1307.63	0.765508	40.63	42	52	R	VQNFEGVCISR	K	Carbamidomethyl (C) [8]	0	1868.9	L00874_S30.4320.4320.2.dta	497499581	WP_009813779.1	50S ribosomal protein L19	Roseovarius nubinhibens
L00874_S30	F201971	2638	654.825	2	1307.64	1307.64	-0.381605	38.7	155	166	K	ADTYTTLEAPAR	S		0	1577.19	L00874_S30.3434.3434.2.dta	497497834	WP_009812032.1	hypothetical protein, partial	Roseovarius nubinhibens
L00874_S30	F201971	2639	654.825	2	1307.64	1307.64	-0.01453	62.44	155	166	K	ADTYTTLEAPAR	S		0	1597.61	L00874_S30.3496.3496.2.dta	497497834	WP_009812032.1	hypothetical protein, partial	Roseovarius nubinhibens
L00874_S30	F201971	264	429.769	2	857.523	857.522	0.986563	16.43	297	304	R	LVDIASIK	Q		0	1967.08	L00874_S30.4612.4612.2.dta	497499512	WP_009813710.1	malyl-CoA lyase	Roseovarius nubinhibens
L00874_S30	F201971	2640	654.825	2	1307.64	1307.64	0.0772386	63.37	155	166	K	ADTYTTLEAPAR	S		0	1587.07	L00874_S30.3464.3464.2.dta	497497834	WP_009812032.1	hypothetical protein, partial	Roseovarius nubinhibens
L00874_S30	F201971	2641	654.827	2	1307.64	1307.64	0.0107063	41.65	55	66	R	TIAMDSTEGLVR	G	Oxidation (M) [4]	0	1559.72	L00874_S30.3381.3381.2.dta	497500160	WP_009814358.1	ATP synthase subunit beta	Roseovarius nubinhibens
L00874_S30	F201971	2642	654.827	2	1307.64	1307.64	0.102475	51.43	55	66	R	TIAMDSTEGLVR	G	Oxidation (M) [4]	0	1548.9	L00874_S30.3349.3349.2.dta	497500160	WP_009814358.1	ATP synthase subunit beta	Roseovarius nubinhibens
L00874_S30	F201971	2643	654.838	2	1307.66	1307.66	0.466482	47.76	275	285	K	ADEELIYNITK	A		0	2476.44	L00874_S30.6120.6120.2.dta	750336042	WP_040617961.1	immunogenic protein	Roseovarius nubinhibens
L00874_S30	F201971	2644	654.84	2	1307.66	1307.67	-0.731074	63.54	487	499	K	FGAVTIATNMAGR	G		0	2215.39	L00874_S30.5350.5350.2.dta	497499125	WP_009813323.1	preprotein translocase subunit SecA	Roseovarius nubinhibens
L00874_S30	F201971	2645	654.84	2	1307.67	1307.67	0.0183533	68.13	487	499	K	FGAVTIATNMAGR	G		0	2203.5	L00874_S30.5314.5314.2.dta	497499125	WP_009813323.1	preprotein translocase subunit SecA	Roseovarius nubinhibens
L00874_S30	F201971	2646	654.864	2	1307.71	1307.71	0.171291	48.35	382	393	K	LLFAYGEATVPK	V		0	2560.89	L00874_S30.6371.6371.2.dta	497501180	WP_009815378.1	methylmalonyl-CoA carboxyltransferase	Roseovarius nubinhibens
L00874_S30	F201971	2647	654.864	2	1307.71	1307.71	0.263055	41.9	382	393	K	LLFAYGEATVPK	V		0	2572.91	L00874_S30.6406.6406.2.dta	497501180	WP_009815378.1	methylmalonyl-CoA carboxyltransferase	Roseovarius nubinhibens
L00874_S30	F201971	2648	655.317	2	1308.62	1308.62	0.257523	66.32	131	143	K	SAGVESFADLEGK	T		0	2257.03	L00874_S30.5473.5473.2.dta	497498013	WP_009812211.1	immunogenic protein	Roseovarius nubinhibens
L00874_S30	F201971	2649	655.318	2	1308.62	1308.62	0.823005	69.14	131	143	K	SAGVESFADLEGK	T		0	2268.1	L00874_S30.5505.5505.2.dta	497498013	WP_009812211.1	immunogenic protein	Roseovarius nubinhibens
L00874_S30	F201971	265	430.755	2	859.495	859.495	-0.239676	27.38	282	288	R	QMSLLLR	R		0	2108.73	L00874_S30.5033.5033.2.dta	497500158	WP_009814356.1	ATP synthase subunit alpha	Roseovarius nubinhibens
L00874_S30	F201971	2650	655.318	2	1308.62	1308.62	1.0981	65.06	131	143	K	SAGVESFADLEGK	T		0	2247.45	L00874_S30.5445.5445.2.dta	497498013	WP_009812211.1	immunogenic protein	Roseovarius nubinhibens
L00874_S30	F201971	2651	655.338	2	1308.66	1308.66	1.13475	18.67	346	357	R	LGATPEQVAHMR	E		0	1153.63	L00874_S30.2218.2218.2.dta	497499576	WP_009813774.1	aromatic amino acid aminotransferase	Roseovarius nubinhibens
L00874_S30	F201971	2652	655.364	2	1308.71	1308.71	-0.774042	48.89	201	212	R	ALSNDILHGITR	A		0	2038.3	L00874_S30.4825.4825.2.dta	497499508	WP_009813706.1	D-amino acid aminotransferase	Roseovarius nubinhibens
L00874_S30	F201971	2653	655.365	2	1308.71	1308.71	-0.40727	37.42	201	212	R	ALSNDILHGITR	A		0	2050.35	L00874_S30.4861.4861.2.dta	497499508	WP_009813706.1	D-amino acid aminotransferase	Roseovarius nubinhibens
L00874_S30	F201971	2654	655.857	2	1309.7	1309.7	-0.421471	35.07	268	279	K	VTVTPHIASETR	A		0	873.351	L00874_S30.1493.1493.2.dta	497498382	WP_009812580.1	glyoxylate/hydroxypyruvate reductase A	Roseovarius nubinhibens
L00874_S30	F201971	2655	655.857	2	1309.7	1309.7	0.219898	30.76	268	279	K	VTVTPHIASETR	A		0	863.048	L00874_S30.1467.1467.2.dta	497498382	WP_009812580.1	glyoxylate/hydroxypyruvate reductase A	Roseovarius nubinhibens
L00874_S30	F201971	2657	655.859	2	1309.7	1309.7	-0.209971	14.3	644	654	R	WISPLPEEALR	A		0	2815.48	L00874_S30.7106.7106.2.dta	497501202	WP_009815400.1	MFS transporter	Roseovarius nubinhibens
L00874_S30	F201971	2658	656.849	2	1311.68	1311.68	0.325536	39.59	1053	1063	K	NATSILDYIFR	E		0	3916.34	L00874_S30.10104.10104.2.dta	750336193	WP_040618112.1	ribonucleotide-diphosphate reductase subunit alpha	Roseovarius nubinhibens
L00874_S30	F201971	2659	657.31	2	1312.61	1312.6	0.427394	58.31	192	202	R	NDVDYASNFLR	M		0	2554.74	L00874_S30.6352.6352.2.dta	750336668	WP_040618587.1	type II citrate synthase	Roseovarius nubinhibens
L00874_S30	F201971	266	430.755	2	859.495	859.495	0.0395581	29.22	12	19	R	MLSLGLAR	V		0	2163.19	L00874_S30.5195.5195.2.dta	497500394	WP_009814592.1	fructose 1,6-bisphosphatase	Roseovarius nubinhibens
L00874_S30	F201971	2660	657.31	2	1312.61	1312.6	1.26542	57.77	192	202	R	NDVDYASNFLR	M		0	2544.27	L00874_S30.6320.6320.2.dta	750336668	WP_040618587.1	type II citrate synthase	Roseovarius nubinhibens
L00874_S30	F201971	2661	657.327	2	1312.64	1312.64	-0.800676	33.16	87	97	R	LTQEDGKYFGR	G		1	1077.35	L00874_S30.2015.2015.2.dta	497499909	WP_009814107.1	acetylornithine deacetylase	Roseovarius nubinhibens
L00874_S30	F201971	2662	657.328	2	1312.64	1312.64	-0.145508	61.18	87	97	R	LTQEDGKYFGR	G		1	1063.75	L00874_S30.1979.1979.2.dta	497499909	WP_009814107.1	acetylornithine deacetylase	Roseovarius nubinhibens
L00874_S30	F201971	2664	657.369	2	1312.72	1312.72	0.0479918	50.91	188	199	K	AQAEDLLLAEIK	A		0	2936.57	L00874_S30.7454.7454.2.dta	497498759	WP_009812957.1	class I fructose-bisphosphate aldolase	Roseovarius nubinhibens
L00874_S30	F201971	2665	657.375	2	1312.73	1312.74	-0.234625	38.63	318	328	K	LAINREELVEK	I		1	1319.93	L00874_S30.2681.2681.2.dta	750335843	WP_040617762.1	peptide ABC transporter substrate-binding protein	Roseovarius nubinhibens
L00874_S30	F201971	2666	657.375	2	1312.74	1312.74	0.237672	25.75	318	328	K	LAINREELVEK	I		1	1309.91	L00874_S30.2652.2652.2.dta	750335843	WP_040617762.1	peptide ABC transporter substrate-binding protein	Roseovarius nubinhibens
L00874_S30	F201971	2667	657.375	2	1312.74	1312.74	0.420496	34.09	318	328	K	LAINREELVEK	I		1	1331.51	L00874_S30.2715.2715.2.dta	750335843	WP_040617762.1	peptide ABC transporter substrate-binding protein	Roseovarius nubinhibens
L00874_S30	F201971	2668	657.375	2	1312.74	1312.74	0.489055	49.65	145	156	R	IVNDETVAALIR	Q		0	2581.33	L00874_S30.6430.6430.2.dta	497501021	WP_009815219.1	delta-aminolevulinic acid dehydratase	Roseovarius nubinhibens
L00874_S30	F201971	267	430.755	2	859.495	859.495	0.109367	46.17	282	288	R	QMSLLLR	R		0	2129.57	L00874_S30.5096.5096.2.dta	497500158	WP_009814356.1	ATP synthase subunit alpha	Roseovarius nubinhibens
L00874_S30	F201971	2672	657.388	2	1312.76	1312.76	0.312319	38.18	8	19	K	SLLKDPSLLAEK	S		1	1835.28	L00874_S30.4218.4218.2.dta	750336552	WP_040618471.1	NAD-dependent succinate-semialdehyde dehydrogenase	Roseovarius nubinhibens
L00874_S30	F201971	2673	657.388	2	1312.76	1312.76	0.483714	37.7	246	257	K	IVKGETPEILSK	T		1	1147.62	L00874_S30.2202.2202.2.dta	750336126	WP_040618045.1	ATP-dependent Clp protease ATP-binding subunit ClpA	Roseovarius nubinhibens
L00874_S30	F201971	2674	657.388	2	1312.76	1312.76	0.876017	50.99	8	19	K	SLLKDPSLLAEK	S		1	1845.13	L00874_S30.4248.4248.2.dta	750336552	WP_040618471.1	NAD-dependent succinate-semialdehyde dehydrogenase	Roseovarius nubinhibens
L00874_S30	F201971	2675	657.388	2	1312.76	1312.76	1.42448	46.93	8	19	K	SLLKDPSLLAEK	S		1	1856.19	L00874_S30.4282.4282.2.dta	750336552	WP_040618471.1	NAD-dependent succinate-semialdehyde dehydrogenase	Roseovarius nubinhibens
L00874_S30	F201971	2676	657.804	2	1313.59	1313.59	-0.145403	49.86	187	197	R	GSWLDFEFDAK	D		0	3496.18	L00874_S30.9015.9015.2.dta	497498207	WP_009812405.1	DNA-directed RNA polymerase subunit beta	Roseovarius nubinhibens
L00874_S30	F201971	2677	657.804	2	1313.59	1313.59	-0.145403	26.79	187	197	R	GSWLDFEFDAK	D		0	3508.6	L00874_S30.9046.9046.2.dta	497498207	WP_009812405.1	DNA-directed RNA polymerase subunit beta	Roseovarius nubinhibens
L00874_S30	F201971	2678	657.804	2	1313.59	1313.59	0.966053	52.32	187	197	R	GSWLDFEFDAK	D		0	3487.18	L00874_S30.8991.8991.2.dta	497498207	WP_009812405.1	DNA-directed RNA polymerase subunit beta	Roseovarius nubinhibens
L00874_S30	F201971	2679	657.811	2	1313.61	1313.61	-0.208586	50.01	236	247	K	ELGFDMVGGAYR	G		0	2810.26	L00874_S30.7091.7091.2.dta	750336161	WP_040618080.1	C4-dicarboxylate ABC transporter substrate-binding protein	Roseovarius nubinhibens
L00874_S30	F201971	268	430.755	2	859.495	859.495	0.318792	37.71	282	288	R	QMSLLLR	R		0	2119.19	L00874_S30.5064.5064.2.dta	497500158	WP_009814356.1	ATP synthase subunit alpha	Roseovarius nubinhibens
L00874_S30	F201971	2680	657.811	2	1313.61	1313.61	0.720154	64.45	236	247	K	ELGFDMVGGAYR	G		0	2798.87	L00874_S30.7058.7058.2.dta	750336161	WP_040618080.1	C4-dicarboxylate ABC transporter substrate-binding protein	Roseovarius nubinhibens
L00874_S30	F201971	2681	657.82	2	1313.63	1313.63	0.776477	41.9	263	273	R	FATSDLNDLYR	R		0	2463.44	L00874_S30.6083.6083.2.dta	497498206	WP_009812404.1	DNA-directed RNA polymerase subunit beta'	Roseovarius nubinhibens
L00874_S30	F201971	2682	657.836	2	1313.66	1313.66	-0.131693	99.45	68	79	R	QEIAEAIADQAR	E		0	1912.38	L00874_S30.4448.4448.2.dta	497500316	WP_009814514.1	aminotransferase	Roseovarius nubinhibens
L00874_S30	F201971	2683	657.836	2	1313.66	1313.66	0.142351	54.25	68	79	R	QEIAEAIADQAR	E		0	1901.94	L00874_S30.4418.4418.2.dta	497500316	WP_009814514.1	aminotransferase	Roseovarius nubinhibens
L00874_S30	F201971	2684	657.838	2	1313.66	1313.66	-2.43137	41.5	311	322	K	VPAEAMALVEER	T		0	2317.94	L00874_S30.5653.5653.2.dta	497500053	WP_009814251.1	ABC transporter substrate-binding protein	Roseovarius nubinhibens
L00874_S30	F201971	2685	657.84	2	1313.67	1313.66	0.0806903	83.74	311	322	K	VPAEAMALVEER	T		0	2296.02	L00874_S30.5586.5586.2.dta	497500053	WP_009814251.1	ABC transporter substrate-binding protein	Roseovarius nubinhibens
L00874_S30	F201971	2686	657.84	2	1313.67	1313.66	0.263385	84.11	311	322	K	VPAEAMALVEER	T		0	2306.21	L00874_S30.5617.5617.2.dta	497500053	WP_009814251.1	ABC transporter substrate-binding protein	Roseovarius nubinhibens
L00874_S30	F201971	2687	657.855	2	1313.69	1313.69	0.669106	66.52	268	279	R	IVAISNLQDEGR	T		0	1869.82	L00874_S30.4323.4323.2.dta	750336166	WP_040618085.1	Fis family transcriptional regulator	Roseovarius nubinhibens
L00874_S30	F201971	2688	657.855	2	1313.69	1313.69	0.775675	72.58	268	279	R	IVAISNLQDEGR	T		0	1880.94	L00874_S30.4356.4356.2.dta	750336166	WP_040618085.1	Fis family transcriptional regulator	Roseovarius nubinhibens
L00874_S30	F201971	2689	658.319	2	1314.62	1314.62	0.170391	84	363	376	R	AGENGMEAAGPLAK	N		0	1382.01	L00874_S30.2859.2859.2.dta	497500112	WP_009814310.1	aspartate--tRNA(Asp/Asn) ligase	Roseovarius nubinhibens
L00874_S30	F201971	269	430.755	2	859.495	859.495	0.318792	43.46	12	19	R	MLSLGLAR	V		0	2173.36	L00874_S30.5225.5225.2.dta	497500394	WP_009814592.1	fructose 1,6-bisphosphatase	Roseovarius nubinhibens
L00874_S30	F201971	2690	658.32	2	1314.62	1314.62	0.642009	79.49	363	376	R	AGENGMEAAGPLAK	N		0	1370.77	L00874_S30.2828.2828.2.dta	497500112	WP_009814310.1	aspartate--tRNA(Asp/Asn) ligase	Roseovarius nubinhibens
L00874_S30	F201971	2691	658.324	2	1314.63	1314.63	1.497	40.02	158	169	K	AAGLYMICTTSK	H	Carbamidomethyl (C) [8]	0	2061.21	L00874_S30.4893.4893.2.dta	497499408	WP_009813606.1	branched-chain amino acid aminotransferase	Roseovarius nubinhibens
L00874_S30	F201971	2692	658.336	2	1314.66	1314.66	1.00635	74.78	36	48	R	FVSVTYGAGGTTR	Q		0	1562.08	L00874_S30.3388.3388.2.dta	497499495	WP_009813693.1	5,10-methylenetetrahydrofolate reductase	Roseovarius nubinhibens
L00874_S30	F201971	2693	658.35	2	1314.68	1314.69	-0.470835	48.44	32	42	K	LKEAQPEIEMK	G		1	982.858	L00874_S30.1769.1769.2.dta	497498937	WP_009813135.1	trigger factor	Roseovarius nubinhibens
L00874_S30	F201971	2694	658.35	2	1314.69	1314.69	-0.105729	37.59	32	42	K	LKEAQPEIEMK	G		1	1016.67	L00874_S30.1856.1856.2.dta	497498937	WP_009813135.1	trigger factor	Roseovarius nubinhibens
L00874_S30	F201971	2695	658.35	2	1314.69	1314.69	-0.0144521	47.34	32	42	K	LKEAQPEIEMK	G		1	993.279	L00874_S30.1796.1796.2.dta	497498937	WP_009813135.1	trigger factor	Roseovarius nubinhibens
L00874_S30	F201971	2696	658.35	2	1314.69	1314.69	0.365867	52.85	32	42	K	LKEAQPEIEMK	G		1	1004.99	L00874_S30.1826.1826.2.dta	497498937	WP_009813135.1	trigger factor	Roseovarius nubinhibens
L00874_S30	F201971	2697	658.37	2	1314.73	1314.73	0.192436	68.94	329	341	K	KVTGNITDAALGR	A		1	1202.7	L00874_S30.2351.2351.2.dta	497499721	WP_009813919.1	serine hydroxymethyltransferase	Roseovarius nubinhibens
L00874_S30	F201971	2698	658.37	2	1314.73	1314.73	0.283709	57.03	329	341	K	KVTGNITDAALGR	A		1	1237.99	L00874_S30.2449.2449.2.dta	497499721	WP_009813919.1	serine hydroxymethyltransferase	Roseovarius nubinhibens
L00874_S30	F201971	2699	658.37	2	1314.73	1314.73	0.466257	82.8	329	341	K	KVTGNITDAALGR	A		1	1213.09	L00874_S30.2380.2380.2.dta	497499721	WP_009813919.1	serine hydroxymethyltransferase	Roseovarius nubinhibens
L00874_S30	F201971	27	358.227	2	714.439	714.439	0.41991	24.01	256	262	K	TVGLLGR	K		0	1566.95	L00874_S30.3403.3403.2.dta	497501186	WP_009815384.1	peptide ABC transporter substrate-binding protein	Roseovarius nubinhibens
L00874_S30	F201971	270	430.755	2	859.495	859.495	0.598026	25.57	282	288	R	QMSLLLR	R		0	2140.49	L00874_S30.5129.5129.2.dta	497500158	WP_009814356.1	ATP synthase subunit alpha	Roseovarius nubinhibens
L00874_S30	F201971	2700	658.371	2	1314.73	1314.73	0.831352	95.9	329	341	K	KVTGNITDAALGR	A		1	1224.79	L00874_S30.2412.2412.2.dta	497499721	WP_009813919.1	serine hydroxymethyltransferase	Roseovarius nubinhibens
L00874_S30	F201971	2702	658.838	2	1315.66	1315.66	-0.348114	63.1	118	130	K	AEIQADLDAATAK	A		0	1719.81	L00874_S30.3865.3865.2.dta	750336058	WP_040617977.1	ATP F0F1 synthase subunit B'	Roseovarius nubinhibens
L00874_S30	F201971	2703	658.838	2	1315.66	1315.66	-0.165696	82.63	118	130	K	AEIQADLDAATAK	A		0	1730.66	L00874_S30.3898.3898.2.dta	750336058	WP_040617977.1	ATP F0F1 synthase subunit B'	Roseovarius nubinhibens
L00874_S30	F201971	2705	659.317	2	1316.62	1316.62	-0.840029	51.65	11	22	K	EGVDQETVDAVR	E		0	1459.12	L00874_S30.3081.3081.2.dta	497501012	WP_009815210.1	Fe-S cluster assembly protein SufB	Roseovarius nubinhibens
L00874_S30	F201971	2706	659.318	2	1316.62	1316.62	0.0865853	52.16	11	22	K	EGVDQETVDAVR	E		0	1471.07	L00874_S30.3115.3115.2.dta	497501012	WP_009815210.1	Fe-S cluster assembly protein SufB	Roseovarius nubinhibens
L00874_S30	F201971	2707	659.346	2	1316.68	1316.68	0.502022	44.45	32	43	K	AICEAVGIDLTR	R	Carbamidomethyl (C) [3]	0	2360.6	L00874_S30.5780.5780.2.dta	497498167	WP_009812365.1	30S ribosomal protein S13	Roseovarius nubinhibens
L00874_S30	F201971	2709	659.834	2	1317.65	1317.65	0.179865	19.42	2	12	M	SDLVTDREIDR	S		1	1181.45	L00874_S30.2293.2293.2.dta	750335956	WP_040617875.1	ABC transporter ATP-binding protein	Roseovarius nubinhibens
L00874_S30	F201971	2710	659.855	2	1317.7	1317.7	0.0417395	57.16	176	187	K	TAIALDTMLNQK	S		0	2471	L00874_S30.6104.6104.2.dta	497500158	WP_009814356.1	ATP synthase subunit alpha	Roseovarius nubinhibens
L00874_S30	F201971	2711	659.855	2	1317.7	1317.7	0.0978981	76.55	142	154	K	VGTVTMDVAQAVK	G		0	1952.36	L00874_S30.4568.4568.2.dta	497498210	WP_009812408.1	50S ribosomal protein L1	Roseovarius nubinhibens
L00874_S30	F201971	2712	659.856	2	1317.7	1317.7	0.223876	80.04	176	187	K	TAIALDTMLNQK	S		0	2481.91	L00874_S30.6136.6136.2.dta	497500158	WP_009814356.1	ATP synthase subunit alpha	Roseovarius nubinhibens
L00874_S30	F201971	2713	659.856	2	1317.7	1317.7	0.314944	68.86	176	187	K	TAIALDTMLNQK	S		0	2492.95	L00874_S30.6168.6168.2.dta	497500158	WP_009814356.1	ATP synthase subunit alpha	Roseovarius nubinhibens
L00874_S30	F201971	2714	659.856	2	1317.7	1317.7	0.553238	89.61	142	154	K	VGTVTMDVAQAVK	G		0	1963.27	L00874_S30.4600.4600.2.dta	497498210	WP_009812408.1	50S ribosomal protein L1	Roseovarius nubinhibens
L00874_S30	F201971	2715	659.856	2	1317.7	1317.7	1.57016	81.4	142	154	K	VGTVTMDVAQAVK	G		0	1973.72	L00874_S30.4632.4632.2.dta	497498210	WP_009812408.1	50S ribosomal protein L1	Roseovarius nubinhibens
L00874_S30	F201971	2716	659.858	2	1317.7	1317.7	-0.558548	40.16	2	13	M	SDTVLEATLLEK	A		0	2660.93	L00874_S30.6658.6658.2.dta	750336054	WP_040617973.1	hypothetical protein	Roseovarius nubinhibens
L00874_S30	F201971	2717	659.859	2	1317.7	1317.7	0.367306	58.24	2	13	M	SDTVLEATLLEK	A		0	2671.41	L00874_S30.6688.6688.2.dta	750336054	WP_040617973.1	hypothetical protein	Roseovarius nubinhibens
L00874_S30	F201971	2718	659.859	2	1317.7	1317.7	0.458373	34.01	2	13	M	SDTVLEATLLEK	A		0	2683.28	L00874_S30.6723.6723.2.dta	750336054	WP_040617973.1	hypothetical protein	Roseovarius nubinhibens
L00874_S30	F201971	2719	660.316	2	1318.62	1318.62	-0.235094	34.81	439	450	R	EEADQVVAATMR	A		0	1881.6	L00874_S30.4358.4358.2.dta	497500316	WP_009814514.1	aminotransferase	Roseovarius nubinhibens
L00874_S30	F201971	272	430.766	2	859.517	859.517	0.279227	34.71	373	379	K	ILNIYPK	K		0	1811.64	L00874_S30.4147.4147.2.dta	497500534	WP_009814732.1	phenylhydantoinase	Roseovarius nubinhibens
L00874_S30	F201971	2720	660.317	2	1318.62	1318.62	0.0379185	46.94	439	450	R	EEADQVVAATMR	A		0	1867.08	L00874_S30.4315.4315.2.dta	497500316	WP_009814514.1	aminotransferase	Roseovarius nubinhibens
L00874_S30	F201971	2721	660.341	2	1318.67	1318.67	0.277553	56.53	331	341	K	AQAIFNEVNWK	-		0	2434.01	L00874_S30.5998.5998.2.dta	750335947	WP_040617866.1	Fe(3+) ABC transporter substrate-binding protein	Roseovarius nubinhibens
L00874_S30	F201971	2722	660.353	2	1318.69	1318.69	0.37158	32.91	245	256	K	VSQMVTVADLTR	T		0	2301.67	L00874_S30.5603.5603.2.dta	497497906	WP_009812104.1	aerobic cobaltochelatase subunit CobS	Roseovarius nubinhibens
L00874_S30	F201971	2723	660.353	2	1318.69	1318.69	0.46258	51.08	245	256	K	VSQMVTVADLTR	T		0	2312.43	L00874_S30.5636.5636.2.dta	497497906	WP_009812104.1	aerobic cobaltochelatase subunit CobS	Roseovarius nubinhibens
L00874_S30	F201971	2724	660.364	2	1318.71	1318.71	0.262377	47.4	119	129	R	EDILTLLEAFR	Q		0	4579.84	L00874_S30.11684.11684.2.dta	497498762	WP_009812960.1	protein-tyrosine phosphatase	Roseovarius nubinhibens
L00874_S30	F201971	2725	660.364	2	1318.71	1318.71	0.251002	31.82	321	333	R	FGSDKLVDALAAL	-		1	3702.13	L00874_S30.9559.9559.2.dta	497499510	WP_009813708.1	hypothetical protein	Roseovarius nubinhibens
L00874_S30	F201971	2726	660.365	2	1318.71	1318.71	1.17615	49.37	321	333	R	FGSDKLVDALAAL	-		1	3679.64	L00874_S30.9499.9499.2.dta	497499510	WP_009813708.1	hypothetical protein	Roseovarius nubinhibens
L00874_S30	F201971	2727	660.365	2	1318.72	1318.71	1.37331	45.23	321	333	R	FGSDKLVDALAAL	-		1	3690.18	L00874_S30.9527.9527.2.dta	497499510	WP_009813708.1	hypothetical protein	Roseovarius nubinhibens
L00874_S30	F201971	2728	660.377	2	1318.74	1318.74	-0.654413	38.19	4	16	K	FALIGAAGYIAPR	H		0	2889.36	L00874_S30.7319.7319.2.dta	497498545	WP_009812743.1	oxidoreductase	Roseovarius nubinhibens
L00874_S30	F201971	2729	660.384	2	1318.75	1318.75	0.198673	57.28	50	62	K	SLTSLAVMGLLSK	G		0	3435.1	L00874_S30.8849.8849.2.dta	497500090	WP_009814288.1	peptide ABC transporter substrate-binding protein	Roseovarius nubinhibens
L00874_S30	F201971	273	430.766	2	859.517	859.517	0.349033	22.18	373	379	K	ILNIYPK	K		0	1822.15	L00874_S30.4178.4178.2.dta	497500534	WP_009814732.1	phenylhydantoinase	Roseovarius nubinhibens
L00874_S30	F201971	2730	660.384	2	1318.75	1318.75	0.380663	75.78	50	62	K	SLTSLAVMGLLSK	G		0	3411.84	L00874_S30.8782.8782.2.dta	497500090	WP_009814288.1	peptide ABC transporter substrate-binding protein	Roseovarius nubinhibens
L00874_S30	F201971	2731	660.384	2	1318.75	1318.75	0.471658	68.67	50	62	K	SLTSLAVMGLLSK	G		0	3422.65	L00874_S30.8813.8813.2.dta	497500090	WP_009814288.1	peptide ABC transporter substrate-binding protein	Roseovarius nubinhibens
L00874_S30	F201971	2732	660.384	2	1318.75	1318.75	0.850804	78.61	50	62	K	SLTSLAVMGLLSK	G		0	3400.89	L00874_S30.8751.8751.2.dta	497500090	WP_009814288.1	peptide ABC transporter substrate-binding protein	Roseovarius nubinhibens
L00874_S30	F201971	2734	660.801	2	1319.59	1319.59	0.690368	20.77	467	476	R	QIAFYDFECK	L	Carbamidomethyl (C) [9]	0	2649.65	L00874_S30.6626.6626.2.dta	497497835	WP_009812033.1	oligoendopeptidase F, partial	Roseovarius nubinhibens
L00874_S30	F201971	2735	660.826	2	1319.64	1319.64	-1.08439	62.66	123	135	K	DAGIASLDDMKGK	V		1	1675.23	L00874_S30.3732.3732.2.dta	497499083	WP_009813281.1	phosphonate ABC transporter substrate-binding protein	Roseovarius nubinhibens
L00874_S30	F201971	2736	660.827	2	1319.64	1319.64	0.491801	68.15	123	135	K	DAGIASLDDMKGK	V		1	1695.52	L00874_S30.3793.3793.2.dta	497499083	WP_009813281.1	phosphonate ABC transporter substrate-binding protein	Roseovarius nubinhibens
L00874_S30	F201971	2737	660.827	2	1319.64	1319.64	0.673669	66.84	123	135	K	DAGIASLDDMKGK	V		1	1684.95	L00874_S30.3761.3761.2.dta	497499083	WP_009813281.1	phosphonate ABC transporter substrate-binding protein	Roseovarius nubinhibens
L00874_S30	F201971	2738	660.836	2	1319.66	1319.66	-0.218239	80.13	36	49	R	GETLSIVGESGSGK	S		0	1639.02	L00874_S30.3622.3622.2.dta	497500090	WP_009814288.1	peptide ABC transporter substrate-binding protein	Roseovarius nubinhibens
L00874_S30	F201971	2739	660.85	2	1319.69	1319.68	2.26418	33.08	427	439	R	SIGGTVFSDGKPR	F		0	1190.14	L00874_S30.2317.2317.2.dta	497499917	WP_009814115.1	3-phosphoglycerate dehydrogenase	Roseovarius nubinhibens
L00874_S30	F201971	274	431.245	2	860.476	860.476	0.0488102	14.32	457	463	K	SLIEFPR	V		0	2323.69	L00874_S30.5670.5670.2.dta	750336643	WP_040618562.1	acyl-CoA dehydrogenase	Roseovarius nubinhibens
L00874_S30	F201971	2740	660.904	2	1319.79	1319.79	0.603883	21.82	685	697	R	LTGPANILVVPAR	H		0	2547.75	L00874_S30.6331.6331.2.dta	750336442	WP_040618361.1	malic enzyme	Roseovarius nubinhibens
L00874_S30	F201971	2741	661.323	2	1320.63	1320.63	0.148414	41.19	392	403	K	TGDLGVFDVENR	K		0	2553.26	L00874_S30.6348.6348.2.dta	497500481	WP_009814679.1	transketolase	Roseovarius nubinhibens
L00874_S30	F201971	2742	661.323	2	1320.63	1320.63	0.23928	45.75	392	403	K	TGDLGVFDVENR	K		0	2563.57	L00874_S30.6379.6379.2.dta	497500481	WP_009814679.1	transketolase	Roseovarius nubinhibens
L00874_S30	F201971	2743	661.334	2	1320.65	1320.65	0.123424	44.5	29	39	R	SIMNFPIGWEK	Q		0	3165.66	L00874_S30.8103.8103.2.dta	497500295	WP_009814493.1	class II fumarate hydratase	Roseovarius nubinhibens
L00874_S30	F201971	2744	661.334	2	1320.65	1320.65	0.214288	34.81	29	39	R	SIMNFPIGWEK	Q		0	3154.5	L00874_S30.8071.8071.2.dta	497500295	WP_009814493.1	class II fumarate hydratase	Roseovarius nubinhibens
L00874_S30	F201971	2745	661.334	2	1320.65	1320.65	0.305152	20.17	29	39	R	SIMNFPIGWEK	Q		0	3178.94	L00874_S30.8140.8140.2.dta	497500295	WP_009814493.1	class II fumarate hydratase	Roseovarius nubinhibens
L00874_S30	F201971	2746	661.335	2	1320.66	1320.65	1.04721	16.86	29	39	R	SIMNFPIGWEK	Q		0	3145.69	L00874_S30.8047.8047.2.dta	497500295	WP_009814493.1	class II fumarate hydratase	Roseovarius nubinhibens
L00874_S30	F201971	2747	661.353	2	1320.69	1320.69	-0.130235	76.68	135	146	R	VTLEEAFSGLQK	N		0	2845.13	L00874_S30.7191.7191.2.dta	497499517	WP_009813715.1	molecular chaperone DnaJ	Roseovarius nubinhibens
L00874_S30	F201971	2748	661.361	2	1320.71	1320.71	-0.231694	40.78	154	164	K	FVNLVTSDIWK	A		0	3134.16	L00874_S30.8015.8015.2.dta	497498613	WP_009812811.1	C4-dicarboxylate ABC transporter	Roseovarius nubinhibens
L00874_S30	F201971	2749	661.846	2	1321.68	1321.67	2.26153	32.11	597	609	R	IALGEVGQHGEGR	D		0	1046.97	L00874_S30.1935.1935.2.dta	497501202	WP_009815400.1	MFS transporter	Roseovarius nubinhibens
L00874_S30	F201971	275	431.743	2	861.471	861.471	-0.199659	24.96	67	73	R	VAEQFLR	K		0	1503.46	L00874_S30.3212.3212.2.dta	497500809	WP_009815007.1	single-stranded DNA-binding protein	Roseovarius nubinhibens
L00874_S30	F201971	2750	662.315	2	1322.61	1322.61	0.136094	61.22	207	218	R	ADGSWDLIFDGK	V		0	3347.14	L00874_S30.8602.8602.2.dta	750336104	WP_040618023.1	ribonucleotide reductase	Roseovarius nubinhibens
L00874_S30	F201971	2751	662.315	2	1322.62	1322.61	0.604863	38.17	207	218	R	ADGSWDLIFDGK	V		0	3336.65	L00874_S30.8573.8573.2.dta	750336104	WP_040618023.1	ribonucleotide reductase	Roseovarius nubinhibens
L00874_S30	F201971	2752	662.409	2	1322.8	1322.8	0.0430903	72.71	98	109	K	INNVLGQILLAR	R		0	3249.38	L00874_S30.8335.8335.2.dta	750336173	WP_040618092.1	tryptophan synthase subunit beta	Roseovarius nubinhibens
L00874_S30	F201971	2753	662.41	2	1322.8	1322.8	0.965374	56.33	98	109	K	INNVLGQILLAR	R		0	3239.6	L00874_S30.8308.8308.2.dta	750336173	WP_040618092.1	tryptophan synthase subunit beta	Roseovarius nubinhibens
L00874_S30	F201971	2754	662.812	2	1323.61	1323.61	-2.20382	37.7	211	221	R	YNAMVQDEQVK	L		0	1173.7	L00874_S30.2272.2272.2.dta	497500066	WP_009814264.1	hypothetical protein	Roseovarius nubinhibens
L00874_S30	F201971	2755	662.814	2	1323.61	1323.61	-0.0883944	34.92	211	221	R	YNAMVQDEQVK	L		0	1187.94	L00874_S30.2311.2311.2.dta	497500066	WP_009814264.1	hypothetical protein	Roseovarius nubinhibens
L00874_S30	F201971	2756	662.846	2	1323.68	1323.68	-0.435151	54.92	287	297	R	TLVDEHEVQVR	K		0	1235.01	L00874_S30.2441.2441.2.dta	497498701	WP_009812899.1	ABC transporter substrate-binding protein	Roseovarius nubinhibens
L00874_S30	F201971	2757	662.865	2	1323.72	1323.71	0.410209	22.94	1024	1036	R	ALILPGPTGESNR	L		0	2004.1	L00874_S30.4724.4724.2.dta	497499490	WP_009813688.1	bifunctional PutA protein	Roseovarius nubinhibens
L00874_S30	F201971	276	431.743	2	861.471	861.471	-0.0603619	31.1	67	73	R	VAEQFLR	K		0	1513.86	L00874_S30.3243.3243.2.dta	497500809	WP_009815007.1	single-stranded DNA-binding protein	Roseovarius nubinhibens
L00874_S30	F201971	2762	663.311	2	1324.61	1324.61	0.00301976	46.99	475	485	R	SVGELMENQYR	V		0	1798.31	L00874_S30.4106.4106.2.dta	497498207	WP_009812405.1	DNA-directed RNA polymerase subunit beta	Roseovarius nubinhibens
L00874_S30	F201971	2763	663.312	2	1324.61	1324.61	0.652268	58.56	475	485	R	SVGELMENQYR	V		0	1787.94	L00874_S30.4074.4074.2.dta	497498207	WP_009812405.1	DNA-directed RNA polymerase subunit beta	Roseovarius nubinhibens
L00874_S30	F201971	2764	663.334	2	1324.65	1324.65	1.14898	78.74	311	323	R	GMYAAMLAVEAAK	T		0	2709.24	L00874_S30.6798.6798.2.dta	497499003	WP_009813201.1	ABC transporter permease	Roseovarius nubinhibens
L00874_S30	F201971	2765	663.334	2	1324.65	1324.65	1.43585	56.81	311	323	R	GMYAAMLAVEAAK	T		0	2699.73	L00874_S30.6771.6771.2.dta	497499003	WP_009813201.1	ABC transporter permease	Roseovarius nubinhibens
L00874_S30	F201971	2766	663.335	2	1324.65	1324.65	2.26626	32.17	311	323	R	GMYAAMLAVEAAK	T		0	2721.89	L00874_S30.6835.6835.2.dta	497499003	WP_009813201.1	ABC transporter permease	Roseovarius nubinhibens
L00874_S30	F201971	2767	663.34	2	1324.66	1324.67	-1.26296	36.22	35	46	R	YFDNVTPITGAK	V		0	2135.71	L00874_S30.5115.5115.2.dta	497497961	WP_009812159.1	aldehyde dehydrogenase	Roseovarius nubinhibens
L00874_S30	F201971	2768	663.341	2	1324.67	1324.67	0.488425	47	35	46	R	YFDNVTPITGAK	V		0	2124.92	L00874_S30.5082.5082.2.dta	497497961	WP_009812159.1	aldehyde dehydrogenase	Roseovarius nubinhibens
L00874_S30	F201971	2769	663.341	2	1324.67	1324.67	1.31882	48.04	35	46	R	YFDNVTPITGAK	V		0	2115.39	L00874_S30.5053.5053.2.dta	497497961	WP_009812159.1	aldehyde dehydrogenase	Roseovarius nubinhibens
L00874_S30	F201971	277	431.743	2	861.471	861.471	0.380744	17.54	67	73	R	VAEQFLR	K		0	1524.56	L00874_S30.3275.3275.2.dta	497500809	WP_009815007.1	single-stranded DNA-binding protein	Roseovarius nubinhibens
L00874_S30	F201971	2770	663.393	2	1324.77	1324.77	-0.378178	56.77	157	169	R	GPVGSEIVITVVR	E		0	2550.36	L00874_S30.6339.6339.2.dta	497498309	WP_009812507.1	peptidase S41	Roseovarius nubinhibens
L00874_S30	F201971	2771	663.798	2	1325.58	1325.58	-0.086	33.76	113	124	R	GEEEMSAADFLK	V		0	2561.54	L00874_S30.6373.6373.2.dta	497501006	WP_009815204.1	ABC transporter ATP-binding protein	Roseovarius nubinhibens
L00874_S30	F201971	2772	663.798	2	1325.58	1325.58	0.924878	44.72	113	124	R	GEEEMSAADFLK	V		0	2571.32	L00874_S30.6401.6401.2.dta	497501006	WP_009815204.1	ABC transporter ATP-binding protein	Roseovarius nubinhibens
L00874_S30	F201971	2773	664.312	2	1326.61	1326.61	0.377655	62.42	442	452	K	LGFVDEETFDR	V		0	2604.54	L00874_S30.6495.6495.2.dta	497500295	WP_009814493.1	class II fumarate hydratase	Roseovarius nubinhibens
L00874_S30	F201971	2774	664.361	2	1326.71	1326.71	-0.21934	40.52	143	154	R	RPVMENAVVNAK	A		0	841.144	L00874_S30.1408.1408.2.dta	497499803	WP_009814001.1	aminotransferase	Roseovarius nubinhibens
L00874_S30	F201971	2775	664.361	2	1326.71	1326.71	0.338432	53.23	143	154	R	RPVMENAVVNAK	A		0	819.623	L00874_S30.1352.1352.2.dta	497499803	WP_009814001.1	aminotransferase	Roseovarius nubinhibens
L00874_S30	F201971	2776	664.362	2	1326.71	1326.71	0.790679	24.85	143	154	R	RPVMENAVVNAK	A		0	809.533	L00874_S30.1326.1326.2.dta	497499803	WP_009814001.1	aminotransferase	Roseovarius nubinhibens
L00874_S30	F201971	2777	664.362	2	1326.71	1326.71	1.0771	56.33	143	154	R	RPVMENAVVNAK	A		0	830.045	L00874_S30.1379.1379.2.dta	497499803	WP_009814001.1	aminotransferase	Roseovarius nubinhibens
L00874_S30	F201971	2778	664.84	2	1327.67	1327.67	0.205624	58	157	167	R	SELFATEQLYK	G		0	2410.82	L00874_S30.5929.5929.2.dta	497499374	WP_009813572.1	ABC transporter substrate-binding protein	Roseovarius nubinhibens
L00874_S30	F201971	2779	664.841	2	1327.67	1327.67	0.582225	46.13	157	167	R	SELFATEQLYK	G		0	2400.2	L00874_S30.5897.5897.2.dta	497499374	WP_009813572.1	ABC transporter substrate-binding protein	Roseovarius nubinhibens
L00874_S30	F201971	278	431.761	2	861.507	861.507	-0.441087	61.44	495	502	K	GAVTFLVR	V		0	2038.61	L00874_S30.4826.4826.2.dta	497498841	WP_009813039.1	dihydrolipoamide succinyltransferase	Roseovarius nubinhibens
L00874_S30	F201971	2780	664.841	2	1327.67	1327.67	0.943761	37.48	157	167	R	SELFATEQLYK	G		0	2422.81	L00874_S30.5965.5965.2.dta	497499374	WP_009813572.1	ABC transporter substrate-binding protein	Roseovarius nubinhibens
L00874_S30	F201971	2781	664.844	2	1327.67	1327.67	-0.101682	64.01	81	93	K	TLEVEVQGPGSGR	E		0	1595.38	L00874_S30.3490.3490.2.dta	497498166	WP_009812364.1	30S ribosomal protein S11	Roseovarius nubinhibens
L00874_S30	F201971	2782	664.844	2	1327.67	1327.67	0.0790857	60.87	81	93	K	TLEVEVQGPGSGR	E		0	1584.92	L00874_S30.3458.3458.2.dta	497498166	WP_009812364.1	30S ribosomal protein S11	Roseovarius nubinhibens
L00874_S30	F201971	2784	665.318	2	1328.62	1328.62	-0.298053	42.79	251	261	K	TTCTGVEMFRK	L	Carbamidomethyl (C) [3]	1	1155.88	L00874_S30.2224.2224.2.dta	497498200	WP_009812398.1	elongation factor Tu	Roseovarius nubinhibens
L00874_S30	F201971	2785	665.318	2	1328.62	1328.62	0.0782766	45.24	251	261	K	TTCTGVEMFRK	L	Carbamidomethyl (C) [3]	1	1132.25	L00874_S30.2160.2160.2.dta	497498200	WP_009812398.1	elongation factor Tu	Roseovarius nubinhibens
L00874_S30	F201971	2786	665.318	2	1328.62	1328.62	0.258915	41.99	251	261	K	TTCTGVEMFRK	L	Carbamidomethyl (C) [3]	1	1109.25	L00874_S30.2099.2099.2.dta	497498200	WP_009812398.1	elongation factor Tu	Roseovarius nubinhibens
L00874_S30	F201971	2787	665.318	2	1328.62	1328.62	0.349234	44.38	251	261	K	TTCTGVEMFRK	L	Carbamidomethyl (C) [3]	1	1120.4	L00874_S30.2128.2128.2.dta	497498200	WP_009812398.1	elongation factor Tu	Roseovarius nubinhibens
L00874_S30	F201971	2788	665.319	2	1328.62	1328.62	0.710511	40.81	251	261	K	TTCTGVEMFRK	L	Carbamidomethyl (C) [3]	1	1143.34	L00874_S30.2190.2190.2.dta	497498200	WP_009812398.1	elongation factor Tu	Roseovarius nubinhibens
L00874_S30	F201971	2789	665.363	2	1328.71	1328.71	-0.249113	58.62	112	124	K	SNILLIGPTGCGK	T	Carbamidomethyl (C) [11]	0	2317.66	L00874_S30.5652.5652.2.dta	497498091	WP_009812289.1	ATP-dependent Clp protease ATP-binding subunit ClpX	Roseovarius nubinhibens
L00874_S30	F201971	279	432.224	2	862.434	862.434	0.158853	26.68	357	363	K	FQAWLAQ	-		0	2958.24	L00874_S30.7515.7515.2.dta	750336032	WP_040617951.1	spermidine/putrescine ABC transporter substrate-binding protein	Roseovarius nubinhibens
L00874_S30	F201971	2791	665.856	2	1329.7	1329.7	0.273747	57.06	9	20	R	AAGYFLLSDFVK	G		0	3565.45	L00874_S30.9197.9197.2.dta	497500684	WP_009814882.1	NADH dehydrogenase subunit I	Roseovarius nubinhibens
L00874_S30	F201971	2792	665.857	2	1329.7	1329.7	2.9518	47.92	335	347	R	CDVIAEGVVAAVK	E	Carbamidomethyl (C) [1]	0	2425.92	L00874_S30.5974.5974.2.dta	497498838	WP_009813036.1	malate--CoA ligase subunit beta	Roseovarius nubinhibens
L00874_S30	F201971	2793	665.87	2	1329.73	1329.73	0.156423	67.55	338	349	K	VNQIGSLTETLR	A		0	2130.08	L00874_S30.5098.5098.2.dta	497501107	WP_009815305.1	enolase	Roseovarius nubinhibens
L00874_S30	F201971	2794	665.87	2	1329.73	1329.73	0.442197	70.22	338	349	K	VNQIGSLTETLR	A		0	2140.21	L00874_S30.5128.5128.2.dta	497501107	WP_009815305.1	enolase	Roseovarius nubinhibens
L00874_S30	F201971	2795	665.87	2	1329.73	1329.73	0.442197	60.6	338	349	K	VNQIGSLTETLR	A		0	2152.69	L00874_S30.5165.5165.2.dta	497501107	WP_009815305.1	enolase	Roseovarius nubinhibens
L00874_S30	F201971	2796	665.89	2	1329.77	1329.77	0.0661771	38.19	131	142	R	SVFIIGPDKQVK	L		1	1693.08	L00874_S30.3786.3786.2.dta	497499661	WP_009813859.1	peroxidase	Roseovarius nubinhibens
L00874_S30	F201971	2797	665.89	2	1329.77	1329.77	0.336901	40.42	131	142	R	SVFIIGPDKQVK	L		1	1682.93	L00874_S30.3755.3755.2.dta	497499661	WP_009813859.1	peroxidase	Roseovarius nubinhibens
L00874_S30	F201971	2798	666.333	2	1330.65	1330.65	-0.211175	27.87	120	132	K	GDGVDLGGPIEFR	S		0	2768.59	L00874_S30.6970.6970.2.dta	497499364	WP_009813562.1	hypothetical protein	Roseovarius nubinhibens
L00874_S30	F201971	2799	666.334	2	1330.65	1330.65	0.976213	34.28	120	132	K	GDGVDLGGPIEFR	S		0	2757.42	L00874_S30.6938.6938.2.dta	497499364	WP_009813562.1	hypothetical protein	Roseovarius nubinhibens
L00874_S30	F201971	28	359.208	2	716.401	716.4	0.661641	54.1	144	150	R	MGALGIR	V		0	1387.28	L00874_S30.2874.2874.2.dta	497498190	WP_009812388.1	30S ribosomal protein S3	Roseovarius nubinhibens
L00874_S30	F201971	280	432.224	2	862.434	862.434	0.669037	29.46	357	363	K	FQAWLAQ	-		0	2969.39	L00874_S30.7547.7547.2.dta	750336032	WP_040617951.1	spermidine/putrescine ABC transporter substrate-binding protein	Roseovarius nubinhibens
L00874_S30	F201971	2804	666.367	2	1330.72	1330.72	1.40826	41.86	165	176	K	EAVVVSLENLMK	F		0	3284.99	L00874_S30.8432.8432.2.dta	497498299	WP_009812497.1	carbonic anhydrase	Roseovarius nubinhibens
L00874_S30	F201971	2805	666.845	2	1331.68	1331.68	-0.246306	41.4	240	252	R	GGMILTNDEAIAK	K		0	1941.71	L00874_S30.4536.4536.2.dta	497499721	WP_009813919.1	serine hydroxymethyltransferase	Roseovarius nubinhibens
L00874_S30	F201971	2806	666.845	2	1331.68	1331.68	-0.156194	48.61	240	252	R	GGMILTNDEAIAK	K		0	1952.97	L00874_S30.4570.4570.2.dta	497499721	WP_009813919.1	serine hydroxymethyltransferase	Roseovarius nubinhibens
L00874_S30	F201971	2807	666.875	2	1331.73	1331.73	0.788446	68.59	122	133	R	VLDLVELAGFEK	K		0	3592.04	L00874_S30.9268.9268.2.dta	497500532	WP_009814730.1	sulfonate ABC transporter ATP-binding lipoprotein	Roseovarius nubinhibens
L00874_S30	F201971	2808	666.886	2	1331.76	1331.76	1.61366	67.88	99	111	R	ALAAVGFNITSIR	D		0	2837.2	L00874_S30.7169.7169.2.dta	497498166	WP_009812364.1	30S ribosomal protein S11	Roseovarius nubinhibens
L00874_S30	F201971	2809	667.317	2	1332.62	1332.62	-0.118563	52.66	116	128	K	DAGITSPEDFPGK	T		0	2084.87	L00874_S30.4963.4963.2.dta	497500529	WP_009814727.1	nitrate ABC transporter substrate-binding protein	Roseovarius nubinhibens
L00874_S30	F201971	281	432.24	2	862.465	862.466	-0.773364	37.66	149	156	R	GSLGFNLR	I		0	1961.81	L00874_S30.4596.4596.2.dta	497500093	WP_009814291.1	hypothetical protein	Roseovarius nubinhibens
L00874_S30	F201971	2810	667.318	2	1332.62	1332.62	1.62237	71.5	116	128	K	DAGITSPEDFPGK	T		0	2095.58	L00874_S30.4994.4994.2.dta	497500529	WP_009814727.1	nitrate ABC transporter substrate-binding protein	Roseovarius nubinhibens
L00874_S30	F201971	2811	667.334	2	1332.65	1332.65	0.363186	65.24	532	543	R	NQAESLINSTEK	S		0	1395.44	L00874_S30.2897.2897.2.dta	750336481	WP_040618400.1	molecular chaperone DnaK	Roseovarius nubinhibens
L00874_S30	F201971	2812	667.334	2	1332.65	1332.65	0.453232	63.22	532	543	R	NQAESLINSTEK	S		0	1385.14	L00874_S30.2868.2868.2.dta	750336481	WP_040618400.1	molecular chaperone DnaK	Roseovarius nubinhibens
L00874_S30	F201971	2813	667.338	2	1332.66	1332.66	1.02652	53.17	212	223	R	DQMTGLLDLAEK	G		0	3252.92	L00874_S30.8345.8345.2.dta	497499165	WP_009813363.1	ribonuclease PH	Roseovarius nubinhibens
L00874_S30	F201971	2814	667.341	2	1332.67	1332.67	-2.44021	50.99	653	665	R	ASQLMAELSANAK	A		0	2052.42	L00874_S30.4867.4867.2.dta	497500680	WP_009814878.1	NADH dehydrogenase subunit G	Roseovarius nubinhibens
L00874_S30	F201971	2815	667.342	2	1332.67	1332.67	-1.36418	55.71	381	392	R	VGGMTEVEVKER	K		1	947.296	L00874_S30.1678.1678.2.dta	497498977	WP_009813175.1	molecular chaperone GroEL	Roseovarius nubinhibens
L00874_S30	F201971	2816	667.342	2	1332.67	1332.67	-0.913954	55.48	381	392	R	VGGMTEVEVKER	K		1	957.823	L00874_S30.1705.1705.2.dta	497498977	WP_009813175.1	molecular chaperone GroEL	Roseovarius nubinhibens
L00874_S30	F201971	2817	667.342	2	1332.67	1332.67	-0.519258	68.91	653	665	R	ASQLMAELSANAK	A		0	2062.97	L00874_S30.4898.4898.2.dta	497500680	WP_009814878.1	NADH dehydrogenase subunit G	Roseovarius nubinhibens
L00874_S30	F201971	2818	667.356	2	1332.7	1332.7	1.19757	52.72	41	51	R	TCLEQVETLLK	G	Carbamidomethyl (C) [2]	0	2796.48	L00874_S30.7051.7051.2.dta	497500526	WP_009814724.1	hypothetical protein	Roseovarius nubinhibens
L00874_S30	F201971	2819	667.359	2	1332.7	1332.7	-0.414946	54.6	271	283	K	ATGGIFIVDDLGR	Q		0	3046.14	L00874_S30.7764.7764.2.dta	497498473	WP_009812671.1	ATPase	Roseovarius nubinhibens
L00874_S30	F201971	282	432.241	2	862.467	862.466	0.989024	40.79	149	156	R	GSLGFNLR	I		0	1971.73	L00874_S30.4626.4626.2.dta	497500093	WP_009814291.1	hypothetical protein	Roseovarius nubinhibens
L00874_S30	F201971	2820	667.365	2	1332.72	1332.71	0.335406	60.81	430	442	R	AAGSITAAQFLQR	F		0	2257.29	L00874_S30.5474.5474.2.dta	497501234	WP_009815432.1	aminopeptidase A	Roseovarius nubinhibens
L00874_S30	F201971	2821	667.365	2	1332.72	1332.71	0.890663	72	430	442	R	AAGSITAAQFLQR	F		0	2246.83	L00874_S30.5443.5443.2.dta	497501234	WP_009815432.1	aminopeptidase A	Roseovarius nubinhibens
L00874_S30	F201971	2822	334.424	4	1333.67	1333.67	0.299925	19.66	724	734	R	FVDLDKEFHGK	A		1	1479.89	L00874_S30.3141.3141.4.dta	497500704	WP_009814902.1	diguanylate cyclase	Roseovarius nubinhibens
L00874_S30	F201971	2823	667.853	2	1333.69	1333.69	0.0869767	63.38	176	187	K	TAIALDTMLNQK	S	Oxidation (M) [8]	0	1821.82	L00874_S30.4177.4177.2.dta	497500158	WP_009814356.1	ATP synthase subunit alpha	Roseovarius nubinhibens
L00874_S30	F201971	2824	667.853	2	1333.69	1333.69	0.461876	63.29	176	187	K	TAIALDTMLNQK	S	Oxidation (M) [8]	0	1811.91	L00874_S30.4148.4148.2.dta	497500158	WP_009814356.1	ATP synthase subunit alpha	Roseovarius nubinhibens
L00874_S30	F201971	2825	667.857	2	1333.7	1333.7	-0.301417	27.75	429	442	K	APAPGTPSPEALAR	L		0	1463.7	L00874_S30.3094.3094.2.dta	497497948	WP_009812146.1	cell division protein FtsZ	Roseovarius nubinhibens
L00874_S30	F201971	2826	667.857	2	1333.7	1333.7	0.703307	44.61	429	442	K	APAPGTPSPEALAR	L		0	1473.51	L00874_S30.3122.3122.2.dta	497497948	WP_009812146.1	cell division protein FtsZ	Roseovarius nubinhibens
L00874_S30	F201971	2827	668.307	2	1334.6	1334.6	-0.292972	52.05	41	52	K	AYDQIDGAPEEK	A		0	1295.17	L00874_S30.2609.2609.2.dta	497498200	WP_009812398.1	elongation factor Tu	Roseovarius nubinhibens
L00874_S30	F201971	2828	668.307	2	1334.6	1334.6	-0.113143	71.33	41	52	K	AYDQIDGAPEEK	A		0	1261.92	L00874_S30.2515.2515.2.dta	497498200	WP_009812398.1	elongation factor Tu	Roseovarius nubinhibens
L00874_S30	F201971	2829	668.307	2	1334.6	1334.6	-0.113143	60.72	41	52	K	AYDQIDGAPEEK	A		0	1307.6	L00874_S30.2645.2645.2.dta	497498200	WP_009812398.1	elongation factor Tu	Roseovarius nubinhibens
L00874_S30	F201971	283	432.241	2	862.468	862.466	1.84703	36.15	149	156	R	GSLGFNLR	I		0	1982.7	L00874_S30.4660.4660.2.dta	497500093	WP_009814291.1	hypothetical protein	Roseovarius nubinhibens
L00874_S30	F201971	2830	668.307	2	1334.6	1334.6	0.0666867	48.58	41	52	K	AYDQIDGAPEEK	A		0	1219.9	L00874_S30.2399.2399.2.dta	497498200	WP_009812398.1	elongation factor Tu	Roseovarius nubinhibens
L00874_S30	F201971	2831	668.307	2	1334.6	1334.6	0.156601	69.32	41	52	K	AYDQIDGAPEEK	A		0	1284.4	L00874_S30.2579.2579.2.dta	497498200	WP_009812398.1	elongation factor Tu	Roseovarius nubinhibens
L00874_S30	F201971	2832	668.307	2	1334.6	1334.6	0.156601	52.4	41	52	K	AYDQIDGAPEEK	A		0	1239.24	L00874_S30.2452.2452.2.dta	497498200	WP_009812398.1	elongation factor Tu	Roseovarius nubinhibens
L00874_S30	F201971	2833	668.307	2	1334.6	1334.6	0.351416	67.28	41	52	K	AYDQIDGAPEEK	A		0	1250.28	L00874_S30.2483.2483.2.dta	497498200	WP_009812398.1	elongation factor Tu	Roseovarius nubinhibens
L00874_S30	F201971	2834	668.307	2	1334.6	1334.6	0.531246	71.35	41	52	K	AYDQIDGAPEEK	A		0	1273.28	L00874_S30.2547.2547.2.dta	497498200	WP_009812398.1	elongation factor Tu	Roseovarius nubinhibens
L00874_S30	F201971	2835	668.307	2	1334.6	1334.6	0.531246	45.06	41	52	K	AYDQIDGAPEEK	A		0	1207.93	L00874_S30.2366.2366.2.dta	497498200	WP_009812398.1	elongation factor Tu	Roseovarius nubinhibens
L00874_S30	F201971	2836	668.336	2	1334.66	1334.66	-0.1004	56.32	274	285	R	ERLEAEYAGAAR	A		1	931.541	L00874_S30.1638.1638.2.dta	497498937	WP_009813135.1	trigger factor	Roseovarius nubinhibens
L00874_S30	F201971	2837	668.336	2	1334.66	1334.66	0.349153	58.22	274	285	R	ERLEAEYAGAAR	A		1	920.562	L00874_S30.1610.1610.2.dta	497498937	WP_009813135.1	trigger factor	Roseovarius nubinhibens
L00874_S30	F201971	2838	668.336	2	1334.66	1334.66	0.454049	21.99	274	285	R	ERLEAEYAGAAR	A		1	909.925	L00874_S30.1582.1582.2.dta	497498937	WP_009813135.1	trigger factor	Roseovarius nubinhibens
L00874_S30	F201971	2839	668.34	2	1334.66	1334.67	-0.385865	61.15	53	65	K	AVIFSGGPDSVMR	D		0	2347.64	L00874_S30.5741.5741.2.dta	497501062	WP_009815260.1	GMP synthetase	Roseovarius nubinhibens
L00874_S30	F201971	2840	668.34	2	1334.67	1334.67	0.168582	37.62	53	65	K	AVIFSGGPDSVMR	D		0	2336.84	L00874_S30.5709.5709.2.dta	497501062	WP_009815260.1	GMP synthetase	Roseovarius nubinhibens
L00874_S30	F201971	2842	334.699	4	1334.77	1334.77	-0.897535	15.41	1243	1253	K	INDKHIEVIVR	Q		1	961.681	L00874_S30.1715.1715.4.dta	497498206	WP_009812404.1	DNA-directed RNA polymerase subunit beta'	Roseovarius nubinhibens
L00874_S30	F201971	2844	668.828	2	1335.64	1335.64	0.166212	31	181	191	R	NYLEQAAREDK	A		1	1049.5	L00874_S30.1942.1942.2.dta	915013883	WP_050754103.1	hypothetical protein	Roseovarius nubinhibens
L00874_S30	F201971	2845	668.828	2	1335.64	1335.64	0.345901	44.17	181	191	R	NYLEQAAREDK	A		1	1035.41	L00874_S30.1905.1905.2.dta	915013883	WP_050754103.1	hypothetical protein	Roseovarius nubinhibens
L00874_S30	F201971	2846	668.832	2	1335.65	1335.65	0.150489	35.28	118	130	R	AANVGGEVLCTVF	-	Carbamidomethyl (C) [10]	0	3569.29	L00874_S30.9207.9207.2.dta	497498176	WP_009812374.1	30S ribosomal protein S8	Roseovarius nubinhibens
L00874_S30	F201971	2847	668.832	2	1335.65	1335.65	0.240333	30.8	118	130	R	AANVGGEVLCTVF	-	Carbamidomethyl (C) [10]	0	3557.5	L00874_S30.9175.9175.2.dta	497498176	WP_009812374.1	30S ribosomal protein S8	Roseovarius nubinhibens
L00874_S30	F201971	2848	668.852	2	1335.69	1335.69	0.306209	49.04	143	155	K	VAGHAQEVLDAAR	V		0	999.159	L00874_S30.1811.1811.2.dta	497499976	WP_009814174.1	peroxiredoxin	Roseovarius nubinhibens
L00874_S30	F201971	2849	668.854	2	1335.69	1335.69	2.50732	41.44	143	155	K	VAGHAQEVLDAAR	V		0	987.274	L00874_S30.1780.1780.2.dta	497499976	WP_009814174.1	peroxiredoxin	Roseovarius nubinhibens
L00874_S30	F201971	2850	668.867	2	1335.72	1335.72	0.130267	46.44	288	298	K	NFEIVVPLYSR	L		0	3158.5	L00874_S30.8083.8083.2.dta	750336307	WP_040618226.1	branched-chain amino acid ABC transporter substrate-binding protein	Roseovarius nubinhibens
L00874_S30	F201971	2851	668.867	2	1335.72	1335.72	0.669303	49.42	288	298	K	NFEIVVPLYSR	L		0	3169.24	L00874_S30.8113.8113.2.dta	750336307	WP_040618226.1	branched-chain amino acid ABC transporter substrate-binding protein	Roseovarius nubinhibens
L00874_S30	F201971	2852	669.338	2	1336.66	1336.66	-0.175811	30.97	245	256	R	QIVDFVTGTSDR	S		0	2360.91	L00874_S30.5781.5781.2.dta	497500823	WP_009815021.1	UDP-N-acetylglucosamine O-acyltransferase	Roseovarius nubinhibens
L00874_S30	F201971	2853	669.339	2	1336.66	1336.66	0.498256	38.1	164	174	K	LLQSSEYNVER	A		0	1406.76	L00874_S30.2931.2931.2.dta	497498091	WP_009812289.1	ATP-dependent Clp protease ATP-binding subunit ClpX	Roseovarius nubinhibens
L00874_S30	F201971	2854	669.339	2	1336.66	1336.66	0.782546	40.64	164	174	K	LLQSSEYNVER	A		0	1417.22	L00874_S30.2962.2962.2.dta	497498091	WP_009812289.1	ATP-dependent Clp protease ATP-binding subunit ClpX	Roseovarius nubinhibens
L00874_S30	F201971	2855	669.342	2	1336.67	1336.67	0.145885	56.54	213	224	R	EIGDVVAFLCSK	K	Carbamidomethyl (C) [10]	0	3407.54	L00874_S30.8770.8770.2.dta	497500695	WP_009814893.1	dehydrogenase	Roseovarius nubinhibens
L00874_S30	F201971	2856	669.342	2	1336.67	1336.67	0.23566	66.52	213	224	R	EIGDVVAFLCSK	K	Carbamidomethyl (C) [10]	0	3417.19	L00874_S30.8797.8797.2.dta	497500695	WP_009814893.1	dehydrogenase	Roseovarius nubinhibens
L00874_S30	F201971	2857	669.342	2	1336.67	1336.67	0.430174	52.5	213	224	R	EIGDVVAFLCSK	K	Carbamidomethyl (C) [10]	0	3427.96	L00874_S30.8828.8828.2.dta	497500695	WP_009814893.1	dehydrogenase	Roseovarius nubinhibens
L00874_S30	F201971	2858	669.343	2	1336.67	1336.67	0.968826	51.35	213	224	R	EIGDVVAFLCSK	K	Carbamidomethyl (C) [10]	0	3439.61	L00874_S30.8861.8861.2.dta	497500695	WP_009814893.1	dehydrogenase	Roseovarius nubinhibens
L00874_S30	F201971	2860	669.356	2	1336.7	1336.7	-0.278298	22.75	31	43	R	SVTLYPSGGTVTR	E		0	1657.51	L00874_S30.3678.3678.2.dta	497498300	WP_009812498.1	hypothetical protein	Roseovarius nubinhibens
L00874_S30	F201971	2861	669.357	2	1336.7	1336.7	0.00598489	48.87	31	43	R	SVTLYPSGGTVTR	E		0	1666.37	L00874_S30.3705.3705.2.dta	497498300	WP_009812498.1	hypothetical protein	Roseovarius nubinhibens
L00874_S30	F201971	2862	669.359	2	1336.7	1336.7	1.11468	20.55	290	301	K	LYPNATFVADVK	S		0	2302.53	L00874_S30.5606.5606.2.dta	497498391	WP_009812589.1	phosphoglucomutase	Roseovarius nubinhibens
L00874_S30	F201971	2863	670.361	2	1338.71	1338.71	-0.177783	28.82	708	718	R	FVRDFVAAWTK	V		1	2489.32	L00874_S30.6158.6158.2.dta	497501056	WP_009815254.1	catalase/hydroperoxidase HPI(I)	Roseovarius nubinhibens
L00874_S30	F201971	2865	670.853	2	1339.69	1339.69	-0.183624	36.08	181	191	K	YTIGQPFVYPR	N		0	2558.28	L00874_S30.6363.6363.2.dta	750336668	WP_040618587.1	type II citrate synthase	Roseovarius nubinhibens
L00874_S30	F201971	2866	670.854	2	1339.69	1339.69	0.63746	45.83	181	191	K	YTIGQPFVYPR	N		0	2547.18	L00874_S30.6329.6329.2.dta	750336668	WP_040618587.1	type II citrate synthase	Roseovarius nubinhibens
L00874_S30	F201971	2867	670.881	2	1339.75	1339.75	0.647138	92.21	445	457	R	VGNDLGAIEALIR	E		0	3384.6	L00874_S30.8706.8706.2.dta	497498445	WP_009812643.1	threonine synthase	Roseovarius nubinhibens
L00874_S30	F201971	2868	670.881	2	1339.75	1339.75	0.915845	70.21	445	457	R	VGNDLGAIEALIR	E		0	3373.79	L00874_S30.8676.8676.2.dta	497498445	WP_009812643.1	threonine synthase	Roseovarius nubinhibens
L00874_S30	F201971	287	435.756	2	869.497	869.497	-0.51409	14.12	112	119	R	VLGLPESR	V		0	1775.93	L00874_S30.4037.4037.2.dta	497499127	WP_009813325.1	N-acetylglutamate synthase	Roseovarius nubinhibens
L00874_S30	F201971	2873	335.951	4	1339.77	1339.77	0.873283	15.44	190	201	K	HKVVAIDFGAKR	N		2	764.013	L00874_S30.1211.1211.4.dta	750336080	WP_040617999.1	carbamoyl-phosphate synthase	Roseovarius nubinhibens
L00874_S30	F201971	2874	670.93	2	1339.85	1339.84	1.62407	52.46	51	63	K	STLINILAGLVVK	S		0	4187.84	L00874_S30.10766.10766.2.dta	497499641	WP_009813839.1	multidrug ABC transporter ATP-binding protein	Roseovarius nubinhibens
L00874_S30	F201971	2875	671.292	2	1340.57	1340.57	1.21292	34.69	142	151	K	SWEWNEDFTK	L		0	2703.66	L00874_S30.6782.6782.2.dta	750336105	WP_040618024.1	peptide ABC transporter substrate-binding protein	Roseovarius nubinhibens
L00874_S30	F201971	2876	671.31	2	1340.61	1340.6	1.60003	36.77	475	485	R	SVGELMENQYR	V	Oxidation (M) [6]	0	1229.18	L00874_S30.2424.2424.2.dta	497498207	WP_009812405.1	DNA-directed RNA polymerase subunit beta	Roseovarius nubinhibens
L00874_S30	F201971	2877	671.365	2	1340.72	1340.72	-0.0156633	29.55	740	751	K	RAGIIDQVDAQR	I		1	1191.15	L00874_S30.2320.2320.2.dta	497498207	WP_009812405.1	DNA-directed RNA polymerase subunit beta	Roseovarius nubinhibens
L00874_S30	F201971	2878	671.823	2	1341.63	1341.63	0.265349	48.68	174	185	R	IGWEGDEPVGQR	K		0	1858.56	L00874_S30.4289.4289.2.dta	497500535	WP_009814733.1	Zn-dependent hydrolase	Roseovarius nubinhibens
L00874_S30	F201971	2879	671.823	2	1341.63	1341.63	0.623122	52.36	174	185	R	IGWEGDEPVGQR	K		0	1849.18	L00874_S30.4261.4261.2.dta	497500535	WP_009814733.1	Zn-dependent hydrolase	Roseovarius nubinhibens
L00874_S30	F201971	288	435.756	2	869.497	869.497	-0.163313	15.53	44	51	K	GLTPDIVR	L		0	1712.53	L00874_S30.3844.3844.2.dta	497501012	WP_009815210.1	Fe-S cluster assembly protein SufB	Roseovarius nubinhibens
L00874_S30	F201971	2880	671.847	2	1341.68	1341.68	-0.277265	67.36	90	102	K	FGPLAASQHASTR	I		0	858.718	L00874_S30.1455.1455.2.dta	750336094	WP_040618013.1	thiosulfate oxidation carrier protein SoxY	Roseovarius nubinhibens
L00874_S30	F201971	2881	671.847	2	1341.68	1341.68	-0.187824	59.56	90	102	K	FGPLAASQHASTR	I		0	868.847	L00874_S30.1481.1481.2.dta	750336094	WP_040618013.1	thiosulfate oxidation carrier protein SoxY	Roseovarius nubinhibens
L00874_S30	F201971	2882	671.847	2	1341.68	1341.68	-0.0983842	48.01	90	102	K	FGPLAASQHASTR	I		0	879.574	L00874_S30.1508.1508.2.dta	750336094	WP_040618013.1	thiosulfate oxidation carrier protein SoxY	Roseovarius nubinhibens
L00874_S30	F201971	2883	671.847	2	1341.68	1341.68	0.169936	64.35	90	102	K	FGPLAASQHASTR	I		0	849.441	L00874_S30.1430.1430.2.dta	750336094	WP_040618013.1	thiosulfate oxidation carrier protein SoxY	Roseovarius nubinhibens
L00874_S30	F201971	2884	671.86	2	1341.71	1341.7	0.716999	20.72	312	322	R	HLQSLPYETVR	E		0	1376.93	L00874_S30.2845.2845.2.dta	497498976	WP_009813174.1	glutamate--tRNA ligase	Roseovarius nubinhibens
L00874_S30	F201971	2885	336.457	4	1341.8	1341.8	-0.594724	13.61	6	17	R	TLSIIKPDATKR	N		1	864.746	L00874_S30.1471.1471.4.dta	497501219	WP_009815417.1	nucleoside diphosphate kinase	Roseovarius nubinhibens
L00874_S30	F201971	2886	336.457	4	1341.8	1341.8	-0.326428	23.39	6	17	R	TLSIIKPDATKR	N		1	875.06	L00874_S30.1497.1497.4.dta	497501219	WP_009815417.1	nucleoside diphosphate kinase	Roseovarius nubinhibens
L00874_S30	F201971	2887	336.457	4	1341.8	1341.8	-0.147563	25.8	6	17	R	TLSIIKPDATKR	N		1	920.913	L00874_S30.1611.1611.4.dta	497501219	WP_009815417.1	nucleoside diphosphate kinase	Roseovarius nubinhibens
L00874_S30	F201971	2888	671.906	2	1341.8	1341.8	-0.108809	21.91	6	17	R	TLSIIKPDATKR	N		1	891.28	L00874_S30.1535.1535.2.dta	497501219	WP_009815417.1	nucleoside diphosphate kinase	Roseovarius nubinhibens
L00874_S30	F201971	2889	671.906	2	1341.8	1341.8	-0.019377	16.67	6	17	R	TLSIIKPDATKR	N		1	902.192	L00874_S30.1562.1562.2.dta	497501219	WP_009815417.1	nucleoside diphosphate kinase	Roseovarius nubinhibens
L00874_S30	F201971	289	435.756	2	869.497	869.497	-0.163313	47.44	99	106	K	LTGVEVPR	R		0	1354.58	L00874_S30.2781.2781.2.dta	497500671	WP_009814869.1	NADH dehydrogenase subunit D	Roseovarius nubinhibens
L00874_S30	F201971	2890	336.457	4	1341.8	1341.8	0.061112	26.87	6	17	R	TLSIIKPDATKR	N		1	897.288	L00874_S30.1549.1549.4.dta	497501219	WP_009815417.1	nucleoside diphosphate kinase	Roseovarius nubinhibens
L00874_S30	F201971	2891	336.457	4	1341.8	1341.8	0.239977	27.14	6	17	R	TLSIIKPDATKR	N		1	886.826	L00874_S30.1524.1524.4.dta	497501219	WP_009815417.1	nucleoside diphosphate kinase	Roseovarius nubinhibens
L00874_S30	F201971	2893	336.457	4	1341.8	1341.8	0.687138	20.67	6	17	R	TLSIIKPDATKR	N		1	908.445	L00874_S30.1578.1578.4.dta	497501219	WP_009815417.1	nucleoside diphosphate kinase	Roseovarius nubinhibens
L00874_S30	F201971	2894	672.345	2	1342.68	1342.67	2.25818	56.83	124	136	K	SALESGLDPAEVR	V		0	1980.72	L00874_S30.4654.4654.2.dta	497499034	WP_009813232.1	NADH-quinone oxidoreductase subunit F	Roseovarius nubinhibens
L00874_S30	F201971	2895	672.356	2	1342.7	1342.7	-0.189916	24.22	113	124	R	IEEIPTDNITAK	F		0	1802.08	L00874_S30.4118.4118.2.dta	497498105	WP_009812303.1	aspartate kinase	Roseovarius nubinhibens
L00874_S30	F201971	2896	672.361	2	1342.71	1342.71	-1.10597	44.16	345	357	K	ADLGAENVEAVKK	G		1	962.036	L00874_S30.1716.1716.2.dta	497498479	WP_009812677.1	formate--tetrahydrofolate ligase	Roseovarius nubinhibens
L00874_S30	F201971	2897	672.362	2	1342.71	1342.71	-0.286734	46.61	345	357	K	ADLGAENVEAVKK	G		1	978.426	L00874_S30.1757.1757.2.dta	497498479	WP_009812677.1	formate--tetrahydrofolate ligase	Roseovarius nubinhibens
L00874_S30	F201971	2898	672.362	2	1342.71	1342.71	-0.00372381	49.86	345	357	K	ADLGAENVEAVKK	G		1	990.219	L00874_S30.1788.1788.2.dta	497498479	WP_009812677.1	formate--tetrahydrofolate ligase	Roseovarius nubinhibens
L00874_S30	F201971	2899	672.841	2	1343.67	1343.67	0.0833539	38.51	978	988	R	DRDDELAILER	N		1	2296.85	L00874_S30.5589.5589.2.dta	497498207	WP_009812405.1	DNA-directed RNA polymerase subunit beta	Roseovarius nubinhibens
L00874_S30	F201971	29	359.208	2	716.401	716.4	0.661641	42.81	144	150	R	MGALGIR	V		0	1376.61	L00874_S30.2844.2844.2.dta	497498190	WP_009812388.1	30S ribosomal protein S3	Roseovarius nubinhibens
L00874_S30	F201971	290	435.756	2	869.497	869.497	0.457736	47.78	99	106	K	LTGVEVPR	R		0	1364.4	L00874_S30.2809.2809.2.dta	497500671	WP_009814869.1	NADH dehydrogenase subunit D	Roseovarius nubinhibens
L00874_S30	F201971	2900	672.859	2	1343.7	1343.7	-0.833517	38.71	143	155	K	ALTEGLAGNEITR	V		0	1813.55	L00874_S30.4152.4152.2.dta	497500395	WP_009814593.1	homoserine dehydrogenase	Roseovarius nubinhibens
L00874_S30	F201971	2901	672.865	2	1343.72	1343.72	-0.0453965	25.38	76	88	R	LGATVTGIDRDAR	E		1	1095.01	L00874_S30.2061.2061.2.dta	497498899	WP_009813097.1	pyridine nucleotide-disulfide oxidoreductase	Roseovarius nubinhibens
L00874_S30	F201971	2902	672.881	2	1343.75	1343.75	-1.19665	51.6	25	37	R	VLAGGTDLLVQMK	S		0	2597.32	L00874_S30.6475.6475.2.dta	497500709	WP_009814907.1	oxidoreductase	Roseovarius nubinhibens
L00874_S30	F201971	2903	672.882	2	1343.75	1343.75	0.901955	61.62	25	37	R	VLAGGTDLLVQMK	S		0	2607.11	L00874_S30.6502.6502.2.dta	497500709	WP_009814907.1	oxidoreductase	Roseovarius nubinhibens
L00874_S30	F201971	2906	673.851	2	1345.69	1345.69	0.333658	17.05	164	175	K	EIKGPEDFNGLK	F		1	1645.66	L00874_S30.3642.3642.2.dta	497500869	WP_009815067.1	ABC transporter substrate-binding protein	Roseovarius nubinhibens
L00874_S30	F201971	2908	674.325	2	1346.64	1346.64	-1.04037	22.93	110	120	R	WAEVDFDPGRR	Y		1	1947.33	L00874_S30.4553.4553.2.dta	497499435	WP_009813633.1	putrescine/spermidine ABC transporter substrate-binding protein	Roseovarius nubinhibens
L00874_S30	F201971	2909	674.326	2	1346.64	1346.64	-0.134409	23.82	110	120	R	WAEVDFDPGRR	Y		1	1958.81	L00874_S30.4587.4587.2.dta	497499435	WP_009813633.1	putrescine/spermidine ABC transporter substrate-binding protein	Roseovarius nubinhibens
L00874_S30	F201971	291	435.774	2	869.533	869.533	-0.648624	53.73	159	166	K	IAGLEVLR	I		0	2227.73	L00874_S30.5387.5387.2.dta	750336481	WP_040618400.1	molecular chaperone DnaK	Roseovarius nubinhibens
L00874_S30	F201971	2910	674.334	2	1346.65	1346.65	-0.251735	15.32	430	441	K	DVPMPYAANLEK	L		0	2491.1	L00874_S30.6163.6163.2.dta	497498875	WP_009813073.1	dihydrolipoamide acetyltransferase	Roseovarius nubinhibens
L00874_S30	F201971	2911	674.341	2	1346.67	1346.67	0.0430693	75.51	374	385	R	IDIEGNTTTLDR	V		0	1843.34	L00874_S30.4243.4243.2.dta	750336200	WP_040618119.1	outer membrane assembly protein YaeT	Roseovarius nubinhibens
L00874_S30	F201971	2912	674.342	2	1346.67	1346.67	1.21634	80.62	374	385	R	IDIEGNTTTLDR	V		0	1832.92	L00874_S30.4211.4211.2.dta	750336200	WP_040618119.1	outer membrane assembly protein YaeT	Roseovarius nubinhibens
L00874_S30	F201971	2914	674.382	2	1346.75	1346.75	0.444033	37.7	196	207	R	IKEMESLGLTVK	I		1	1752.3	L00874_S30.3965.3965.2.dta	497501234	WP_009815432.1	aminopeptidase A	Roseovarius nubinhibens
L00874_S30	F201971	2915	674.842	2	1347.67	1347.67	-1.19243	70.35	103	114	R	EAIADTVELTMR	G		0	2550.65	L00874_S30.6340.6340.2.dta	497499609	WP_009813807.1	dihydroxy-acid dehydratase	Roseovarius nubinhibens
L00874_S30	F201971	2916	674.842	2	1347.67	1347.67	-0.183279	68.6	103	114	R	EAIADTVELTMR	G		0	2560.04	L00874_S30.6368.6368.2.dta	497499609	WP_009813807.1	dihydroxy-acid dehydratase	Roseovarius nubinhibens
L00874_S30	F201971	2917	674.843	2	1347.67	1347.67	0.172891	60.01	103	114	R	EAIADTVELTMR	G		0	2574.65	L00874_S30.6411.6411.2.dta	497499609	WP_009813807.1	dihydroxy-acid dehydratase	Roseovarius nubinhibens
L00874_S30	F201971	2918	674.89	2	1347.76	1347.76	-0.342048	63.4	413	424	K	VVDYVLELATVK	D		0	3125.43	L00874_S30.7990.7990.2.dta	497498937	WP_009813135.1	trigger factor	Roseovarius nubinhibens
L00874_S30	F201971	2919	674.89	2	1347.76	1347.76	-0.163975	53.77	413	424	K	VVDYVLELATVK	D		0	3114.15	L00874_S30.7959.7959.2.dta	497498937	WP_009813135.1	trigger factor	Roseovarius nubinhibens
L00874_S30	F201971	2920	675.344	2	1348.67	1348.67	-0.426345	60.04	682	693	R	NDLVFGSNSQLR	A		0	2070.73	L00874_S30.4921.4921.2.dta	497501056	WP_009815254.1	catalase/hydroperoxidase HPI(I)	Roseovarius nubinhibens
L00874_S30	F201971	2921	675.344	2	1348.67	1348.67	-0.248392	61.11	682	693	R	NDLVFGSNSQLR	A		0	2081.36	L00874_S30.4952.4952.2.dta	497501056	WP_009815254.1	catalase/hydroperoxidase HPI(I)	Roseovarius nubinhibens
L00874_S30	F201971	2922	675.344	2	1348.67	1348.67	0.567224	51.36	682	693	R	NDLVFGSNSQLR	A		0	2093.37	L00874_S30.4987.4987.2.dta	497501056	WP_009815254.1	catalase/hydroperoxidase HPI(I)	Roseovarius nubinhibens
L00874_S30	F201971	2923	675.792	2	1349.57	1349.57	-1.02032	38.86	266	277	R	GTFNFEGGCYAK	T	Carbamidomethyl (C) [9]	0	1916.65	L00874_S30.4462.4462.2.dta	497500518	WP_009814716.1	phosphoenolpyruvate carboxykinase	Roseovarius nubinhibens
L00874_S30	F201971	2924	675.793	2	1349.57	1349.57	-0.116333	31.36	266	277	R	GTFNFEGGCYAK	T	Carbamidomethyl (C) [9]	0	1926.1	L00874_S30.4490.4490.2.dta	497500518	WP_009814716.1	phosphoenolpyruvate carboxykinase	Roseovarius nubinhibens
L00874_S30	F201971	2925	675.833	2	1349.65	1349.65	-0.124477	60.23	230	242	K	LALGTFNNCGAGR	T	Carbamidomethyl (C) [9]	0	1898.57	L00874_S30.4408.4408.2.dta	497500866	WP_009815064.1	transcriptional initiation protein Tat	Roseovarius nubinhibens
L00874_S30	F201971	2926	675.833	2	1349.65	1349.65	0.24599	69.07	230	242	K	LALGTFNNCGAGR	T	Carbamidomethyl (C) [9]	0	1888.91	L00874_S30.4380.4380.2.dta	497500866	WP_009815064.1	transcriptional initiation protein Tat	Roseovarius nubinhibens
L00874_S30	F201971	2927	675.848	2	1349.68	1349.68	-1.33735	43.23	353	364	K	LDPGEVSYTLTR	S		0	2347.94	L00874_S30.5742.5742.2.dta	497501239	WP_009815437.1	peptidylprolyl isomerase	Roseovarius nubinhibens
L00874_S30	F201971	2928	675.854	2	1349.69	1349.69	0.362304	58.06	377	390	R	LDGGTAYAGGVITR	Y		0	1767	L00874_S30.4009.4009.2.dta	497501193	WP_009815391.1	pyruvate carboxylase	Roseovarius nubinhibens
L00874_S30	F201971	2929	675.855	2	1349.69	1349.69	0.451213	53.54	377	390	R	LDGGTAYAGGVITR	Y		0	1778.74	L00874_S30.4046.4046.2.dta	497501193	WP_009815391.1	pyruvate carboxylase	Roseovarius nubinhibens
L00874_S30	F201971	293	435.774	2	869.533	869.533	-0.00460017	40.91	159	166	K	IAGLEVLR	I		0	2206.19	L00874_S30.5322.5322.2.dta	750336481	WP_040618400.1	molecular chaperone DnaK	Roseovarius nubinhibens
L00874_S30	F201971	2931	676.319	2	1350.62	1350.62	0.0318371	30.41	184	195	R	GFSDDCVIPVSR	W	Carbamidomethyl (C) [6]	0	2238.37	L00874_S30.5418.5418.2.dta	497501066	WP_009815264.1	homoserine O-succinyltransferase	Roseovarius nubinhibens
L00874_S30	F201971	2932	676.35	2	1350.69	1350.69	0.399057	31.99	20	31	R	EVFGIDTNMVVK	G		0	2839.44	L00874_S30.7175.7175.2.dta	497497906	WP_009812104.1	aerobic cobaltochelatase subunit CobS	Roseovarius nubinhibens
L00874_S30	F201971	2933	676.351	2	1350.69	1350.69	1.03577	37.79	20	31	R	EVFGIDTNMVVK	G		0	2851.06	L00874_S30.7208.7208.2.dta	497497906	WP_009812104.1	aerobic cobaltochelatase subunit CobS	Roseovarius nubinhibens
L00874_S30	F201971	2941	676.853	2	1351.69	1351.69	1.89541	43.19	272	282	K	SIDQFQALQFR	L		0	2740.46	L00874_S30.6889.6889.2.dta	497499988	WP_009814186.1	acyl-CoA dehydrogenase	Roseovarius nubinhibens
L00874_S30	F201971	2942	677.341	2	1352.67	1352.67	-0.354115	58.5	13	24	K	ETPSEAQIVSHR	L		0	844.171	L00874_S30.1416.1416.2.dta	497497934	WP_009812132.1	proline--tRNA ligase	Roseovarius nubinhibens
L00874_S30	F201971	2943	677.342	2	1352.67	1352.67	0.0894528	69.58	13	24	K	ETPSEAQIVSHR	L		0	853.908	L00874_S30.1442.1442.2.dta	497497934	WP_009812132.1	proline--tRNA ligase	Roseovarius nubinhibens
L00874_S30	F201971	2944	677.342	2	1352.67	1352.67	0.178166	71.83	13	24	K	ETPSEAQIVSHR	L		0	864.395	L00874_S30.1470.1470.2.dta	497497934	WP_009812132.1	proline--tRNA ligase	Roseovarius nubinhibens
L00874_S30	F201971	2947	677.825	2	1353.63	1353.63	-0.126327	44.62	111	122	R	ASDAYNMNLSLR	R		0	2165.54	L00874_S30.5202.5202.2.dta	497497983	WP_009812181.1	cell envelope biogenesis protein OmpA	Roseovarius nubinhibens
L00874_S30	F201971	2948	677.825	2	1353.63	1353.63	-0.126327	54.11	111	122	R	ASDAYNMNLSLR	R		0	2154.76	L00874_S30.5171.5171.2.dta	497497983	WP_009812181.1	cell envelope biogenesis protein OmpA	Roseovarius nubinhibens
L00874_S30	F201971	2949	677.836	2	1353.66	1353.66	0.62719	63.88	136	147	R	ELTSGVYFGEPR	G		0	2301.41	L00874_S30.5602.5602.2.dta	497499860	WP_009814058.1	3-isopropylmalate dehydrogenase	Roseovarius nubinhibens
L00874_S30	F201971	2950	677.836	2	1353.66	1353.66	0.804488	56.81	136	147	R	ELTSGVYFGEPR	G		0	2290.23	L00874_S30.5569.5569.2.dta	497499860	WP_009814058.1	3-isopropylmalate dehydrogenase	Roseovarius nubinhibens
L00874_S30	F201971	2951	677.836	2	1353.66	1353.66	1.15908	38.52	136	147	R	ELTSGVYFGEPR	G		0	2312.14	L00874_S30.5635.5635.2.dta	497499860	WP_009814058.1	3-isopropylmalate dehydrogenase	Roseovarius nubinhibens
L00874_S30	F201971	2952	677.841	2	1353.67	1353.67	-0.536321	47.6	394	404	K	SLNFGLYEQQR	S		0	2371.13	L00874_S30.5812.5812.2.dta	750336068	WP_040617987.1	peptide ABC transporter substrate-binding protein	Roseovarius nubinhibens
L00874_S30	F201971	2953	677.841	2	1353.67	1353.67	-0.270377	42.09	394	404	K	SLNFGLYEQQR	S		0	2360.3	L00874_S30.5779.5779.2.dta	750336068	WP_040617987.1	peptide ABC transporter substrate-binding protein	Roseovarius nubinhibens
L00874_S30	F201971	2954	677.864	2	1353.71	1353.71	-0.196496	46.9	137	150	R	ATAEDPLVATAAPK	G		0	1662.63	L00874_S30.3694.3694.2.dta	497501085	WP_009815283.1	hypothetical protein	Roseovarius nubinhibens
L00874_S30	F201971	2956	677.898	2	1353.78	1353.78	0.457977	64.31	157	168	R	GQVSPLLIQMIR	A		0	3084.53	L00874_S30.7875.7875.2.dta	497500696	WP_009814894.1	5-oxoprolinase	Roseovarius nubinhibens
L00874_S30	F201971	2957	677.898	2	1353.78	1353.78	0.457977	34.22	157	168	R	GQVSPLLIQMIR	A		0	3106.47	L00874_S30.7937.7937.2.dta	497500696	WP_009814894.1	5-oxoprolinase	Roseovarius nubinhibens
L00874_S30	F201971	2958	677.898	2	1353.78	1353.78	0.827313	54.45	157	168	R	GQVSPLLIQMIR	A		0	3095.82	L00874_S30.7907.7907.2.dta	497500696	WP_009814894.1	5-oxoprolinase	Roseovarius nubinhibens
L00874_S30	F201971	2959	678.328	2	1354.64	1354.64	0.0856316	56.34	190	201	K	AAFGNDEVYIEK	Y		0	1958.14	L00874_S30.4585.4585.2.dta	497498086	WP_009812284.1	acetyl-CoA carboxylase biotin carboxylase subunit	Roseovarius nubinhibens
L00874_S30	F201971	2960	678.337	2	1354.66	1354.66	0.109991	36.2	267	278	K	SPNIFFSDVMAK	D		0	2968.8	L00874_S30.7545.7545.2.dta	497497961	WP_009812159.1	aldehyde dehydrogenase	Roseovarius nubinhibens
L00874_S30	F201971	2962	678.355	2	1354.69	1354.7	-0.62228	63.19	172	183	K	MAGIQTTYVPFK	G		0	2441.96	L00874_S30.6021.6021.2.dta	750336161	WP_040618080.1	C4-dicarboxylate ABC transporter substrate-binding protein	Roseovarius nubinhibens
L00874_S30	F201971	2963	678.407	2	1354.8	1354.8	-0.90124	20.81	172	183	K	VKMPAIITVDLR	L		1	2474.93	L00874_S30.6116.6116.2.dta	497498120	WP_009812318.1	electron transfer flavoprotein subunit beta	Roseovarius nubinhibens
L00874_S30	F201971	2964	678.814	2	1355.61	1355.61	0.18073	46.95	106	118	R	GGASTCGTEVVYR	I	Carbamidomethyl (C) [6]	0	1060.68	L00874_S30.1971.1971.2.dta	497498054	WP_009812252.1	branched-chain alpha-keto acid dehydrogenase subunit E2	Roseovarius nubinhibens
L00874_S30	F201971	2965	678.815	2	1355.61	1355.61	0.357771	55.55	106	118	R	GGASTCGTEVVYR	I	Carbamidomethyl (C) [6]	0	1049.16	L00874_S30.1941.1941.2.dta	497498054	WP_009812252.1	branched-chain alpha-keto acid dehydrogenase subunit E2	Roseovarius nubinhibens
L00874_S30	F201971	2967	678.855	2	1355.7	1355.69	1.42436	35.08	154	166	R	NAIETPADVEGLK	I		0	1979.31	L00874_S30.4649.4649.2.dta	497498603	WP_009812801.1	C4-dicarboxylate ABC transporter substrate-binding protein	Roseovarius nubinhibens
L00874_S30	F201971	2968	678.86	2	1355.71	1355.7	0.494208	52.75	96	108	K	GEVIADDVVINGR	I		0	2091.58	L00874_S30.4982.4982.2.dta	497499974	WP_009814172.1	hypothetical protein	Roseovarius nubinhibens
L00874_S30	F201971	2969	679.343	2	1356.67	1356.67	0.140786	63.19	90	101	K	TGWESFVGIFSK	A		0	3699.57	L00874_S30.9552.9552.2.dta	497500066	WP_009814264.1	hypothetical protein	Roseovarius nubinhibens
L00874_S30	F201971	2970	679.343	2	1356.67	1356.67	0.671496	63.22	90	101	K	TGWESFVGIFSK	A		0	3711.06	L00874_S30.9582.9582.2.dta	497500066	WP_009814264.1	hypothetical protein	Roseovarius nubinhibens
L00874_S30	F201971	2971	679.349	2	1356.68	1356.68	-0.0324321	65.72	198	208	R	GVQYALQEFFR	H		0	3249.08	L00874_S30.8334.8334.2.dta	750336151	WP_040618070.1	glutamate dehydrogenase	Roseovarius nubinhibens
L00874_S30	F201971	2973	679.868	2	1357.72	1357.72	1.11142	51.83	700	712	R	GALTVSDLQAVER	D		0	2247.75	L00874_S30.5446.5446.2.dta	497498357	WP_009812555.1	phenylalanine--tRNA ligase subunit beta	Roseovarius nubinhibens
L00874_S30	F201971	2974	680.343	2	1358.67	1358.67	2.74754	50.12	150	162	R	VADLADDATLEAR	V		0	1990.38	L00874_S30.4683.4683.2.dta	497497873	WP_009812071.1	adenylosuccinate synthetase	Roseovarius nubinhibens
L00874_S30	F201971	2975	680.35	2	1358.68	1358.69	-1.66999	32.89	40	51	K	SVYGVFADLFNK	H		0	3729.1	L00874_S30.9628.9628.2.dta	497498984	WP_009813182.1	C4-dicarboxylate ABC transporter substrate-binding protein	Roseovarius nubinhibens
L00874_S30	F201971	2976	680.35	2	1358.69	1358.69	-1.49335	59.47	40	51	K	SVYGVFADLFNK	H		0	3740.74	L00874_S30.9657.9657.2.dta	497498984	WP_009813182.1	C4-dicarboxylate ABC transporter substrate-binding protein	Roseovarius nubinhibens
L00874_S30	F201971	2979	680.359	2	1358.7	1358.7	0.155295	65.21	2	13	M	TELNELTIAEAR	D		0	2230.43	L00874_S30.5395.5395.2.dta	497498257	WP_009812455.1	glutamyl-tRNA(Gln) amidotransferase	Roseovarius nubinhibens
L00874_S30	F201971	298	435.774	2	869.534	869.533	0.340412	55.37	159	166	K	IAGLEVLR	I		0	2216.54	L00874_S30.5353.5353.2.dta	750336481	WP_040618400.1	molecular chaperone DnaK	Roseovarius nubinhibens
L00874_S30	F201971	2980	680.36	2	1358.7	1358.7	0.331934	67.82	2	13	M	TELNELTIAEAR	D		0	2219.77	L00874_S30.5363.5363.2.dta	497498257	WP_009812455.1	glutamyl-tRNA(Gln) amidotransferase	Roseovarius nubinhibens
L00874_S30	F201971	2981	680.363	2	1358.71	1358.71	2.74378	15.2	170	182	R	LVEEPGAFGEALK	S		0	2266.18	L00874_S30.5500.5500.2.dta	497500662	WP_009814860.1	3-methylcrotonyl-CoA carboxylase subunit alpha	Roseovarius nubinhibens
L00874_S30	F201971	2982	680.387	2	1358.76	1358.76	0.436428	15.64	522	533	K	QLSMTLGVELLR	F		0	3236.69	L00874_S30.8300.8300.2.dta	750336126	WP_040618045.1	ATP-dependent Clp protease ATP-binding subunit ClpA	Roseovarius nubinhibens
L00874_S30	F201971	2984	680.857	2	1359.7	1359.7	-0.333897	46.93	60	72	K	SAVEDLTTIAGQR	A		0	2293.2	L00874_S30.5578.5578.2.dta	497498178	WP_009812376.1	50S ribosomal protein L5	Roseovarius nubinhibens
L00874_S30	F201971	2985	680.857	2	1359.7	1359.7	0.475105	61.83	60	72	K	SAVEDLTTIAGQR	A		0	2303.26	L00874_S30.5608.5608.2.dta	497498178	WP_009812376.1	50S ribosomal protein L5	Roseovarius nubinhibens
L00874_S30	F201971	2986	681.332	2	1360.65	1360.65	-0.51005	57.23	87	99	R	IGGSTVDYYSATK	G		0	1516.23	L00874_S30.3250.3250.2.dta	497501022	WP_009815220.1	twin-arginine translocation pathway signal sequence domain protein	Roseovarius nubinhibens
L00874_S30	F201971	2987	681.333	2	1360.65	1360.65	-0.0690846	93.26	87	99	R	IGGSTVDYYSATK	G		0	1505.43	L00874_S30.3218.3218.2.dta	497501022	WP_009815220.1	twin-arginine translocation pathway signal sequence domain protein	Roseovarius nubinhibens
L00874_S30	F201971	2988	681.375	2	1360.74	1360.74	0.085248	29.77	276	288	R	VSTVSGFVVQPNK	A		0	1823	L00874_S30.4181.4181.2.dta	497498267	WP_009812465.1	2-isopropylmalate synthase	Roseovarius nubinhibens
L00874_S30	F201971	299	436.219	2	870.423	870.424	-0.419336	40.53	26	32	R	AYDIFSR	L		0	2082.25	L00874_S30.4955.4955.2.dta	750335835	WP_040617754.1	ATP-dependent Clp protease proteolytic subunit	Roseovarius nubinhibens
L00874_S30	F201971	2990	681.856	2	1361.7	1361.7	0.287142	33.75	234	245	R	LQNPDIAFGYPK	E		0	2333.27	L00874_S30.5698.5698.2.dta	497499435	WP_009813633.1	putrescine/spermidine ABC transporter substrate-binding protein	Roseovarius nubinhibens
L00874_S30	F201971	2991	681.857	2	1361.7	1361.7	0.47808	31.43	234	245	R	LQNPDIAFGYPK	E		0	2321.87	L00874_S30.5664.5664.2.dta	497499435	WP_009813633.1	putrescine/spermidine ABC transporter substrate-binding protein	Roseovarius nubinhibens
L00874_S30	F201971	2993	681.867	2	1361.72	1361.72	-0.328262	33.7	236	247	R	ADLLDQYNAVLK	G		0	2963.5	L00874_S30.7530.7530.2.dta	497499777	WP_009813975.1	peptidoglycan-binding protein	Roseovarius nubinhibens
L00874_S30	F201971	2994	681.873	2	1361.73	1361.73	0.625675	68.74	226	239	K	LYGPSGSGAIVVSR	D		0	1803.58	L00874_S30.4122.4122.2.dta	497501002	WP_009815200.1	cysteine desulfurase	Roseovarius nubinhibens
L00874_S30	F201971	2995	682.352	2	1362.69	1362.69	0.183461	39.79	50	63	R	TIAGFNAPSSGSVR	L		0	1678.06	L00874_S30.3741.3741.2.dta	497499432	WP_009813630.1	spermidine/putrescine ABC transporter ATP-binding protein	Roseovarius nubinhibens
L00874_S30	F201971	2996	682.364	2	1362.71	1362.71	0.0132089	58.52	219	230	R	AYDLVSLLQDAR	R		0	3567.96	L00874_S30.9204.9204.2.dta	497499193	WP_009813391.1	aminoglycoside phosphotransferase	Roseovarius nubinhibens
L00874_S30	F201971	2999	682.37	2	1362.72	1362.73	-0.522482	51.47	173	185	K	STFLAATSNARPK	I		0	976.42	L00874_S30.1752.1752.2.dta	497501035	WP_009815233.1	GTPase CgtA	Roseovarius nubinhibens
L00874_S30	F201971	300	436.219	2	870.423	870.424	-0.143608	39.45	26	32	R	AYDIFSR	L		0	2104.76	L00874_S30.5022.5022.2.dta	750335835	WP_040617754.1	ATP-dependent Clp protease proteolytic subunit	Roseovarius nubinhibens
L00874_S30	F201971	3000	682.37	2	1362.72	1362.73	-0.434424	56.67	173	185	K	STFLAATSNARPK	I		0	965.6	L00874_S30.1725.1725.2.dta	497501035	WP_009815233.1	GTPase CgtA	Roseovarius nubinhibens
L00874_S30	F201971	3001	682.374	2	1362.73	1362.73	-0.215009	66.01	356	366	R	VLNTLLFEMQR	R		0	2993.85	L00874_S30.7616.7616.2.dta	750336071	WP_040617990.1	acetyl-CoA acetyltransferase	Roseovarius nubinhibens
L00874_S30	F201971	3002	682.374	2	1362.73	1362.73	0.313341	61.5	356	366	R	VLNTLLFEMQR	R		0	3015	L00874_S30.7676.7676.2.dta	750336071	WP_040617990.1	acetyl-CoA acetyltransferase	Roseovarius nubinhibens
L00874_S30	F201971	3003	682.374	2	1362.73	1362.73	0.856367	72.6	356	366	R	VLNTLLFEMQR	R		0	3003.51	L00874_S30.7643.7643.2.dta	750336071	WP_040617990.1	acetyl-CoA acetyltransferase	Roseovarius nubinhibens
L00874_S30	F201971	3004	682.374	2	1362.73	1362.73	0.944426	55.74	356	366	R	VLNTLLFEMQR	R		0	3026.88	L00874_S30.7710.7710.2.dta	750336071	WP_040617990.1	acetyl-CoA acetyltransferase	Roseovarius nubinhibens
L00874_S30	F201971	3005	682.817	2	1363.62	1363.62	0.585941	44.07	208	219	K	ALCQYGGDDPLR	T	Carbamidomethyl (C) [3]	0	1757.9	L00874_S30.3982.3982.2.dta	750336224	WP_040618143.1	DNA-binding response regulator	Roseovarius nubinhibens
L00874_S30	F201971	3006	682.841	2	1363.67	1363.67	0.456857	32.2	668	680	R	FGPAFLDVLAEAD	-		0	4696.83	L00874_S30.11938.11938.2.dta	497499213	WP_009813411.1	ATP-dependent DNA helicase RecQ	Roseovarius nubinhibens
L00874_S30	F201971	3007	683.289	2	1364.56	1364.56	-0.0740164	32.47	366	377	R	APEDDGGFSWER	T		0	2180.41	L00874_S30.5246.5246.2.dta	750335819	WP_040617738.1	S-adenosylmethionine synthetase	Roseovarius nubinhibens
L00874_S30	F201971	3008	683.336	2	1364.66	1364.66	-0.0937964	52.28	542	554	R	FLQEGDAATSQAK	I		0	1111.97	L00874_S30.2106.2106.2.dta	497501097	WP_009815295.1	arginine--tRNA ligase	Roseovarius nubinhibens
L00874_S30	F201971	3009	683.336	2	1364.66	1364.66	0.272596	71.83	542	554	R	FLQEGDAATSQAK	I		0	1123.42	L00874_S30.2136.2136.2.dta	497501097	WP_009815295.1	arginine--tRNA ligase	Roseovarius nubinhibens
L00874_S30	F201971	301	436.219	2	870.424	870.424	0.292961	34.31	26	32	R	AYDIFSR	L		0	2092.8	L00874_S30.4985.4985.2.dta	750335835	WP_040617754.1	ATP-dependent Clp protease proteolytic subunit	Roseovarius nubinhibens
L00874_S30	F201971	3010	683.344	2	1364.67	1364.67	0.702	55.44	455	466	R	LDGDGYLWITGR	A		0	3145.05	L00874_S30.8045.8045.2.dta	750335946	WP_040617865.1	AMP-binding protein	Roseovarius nubinhibens
L00874_S30	F201971	3011	683.378	2	1364.74	1364.74	0.0820668	71.25	24	36	R	GIEEAGITHVLAR	H		0	1870.73	L00874_S30.4326.4326.2.dta	750336435	WP_040618354.1	acetolactate synthase isozyme1 large subunit	Roseovarius nubinhibens
L00874_S30	F201971	3012	683.831	2	1365.65	1365.65	-1.12767	51.41	121	132	K	AAADFCAQPLFR	Y	Carbamidomethyl (C) [6]	0	2480.35	L00874_S30.6132.6132.2.dta	497501107	WP_009815305.1	enolase	Roseovarius nubinhibens
L00874_S30	F201971	3013	683.832	2	1365.65	1365.65	0.131805	72.51	121	132	K	AAADFCAQPLFR	Y	Carbamidomethyl (C) [6]	0	2490.21	L00874_S30.6160.6160.2.dta	497501107	WP_009815305.1	enolase	Roseovarius nubinhibens
L00874_S30	F201971	3014	683.834	2	1365.65	1365.65	0.51404	66.05	217	230	R	VAAATSVGDSGFER	T		0	1375.56	L00874_S30.2841.2841.2.dta	497500783	WP_009814981.1	inosine-5-monophosphate dehydrogenase	Roseovarius nubinhibens
L00874_S30	F201971	3015	683.834	2	1365.65	1365.65	0.68978	67.72	217	230	R	VAAATSVGDSGFER	T		0	1365.38	L00874_S30.2812.2812.2.dta	497500783	WP_009814981.1	inosine-5-monophosphate dehydrogenase	Roseovarius nubinhibens
L00874_S30	F201971	3016	683.851	2	1365.69	1365.69	-0.896251	33.53	300	312	R	TINNYAQSSGIAK	K		0	1169.77	L00874_S30.2261.2261.2.dta	497498985	WP_009813183.1	DNA gyrase subunit B	Roseovarius nubinhibens
L00874_S30	F201971	3017	683.852	2	1365.69	1365.69	0.363187	45.75	300	312	R	TINNYAQSSGIAK	K		0	1158.82	L00874_S30.2232.2232.2.dta	497498985	WP_009813183.1	DNA gyrase subunit B	Roseovarius nubinhibens
L00874_S30	F201971	3018	683.857	2	1365.7	1365.7	-0.19404	46.19	649	660	R	DGLVHVSQIENR	R		0	1532.48	L00874_S30.3299.3299.2.dta	497499102	WP_009813300.1	polynucleotide phosphorylase	Roseovarius nubinhibens
L00874_S30	F201971	3019	683.857	2	1365.7	1365.7	-0.0183056	33.59	649	660	R	DGLVHVSQIENR	R		0	1521.42	L00874_S30.3265.3265.2.dta	497499102	WP_009813300.1	polynucleotide phosphorylase	Roseovarius nubinhibens
L00874_S30	F201971	3020	683.876	2	1365.74	1365.74	0.0717562	56.79	101	114	R	QAVGAGGIPLAEQR	L		0	1698.5	L00874_S30.3802.3802.2.dta	497500240	WP_009814438.1	protease modulator HflC	Roseovarius nubinhibens
L00874_S30	F201971	3021	683.876	2	1365.74	1365.74	0.877182	55.06	101	114	R	QAVGAGGIPLAEQR	L		0	1687.54	L00874_S30.3769.3769.2.dta	497500240	WP_009814438.1	protease modulator HflC	Roseovarius nubinhibens
L00874_S30	F201971	3022	684.373	2	1366.73	1366.73	0.225355	19.96	25	39	K	ALHGAGATVGLSGTR	V		0	859.424	L00874_S30.1457.1457.2.dta	497498058	WP_009812256.1	beta-ketoacyl-ACP reductase	Roseovarius nubinhibens
L00874_S30	F201971	3023	684.851	2	1367.69	1367.69	0.230316	35.48	33	44	R	EADPFGFILFGR	N		0	4218.85	L00874_S30.10842.10842.2.dta	497501095	WP_009815293.1	beta-hexosaminidase	Roseovarius nubinhibens
L00874_S30	F201971	3024	684.852	2	1367.69	1367.69	0.859114	33.1	33	44	R	EADPFGFILFGR	N		0	4207.03	L00874_S30.10813.10813.2.dta	497501095	WP_009815293.1	beta-hexosaminidase	Roseovarius nubinhibens
L00874_S30	F201971	3025	684.867	2	1367.72	1367.72	0.261018	34	781	791	K	RLEGAYEVLYR	G		1	1823.3	L00874_S30.4182.4182.2.dta	497498971	WP_009813169.1	glycine dehydrogenase	Roseovarius nubinhibens
L00874_S30	F201971	3026	684.868	2	1367.72	1367.72	0.611967	18.24	781	791	K	RLEGAYEVLYR	G		1	1832.37	L00874_S30.4209.4209.2.dta	497498971	WP_009813169.1	glycine dehydrogenase	Roseovarius nubinhibens
L00874_S30	F201971	3027	684.869	2	1367.72	1367.72	0.32024	54.81	200	211	K	FGAFDAVLPYLR	K		0	3862.31	L00874_S30.9963.9963.2.dta	497499661	WP_009813859.1	peroxidase	Roseovarius nubinhibens
L00874_S30	F201971	3028	684.87	2	1367.72	1367.72	0.598074	49.75	200	211	K	FGAFDAVLPYLR	K		0	3874.02	L00874_S30.9994.9994.2.dta	497499661	WP_009813859.1	peroxidase	Roseovarius nubinhibens
L00874_S30	F201971	3029	684.87	2	1367.72	1367.72	0.773548	29.43	200	211	K	FGAFDAVLPYLR	K		0	3885.47	L00874_S30.10024.10024.2.dta	497499661	WP_009813859.1	peroxidase	Roseovarius nubinhibens
L00874_S30	F201971	303	436.272	2	870.529	870.529	0.322792	23.04	91	97	R	QQLTLLR	I		0	1721.01	L00874_S30.3869.3869.2.dta	750336243	WP_040618162.1	50S ribosomal protein L21	Roseovarius nubinhibens
L00874_S30	F201971	3030	684.87	2	1367.73	1367.72	1.21223	49.76	200	211	K	FGAFDAVLPYLR	K		0	3853.63	L00874_S30.9941.9941.2.dta	497499661	WP_009813859.1	peroxidase	Roseovarius nubinhibens
L00874_S30	F201971	3032	685.327	2	1368.64	1368.64	0.194354	32.22	317	329	R	ADDAMPFSGLAFK	I		0	3158.81	L00874_S30.8084.8084.2.dta	497498201	WP_009812399.1	elongation factor G	Roseovarius nubinhibens
L00874_S30	F201971	3033	685.341	2	1368.67	1368.67	-0.460302	30.14	104	115	R	GNLYEPGTYSIR	R		0	2017.5	L00874_S30.4763.4763.2.dta	497499848	WP_009814046.1	hypothetical protein	Roseovarius nubinhibens
L00874_S30	F201971	3034	685.341	2	1368.67	1368.67	0.518753	30.99	104	115	R	GNLYEPGTYSIR	R		0	2028.71	L00874_S30.4796.4796.2.dta	497499848	WP_009814046.1	hypothetical protein	Roseovarius nubinhibens
L00874_S30	F201971	3035	685.842	2	1369.67	1369.67	-0.278169	37.67	230	241	K	KFGMTDFVNPSK	V		1	1894.21	L00874_S30.4395.4395.2.dta	497498291	WP_009812489.1	S-(hydroxymethyl)glutathione dehydrogenase	Roseovarius nubinhibens
L00874_S30	F201971	3036	685.843	2	1369.67	1369.67	0.524944	29.69	230	241	K	KFGMTDFVNPSK	V		1	1905.01	L00874_S30.4427.4427.2.dta	497498291	WP_009812489.1	S-(hydroxymethyl)glutathione dehydrogenase	Roseovarius nubinhibens
L00874_S30	F201971	3037	685.877	2	1369.74	1369.74	0.129952	22.63	94	105	R	ITAVIPYFGYAR	Q		0	3036.56	L00874_S30.7737.7737.2.dta	497500163	WP_009814361.1	ribose-phosphate pyrophosphokinase	Roseovarius nubinhibens
L00874_S30	F201971	3038	685.886	2	1369.76	1369.76	1.07099	45.44	2	15	M	TDLPGIVVTGVSGR	M		0	2644.15	L00874_S30.6610.6610.2.dta	497499110	WP_009813308.1	4-hydroxy-tetrahydrodipicolinate reductase	Roseovarius nubinhibens
L00874_S30	F201971	3039	685.886	2	1369.76	1369.76	1.1586	51.63	2	15	M	TDLPGIVVTGVSGR	M		0	2654.39	L00874_S30.6639.6639.2.dta	497499110	WP_009813308.1	4-hydroxy-tetrahydrodipicolinate reductase	Roseovarius nubinhibens
L00874_S30	F201971	304	436.272	2	870.53	870.529	1.01203	17.41	91	97	R	QQLTLLR	I		0	1730.97	L00874_S30.3899.3899.2.dta	750336243	WP_040618162.1	50S ribosomal protein L21	Roseovarius nubinhibens
L00874_S30	F201971	3040	686.3	2	1370.59	1370.58	0.760989	13.57	61	71	R	KMDPECTFESK	R	Carbamidomethyl (C) [6]	1	1038.8	L00874_S30.1914.1914.2.dta	497500797	WP_009814995.1	nicotinate-nucleotide pyrophosphorylase	Roseovarius nubinhibens
L00874_S30	F201971	3043	686.354	2	1370.69	1370.7	-2.42504	23.89	172	185	R	MLGVSGRPASPDGK	T		0	954.482	L00874_S30.1697.1697.2.dta	915013941	WP_050754113.1	sodium:proton antiporter	Roseovarius nubinhibens
L00874_S30	F201971	3044	343.685	4	1370.71	1370.71	-0.238563	17.63	240	251	K	YVIHNVAHAYGK	T		0	689.925	L00874_S30.1027.1027.4.dta	497498907	WP_009813105.1	glutamine synthetase	Roseovarius nubinhibens
L00874_S30	F201971	3045	686.362	2	1370.71	1370.71	-0.127671	31.53	240	251	K	YVIHNVAHAYGK	T		0	693.935	L00874_S30.1037.1037.2.dta	497498907	WP_009813105.1	glutamine synthetase	Roseovarius nubinhibens
L00874_S30	F201971	3046	686.362	2	1370.71	1370.71	0.310058	45.37	240	251	K	YVIHNVAHAYGK	T		0	717.968	L00874_S30.1094.1094.2.dta	497498907	WP_009813105.1	glutamine synthetase	Roseovarius nubinhibens
L00874_S30	F201971	3048	686.362	2	1370.71	1370.71	0.397604	52.97	240	251	K	YVIHNVAHAYGK	T		0	705.81	L00874_S30.1064.1064.2.dta	497498907	WP_009813105.1	glutamine synthetase	Roseovarius nubinhibens
L00874_S30	F201971	3049	343.685	4	1370.71	1370.71	0.461805	16.4	240	251	K	YVIHNVAHAYGK	T		0	710.048	L00874_S30.1074.1074.4.dta	497498907	WP_009813105.1	glutamine synthetase	Roseovarius nubinhibens
L00874_S30	F201971	305	436.274	2	870.533	870.533	-0.0137847	43.4	661	668	R	ALGALLWK	R		0	2641.68	L00874_S30.6603.6603.2.dta	497500688	WP_009814886.1	NADH:ubiquinone oxidoreductase subunit L	Roseovarius nubinhibens
L00874_S30	F201971	3055	686.365	2	1370.71	1370.72	-0.480771	15.59	964	974	R	ALQIEREEVER	L		1	1067.6	L00874_S30.1989.1989.2.dta	497498207	WP_009812405.1	DNA-directed RNA polymerase subunit beta	Roseovarius nubinhibens
L00874_S30	F201971	3056	686.365	2	1370.71	1370.72	-0.291089	27.42	964	974	R	ALQIEREEVER	L		1	1078.59	L00874_S30.2018.2018.2.dta	497498207	WP_009812405.1	DNA-directed RNA polymerase subunit beta	Roseovarius nubinhibens
L00874_S30	F201971	3057	686.365	2	1370.72	1370.72	0.598957	24.59	964	974	R	ALQIEREEVER	L		1	1090.82	L00874_S30.2050.2050.2.dta	497498207	WP_009812405.1	DNA-directed RNA polymerase subunit beta	Roseovarius nubinhibens
L00874_S30	F201971	3058	686.378	2	1370.74	1370.74	0.0320994	60.02	114	126	R	VANVALTDEALQK	V		0	1808.28	L00874_S30.4136.4136.2.dta	497499126	WP_009813324.1	peptidyl-prolyl cis-trans isomerase	Roseovarius nubinhibens
L00874_S30	F201971	3059	686.378	2	1370.74	1370.74	0.207187	80.5	114	126	R	VANVALTDEALQK	V		0	1798.03	L00874_S30.4105.4105.2.dta	497499126	WP_009813324.1	peptidyl-prolyl cis-trans isomerase	Roseovarius nubinhibens
L00874_S30	F201971	306	436.274	2	870.533	870.533	0.261909	45.15	661	668	R	ALGALLWK	R		0	2630.64	L00874_S30.6571.6571.2.dta	497500688	WP_009814886.1	NADH:ubiquinone oxidoreductase subunit L	Roseovarius nubinhibens
L00874_S30	F201971	3060	686.396	2	1370.78	1370.78	-0.338494	79.43	810	824	R	LGSGAVLLIADTGGK	V		0	2593.94	L00874_S30.6465.6465.2.dta	497500804	WP_009815002.1	alanine--tRNA ligase	Roseovarius nubinhibens
L00874_S30	F201971	3061	686.863	2	1371.71	1371.71	0.201209	67.93	205	218	K	LTLNQALSGGEGGR	Q		0	2047.67	L00874_S30.4853.4853.2.dta	750335989	WP_040617908.1	translation initiation factor IF-2	Roseovarius nubinhibens
L00874_S30	F201971	3062	686.863	2	1371.71	1371.71	0.288691	52.59	205	218	K	LTLNQALSGGEGGR	Q		0	2058.85	L00874_S30.4886.4886.2.dta	750335989	WP_040617908.1	translation initiation factor IF-2	Roseovarius nubinhibens
L00874_S30	F201971	3063	686.875	2	1371.74	1371.74	-0.427196	80.22	19	32	R	VKADGSGVDLANVK	M		1	1141.08	L00874_S30.2184.2184.2.dta	497498120	WP_009812318.1	electron transfer flavoprotein subunit beta	Roseovarius nubinhibens
L00874_S30	F201971	3064	686.875	2	1371.74	1371.74	-0.427196	60.63	19	32	R	VKADGSGVDLANVK	M		1	1175.59	L00874_S30.2277.2277.2.dta	497498120	WP_009812318.1	electron transfer flavoprotein subunit beta	Roseovarius nubinhibens
L00874_S30	F201971	3065	686.875	2	1371.74	1371.74	-0.164755	84.94	19	32	R	VKADGSGVDLANVK	M		1	1152.02	L00874_S30.2213.2213.2.dta	497498120	WP_009812318.1	electron transfer flavoprotein subunit beta	Roseovarius nubinhibens
L00874_S30	F201971	3066	686.875	2	1371.74	1371.74	-0.164755	81.59	19	32	R	VKADGSGVDLANVK	M		1	1163.64	L00874_S30.2244.2244.2.dta	497498120	WP_009812318.1	electron transfer flavoprotein subunit beta	Roseovarius nubinhibens
[truncated: 162,599 more rows]
