# Supplementary material for: Mix24X, a Lab-Assembled Reference to Evaluate Interpretation Procedures for Tandem Mass Spectrometry Proteotyping of Complex Samples
Source: Int J Mol Sci. 2023 May 11;24(10):8634. doi: 10.3390/ijms24108634 (PMC10218423; doi:10.3390/ijms24108634)
Supplement: Supplementary file 1 [file ijms-24-08634-s001.zip › Supplementary_20230502/Mix24X_Supplementary Table S3.xlsx]

## Sheet: Species count
Supplementary Table S3. Unipept taxonomic assignation for the Mix24X_HF01 run.
Species-specific peptide counts
Search Round 1 (against NCBInr)					Search Round 2 (against NCBInr with 20 selected genera)					Search Round 3 (against NCBInr with 25 selected species)
Species	Number of species-specific peptides	Classifier	Spectral counts of taxon-specific peptides		species	Number of species-specific peptides	Classifier	Spectral counts of taxon-specific peptides		species	Number of species-specific peptides	Classifier	Spectral counts of taxon-specific peptides
Sagittula stellata	167	Mix24X	194		Sagittula stellata	234	Mix24X	275		Sagittula stellata	265	Mix24X	321
Sphingomonas wittichii	158	Mix24X	182		Sphingomonas wittichii	216	Mix24X	250		Sphingomonas wittichii	255	Mix24X	291
Oceanicola granulosus	135	Mix24X	137		Oceanicola granulosus	193	Mix24X	191		Oceanicola granulosus	223	Mix24X	212
Deinococcus geothermalis	122	Mix24X	147		Ruegeria pomeroyi	180	Mix24X	211		Ruegeria pomeroyi	208	Mix24X	248
Ruegeria pomeroyi	120	Mix24X	148		Marivirga tractuosa	171	Mix24X	194		Marivirga tractuosa	203	Mix24X	226
Marivirga tractuosa	113	Mix24X	126		Deinococcus geothermalis	169	Mix24X	203		Deinococcus geothermalis	202	Mix24X	240
Deinococcus proteolyticus	108	Mix24X	141		Staphylococcus carnosus	162	Mix24X	147		Kineococcus radiotolerans	187	Mix24X	187
Staphylococcus carnosus	103	Mix24X	91		Deinococcus proteolyticus	151	Mix24X	192		Staphylococcus carnosus	180	Mix24X	171
Kineococcus radiotolerans	93	Mix24X	90		Kineococcus radiotolerans	151	Mix24X	146		Deinococcus proteolyticus	177	Mix24X	221
Roseovarius nubinhibens	90	Mix24X	108		Pseudopedobacter saltans	131	Mix24X	119		Pseudopedobacter saltans	157	Mix24X	144
Pseudopedobacter saltans	80	Mix24X	69		Roseovarius nubinhibens	116	Mix24X	130		Roseovarius nubinhibens	137	Mix24X	149
Oceanibulbus indolifex	77	Mix24X	108		Deinococcus deserti	100	Mix24X	121		Oceanibulbus indolifex	121	Mix24X	160
Deinococcus deserti	64	Mix24X	83		Oceanibulbus indolifex	100	Mix24X	135		Deinococcus deserti	118	Mix24X	142
Roseobacter denitrificans	35	Mix24X	36		Roseobacter denitrificans	44	Mix24X	46		Roseobacter denitrificans	53	Mix24X	56
Pseudomonas putida	20	Mix24X	18		Pseudomonas putida	31	Mix24X	30		Pseudomonas putida	34	Mix24X	33
Vibrio harveyi	12	Mix24X	9		Vibrio harveyi	22	Mix24X	19		Vibrio harveyi	24	Mix24X	22
Salmonella bongori	10	Mix24X	11		Phaeobacter inhibens	13	Mix24X	18		Phaeobacter inhibens	16	Mix24X	22
Bacillus thuringiensis	9	Mix24X	8		Cellulophaga lytica	12	Mix24X	11		Cellulophaga lytica	15	Mix24X	13
Bacillus subtilis	8	Mix24X	9		Salmonella bongori	11	Mix24X	17		Salmonella bongori	13	Mix24X	19
Phaeobacter inhibens	8	Mix24X	12		Bacillus thuringiensis	10	Mix24X	8		Bacillus thuringiensis	12	Mix24X	10
Cellulophaga lytica	8	Mix24X	8		Bacillus subtilis	9	Mix24X	11		Bacillus subtilis	11	Mix24X	11
Shigella flexneri	7	Mix24X	7		Shigella flexneri	9	Mix24X	8		Shigella flexneri	10	Mix24X	9
Homo sapiens	4	C	6		Bacillus cereus	3	Mix24X	2		Bordetella parapertussis	6	Mix24X	6
Sus scrofa	2	C	4		Bordetella parapertussis	2	Mix24X	2		Bacillus cereus	3	Mix24X	2
Vibrio alginolyticus	1	FP	1		Staphylococcus schleiferi	2	FP	2		Staphylococcus schleiferi	2	FP	2
Streptomyces albus	1	FP	1		Aneurinibacillus migulanus	1	FP	3		Marinovum algicola	1	FP	1
Marinovum algicola	1	FP	1		Bacillus endophyticus	1	FP	0		Vibrio alginolyticus	1	FP	1
Deinococcus radiodurans	1	FP	1		Bacillus infantis	1	FP	0		Facklamia languida	1	FP	2
Salmonella enterica	1	FP	1		Bacillus licheniformis	1	FP	0		Novosphingobium fuchskuhlense	1	FP	1
Propionibacterium acidipropionici	1	FP	1		Bacillus megaterium	1	FP	1		Jaapia argillacea	1	FP	1
Pannonibacter indicus	1	FP	1		Bacillus sp. B-jedd	1	FP	1		Streptomyces rubellomurinus	1	FP	1
Danaus plexippus	1	FP	1		Bordetella pertussis	1	FP	1		Salmonella enterica	1	FP	1
Stylonema alsidii	1	FP	1		Clonostachys rosea	1	FP	1		Escherichia coli	1	FP	1
Neospora caninum	1	FP	1		Danaus plexippus	1	FP	1		Leisingera aquaemixtae	1	FP	1
Candidatus Pantoea carbekii	1	FP	1		Deinococcus phoenicis	1	FP	0		Bacillus glycinifermentans	1	FP	1
Trypanosoma cruzi	1	FP	1		Deinococcus radiodurans	1	FP	1		Photobacterium damselae	1	FP	1
Gordonia paraffinivorans	1	FP	1		Desulfovibrio salexigens	1	FP	0		Total	2643		2929
Corynebacterium durum	1	FP	1		Escherichia coli	1	FP	1
Chitinivibrio alkaliphilus	1	FP	1		Facklamia languida	1	FP	1
Bordetella parapertussis	1	Mix24X	1		Geobacillus stearothermophilus	1	FP	1
Deinococcus phoenicis	1	FP	1		Lactobacillus coryniformis	1	FP	1
Lasius niger	1	FP	1		Lactobacillus kisonensis	1	FP	1
Sphingobium yanoikuyae	1	FP	1		Marinovum algicola	1	FP	1
Geobacillus stearothermophilus	1	FP	1		Paenibacillus macerans	1	FP	1
Torrubiella hemipterigena	1	FP	1		Pseudomonas batumici	1	FP	1
Methanocorpusculum labreanum	1	FP	1		Pseudomonas fluorescens	1	FP	1
Naumovozyma castellii	1	FP	1		Pseudomonas mendocina	1	FP	1
Acetobacter senegalensis	1	FP	1		Pseudomonas parafulva	1	FP	1
Idiomarina salinarum	1	FP	0		Pseudooceanicola batsensis	1	FP	1
Erythrobacter citreus	1	FP	0		Ruegeria mobilis	1	FP	0
Volvox carteri	1	FP	0		Salmonella enterica	1	FP	1
Total	1580		1776		Streptomyces rubellomurinus	1	FP	1
					Vibrio alginolyticus	1	FP	1
					Vibrio metoecus	1	FP	1
					Vibrio ponticus	1	FP	0
					Total	2272		2513

## Sheet: Genus count
Supplementary Table S3. Unipept taxonomical assignment for the Mix24X_HF01 run.
Genus-specific peptide counts
Search Round 1 (against NCBInr)
Genus	Number of genus-specific peptides	Classifier	Spectral counts of taxon-specific peptides
Deinococcus	420	Mix24X	505
Sphingomonas	167	Mix24X	191
Sagittula	167	Mix24X	194
Staphylococcus	162	Mix24X	153
Oceanicola	135	Mix24X	137
Ruegeria	125	Mix24X	150
Cellulophaga	121	Mix24X	123
Marivirga	113	Mix24X	126
Vibrio	108	Mix24X	104
Roseovarius	94	Mix24X	112
Kineococcus	93	Mix24X	90
Bordetella	83	Mix24X	84
Pseudopedobacter	80	Mix24X	69
Oceanibulbus	77	Mix24X	108
Phaeobacter	73	Mix24X	92
Roseobacter	61	Mix24X	73
Pseudomonas	52	Mix24X	58
Bacillus	38	Mix24X	40
Salmonella	27	Mix24X	30
Shigella	10	Mix24X	11
Homo	4	C	6
Pantoea	2	FP	2
Sus	2	C	4
Streptomyces	1	FP	1
Propionibacterium	1	FP	1
Pannonibacter	1	FP	1
Neospora	1	FP	1
Odoribacter	1	FP	1
Corynebacterium	1	FP	1
Acetobacter	1	FP	1
Gordonia	1	FP	1
Chitinivibrio	1	FP	1
Torrubiella	1	FP	1
Sphingobium	1	FP	1
Danaus	1	FP	1
Stylonema	1	FP	1
Idiomarina	1	FP	0
Naumovozyma	1	FP	1
Geobacillus	1	FP	1
Lasius	1	FP	1
Leptolyngbya	1	FP	0
Erythrobacter	1	FP	0
Marinovum	1	FP	1
Trypanosoma	1	FP	1
Volvox	1	FP	0
Methanocorpusculum	1	FP	1
Methylobacterium	1	FP	1
Number of taxon-specific peptides	2238		2482

## Sheet: Unipept import
Supplementary Table S3. Unipept taxonomical assignment for the Mix24X_HF01 run.
Search Round 1 (against NCBInr)			Search Round 2 (against NCBInr with 20 genera)		Search Round 3 (against NCBInr with 25 species)
List of unique peptides (F202531.DAT)	List of I&L equated unique peptides		List of unique peptides (F203389.DAT)		List of unique peptides (F203425.DAT)
AAAAGAATGASASAPAPAAPAAPR	AAAAGAATGASASAPAPAAPAAPR		AAAAADGDAAPAKPAAR		AAAAADGDAAPAKPAAR
AAAATATGLAR	AAAATATGLAR		AAAAGAATGASASAPAPAAPAAPR		AAAAGAATGASASAPAPAAPAAPR
AAADEAATIEGVSK	AAADEAATLEGVSK		AAAAPAGGDGGMGGMDF		AAAAPAGGDGGMGGMDF
AAADILGQPLYK	AAADLLGQPLYK		AAAATATGLAR		AAAATATGLAR
AAADLIEEVILR	AAADLLEEVLLR		AAADEAATIEGVSK		AAADEAATIEGVSK
AAADLLGQPLYK	AAADTGANVEYR		AAADFTTQPLYR		AAADFTTQPLYR
AAADTGANVEYR	AAAEDGTFKPR		AAADLIEEVILR		AAADLIEEVILR
AAAEDGTFKPR	AAAENLLPTSTGAAK		AAADLLGQPLYK		AAADLLGQPLYK
AAAENIIPTSTGAAK	AAAENLVPNSTGAAK		AAADTGANVEYR		AAADTGANVEYR
AAAENIVPNSTGAAK	AAAENMLPTSTGAAK		AAAEDGTFKPR		AAAEAAHAAIK
AAAENMIPTSTGAAK	AAAKEAFGTDNLEGK		AAAENIIPTSTGAAK		AAAEDGTFKPR
AAAKEAFGTDNLEGK	AAALSMLPTSTGAAK		AAAENIVPNSTGAAK		AAAENIIPTSTGAAK
AAALSMIPTSTGAAK	AAAMLER		AAAENMIPTSTGAAK		AAAENIVPNSTGAAK
AAAMLER	AAANELGVPLYR		AAAGAATTLEQLMAK		AAAENMIPTSTGAAK
AAANELGVPLYR	AAAPAPAPSAAVTAATAAHK		AAAGFPIIADEGLGVSK		AAAESSIQVK
AAAPAPAPSAAVTAATAAHK	AAAPAPAPSAAVTAATAAHKSDS		AAAINIIPTSTGAAK		AAAGAATTLEQLMAK
AAAPAPAPSAAVTAATAAHKSDS	AAAQAAADAPAADAAPETQGE		AAAKEAFGTDNLEGK		AAAGFPIIADEGLGVSK
AAAQAAADAPAADAAPETQGE	AAASAADLPLFR		AAALNIVPTSTGAAK		AAAINIIPTSTGAAK
AAASAADLPLFR	AAASVLGQALDLLR		AAALSMIPTSTGAAK		AAAKEAEEMLAHAR
AAASVLGQALDLLR	AAATGVSVSEEQLR		AAAMLER		AAAKEAFGTDNLEGK
AAATGVSVSEEQIR	AAATQEMTLVDTPNAK		AAANELGVPLYR		AAALNIVPTSTGAAK
AAATQEMTLVDTPNAK	AAAVAAQAVNEGAK		AAAPAPAPSAAVTAATAAHK		AAALSMIPTSTGAAK
AAAVAAQAVNEGAK	AAAVAAVNGVTEDQATVDAAK		AAAPAPAPSAAVTAATAAHKSDS		AAAMLER
AAAVAAVNGVTEDQATVDAAK	AADALNDESELAPGTGTFGSFK		AAAPNAEQTTSLQGLPNTNRPIASPAAR		AAANELGVPLYR
AADAINDESELAPGTGTFGSFK	AADGYDYDTLADDLQK		AAAQAAADAPAADAAPETQGE		AAAPAPAPSAAVTAATAAHK
AADGYDYDTIADDIQK	AADPNVSDAEAEEVER		AAAQESGATVHMGITASSDTFYPGQER		AAAPAPAPSAAVTAATAAHKSDS
AADPNVSDAEAEEVER	AADRPFLMPLEDVFSLSGR		AAASAADLPLFR		AAAPNAEQTTSLQGLPNTNRPIASPAAR
AADRPFLMPIEDVFSISGR	AADSDETLYGVK		AAASTLPENWDKNK		AAAPSAEQTATLQGLPNTNRPIASPAAR
AADSDETLYGVK	AADYGADAASGGHDNKGPK		AAASVLGQALDLLR		AAAQAAADAPAADAAPETQGE
AADYGADAASGGHDNKGPK	AAEEAAPATPAPTTPAEPAKQ		AAATEAMEYQR		AAASAADLPLFR
AAEEAAPATPAPTTPAEPAKQ	AAEELEKDGVSVEVLDLR		AAATGVSVSEEQIR		AAASTLPENWDKNK
AAEELEKDGVSVEVIDLR	AAEELEKEGLSLEVVDLR		AAATMLAGSPGSAR		AAASVLGQALDLLR
AAEELEKEGISLEVVDLR	AAEETLVTSTVR		AAATQEMTLVDTPNAK		AAATEAMEYQR
AAEETLVTSTVR	AAEGLEGDEATGAR		AAAVAAQAVNEGAK		AAATGVSVSEEQIR
AAEGLEGDEATGAR	AAEGLQGDEATGAR		AAAVAAVNGVTEDQATVDAAK		AAATMLAGSPGSAR
AAEGLQGDEATGAR	AAELVEAAGFAPELR		AAAVNIVPTSTGAAK		AAATQEMTLVDTPNAK
AAEIVEAAGFAPELR	AAELLAGPYR		AAAYSATEAVELVKK		AAAVAAQAVNEGAK
AAELIAGPYR	AAESEEPTTNEPVGEAK		AAAYTNCELGVLSTEKR		AAAVAAVNGVTEDQATVDAAK
AAESEEPTTNEPVGEAK	AAESGKPAELVEK		AADAINDESELAPGTGTFGSFK		AAAVNIIPTSTGAAK
AAESGKPAEIVEK	AAFALTDKQER		AADALVGAGYGAAGER		AAAVNIVPTSTGAAK
AAFAITDKQER	AAFDFAVEHQSVER		AADGADFASDFTPGQADNGVYQPTSERPMVAPK		AAAYSATEAVELVKK
AAFALTDKQER	AAFGNDEVYVEK		AADGYDYDTIADDIQK		AAAYTNCELGVLSTEKR
AAFDFAVEHQSVER	AAFLNALADELEAR		AADLFAK		AADAINDESELAPGTGTFGSFK
AAFGNDEVYVEK	AAFSNEAGLGSAALAHSAVR		AADPNVSDAEAEEVER		AADALVGAGYGAAGER
AAFLNAIADEIEAR	AAFSNEAGVGSAALAHSAVR		AADQAAVDAMR		AADGADFASDFTPGQADNGVYQPTSERPMVAPK
AAFSNEAGIGSAAIAHSAVR	AAFVGTNNYDLGVELAK		AADQAAVNAMR		AADGYDYDTIADDIQK
AAFSNEAGVGSAAIAHSAVR	AAGADLVGLDDLAEQLK		AADRPFLMPIEDVFSISGR		AADLALGMALR
AAFVGTNNYDIGVELAK	AAGADYVGLDEYLAK		AADSDETLYGVK		AADLFAK
AAGADIVGLDDLAEQIK	AAGAEVVGAEDLLETLQGGTVDFDR		AADYGADAASGGHDNKGPK		AADPNVSDAEAEEVER
AAGADYVGLDEYIAK	AAGAGDQVGTVLYNR		AAEAAAPAPAAAAEKPAAKPAPAVEVSAK		AADQAAVDAMR
AAGAEVVGAEDLLETIQGGTVDFDR	AAGATDLYAVELSPER		AAEEAAPATPAPTTPAEPAKQ		AADQAAVNAMR
AAGAGDQVGTVLYNR	AAGATESGSHTVVSLDGTYSLGELAPGLDTMLYAGGR		AAEELEKDGVSVEVIDLR		AADSDETLYGVK
AAGATDIYAVELSPER	AAGFLTR		AAEELEKEGISLEVVDLR		AADYGADAASGGHDNKGPK
AAGATESGSHTVVSLDGTYSLGEIAPGLDTMIYAGGR	AAGGELGEAAGLADEDLTR		AAEETLVTSTVR		AAEAAAPAPAAAAEKPAAKPAPAVEVSAK
AAGFLTR	AAGLDAVVFDR		AAEFAHMEVTDEDIASVVSR		AAEEAAPATPAPTTPAEPAKQ
AAGGEIGEAAGIADEDLTR	AAGLELVAFDR		AAEGLEGDEATGAR		AAEEIGATITGFVR
AAGIDAVVFDR	AAGLGSLVVGDENYGEGSSR		AAEGLQGDEATGAR		AAEELEKDGVSVEVIDLR
AAGIELVAFDR	AAGLLVGSVDELVGK		AAEIIAER		AAEELEKEGISLEVVDLR
AAGIGSIVVGDENYGEGSSR	AAGLKPEAVVLVATLR		AAEIVEAAGFAPELR		AAEESKEQIQEALR
AAGIIVGSVDELVGK	AAGLLVLEGYLR		AAEKECISLR		AAEETLVTSTVR
AAGIKPEAVVIVATIR	AAGTYEGYKYGDSLVAAGEK		AAELIAGPYR		AAEFAHMEVTDEDIASVVSR
AAGLLVLEGYIR	AAGTYVQLVGR		AAESEEPTTNEPVGEAK		AAEGLEGDEATGAR
AAGTYEGYKYGDSLVAAGEK	AAGVTEAQFDR		AAESGKPAEIVAK		AAEGLQGDEATGAR
AAGTYVQIVGR	AAHQFVCEAVVHLSSGLNAAAK		AAESGKPAEIVEK		AAEIIAER
AAGVTEAQFDR	AALAENADNKQELVR		AAETLTTR		AAEILGKPIEELR
AAHQFVCEAVVHLSSGLNAAAK	AALDPLVGPQAYQGR		AAFAITDKQER		AAEIVEAAGFAPELR
AAIAENADNKQELVR	AALDYALEHGR		AAFDFAVEHQSVER		AAEKECISLR
AAIDPLVGPQAYQGR	AALESGVATLPYPK		AAFELAMR		AAELIAGPYR
AAIDYAIEHGR	AALGAGSVAGVAVAAAEKPAK		AAFGNDEVYVEK		AAESEEPTTNEPVGEAK
AAIESGVATLPYPK	AALGSAGGNALAGQTER		AAFLNAIADEIEAR		AAESGKPAEIVAK
AAIGAGSVAGVAVAAAEKPAK	AALLAAETAQADQNR		AAFSNEAGIGSAAIAHSAVR		AAESGKPAEIVEK
AAIGSAGGNALAGQTER	AALSGLNLGGGK		AAFSNEAGVGSAAIAHSAVR		AAETLTTR
AAILAAETAQADQNR	AALANMVQAAQNLR		AAFVGTNNYDIGVELAK		AAEYGLIDSVYDKR
AAISGLNLGGGK	AALAQNADFELVAVNDLTDAK		AAGAAVVGTGR		AAFAISDKQER
AALANMVQAAQNLR	AALDAALASSVPEAAR		AAGADIVGLDDLAEQIK		AAFAITDKQER
AALAQNADFEIVAVNDLTDAK	AALELAEQR		AAGADYVGLDEYIAK		AAFDFAVEHQSVER
AALDAAIASSVPEAAR	AALFLLR		AAGAEVVGAEDLLETIQGGTVDFDR		AAFEGGTAPKN
AALELAEQR	AALLDCLAPDR		AAGAGDQVGTVLYNR		AAFELAMR
AALFIIR	AALLATSEAVQQLFDR		AAGASQVIAIDKNEYR		AAFGNDEVYVEK
AALIDCLAPDR	AALNAPLAQVQALQAAASVPAPR		AAGATDIYAVELSPER		AAFGNETELR
AALLATSEAVQQIFDR	AALNNSEVEVVALNDLTDAK		AAGATESGSHTVVSLDGTYSLGEIAPGLDTMIYAGGR		AAFLNAIADEIEAR
AALNAPLAQVQALQAAASVPAPR	AALPLTEALELYGR		AAGDEVYEIADR		AAFSNEAGIGSAAIAHSAVR
AALNNSEVEVVAINDLTDAK	AALPTLQYLVEQGAK		AAGFLTR		AAFSNEAGVGSAAIAHSAVR
AALPLTEAIELYGR	AALQETTVTYVDMR		AAGGEIGEAAGIADEDLTR		AAFVGTNNYDIGVELAK
AALPTIQYLVEQGAK	AALQLSQSGQTCALLSK		AAGIDAVVFDR		AAGAAVVGTGR
AALQETTVTYVDMR	AALTEEQLEDANLGSALK		AAGIELVAFDR		AAGADIVGLDDLAEQIK
AALQISQSGQTCALLSK	AALVDGSYHDVDSSEMAFK		AAGIGSIVVGDENYGEGSSR		AAGADYVGLDEYIAK
AALTEEQLEDANLGSALK	AAMAESGFPDCGPLK		AAGIIVGSVDELVGK		AAGAEVVGAEDLLETIQGGTVDFDR
AALVDGSYHDVDSSEMAFK	AAMVEVNSETDFVAR		AAGIKEFIFVTSR		AAGAGDQVGTVLYNR
AAMAESGFPDCGPIK	AANPDLAFDVASNPEFLR		AAGIKPEAVVIVATIR		AAGASQVIAIDKNEYR
AAMVEVNSETDFVAR	AAPAASEEAASAPAQATTAATPAPAAPQGADGNR		AAGLLVLEGYIR		AAGATDIYAVELSPER
AANPDLAFDVASNPEFLR	AAPETLSVQAQALR		AAGLTSGSARPNTVK		AAGATESGSHTVVSLDGTYSLGEIAPGLDTMIYAGGR
AAPAASEEAASAPAQATTAATPAPAAPQGADGNR	AAPGTGVLAGTVPR		AAGMEEVISVATAGK		AAGDEVYEIADR
AAPETISVQAQALR	AAPSYEELSNSQELLETGLK		AAGTSYEAGAGHH		AAGFLTR
AAPGTGVIAGTVPR	AAQAAQAVLDSGR		AAGTYEGYKYGDSLVAAGEK		AAGGEIGEAAGIADEDLTR
AAPSYEELSNSQELLETGIK	AAQAEAAGADLVGGDELLDEVAK		AAGTYVQIVGR		AAGIDAVVFDR
AAQAAQAVLDSGR	AAQEAVQQFGAGTGSVR		AAGVTEAQFDR		AAGIELVAFDR
AAQAEAAGADIVGGDELIDEVAK	AAQLAEAAGVELGPVR		AAGVVMLRPASPGTGVIAGGPVR		AAGIGSIVVGDENYGEGSSR
AAQEAVQQFGAGTGSVR	AAQQFVDWVTSK		AAHQFVCEAVVHLSSGLNAAAK		AAGIIVGSVDELVGK
AAQLAEAAGVELGPVR	AAQYVASHPGEVCPAK		AAHVAHVPEDR		AAGIKEFIFVTSR
AAQQFVDWVTSK	AARPEQGLFPDLELGLAR		AAIAAAQANPNAK		AAGIKPEAVVIVATIR
AAQYVASHPGEVCPAK	AASAAGDDLSNAAVEVK		AAIAENADNKQELVR		AAGIPVILLDR
AARPEQGLFPDLELGIAR	AASAMVEGKEPEANDTETYDNGVK		AAIAGAVAGAK		AAGKGNVDAFVK
AASAAGDDLSNAAVEVK	AASLLANLLR		AAIDPLVGPQAYQGR		AAGLLCK
AASAMVEGKEPEANDTETYDNGVK	AASNDAAAPAAAAPAAAGDDLTQLTGVGPAAAK		AAIDYAIEHGR		AAGLLVLEGYIR
AASIIANILR	AASVNLDGLAAPGVSLQTK		AAIESGVATLPYPK		AAGLTSGSARPNTVK
AASNDAAAPAAAAPAAAGDDLTQITGVGPAAAK	AATEVCQYFDK		AAIGAGSVAGVAVAAAEKPAK		AAGMEEVISVATAGK
AASVNLDGIAAPGVSLQTK	AATEVLDKLGLNDPVLDTAR		AAIGSAGGNALAGQTER		AAGMEGIQSPVAK
AATEVCQYFDK	AATGEEVSAEDLGGGDVHTR		AAILAAETAQADQNR		AAGTSYEAGAGHH
AATEVLDKLGINDPVLDTAR	AATGQAAAGAAAPAAAAPAAAGSDDLTK		AAIPTIQYLVEQGAK		AAGTYEGYKYGDSLVAAGEK
AATGEEVSAEDLGGGDVHTR	AATLALADYEGPVYLR		AAISGLNLGGGK		AAGTYVQIVGR
AATGQAAAGAAAPAAAAPAAAGSDDLTK	AATLLAEQLDAFVDLR		AAKPGANPAAAAPAPKPEGA		AAGVTEAQFDR
AATIAIADYEGPVYLR	AAVAGLAMGLLSDTVDGETR		AALAMSTFGAGFGPQSPR		AAHQFVCEAVVHLSSGLNAAAK
AATILAEQLDAFVDLR	AAVALDAGKPLEVMEVNLEGPK		AALANMVQAAQNLR		AAHVAHVPEDR
AAVAGIAMGLISDTVDGETR	AAVDAGFVPNDMQVGQTGK		AALAQNADFEIVAVNDLTDAK		AAIAAAQANPNAK
AAVALDAGKPLEVMEVNLEGPK	AAVDAGYVPNDYQVGQTGK		AALDAAIASSVPEAAR		AAIAENADNKQELVR
AAVDAGFVPNDMQVGQTGK	AAVDHAYYAATQEAGNR		AALEAATR		AAIAGAVAGAK
AAVDAGYVPNDYQVGQTGK	AAVDTLLVLPNDR		AALELAEQR		AAIDPLVGPQAYQGR
AAVDHAYYAATQEAGNR	AAVDVVMSDNER		AALFIIR		AAIDYAIEHGR
AAVDTLIVIPNDR	AAVEEGLLPGGGLALLR		AALIDCLAPDR		AAIDYAIEHGRK
AAVDVVMSDNER	AAVEEGLVAGGGTSLMNVYTK		AALLATSEAVQQIFDR		AAIESGVATLPYPK
AAVEEGILPGGGIALLR	AAVEEGLVPGGGTALLYATK		AALNAPLAQVQALQAAASVPAPR		AAIGAAAAGGAALLTGADNR
AAVEEGIVAGGGTSLMNVYTK	AAVEEGLVSGGGTALVNVYNK		AALNNSEVEVVAINDLTDAK		AAIGAGSVAGVAVAAAEKPAK
AAVEEGIVPGGGTALLYATK	AAVEEGVVAGGGVALLR		AALPLTEAIELYGR		AAIGSAGGNALAGQTER
AAVEEGIVSGGGTALVNVYNK	AAVEEGVVPGGGVALLR		AALQETTVTYVDMR		AAIGVAALPK
AAVEEGVVAGGGVALIR	AAVEESGATVHMGVTASSDTFYPGQER		AALQISQSGQTCALLSK		AAIIQEFAER
AAVEEGVVPGGGVALLR	AAVGEGLVAGGGTALVNVYK		AALQLAQGGHK		AAILAAETAQADQNR
AAVEESGATVHMGVTASSDTFYPGQER	AAVLLADSFK		AALTEEQLADGNLGSALK		AAIQYAINEK
AAVGEGIVAGGGTALVNVYK	AAVNALANPTMPEVGER		AALTEEQLEDANLGSALK		AAIQYAINEKR
AAVLLADSFK	AAVNDGEVVSSLGER		AALVDGSYHDVDSSEMAFK		AAISDAISR
AAVNAIANPTMPEVGER	AAVNGDTNYTPTGGTAK		AALVDHDNIK		AAISGLNLGGGK
AAVNDGEVVSSLGER	AAVPSGASTGAYEANER		AAMAESGFPDCGPIK		AAKPGANPAAAAPAPKPEGA
AAVNGDTNYTPTGGTAK	AAVPSGASTGAYEAVEK		AAMGAGSVSATAVAAAAPKPTKK		AAKPLLIIAEDVDGEALSTLVVNK
AAVPSGASTGAYEANER	AAVPSGASTGAYEAVEKR		AAMVEVNSETDFVAR		AALAMSTFGAGFGPQSPR
AAVPSGASTGAYEAVEK	AAVPSGASTGAYEAVER		AANGAIVIK		AALANMVQAAQNLR
AAVPSGASTGAYEAVEKR	AAVPSGASTGQYEAVELR		AANPDLAFDVASNPEFLR		AALAQNADFEIVAVNDLTDAK
AAVPSGASTGAYEAVER	AAVPSGASTGVHEAVEKR		AANTPEFHDR		AALDAAIASSVPEAAR
AAVPSGASTGQYEAVELR	AAVQEGLVAGGGLALLR		AAPAASEEAASAPAQATTAATPAPAAPQGADGNR		AALDAFAADFA
AAVPSGASTGVHEAVEKR	AAVQEGLVVGGGVALVQAGK		AAPAPAVKK		AALDEFAADFA
AAVQEGIVAGGGIALLR	AAVQEGLVVGGGVALVQGAK		AAPETISVQAQALR		AALEAATR
AAVQEGIVVGGGVALVQAGK	AAVQEGVLVGGGVALVQAGK		AAPGTGVIAGTVPR		AALEASVK
AAVQEGIVVGGGVALVQGAK	AAVQEGVVVGGGVALVQAGK		AAPKAEAPAAVEAPAAAR		AALEKAEPLLGSADAK
AAVQEGVIVGGGVALVQAGK	AAVQEGVVVGGGVALVQGAK		AAPLNMVITETGAATAAAK		AALELAEQR
AAVQEGVVVGGGVALVQAGK	AAVTGLSAELFEDLGR		AAPSYEELSNSQELLETGIK		AALFIIR
AAVQEGVVVGGGVALVQGAK	AAVVTQDHQVDVTEK		AAQAAQAVLDSGR		AALGVIR
AAVTGISAELFEDLGR	AAVYLKPDQVSLALGR		AAQAEAAGADIVGGDELIDEVAK		AALGVLR
AAVVTQDHQVDVTEK	AAYAVVDDGKR		AAQAINAADAR		AALIDCLAPDR
AAVYLKPDQVSLAIGR	AAYNPTGVGSFGVSYAQVDGFR		AAQEAVQQFGAGTGSVR		AALIDCLAPDRR
AAYAVVDDGKR	AAYQDQFGLGQR		AAQLAEAAGVELGPVR		AALLATSEAVQQIFDR
AAYNPTGVGSFGVSYAQVDGFR	AAYSSGKPALGVGAGNTPVVLDETADLKR		AAQQFVDWVTSK		AALNAPLAQVQALQAAASVPAPR
AAYQDQFGLGQR	AAYVGTATLEDLDSAK		AAQYVASHPGEVCPAK		AALNNSEVEVVAINDLTDAK
AAYSSGKPAIGVGAGNTPVVIDETADIKR	ACAEAGVFLLSPFVGR		AARPEQGLFPDLELGIAR		AALPLTEAIELYGR
AAYVGTATIEDIDSAK	ACAEAGVTDLLEVR		AASAAGDDLSNAAVEVK		AALPTIQYLVEQGAK
ACAEAGVFLISPFVGR	ACALPLVEEAR		AASAMVEGKEPEANDTETYDNGVK		AALQETTVTYVDMR
ACAEAGVTDIIEVR	ACEALHTGADGVSK		AASEDGSFKWEITPVTVAGR		AALQISQSGQTCALLSK
ACALPLVEEAR	ACEEAAEGQVVSPVNFNSPGQVVLAGHK		AASIIANILR		AALQLAQGGHK
ACEALHTGADGVSK	ACEMMLTSTPLTGAEALK		AASNDAAAPAAAAPAAAGDDLTQITGVGPAAAK		AALTEADPEKR
ACEEAAEGQVVSPVNFNSPGQVVIAGHK	ACGESLLPTTTGAAK		AASVNLDGIAAPGVSLQTK		AALTEEQLADGNLGSALK
ACEMMLTSTPITGAEALK	ACGQSLLPTTTGAAK		AATDVSYIANAR		AALTEEQLEDANLGSALK
ACGESIIPTTTGAAK	ACLGLLTNPVNTTVALAAEVLKK		AATEVCQYFDK		AALVDGSYHDVDSSEMAFK
ACGQSIIPTTTGAAK	ACVDLSLQYLPQR		AATEVLDKLGINDPVLDTAR		AALVDHDNIK
ACIGIITNPVNTTVAIAAEVLKK	ACVGLLTNPVNTTVALAAEVLKK		AATGEEVSAEDLGGGDVHTR		AALYIIR
ACVDLSIQYIPQR	ACVTGKPLNAGGLHGR		AATGQAAAGAAAPAAAAPAAAGSDDLTK		AAMAESGFPDCGPIK
ACVGIITNPVNTTVAIAAEVLKK	ACYSVVTADAELAADR		AATIAIADYEGPVYLR		AAMGAGSVSATAVAAAAPKPTKK
ACVTGKPLNAGGIHGR	ADAFAVLVK		AATILAEQLDAFVDLR		AAMVEVNSETDFVAR
ACYSVVTADAELAADR	ADAGLTSFDDLK		AAVAGIAMGLISDTVDGETR		AANGAIVIK
ADAFAVIVK	ADAGVTSFDDLK		AAVAGIAMGLVK		AANPDLAFDVASNPEFLR
ADAGITSFDDLK	ADAVLHDTPNLLYFLK		AAVAVEAGKPLEVMEVNLEGPK		AANTPEFHDR
ADAGVTSFDDLK	ADDASVQDALENLAK		AAVDAGFVPNDMQVGQTGK		AAPAASEEAASAPAQATTAATPAPAAPQGADGNR
ADAVLHDTPNILYFIK	ADDNAELVAGGNYDK		AAVDAGYVPNDYQVGQTGK		AAPAPAVKK
ADDASVQDALENLAK	ADEFDALR		AAVDHAYYAATQEAGNR		AAPEMISIIKR
ADDNAEIVAGGNYDK	ADETELQAAAPAEAAPGAEGQGER		AAVDTLIVIPNDR		AAPETISVQAQALR
ADEFDALR	ADFAESLDANAVHGSDSEAAAAR		AAVDVVMSDNER		AAPGTGVIAGTVPR
ADETEIQAAAPAEAAPGAEGQGER	ADFATTTGENVTHGSDSPESAAR		AAVEALEAR		AAPKAEAPAAVEAPAAAR
ADFAESIDANAVHGSDSEAAAAR	ADGHYDRFPAAETGLK		AAVEEGILPGGGIALLR		AAPLNMVITETGAATAAAK
ADFATTTGENVTHGSDSPESAAR	ADLDVFMLAPK		AAVEEGIVAGGGTSLMNVYTK		AAPNTIPTAAK
ADGHYDRFPAAETGIK	ADLDYAAVEADTTYGK		AAVEEGIVAGGGVALVR		AAPSYEELSNSQELLETGIK
ADIDVFMIAPK	ADLDYATSEADTTYGK		AAVEEGIVPGGGTALLYATK		AAPTPAKPMGPNDYMVIGLAR
ADIDYAAVEADTTYGK	ADLDYGTAR		AAVEEGIVSGGGTALVNVYNK		AAQAAQAVLDSGR
ADIDYATSEADTTYGK	ADLDYGTATASTTYGQLGLK		AAVEEGVVAGGGVALIR		AAQAEAAGADIVGGDELIDEVAK
ADIDYGTAR	ADLSSDQLAALGLTNQR		AAVEEGVVPGGGVALLR		AAQAINAADAR
ADIDYGTATASTTYGQLGIK	ADLEMQLESLTEELAYLKK		AAVEEGVVPGGGVALVR		AAQEAVQQFGAGTGSVR
ADISSDQIAAIGITNQR	ADLEVSLAR		AAVEESGATVHMGVTASSDTFYPGQER		AAQLAEAAGVELGPVR
ADLEMQIESLTEELAYLKK	ADLGAENVEAVKK		AAVEKRPGGVDVVEASAFADK		AAQLGFK
ADLEVSIAR	ADLSLVFAGLK		AAVGEGIVAGGGTALVNVYK		AAQPGPWENVAGEIK
ADLGAENVEAVKK	ADMVDDAELLELVEMEVR		AAVLLADSFK		AAQQFVDWVTSK
ADLSIVFAGIK	ADNAFQTDSAAADTAAR		AAVNAIANPTMPEVGER		AAQYVASHPGEVCPAK
ADMVDDAELLELVEMEVR	ADPAVDGTNSEAFLMVSFEKR		AAVNDGEVVSSLGER		AARPEQGLFPDLELGIAR
ADNAFQTDSAAADTAAR	ADPSTLSEQDLATLK		AAVNGDTNYTPTGGTAK		AASAAGDDLSNAAVEVK
ADPAVDGTNSEAFIMVSFEKR	ADQLTELGTQESGLPEAR		AAVPSGASTGAYEANER		AASAAGLSIHVPFAPGR
ADPSTISEQDIATLK	ADSGATSFDDLFGK		AAVPSGASTGAYEAVEK		AASAMVEGKEPEANDTETYDNGVK
ADQITEIGTQESGLPEAR	ADSGATSFDDLFGKR		AAVPSGASTGAYEAVEKR		AASEDGSFKWEITPVTVAGR
ADSGATSFDDLFGK	ADSGLESFDDLK		AAVPSGASTGAYEAVER		AASIIANILR
ADSGATSFDDLFGKR	ADSGLTDTASMK		AAVPSGASTGQYEAVELR		AASNDAAAPAAAAPAAAGDDLTQITGVGPAAAK
ADSGIESFDDLK	ADSPAVGTGVEER		AAVPSGASTGVHEAVEKR		AASVNLDGIAAPGVSLQTK
ADSGITDTASMK	ADSTCLDNAAATAAAER		AAVQEGIVAGGGIALLR		AASYEEIKK
ADSPAVGTGVEER	ADSTCVDAAAATAAAER		AAVQEGIVVGGGVALVQAGK		AATDVSYIANAR
ADSTCIDNAAATAAAER	ADTTGPQYVGAVDQGTTSSR		AAVQEGIVVGGGVALVQGAK		AATEVCQYFDK
ADSTCVDAAAATAAAER	ADTYTTLEAPAR		AAVQEGVIVGGGVALVQAGK		AATEVLDKLGINDPVLDTAR
ADTTGPQYVGAVDQGTTSSR	ADVAAAVAAANASPATSAPASAPR		AAVQEGVVVGGGVALVQAGK		AATGEEVSAEDLGGGDVHTR
ADTYTTLEAPAR	ADVYVLSKDEGGR		AAVQEGVVVGGGVALVQGAK		AATGQAAAGAAAPAAAAPAAAGSDDLTK
ADVAAAVAAANASPATSAPASAPR	ADYNGPTHQVYVPLAQR		AAVTGISAELFEDLGR		AATHDVLAGLTAR
ADVYVLSKDEGGR	ADYPNSDTEPVR		AAVVTQDHQVDVTEK		AATIAIADYEGPVYLR
ADYNGPTHQVYVPIAQR	ADYSDGDLHKNDYK		AAVYLKPDQVSLAIGR		AATILAEQLDAFVDLR
ADYPNSDTEPVR	ADYSVKVPDGLDSAAASSLTCAGVTTYK		AAWLYAQFVTSK		AATILAEQLEAFVDLRDVR
ADYSDGDIHKNDYK	AEAAPAAGADDLKK		AAYAISDKQER		AAVAAQGNTLGGVK
ADYSVKVPDGLDSAAASSITCAGVTTYK	AEAEGFYAEHSER		AAYAVVDDGKR		AAVAGIAMGLISDTVDGETR
AEAAPAAGADDLKK	AEAEKELAASYER		AAYNPTGVGSFGVSYAQVDGFR		AAVAGIAMGLVK
AEAEGFYAEHSER	AEALHYLGDLVQR		AAYSSGKPAIGVGAGNTPVVIDETADIKR		AAVALEAGKPLEVMEVNLEGPK
AEAEKEIAASYER	AEALTALGSAETGLPEAR		AAYVGTATIEDIDSAK		AAVAPGSALR
AEAIHYIGDLVQR	AEAPAAVEAPAAAR		ACAEAGVFLISPFVGR		AAVAVEAGKPLEVMEVNLEGPK
AEAITAIGSAETGLPEAR	AEAPKPAETAK		ACAEAGVTDIIEVR		AAVDAGFVPNDMQVGQTGK
AEAPAAVEAPAAAR	AEAPYVGTGLEGK		ACALPLVEEAR		AAVDAGYVPNDYQVGQTGK
AEAPKPAETAK	AEAVAAEHGVR		ACEALHTGADGVSK		AAVDHAYYAATQEAGNR
AEAPYVGTGIEGK	AECPTQTELVLK		ACEEAAEGQVVSPVNFNSPGQVVIAGHK		AAVDTLIVIPNDR
AEAVAAEHGVR	AEEKNNAQVEESTQAPEVK		ACEMMLTSTPITGAEALK		AAVDVVMSDNER
AECPTQTEIVIK	AEELGALLVDPSKTDDVVAELAER		ACGESIIPTTTGAAK		AAVEALEAR
AEEKNNAQVEESTQAPEVK	AEETNSDMYAALDLVVDKLER		ACGQSIIPTTTGAAK		AAVEEGIVAGGGTSLMNVYTK
AEELGAIIVDPSKTDDVVAEIAER	AEEYGSHDKTFLLDAAGTVR		ACIGIITNPVNTTVAIAAEVLKK		AAVEEGIVAGGGVALVR
AEETNSDMYAAIDLVVDKIER	AEFAHGHHADAADADNPR		ACQFSAALVYTF		AAVEEGIVPGGGTALLYATK
AEEYGSHDKTFILDAAGTVR	AEFGLNPGSEQVR		ACVDLSIQYIPQR		AAVEEGIVSGGGTALVNVYNK
AEFAHGHHADAADADNPR	AEGLNYEVATFPWAASGR		ACVGIITNPVNTTVAIAAEVLKK		AAVEEGVVAGGGVALIR
AEFGINPGSEQVR	AEGVEVNVGTFPFAASGR		ACVTGKPLNAGGIAGR		AAVEEGVVPGGGVALLR
AEGINYEVATFPWAASGR	AELDGKPVVVCSTGLGGPSTSLAVEELAQLGVR		ACVTGKPLNAGGIHGR		AAVEEGVVPGGGVALVR
AEGVEVNVGTFPFAASGR	AELDSTDSDYAR		ACYSVVTADAELAADR		AAVEESGATVHMGVTASSDTFYPGQER
AELDGKPVVVCSTGIGGPSTSIAVEELAQLGVR	AELDSTDSDYAREK		ADAFAVIVK		AAVEKLEAR
AELDSTDSDYAR	AELETTDSDYAR		ADAGITSFDDLK		AAVEKRPGGVDVVEASAFADK
AELDSTDSDYAREK	AELGCGNLYPEGGR		ADAGVTSFDDLK		AAVEKVEEVLA
AELETTDSDYAR	AELPAELNEALLVEFYSR		ADAVLHDTPNILYFIK		AAVFDGSYHDVDSNEMAFK
AELGCGNIYPEGGR	AELPTGDTSDLQEAR		ADDASVQDALENLAK		AAVGEGIVAGGGTALVNVYK
AELPAEINEALIVEFYSR	AELYNQDGTSLEMGGR		ADDGAPCVTYIGPDGAGHYVK		AAVLAIASLAR
AELPTGDTSDIQEAR	AENLANHLTEQGLK		ADDNAEIVAGGNYDK		AAVLLADSFK
AELYNQDGTSLEMGGR	AENQGTTSFELAVGPDGK		ADDTGNLVFR		AAVLPANLIQAQR
AENLANHLTEQGLK	AEQAGDTLQSAR		ADDTGNLVFRK		AAVNAIANPTMPEVGER
AENQGTTSFELAVGPDGK	AEQLALGLALR		ADEFDALR		AAVNDGEVVSSLGER
AEQAGDTLQSAR	AEQQLDKDSALVPVYYYVNAR		ADETEIQAAAPAEAAPGAEGQGER		AAVNGDTNYTPTGGTAK
AEQLALGIALR	AESPSVGTGVEER		ADETEIQAAAPAEAAPGAEGQGERR		AAVPSGASTGAYEANER
AEQQLDKDSAIVPVYYYVNAR	AESTAVMVDLLTLLKEYPNAK		ADFAESIDANAVHGSDSEAAAAR		AAVPSGASTGAYEAVEK
AESPSVGTGVEER	AESYSEGTVPLHTLR		ADFATTTGENVTHGSDSPESAAR		AAVPSGASTGAYEAVEKR
AESTAVMVDIITILKEYPNAK	AETGETAFEKTPAGDAK		ADFGAQFSF		AAVPSGASTGAYEAVER
AESYSEGTVPLHTLR	AEVLAGSAADAAAPK		ADFITLHVPLTDQTR		AAVPSGASTGQYEAVELR
AETGETAFEKTPAGDAK	AEVLGNLHEGQAVDGVVK		ADGHYDRFPAAETGIK		AAVPSGASTGVHEAVEKR
AEVIAGSAADAAAPK	AEVLGNLSEGQTVDGVVK		ADGSANPLADAR		AAVQEGIVAGGGIALLR
AEVIGNLHEGQAVDGVVK	AEVLGNLTEGQAVDGVVK		ADIDVFMIAPK		AAVQEGIVVGGGVALVQAGK
AEVIGNLSEGQTVDGVVK	AEVPLGEMFGYATDVR		ADIDYAAVEADTTYGK		AAVQEGIVVGGGVALVQGAK
AEVIGNLTEGQAVDGVVK	AEVTLNQFFSPAAK		ADIDYATSEADTTYGK		AAVQEGVIVGGGVALVQAGK
AEVPLGEMFGYATDVR	AEVYVLSKDEGGR		ADIDYATSSAHTQYGVIGIK		AAVQEGVVVGGGVALVQAGK
AEVTLNQFFSPAAK	AEYQTLTDLNNDSVK		ADIDYGTAR		AAVQEGVVVGGGVALVQGAK
AEVYVLSKDEGGR	AFAELADVYVNDAFGAAHR		ADIDYGTATASTTYGQLGIK		AAVTGISAELFEDLGR
AEYQTITDINNDSVK	AFAEQLVNLTVK		ADIDYNTSEAHTTYGVIGVK		AAVVTQDHQVDVTEK
AFAELADVYVNDAFGAAHR	AFANVEMTTETK		ADILTFHTPLFK		AAVYLKPDQVSLAIGR
AFAEQLVNLTVK	AFDFACLPSEGVGLAR		ADISSDQIAAIGITNQR		AAWLYAQFVTSK
AFANVEMTTETK	AFDGDKLDNR		ADKAAAAAEAANAPAEEASAE		AAYAISDKQER
AFDFACLPSEGVGLAR	AFDMLPAEAYLPDGR		ADKLGGLVEFYR		AAYAVEDNGKR
AFDGDKLDNR	AFDQLDNAPEEK		ADLEVSIAR		AAYAVVDDGKR
AFDMLPAEAYLPDGR	AFDQLDNAPEEKAR		ADLGAENVDAVQK		AAYELAK
AFDQIDNAPEEK	AFEGDEPYADLR		ADLKDFAEQLVNLTVK		AAYNPTGVGSFGVSYAQVDGFR
AFDQIDNAPEEKAR	AFELPDLPYAHDALASK		ADLSIVFAGIK		AAYQDQFGLGQR
AFEGDEPYADLR	AFETLLLDLHGK		ADMVDDAELLELVEMEVR		AAYSSGKPAIGVGAGNTPVVIDETADIKR
AFELPDLPYAHDALASK	AFGDAPAGLAQLVLGGR		ADNAFQTDSAAADTAAR		AAYVGTATIEDIDSAK
AFETILLDIHGK	AFHNDQLGPFYEK		ADPAVDGTNSEAFIMVSFEKR		ACAEAGVFLISPFVGR
AFGDAPAGLAQLVIGGR	AFLNSVSNGLTVTAFKR		ADPSTISEQDIATLK		ACAEAGVTDIIEVR
AFHNDQLGPFYEK	AFLPASQVDTR		ADPVITVR		ACALPLVEEAR
AFLNSVSNGLTVTAFKR	AFTSEEFTHFLEELTK		ADQITEIGTQESGLPEAR		ACDVLKPVFDR
AFLPASQVDTR	AFVALNPGYEPDDELKEDLR		ADSGATSFDDLFGK		ACEALHTGADGVSK
AFTSEEFTHFLEELTK	AFVDAYMAETGETPK		ADSGATSFDDLFGKR		ACEEAAEGQVVSPVNFNSPGQVVIAGHK
AFVALNPGYEPDDELKEDIR	AFVEDYLGSNADSYNHPNAAVEPR		ADSGIENVKDLK		ACEMMLTSTPITGAEALK
AFVDAYMAETGETPK	AFVGTDFVVNQNAR		ADSGIESFDDLK		ACGESIIPTTTGAAK
AFVEDYLGSNADSYNHPNAAVEPR	AFVPLSEMFGYATDMR		ADSGITDTASMK		ACGQSIIPTTTGAAK
AFVGTDFVVNQNAR	AFVPLSEMFGYATSLR		ADSPAVGTGVEER		ACIGIITNPVNTTVAIAAEVLKK
AFVPLSEMFGYATDMR	AGAADQGAPVELVSGTGR		ADSTCIDNAAATAAAER		ACQFSAALVYTF
AFVPLSEMFGYATSLR	AGAATEVELKER		ADSTCVDAAAATAAAER		ACVDLSIQYIPQR
AGAADQGAPVEIVSGTGR	AGADALFPEALQSEEEFR		ADTKANVPGGASFK		ACVGIITNPVNTTVAIAAEVLKK
AGAATEVELKER	AGADQLAER		ADTTGPQYVGAVDQGTTSSR		ACVTGKPLNAGGIAGR
AGADAIFPEALQSEEEFR	AGATAATVALDNLATNGQLDVVGK		ADTYTTLEAPAR		ACVTGKPLNAGGIHGR
AGADQLAER	AGCLMGPDAYR		ADVAAAVAAANASPATSAPASAPR		ACYSVVTADAELAADR
AGATAATVALDNIATNGQLDVVGK	AGCVVLDNSSLYR		ADVMFVIQR		ADAFAVIVK
AGCLMGPDAYR	AGDDAAGLALSEK		ADVYVLSKDEGGR		ADAGITSFDDLK
AGCVVIDNSSLYR	AGDEANADSEALGR		ADYNGPTHQVYVPIAQR		ADAGVTSFDDLK
AGDDAAGLAISEK	AGDGPYLLEVK		ADYPNSDTEPVR		ADAGVTSFDDLKGK
AGDEANADSEALGR	AGDLAAALGLK		ADYSDGDIHKNDYK		ADAVLHDTPNILYFIK
AGDGPYILEVK	AGDLAAALGLKDVTTGDTLCDPDAPLLLER		ADYSVKVPDGLDSAAASSITCAGVTTYK		ADDASVQDALENLAK
AGDIAAAIGLK	AGDLAAALGLKDVTTGDTLCDPSAPLLLER		AEAAPAAGADDLKK		ADDGAPCVTYIGPDGAGHYVK
AGDIAAAIGLKDVTTGDTLCDPDAPIILER	AGDLAALLGMK		AEAAPTASGGLSK		ADDNAEIVAGGNYDK
AGDIAAAIGLKDVTTGDTLCDPSAPIILER	AGDVLLAGGATAAEALSPGDHLR		AEAEGFYAEHSER		ADDTGNLVFR
AGDIAALIGMK	AGELGAVLGLK		AEAEKEIAASYER		ADDTGNLVFRK
AGDVILAGGATAAEALSPGDHIR	AGELVVLENADSAGK		AEAGEEIIPVPQSDEEAVIK		ADEFDALR
AGELGAVIGLK	AGENCGVLLR		AEAIHYIGDLVQR		ADEIQIYK
AGELVVIENADSAGK	AGENVGALLR		AEAITAIGSAETGLPEAR		ADESGNLVFR
AGENCGVLLR	AGENVGVLLR		AEAPAAVEAPAAAR		ADETEIQAAAPAEAAPGAEGQGER
AGENVGALLR	AGESLESAEK		AEAPFVGTGMEETVAR		ADETEIQAAAPAEAAPGAEGQGERR
AGENVGVLLR	AGETGVTAEPSGGDSADTSASK		AEAPKPAETAK		ADFAESIDANAVHGSDSEAAAAR
AGESIESAEK	AGEVLVELK		AEAPYVGTGIEGK		ADFATTTGENVTHGSDSPESAAR
AGETGVTAEPSGGDSADTSASK	AGFDESGQSVLFDGR		AEAVAAEHGVR		ADFGAQFSF
AGEVLVEIK	AGFDTSGQSVLFDGR		AECPTQTEIVIK		ADFITLHVPLTDQTR
AGFDESGQSVLFDGR	AGFHGPYGLGLNQFFK		AEEEEAKTEANGQQQAPQMR		ADFNVPLKDGK
AGFDTSGQSVLFDGR	AGFQELTK		AEEIVASDPQK		ADGHYDRFPAAETGIK
AGFHGPYGLGINQFFK	AGFSESGQSLLFDGR		AEEIVASNPEK		ADGSANPLADAR
AGFQEITK	AGGDAYEFVGPSLTDPK		AEEKNNAQVEESTQAPEVK		ADGYEIR
AGFSESGQSILFDGR	AGGDKVTYLTLDMEEVVVSSVK		AEELGAIIVDPSKTDDVVAEIAER		ADIDVFMIAPK
AGGDAYEFVGPSLTDPK	AGGGSATLSMGQAAAR		AEETNSDMYAAIDLVVDKIER		ADIDYAAVEADTTYGK
AGGDKVTYLTIDMEEVVVSSVK	AGGGSATLSMGQAACR		AEEYGSHDKTFILDAAGTVR		ADIDYATSEADTTYGK
AGGGSATLSMGQAAAR	AGGLLGLLGELGR		AEEYGSHPTTFEAPADGTIR		ADIDYATSSAHTQYGVIGIK
AGGGSATLSMGQAACR	AGGMGLLLGR		AEFAHGHHADAADADNPR		ADIDYGTAR
AGGILGILGELGR	AGGPDYLALHMQAK		AEFGEVDILVNNAGITR		ADIDYGTATASTTYGQLGIK
AGGMGLILGR	AGGPDYLVLHMQGR		AEFGINPGSEQVR		ADILILGK
AGGPDYLALHMQAK	AGGRLPLLLGR		AEGGMVFGGAR		ADILTFHTPLFK
AGGPDYLVLHMQGR	AGGTTDSDSFAPGDPSYDALDNR		AEGGTVHGGAPVR		ADISSDQIAAIGITNQR
AGGRIPLIIGR	AGGVQLVTNEGTEEK		AEGINYEVATFPWAASGR		ADKAAAAAEAANAPAEEASAE
AGGTTDSDSFAPGDPSYDAIDNR	AGLALNDNFVK		AEGKSEFAENDAYVHATPLIR		ADKLGGLVEFYR
AGGVQIVTNEGTEEK	AGLAPSAVVLVATVR		AEGLSGFLVPR		ADKPLVGTGMER
AGIALNDNFVK	AGLDKSEVSETLLGQVLTAAQGQNPAR		AEGVEVNVGTFPFAASGR		ADLEVSLAR
AGIAPSAVVLVATVR	AGLEAGELEVHDYTSDESCPSVSF		AEITASLVK		ADLGAENVDAVQK
AGIDKSEVSETILGQVLTAAQGQNPAR	AGLELTLFHGR		AEKSDQETTDNAALETK		ADLGAENVEAVKK
AGIEAGEIEVHDYTSDESCPSVSF	AGLGTDNVDKDAASK		AELDGKPVVVCSTGIGGPSTSIAVEELAQLGVR		ADLIFIGR
AGIELTLFHGR	AGLKPEQVDEVLMGNVLQAGQGQAPAR		AELDSTDSDYAR		ADLKDFAEQLVNLTVK
AGIGTDNVDKDAASK	AGLDQALAR		AELDSTDSDYAREK		ADLNVPVKDGK
AGIKPEQVDEVIMGNVLQAGQGQAPAR	AGLLNSGGADGGETDLGDAVR		AELETTDSDYAR		ADLSIVFAGIK
AGLDQAIAR	AGLNVATNQLESHYLAGGNVDR		AELETTDSDYAREK		ADLSVVK
AGLINSGGADGGETDLGDAVR	AGLSGANTSDNWDGR		AELGCGNIYPEGGR		ADLVFGSNSVLR
AGLNVATNQLESHYLAGGNVDR	AGLTFLVDMLK		AELGLAADTYTNWYDR		ADMVDDAELLELVEMEVR
AGLSGANTSDNWDGR	AGLVADTSLSLNGVEVK		AELPAEINEALIVEFYSR		ADNAFQTDSAAADTAAR
AGLTFLVDMIK	AGLVGNASFENMSGGGGGK		AELPTGDTSDIQEAR		ADPAVDGTNSEAFIMVSFEKR
AGLVADTSISLNGVEVK	AGNGQWFNVVER		AELYNQDGTSLEMGGR		ADPSTISEQDIATLK
AGLVGNASFENMSGGGGGK	AGNLDLDEALFGLEPR		AENLANHLTEQGLK		ADQAEAFAEAAK
AGNGQWFNVVER	AGNTALEEVVMALK		AENQGTTSFELAVGPDGK		ADQITEIGTQESGLPEAR
AGNIDLDEALFGLEPR	AGQDAYADVEFR		AENQYYGTGR		ADSADAEKVIK
AGNTALEEVVMALK	AGQQVNVLLSAAKPGLVLGK		AEQAGDTLQSAR		ADSGATSFDDLFGK
AGQDAYADVEFR	AGQSFSTDLNYAASLK		AEQDGFSIPEVDALTGK		ADSGATSFDDLFGKR
AGQQVNVIISAAKPGIVIGK	AGQTSMLAR		AEQLALGIALR		ADSGIENVKDLK
AGQSFSTDLNYAASLK	AGRDLYVGGR		AEQQLDKDSAIVPVYYYVNAR		ADSGIESFDDLK
AGQTSMIAR	AGSAQNLLR		AESAYYESLHETPLIANTIAR		ADSGITDTASMK
AGRDLYVGGR	AGSVELDEELFGLEPR		AESPSVGTGVEER		ADSPAVGTGVEER
AGSAQNLLR	AGSVGAQTAMELLKK		AESTAVMVDIITILKEYPNAK		ADSTCIDNAAATAAAER
AGSVELDEELFGLEPR	AGSYEDCSDADLVVLTAGAPQKPGETR		AESYSEGTVPLHTLR		ADSTCVDAAAATAAAER
AGSVGAQTAMEILKK	AGTELMSDAK		AETGETAFEKTPAGDAK		ADTKANVPGGASFK
AGSYEDCSDADLVVITAGAPQKPGETR	AGTHDSHGAPLGDAELALTR		AETQPEPVKAEAASDAPAAEAKPK		ADTTGPQYVGAVDQGTTSSR
AGTELMSDAK	AGTLYVMAVNQGK		AEVADAMSQSAR		ADTYTTLEAPAR
AGTHDSHGAPLGDAEIALTR	AGTSGVHGAPLGKEESK		AEVIAGSAADAAAPK		ADVAAAVAAANASPATSAPASAPR
AGTLYVMAVNQGK	AGVAFTR		AEVIGNLHEGQAVDGVVK		ADVAPSNLAIVGR
AGTSGVHGAPLGKEESK	AGVAGPEVGHVAVGHVLNTEPR		AEVIGNLSEGQAVDGVVK		ADVMFVIQR
AGVAFTR	AGVDKGDVSETLLGQVLTAGQGQNPAR		AEVIGNLSEGQTVDGVVK		ADVYVLSKDEGGR
AGVAGPEVGHVAVGHVINTEPR	AGVDVLTLDTAHGHSK		AEVIGNLTEGQAVDGVVK		ADYNGPTHQVYVPIAQR
AGVDKGDVSETILGQVLTAGQGQNPAR	AGVLANVLQLLK		AEVISSTFDEPAER		ADYPNSDTEPVR
AGVDVITIDTAHGHSK	AGVPAGVFNLVTSSR		AEVLEAEHTER		ADYSDGDIHKNDYK
AGVLANVLQLLK	AGVQGDLGPK		AEVPLGEMFGYATDVR		ADYSVKVPDGLDSAAASSITCAGVTTYK
AGVPAGVFNIVTSSR	AGYAPNVVEAPESTSPLK		AEVTLNQFFSPAAK		AEAAPAAAPAATGAK
AGVQGDLGPK	AGYTAVLSHR		AEVYVLSKDEGGR		AEAAPAAGADDLKK
AGYAPNVVEAPESTSPLK	AHDETEQFQVGDSVR		AEYQTITDINNDSVK		AEAAPTASGGLSK
AGYTAVISHR	AHELQGVLALENSLNR		AFADIVK		AEAEGFYAEHSER
AHDETEQFQVGDSVR	AHGATHVLNYR		AFADLADIYVNDAFGAAHR		AEAEKEIAASYER
AHEIQGVLALENSLNR	AHGEPLGEEGVQETK		AFADLNAVDVL		AEAGEEIIPVPQSDEEAVIK
AHGATHVINYR	AHLAPFVPGHSVVQLEGMLTR		AFAELADVYVNDAFGAAHR		AEAIHYIGDLVQR
AHGEPLGEEGVQETK	AHLESVQAGQGALVDVR		AFAENWLGKR		AEAITAIGSAETGLPEAR
AHLAPFVPGHSVVQIEGMLTR	AHLVLPAASFAEGDGTLVSQEGR		AFAEQLVNLTVK		AEAPAAVEAPAAAR
AHLESVQAGQGALVDVR	AHVTKPVVSYLAGVTAPAGK		AFANVEMTTETK		AEAPARPAAPAAAPAASGDR
AHLVLPAASFAEGDGTLVSQEGR	AHYVLMNVEADQAVLDELETAFR		AFDFACLPSEGVGLAR		AEAPFVGTGMEETVAR
AHVTKPVVSYIAGVTAPAGK	AHYVLMNVEAPQEVLDELETTFR		AFDGDKLDNR		AEAPKPAETAK
AHYVLMNVEADQAVIDELETAFR	ALAAGGNYGELFENNLGESSPVGLAR		AFDIVAIGR		AEAPYVGTGIEGK
AHYVLMNVEAPQEVIDELETTFR	ALAATMFGDASK		AFDMLPAEAYLPDGR		AEAVAAEHGVR
AIAAGGNYGEIFENNIGESSPVGLAR	ALADDESKDETER		AFDQIDNAPEEK		AECPTQTEIVIK
AIAATMFGDASK	ALAELAQAEQNDEVAR		AFDQIDNAPEEKAR		AEEIVASDPQK
AIADDESKDETER	ALAELLVER		AFEEGSQTMSK		AEEIVASNPEK
AIAELAQAEQNDEVAR	ALALYCDLVSR		AFEGDEPYADLR		AEEKNNAQVEESTQAPEVK
AIAELLVER	ALAMDATEGLVR		AFELPDLPYAHDALAGK		AEELGAIIVDPSKTDDVVAEIAER
AIALYCDLVSR	ALANELATDELAHVK		AFELPDLPYAHDALASK		AEELGIELK
AIAMDATEGLVR	ALANLYPETLHLVASADSGLETPADLAGK		AFELPDLPYAHDALASSGMSR		AEETNSDMYAAIDLVVDKIER
AIANEIATDELAHVK	ALAQVGTLSANSDETVGK		AFETILLDIHGK		AEEYGSHDKTFILDAAGTVR
AIANLYPETIHLVASADSGIETPADLAGK	ALASDCADGMTK		AFGDAPAGLAQLVIGGR		AEEYGSHDKTFQASAK
AIAQVGTISANSDETVGK	ALASQGNYGELFAK		AFGDNTDGMEVFHHEGR		AEEYGSHPTTFEAPADGTIR
AIASDCADGMTK	ALDALVPLGR		AFGHAAAPAQDR		AEFAHGHHADAADADNPR
AIASQGNYGEIFAK	ALDESGLVAPLR		AFHCGNAECEAQIKEDTK		AEFALDYAR
AIDALVPIGR	ALDKPFLLPLEDVFSLSGR		AFHNDQLGPFYEK		AEFGEVDILVNNAGITR
AIDESGIVAPLR	ALDQPFLMPVEDVFSLSGR		AFLNSVSNGLTVTAFKR		AEFGINPGSEQVR
AIDKPFLLPIEDVFSISGR	ALDSTGAGEGPARPG		AFLPASQVDTR		AEFTERVEQQAK
AIDQPFLMPVEDVFSISGR	ALEAPLRQLAENAGVDGAVVAGK		AFLPGSLVDLRPVK		AEGGMVFGGAR
AIDSTGAGEGPARPG	ALEDGDFFENEVLNEALDHVK		AFNEMQPIVDR		AEGGTVHGGAPVR
AIEAPLRQIAENAGVDGAVVAGK	ALEGAYNPTLTTLYQDK		AFSILLKEEVK		AEGIDLTKDR
AIEDGDFFENEVLNEAIDHVK	ALELKVPDLGADEVELTELLVK		AFSLSGAYNIGAHTFTLAYQK		AEGINYEVATFPWAASGR
AIEGAYNPTITTLYQDK	ALELLGTMQGGYNLHPLLDALDDAK		AFSTGGYADVHR		AEGKSEFAENDAYVHATPLIR
AIEIKVPDIGADEVEITEILVK	ALEQLDQLASR		AFTIDLSGK		AEGLSGFLVPR
AIELLGTMQGGYNIHPLIDALDDAK	ALFESLGVADVVTK		AFTSEEFTHFLEELTK		AEGVEVNVGTFPFAASGR
AIEQIDQLASR	ALGAGLALGLGALGTGVAQAR		AFVALNPGYEPDDELKEDIR		AEITASLVK
AIFESLGVADVVTK	ALGAGLALGLGAVGTGLAQAR		AFVDAYMAETGETPK		AEKSDQETTDNAALETK
AIGAGLALGLGALGTGVAQAR	ALGDEELVDTSKDAR		AFVEDYLGSNADSYNHPNAAVEPR		AELDGKPVVVCSTGIGGPSTSIAVEELAQLGVR
AIGAGLALGLGAVGTGIAQAR	ALGEAKDDDTADLLTAASR		AFVGTDFVVNQNAR		AELDSTDSDYAR
AIGDEELVDTSKDAR	ALGEAKDEDTADLFTAASR		AFVLTGEFEK		AELDSTDSDYAREK
AIGEAKDDDTADILTAASR	ALGLLSNNPEFADVR		AFVNAVSAAKPAGAK		AELETTDSDYAR
AIGEAKDEDTADIFTAASR	ALGKPEWLTDPAYSTAHAR		AFVPLSEMFGYATDMR		AELETTDSDYAREK
AIGIISNNPEFADVR	ALHGDAPEFAEQSTETQLLVTGLK		AFVPLSEMFGYATSLR		AELGCGNIYPEGGR
AIGKPEWITDPAYSTAHAR	ALHQEAPEFQEQSTESEVLVTGLK		AGAADQGAPVEIVSGTGR		AELGLAADTYTNWYDR
AIHGDAPEFAEQSTETQILVTGIK	ALHQPAPEFSDQSTESEVLVTGLK		AGAATEVELK		AELPAEINEALIVEFYSR
AIHQEAPEFQEQSTESEVLVTGIK	ALHQPAPSFDEQSTSSDLLVTGLK		AGAATEVELKER		AELPTGDTSDIQEAR
AIHQPAPEFSDQSTESEVLVTGIK	ALLAVLK		AGADAIFPEALQSEEEFR		AELQKHEVR
AIHQPAPSFDEQSTSSDILVTGIK	ALKEVAPSLYLVAR		AGADQLAER		AELYNQDGTSLEMGGR
AIIAVLK	ALLDQNTNEETR		AGAITTAPNESSGDLK		AENLANHLTEQGLK
AIKEVAPSLYIVAR	ALLHVEAGAKK		AGAKPANFLDIGGGAK		AENQGTTSFELAVGPDGK
AILDQNTNEETR	ALLLPGDLSDESFAR		AGALAAGGAAVSGTGEAGAGR		AENQYYGTGR
AILHVEAGAKK	ALLNLEAPVVR		AGANFLR		AEPLLGSADAK
AILLPGDLSDESFAR	ALLNYGSMATTHYQLAETLANNGAALAR		AGAQAAAIDEGLR		AEQAGDTLQSAR
AILNLEAPVVR	ALLSLEAPLAR		AGASYVSPFLGR		AEQDAFAVASQNK
AILNYGSMATTHYQLAETLANNGAALAR	ALLVEAADELNSLAVAK		AGATAATVALDNIATNGQLDVVGK		AEQDGFSIPEVDALTGK
AILSLEAPIAR	ALMAEGNYGELFAK		AGATTVAATTLHEIVR		AEQLALGIALR
AILVEAADELNSLAVAK	ALMTTVHSYTNDQR		AGATTVSATLLHEIVR		AEQQLDKDSAIVPVYYYVNAR
AIMAEGNYGEIFAK	ALNAFTNPSTNSYK		AGAVGAIFFLDTNPAYTYADNK		AERPDAQDGTPR
AIMTTVHSYTNDQR	ALNEDAAGNYLHYGVR		AGCLMGPDAYR		AESAYYESLHETPLIANTIAR
AINAFTNPSTNSYK	ALNEYDLVATSVLSGNR		AGCVAGVIINR		AESPSVGTGVEER
AINEDAAGNYIHYGVR	ALNPEFAVVGDGTAAGFNAGMQTANTMPYTALDNAGNR		AGCVVIDNSSLYR		AESTAVMVDIITILKEYPNAK
AINEYDLVATSVLSGNR	ALNVNTNVSAMTAQR		AGDDAAGLAISEK		AESYSEGTVPLHTLR
AINPEFAVVGDGTAAGFNAGMQTANTMPYTALDNAGNR	ALPGALSGVMFNQGQVCSAGSR		AGDEANADSEALGR		AETGETAFEKTPAGDAK
AINVNTNVSAMTAQR	ALPSALER		AGDGPYILEVK		AETGKPSIIVLR
AIPGALSGVMFNQGQVCSAGSR	ALQAAELSALLKDQLK		AGDIAAAIGLK		AETQPEPVKAEAASDAPAAEAKPK
AIPSALER	ALQAMLGPVAPSAVTTYGEEEAR		AGDIAAAIGLKDVTTGDTLCDPDAPIILER		AETTYGSLGIK
AIQAAEISAILKDQIK	ALQTGQVQLGER		AGDIAAAIGLKDVTTGDTLCDPSAPIILER		AEVADAMSQSAR
AIQAMIGPVAPSAVTTYGEEEAR	ALSAPVKQLAQNAGQDGAVVAGNLLR		AGDIAALIGMK		AEVFQPIDR
AIQTGQVQLGER	ALSEAGSFSEHAPR		AGDKAIDALEELINQETAR		AEVFVLSKEEGGR
AISAPVKQIAQNAGQDGAVVAGNLLR	ALSEGGYQSMPK		AGDKVLFGK		AEVIAGSAADAAAPK
AISEAGSFSEHAPR	ALSELGLYPAVDPLDSTSR		AGDLGIVK		AEVIGNLHEGQAVDGVVK
AISEGGYQSMPK	ALSGAGEFSVHAPR		AGDTLNVHVK		AEVIGNLSEGQAVDGVVK
AISELGIYPAVDPLDSTSR	ALSLYCDLAAR		AGDVILAGGATAAEALSPGDHIR		AEVIGNLSEGQTVDGVVK
AISGAGEFSVHAPR	ALTEAADFSVHAPR		AGDVYAPIRPYIQK		AEVIGNLTEGQAVDGVVK
AISLYCDLAAR	ALTGLGLTEAK		AGEIPDLVALER		AEVIIDKQLLK
AITEAADFSVHAPR	ALTSANQLELLQTAEAVAR		AGELGAVIGLK		AEVISSTFDEPAER
AITGLGLTEAK	ALTVALAQEGAK		AGELVVIENADSAGK		AEVLEAEHTER
AITSANQLELLQTAEAVAR	ALTVLSNAETPTK		AGENCGVLLR		AEVPLGEMFGYATDVR
AITVALAQEGAK	ALVAATESGSTAK		AGENVGALLR		AEVRPDEVSAILR
AITVISNAETPTK	ALVDEEQPGLVLCGK		AGENVGVLLR		AEVTLNQFFSPAAK
AIVAATESGSTAK	ALVDGLNLALR		AGESIESAEK		AEVYVLSK
AIVDEEQPGIVLCGK	ALVEATTHYTDYK		AGETGVTAEPSGGDSADTSASK		AEVYVLSKDEGGR
AIVDGINIAIR	ALVFSAVGTAGQR		AGEVLIR		AEYGALVNVR
AIVEATTHYTDYK	ALVHALNNEGLVEK		AGEVLVEIK		AEYGDSKPLAGAR
AIVFSAVGTAGQR	ALVLAALDNLAK		AGFDESGQSVLFDGR		AEYLESPTIDEREQEVLVR
AIVHAINNEGIVEK	ALVPSGASTGEHEAVELR		AGFDTSGQSVLFDGR		AEYQTITDINNDSVK
AIVIAALDNLAK	ALVPSGASTGSHEALELR		AGFHGPYGLGINQFFK		AFAAQWLGK
AIVPSGASTGEHEAVELR	ALVQGGATLASLGER		AGFLAAIAK		AFADIVK
AIVPSGASTGSHEALELR	ALVQLEDGVQLSSGDTLAR		AGFLAAIAKGEAK		AFADLNAVDVL
AIVQGGATIASLGER	AKAEAQVLLEQANK		AGFLLPKEK		AFAELADVYVNDAFGAAHR
AIVQLEDGVQISSGDTLAR	AKAEVEADYAEALAGK		AGFLSDVTR		AFAENWLGKR
AKAEAQVIIEQANK	AKATLDDGTTVLR		AGFQEITK		AFAEQLVNLTVK
AKAEVEADYAEALAGK	AKDDLSTVNLHEK		AGFQEVAK		AFALAGLR
AKATLDDGTTVLR	AKEEGVTKPLCLNQEAYNTALADR		AGFSESGQSILFDGR		AFANVEMTTETK
AKDDLSTVNLHEK	AKEQQVQANDLQEK		AGGDAYEFVGPSLTDPK		AFAPEFLNR
AKEEGVTKPLCLNQEAYNTALADR	AKLELSSAQQTDVNLPYLTADATGPK		AGGDKVTYLTIDMEEVVVSSVK		AFASIVK
AKEQQVQANDLQEK	AKLPTLLTLPAK		AGGELSQRIEVK		AFAVLDR
AKIELSSAQQTDVNLPYITADATGPK	AKKPVLLMGTGAK		AGGFMIAEVAR		AFDENAEAEIK
AKIPTIITLPAK	AKLEALVEELLER		AGGGSATLSMGQAAAR		AFDFACLPSEGVGLAR
AKKPVLLMGTGAK	AKLESLVEDLVNR		AGGGSATLSMGQAACR		AFDGDKLDNR
AKLEALVEELIER	AKLESLVEDLVQR		AGGILGILGELGR		AFDIDMIK
AKLESLVEDLVNR	AKLESLVGDLLK		AGGKHNDLDNVGYTAR		AFDIVAIGR
AKLESLVEDLVQR	AKPEEFLQTGLSTLDVQTSLLR		AGGMGLILGR		AFDMLPAEAYLPDGR
AKLESLVGDLIK	AKPGQDFFPLTVNYQER		AGGNYAGQFYPTK		AFDQIDNAPEEK
AKPEEFIQTGISTIDVQTSLIR	AKVESLLFALTPDASVR		AGGPDYLALHMQAK		AFDQIDNAPEEKAR
AKPGQDFFPLTVNYQER	AKVEVTDAEMSQALMNQAR		AGGPDYLVLHMQGR		AFEEGSQTMSK
AKVESLIFAITPDASVR	AKYPDLQLLGGNVATAAGAR		AGGQEVDVPFVPGR		AFEGDEPYADLR
AKVEVTDAEMSQAIMNQAR	AKYPSLNLLAGNVATAEATK		AGGRIPLIIGR		AFEHKDTVR
AKYPDLQIIGGNVATAAGAR	AKYTGTEQQHLK		AGGTTDSDSFAPGDPSYDAIDNR		AFELPALPYAK
AKYPSLNIIAGNVATAEATK	ALAAAGFNLTSLR		AGHGSQVGTDNAVTR		AFELPDLPYAHDALAGK
AKYTGTEQQHLK	ALAAAVLGDPNAVEFVPTTGQTR		AGHTEAGCDLAR		AFELPDLPYAHDALASK
ALAAAGFNITSIR	ALADAGNDEEKALALLR		AGIALNDNFVK		AFELPDLPYAHDALASSGMSR
ALAAAVLGDPNAVEFVPTTGQTR	ALADAVEAALR		AGIALTDNFVK		AFEPGYTGSR
ALADAGNDEEKAIALLR	ALADTLLEEGFR		AGIAPSAVVLVATVR		AFETILLDIHGK
ALADAVEAALR	ALAELPSLDELR		AGIAQVEADLGPIDVVVANAGITR		AFEWEKPLNPDHPDTR
ALADTLIEEGFR	ALAELPSLDELRAK		AGIDKSEVSETILGQVLTAAQGQNPAR		AFFANPVLAGAVHK
ALAELPSLDELR	ALAEYDGLTDAQK		AGIEAGEIEVHDYTSDESCPSVSF		AFFDFVR
ALAELPSLDELRAK	ALAGLTEEQVK		AGIELTLFHGR		AFFSLAFGTATK
ALAEYDGITDAQK	ALALNLVDPAAAGTVLEK		AGIGTDNVDKDAASK		AFGDAPAGLAQLVIGGR
ALAGLTEEQVK	ALAPELVGEEHYAVAR		AGIIDPK		AFGDNTDGMEVFHHEGR
ALAINLVDPAAAGTVIEK	ALAQDADLYLLDEPFAGVDAATEK		AGIIGLTK		AFGFIELNDGSFFK
ALAPEIVGEEHYAVAR	ALDALQTSTGK		AGIKPEQVDEVIMGNVLQAGQGQAPAR		AFGHAAAPAQDR
ALAQDADLYLLDEPFAGVDAATEK	ALDALVPVGR		AGIPHDHYEPK		AFGLTIPLVTK
ALDALQTSTGK	ALDAVLESVTGALK		AGIQGDIGPK		AFHCGNAECEAQIKEDTK
ALDALVPVGR	ALDDKSVTLLR		AGISLNDNFVK		AFHNDQLGPFYEK
ALDAVIESVTGALK	ALDDQGSAPSGNTPEEFAK		AGIVALDPEIIALENK		AFLEFAAEDLGADYIATGHYVR
ALDDKSVTLIR	ALDEVRPLVSETQLLPR		AGKFDDEVFAYTISTR		AFLNSVSNGLTVTAFKR
ALDDQGSAPSGNTPEEFAK	ALDGLEGQNADQNR		AGLAAHVGANPGDCIFFAAGAVNPSR		AFLPASQVDTR
ALDEVRPIVSETQILPR	ALDGLKGANDDQTR		AGLDQAIAR		AFLPGSLVDLRPVK
ALDGLEGQNADQNR	ALDGLQMSGK		AGLIGFSK		AFLPGSLVDVRPVR
ALDGLKGANDDQTR	ALDGTNDELGR		AGLINSGGADGGETDLGDAVR		AFMLLGR
ALDGLQMSGK	ALDLAESGPSEGFDAK		AGLIQGFPDGTFR		AFNEMQPIVDR
ALDGTNDEIGR	ALDLLDLTAAHLAAK		AGLLDPK		AFNIHNR
ALDIAESGPSEGFDAK	ALDLSQCGPVEGFDAK		AGLNVATNQLESHYLAGGNVDR		AFQELNAIDVL
ALDILDITAAHLAAK	ALDMFEASPVQGFDAK		AGLSGANTSDNWDGR		AFQMNVDREYER
ALDLSQCGPVEGFDAK	ALDMPFLMPVEDVFSLSGR		AGLTFLVDMIK		AFSILLKEEVK
ALDMFEASPVQGFDAK	ALDSALAQLER		AGLVADTSISLNGVEVK		AFSLPPLPFDR
ALDMPFLMPVEDVFSISGR	ALDSLLTDSASEDTQAR		AGLVGNASFENMSGGGGGK		AFSLSGAYNIGAHTFTLAYQK
ALDSALAQIER	ALDTALQELADAR		AGNGQWFNVVER		AFSTGGYADVHR
ALDSILTDSASEDTQAR	ALEALQANPK		AGNIDLDEALFGLEPR		AFTIDLSGK
ALDTAIQELADAR	ALEAPLRQLAENAGVDGSVVAGK		AGNIHVPIGK		AFTSEEFTHFLEELTK
ALEALQANPK	ALEDALVDFAGCAVVLSHDR		AGNTALEEVVMALK		AFVALNPGYEPDDELKEDIR
ALEAPLRQIAENAGVDGAVVAGK	ALEEDPKLDNLR		AGNTLPIR		AFVDAYMAETGETPK
ALEAPLRQIAENAGVDGSVVAGK	ALEESNYELEGK		AGNVAAEGAIAVK		AFVEDYLGSNADSYNHPNAAVEPR
ALEDALVDFAGCAVVISHDR	ALEEVKNR		AGPLAGYPVVDMGIR		AFVGTDFVVNQNAR
ALEEDPKLDNIR	ALEGDADYEAK		AGQDAYADVEFR		AFVLTGEFEK
ALEESNYELEGK	ALEGDAEWEAK		AGQQVNVIISAAKPGIVIGK		AFVNAVSAAKPAGAK
ALEEVKNR	ALEGDAEYEQK		AGQSFSTDLNYAASLK		AFVPLSEMFGYATDMR
ALEGDADYEAK	ALEGDEKYEEK		AGQTSMIAR		AFVPLSEMFGYATSLR
ALEGDAEWEAK	ALEGLEGANADQNAGLVLVR		AGRDLYVGGR		AGAADQGAPVEIVSGTGR
ALEGDAEYEQK	ALEGLEGANADQNAGLVLVRK		AGSAQNLLR		AGAAEAIQQVAK
ALEGDEKYEEK	ALELLKDGGDLDYVGASGVELLGEGEAAGSYR		AGSGVATLGLPDSPGVPEGTAK		AGAATEVELK
ALEGLEGANADQNAGIVIVR	ALELGAQPVELETGPMELR		AGSGVATLGLPDSPGVPEGVAK		AGAATEVELKER
ALEGLEGANADQNAGIVIVRK	ALEPSLVGQEHYDVAR		AGSLFGR		AGADAIFPEALQSEEEFR
ALEILKDGGDIDYVGASGVELIGEGEAAGSYR	ALESFLGNVEGSLK		AGSVELDEELFGLEPR		AGADQLAER
ALELGAQPVEIETGPMELR	ALFAGLDSVDVVDPLTVK		AGSVGAQTAMEILKK		AGAITTAPNESSGDLK
ALEPSIVGQEHYDVAR	ALFANMAGSLLEHEQLK		AGSYEDCSDADLVVITAGAPQKPGETR		AGAKPANFLDIGGGAK
ALESFLGNVEGSLK	ALFESLEEDQLR		AGTELMSDAK		AGALAAGGAAVSGTGEAGAGR
ALFAGIDSVDVVDPLTVK	ALFFNMLEGVSK		AGTHDSHGAPLGDAEIALTR		AGANFLR
ALFANMAGSLIEHEQIK	ALGANLELTEAAK		AGTIDFTGDLSPDSLK		AGANIIASYFAK
ALFESIEEDQIR	ALGANLVLTEGAK		AGTNNVEELR		AGANLSAADKEK
ALFFNMIEGVSK	ALGASVDAGGMNGK		AGTSGVHGAPLGKEESK		AGAQAAAIDEGLR
ALGANLELTEAAK	ALGDVLLNATTFR		AGVAFTR		AGASYVSPFLGR
ALGANLVLTEGAK	ALGETANDLKQYGSK		AGVAGPEVGHVAVGHVINTEPR		AGATAATVALDNIATNGQLDVVGK
ALGASVDAGGMNGK	ALGGASGGYTAAR		AGVAIDSVEDMK		AGATTVSATLLHEIVR
ALGDVLLNATTFR	ALGGDADPAVQQGLAAQR		AGVAYMATGGMAGTLR		AGAVGAIFFLDTNPAYTYADNK
ALGETANDLKQYGSK	ALGGGVFPLSCVAANR		AGVDKGDVSETILGQVLTAGQGQNPAR		AGCLMGPDAYR
ALGGASGGYTAAR	ALGLDVVSPQLMLK		AGVDMTSPEPIEAACK		AGCVAGVIINR
ALGGDADPAVQQGLAAQR	ALGLNTDTPLLGYYFK		AGVDVITIDTAHGHSK		AGCVVIDNSSLYR
ALGGGVFPISCVAANR	ALGYANAQDLAR		AGVEIDYCPQCR		AGDDAAGLAISEK
ALGIDVVSPQLMIK	ALGYEADQTTTTR		AGVHFGHQTR		AGDEANADSEALGR
ALGLNTDTPLLGYYFK	ALLDGALDALGNARF		AGVLANVLQLLK		AGDEGKLFGSIGTR
ALGYANAQDIAR	ALLEGAAAQGHEVR		AGVPAGVFNIVTSSR		AGDGPYILEVK
ALGYEADQTTTTR	ALLGATNPAEAAEGTLR		AGVPLGNQSVLLR		AGDIAAAIGLK
ALIDGAIDALGNARF	ALLGNMVEGVTEGFAR		AGVQGDLGPK		AGDIAAAIGLKDVTTGDTLCDPDAPIILER
ALIEGAAAQGHEVR	ALLLDGATVNETFAQAAR		AGVVHAGIGK		AGDIAAAIGLKDVTTGDTLCDPSAPIILER
ALIGATNPAEAAEGTIR	ALLLHADHELNASTFTAR		AGYAPNVVEAPESTSPLK		AGDIAALIGMK
ALIGNMVEGVTEGFAR	ALLNNMVQGVSK		AGYEPGKDIAIALDPATTELYR		AGDKVLFGK
ALIIDGATVNETFAQAAR	ALKEPARPMVALVGGSK		AGYTAVISHR		AGDLGIVK
ALILHADHELNASTFTAR	ALLAALK		AGYTAVVSHR		AGDTLNVHVK
ALINNMVQGVSK	ALLADVVDLTDNGDNSVTFK		AGYTNVMSHR		AGDVILAGGATAAEALSPGDHIR
ALKEPARPMVAIVGGSK	ALLDEAGLVDTDGDGVR		AGYYPNLVPAVPSR		AGEDVVKDR
ALLAALK	ALLDEVGYDGTPVR		AHDETEQFQVGDSVR		AGEIPDLEAQVR
ALLADVVDLTDNGDNSVTFK	ALLEFDDQEPQLQNELR		AHDVVLDPAVAEAK		AGEIPDLVALER
ALLDEAGIVDTDGDGVR	ALLNFDAQSDELKAELTER		AHEIQGVLALENSLNR		AGEIPDLVAQER
ALLDEVGYDGTPVR	ALLNSMVLGVTEGFTK		AHGATHVINYR		AGELGAVIGLK
ALLEFDDQEPQLQNEIR	ALLNSMVLGVTEGFTKK		AHGEPLGEEGVQETK		AGELVVIENADSAGK
ALLNFDAQSDELKAEITER	ALLPLLPAPEDFQYTLR		AHHEVGTAGQAEINYK		AGENCGVLLR
ALLNSMVIGVTEGFTK	ALLSVSDKAGLVEFAQALSAR		AHIGVIPGLK		AGENIEAMIVNIDRK
ALLNSMVIGVTEGFTKK	ALLTAALDGSLSK		AHLAPFVPGHSVVQIEGMLTR		AGENVGALLR
ALLPLLPAPEDFQYTIR	ALMAAVDEYLPTPAR		AHLESVQAGQGALVDVR		AGENVGVLLR
ALLSVSDKAGIVEFAQALSAR	ALMGQGNEFVTK		AHLVLPAASFAEGDGTLVSQEGR		AGESIESAEK
ALLTAALDGSLSK	ALMGSNMQSQAVPLVR		AHLYTYASDEFEGR		AGETGVTAEPSGGDSADTSASK
ALMAAVDEYIPTPAR	ALNADGVNAEDLAAER		AHSIAAQGGINAAK		AGEVLLR
ALMGQGNEFVTK	ALNEGKPQQLVDK		AHTLPPLPYALDALAPR		AGEVLVEIK
ALMGSNMQSQAVPLVR	ALNEGKPQQLVEK		AHVLPCNLSDADAVNALPK		AGFDESGQSVLFDGR
ALNADGVNAEDIAAER	ALNQLTGKR		AHVTKPVVSYIAGVTAPAGK		AGFDTSGQSILFDGR
ALNAFTNPSTNSYK	ALPEAELTFGESNGDNR		AHYLAAVASAR		AGFDTSGQSVLFDGR
ALNEGKPQQIVDK	ALPLGLEVLDVR		AHYVLMNVEADQAVIDELETAFR		AGFHGPYGLGINQFFK
ALNEGKPQQIVEK	ALQAVGFHLTSLR		AHYVLMNVEAPQEVIDELETTFR		AGFHGPYGTGVNQLVR
ALNQLTGKR	ALQAVLPAATDFPYTVR		AIAAGGNYGEIFENNIGESSPVGLAR		AGFLAAIAK
ALPEAEITFGESNGDNR	ALQAVLPAPTDFPYTLR		AIAAGTSAAPK		AGFLAAIAKGEAK
ALPLGLEVIDVR	ALQAVLPPATDFPYTLR		AIAAKPEVGEIYEGK		AGFQEITK
ALQAVGFHITSIR	ALQGEQGVVECAYVEGDGQYAR		AIAATMFGDASK		AGFQEVAK
ALQAVLPAATDFPYTVR	ALSAADFDKELAAR		AIADDESKDETER		AGFSESGQSILFDGR
ALQAVLPAPTDFPYTIR	ALSDLEFSNYSANENFR		AIAEGKPENMVEK		AGGAGIPGFYTK
ALQAVLPPATDFPYTIR	ALSEVYAQDDNKAK		AIAELAQAEQNDEVAR		AGGDAYEFVGPSLTDPK
ALQGEQGVVECAYVEGDGQYAR	ALSGAADFSVHAPR		AIAELKDGEVLLVENTR		AGGDKVTYLTIDMEEVVVSSVK
ALSAADFDKEIAAR	ALSGASDFSVHAPR		AIAELLVER		AGGFMIAEVAR
ALSDLEFSNYSANENFR	ALSGTYDDYLQTDAALNR		AIAETLAAR		AGGGSATLSMGQAAAR
ALSEVYAQDDNKAK	ALSLDDTTGFVK		AIALVLPR		AGGGSATLSMGQAACR
ALSGAADFSVHAPR	ALSPELVGEEHYEVAR		AIALYCDLVSR		AGGILGILGELGR
ALSGASDFSVHAPR	ALSVNLPAGVETGTR		AIAMDATEGLVR		AGGKHNDLDNVGYTAR
ALSGTYDDYIQTDAAINR	ALTDPLGDLLTR		AIANEIATDELAHVK		AGGMGLILGR
ALSLDDTTGFVK	ALTDSFGSVDEFKK		AIANLYPETIHLVASADSGIETPADLAGK		AGGNPEKDIASSLR
ALSPEIVGEEHYEVAR	ALTEASEFSVHAPR		AIAQVGTISANSDETVGK		AGGNYAGQFYPTK
ALSVNIPAGVETGTR	ALTEGLSAQQSDEEFDAR		AIAQVGTISANSDNSIGEIIAEAMEK		AGGPDYLALHMQAK
ALTDPLGDLLTR	ALTETRPEAAETFAANAAR		AIASDCADGMTK		AGGPDYLVLHMQGR
ALTDSFGSVDEFKK	ALTVNTNLTSMSVQK		AIASQGNYGEIFAK		AGGQEVDVPFVPGR
ALTEASEFSVHAPR	ALVANMVTGVSK		AIAYNTGER		AGGRIPLIIGR
ALTEGLSAQQSDEEFDAR	ALVASDANLAQFEAQK		AIDALIPIGR		AGGTTDSDSFAPGDPSYDAIDNR
ALTETRPEAAETFAANAAR	ALVEFFEKELAEAK		AIDALVPIGR		AGHGSQVGTDNAVTR
ALTVNTNITSMSVQK	ALVLDGAAVNEDFAK		AIDAMVPIGR		AGIALNDNFVK
ALVANMVTGVSK	ALVLDGAAVNEGFAR		AIDESGIVAPLR		AGIALTDNFVK
ALVASDANIAQFEAQK	ALVLDGASVDEGFAR		AIDGAVGAQLMQAFKR		AGIAPSAVVLVATVR
ALVEFFEKEIAEAK	ALVLHADHELNASAFTAR		AIDKPFLLPIEDVFSISGR		AGIAQVEADLGPIDVVVANAGITR
ALVIDGAAVNEDFAK	ALVLHADHELNASTFTAR		AIDQPFLMPVEDVFSISGR		AGIDKSEVSETILGQVLTAAQGQNPAR
ALVIDGAAVNEGFAR	ALVPFVSVDNMMK		AIDSAVEELTFIAGQKPVVTR		AGIEAGEIEVHDYTSDESCPSVSF
ALVIDGASVDEGFAR	ALVPSGASTGEYEAVELR		AIDSTGAGEGPARPG		AGIELTLFHGR
ALVLHADHELNASAFTAR	ALVSDLNAQQSDAEFNEK		AIDYAVNNAGIVDR		AGIETIAFDR
ALVLHADHELNASTFTAR	ALVVEKDADGGTGASVR		AIEAPLRQIAENAGVDGAVVAGK		AGIGTDNVDKDAASK
ALVPFVSVDNMMK	ALVVGGGAVGTSLAYHLAK		AIEDGDFFENEVLNEAIDHVK		AGIIDPK
ALVPSGASTGEHEAVELR	ALYEPVHGSAPDLAGQGK		AIEGAYNPTITTLYQDK		AGIKPEQVDEVIMGNVLQAGQGQAPAR
ALVPSGASTGEYEAVELR	AMDKLFTLHADHEQNASTSTVR		AIEIKVPDIGADEVEITEILVK		AGILISK
ALVSDLNAQQSDAEFNEK	AMDSNDLEKER		AIELLGTMQGGYNIHPLIDALDDAK		AGIPHDHYEPK
ALVVEKDADGGTGASVR	AMFSLHTEPFNLLAR		AIENTLESR		AGIQGDIGPK
ALVVGGGAVGTSIAYHLAK	AMGVFAEDCATK		AIEQIDQLASR		AGISLNDNFVK
ALYEPVHGSAPDIAGQGK	AMHDLAASDASPSLTR		AIFADIDAVIR		AGIVALDPEIIALENK
AMDKIFTLHADHEQNASTSTVR	AMLELDGTPNKGK		AIFESLGVADVVTK		AGKFDDEVFAYTISTR
AMDSNDIEKER	AMLQAALSGELAK		AIFGPGTNIPEAAQDILR		AGKFDDEVIPFTIK
AMFSLHTEPFNIIAR	AMLEDLALLTGGTVLSEER		AIGAGLALGLGALGTGVAQAR		AGLAAHVGANPGDCIFFAAGAVNPSR
AMGVFAEDCATK	AMLEDLALLTGGTVLSEETGMSLEK		AIGAGLALGLGAVGTGIAQAR		AGLDQAIAR
AMHDIAASDASPSITR	AMLEEEGVTDLSMK		AIGDEELVDTSKDAR		AGLIGFSK
AMIELDGTPNKGK	AMLENAASEQGSR		AIGEAKDDDTADILTAASR		AGLIGLIHR
AMIQAALSGELAK	AMLQDLALLTGGQVLSEDLGMK		AIGEAKDEDTADIFTAASR		AGLIGLTK
AMLEDIAILTGGTVISEER	AMMGATNPANAAPGTLR		AIGIISNNPEFADVR		AGLINSGGADGGETDLGDAVR
AMLEDIAILTGGTVISEETGMSLEK	AMMGTGEASGDNR		AIGKPEWITDPAYSTAHAR		AGLIQGFPDGTFR
AMLEEEGVTDLSMK	AMNEAGNVTWDLVDVVASDALR		AIGLLSFLNK		AGLLDPK
AMLENAASEQGSR	AMNNPFFDLAR		AIGLVLPQLK		AGLNPLHTTDFYSAPLEK
AMLQDIAILTGGQVISEDLGMK	AMVEVFLER		AIHGDAPEFAEQSTETQILVTGIK		AGLNVATNQLESHYLAGGNVDR
AMMGATNPANAAPGTIR	AMVPLSEMFGYATALR		AIHQEAPEFQEQSTESEVLVTGIK		AGLQVER
AMMGTGEASGDNR	ANAEGQLDAQVK		AIHQPAPEFSDQSTESEVLVTGIK		AGLSFGR
AMNEAGNVTWDLVDVVASDAIR	ANAGTTLGNTPEGTGFR		AIHQPAPSFDEQSTSSDILVTGIK		AGLSGANTSDNWDGR
AMNNPFFDLAR	ANAVADQLQAGGVPYNR		AIIAIHDTTLGPALGGTR		AGLSIPLHPGAVK
AMVEVFLER	ANDAAGDGTTTATVLAQALLTEGLK		AIIAVLK		AGLTFLVDMIK
AMVPLSEMFGYATALR	ANDAAGDGTTTATVLAQALVNEGLK		AIIDASAHASNTSTDEAHLTHHR		AGLVADTSISLNGVEVK
ANAEGQLDAQVK	ANDAAGDGTTTATVLAQSLLTEGLK		AIINNSDVDVIAADDLKDGAEK		AGLVGFSVSNLR
ANAGTTIGNTPEGTGFR	ANDESTLYTTSQNPHVLR		AIINNSGLDVIAADDLKDGAQK		AGLVGNASFENMSGGGGGK
ANAVADQIQAGGVPYNR	ANEMTLSSENER		AIKEVAPSLYIVAR		AGMDSHGFGMASVR
ANDAAGDGTTTATVLAQAIITEGLK	ANEQGVSVSNEALQR		AILDQNTNEETR		AGNGQWFNVVER
ANDAAGDGTTTATVLAQAIVNEGLK	ANFDAFVDALVK		AILHVEAGAKK		AGNIDLDEALFGLEPR
ANDAAGDGTTTATVLAQSIITEGLK	ANGDTGSPEVQVALLTER		AILLAPVVR		AGNTALEEVVMALK
ANDESTLYTTSQNPHVIR	ANLDYGTSEAHTTYGVLGLK		AILLIQK		AGNTLPIR
ANEMTLSSENER	ANLECDTLLLDNK		AILLPGDLSDESFAR		AGNVAAEGAIAVK
ANEQGVSVSNEAIQR	ANLLNPDVTLVGLGLER		AILNLEAPVVR		AGPALAAGCAFVARPAK
ANFDAFVDAIVK	ANLFAEDLLEDYKK		AILNYGSMATTHYQLAETLANNGAALAR		AGPFDAR
ANGDTGSPEVQVAILTER	ANLGGVCLNVGCLPSK		AILQDIQFHPLTEK		AGPLAGYPVVDMGIR
ANIDYGTSEAHTTYGVIGIK	ANMTKPVVGFLGGQTAPAGKR		AILSLEAPIAR		AGQDAYADVEFR
ANIECDTLILDNK	ANNLSYEPVPLETNAEGQQQYLAGACDTYTTDASGLAATR		AILSLEAPVLR		AGQQVNVIISAAKPGIVIGK
ANILNPDVTLVGIGIER	ANNPSDVNLLLNEANLQYK		AILVEAADELNSLAVAK		AGQSFSTDLNYAASLK
ANLFAEDLLEDYKK	ANNQVLVDNMGNLTDLSAK		AILVNAADDVHTDIEPLAVAK		AGQTSMIAR
ANLGGVCLNVGCIPSK	ANSGLSEDELQR		AIMAEGNYGEIFAK		AGRDLYVGGR
ANMTKPVVGFIGGQTAPAGKR	ANSSTTTAAEPLK		AIMEAADKTDSPVIVQASAGAR		AGRFDAAIIEDTVAK
ANNISYEPVPIETNAEGQQQYLAGACDTYTTDASGLAATR	ANTGVTLEPLNSQNAPK		AIMTTVHSYTNDQR		AGSAQNLLR
ANNPSDVNLILNEANLQYK	ANTTVTFPSPGDNFTFTVGADTGLNK		AINALANPTTNSYKR		AGSGVATLGLPDSPGVPEGTAK
ANNQVLVDNMGNLTDLSAK	ANVGAAATPGGTGACR		AINEDAAGNYIHYGVR		AGSGVATLGLPDSPGVPEGVAK
ANSGLSEDEIQR	ANVPGGASFKDHDTGVSPVFAGGVEYALTPELATR		AINEYDLVATSVLSGNR		AGSPEANKVIK
ANSSTTTAAEPLK	APAAESAPQAPMSAR		AINPEFAVVGDGTAAGFNAGMQTANTMPYTALDNAGNR		AGSVELDEELFGLEPR
ANTGVTLEPINSQNAPK	APAEAALDDELAKR		AINVNTNVSAMTAQR		AGSVGAQTAMEILKK
ANTTVTFPSPGDNFTFTVGADTGLNK	APDLLVR		AIPGALSGVMFNQGQVCSAGSR		AGSYEDCSDADLVVITAGAPQKPGETR
ANVGAAATPGGTGACR	APEAAKPAAPAAPAAPAPSDYK		AIPNYNVMGLAK		AGTELMSDAK
ANVPGGASFKDHDTGVSPVFAGGVEYAITPEIATR	APECTTENFGPLGTGPFVVTEFKPNDVLTMK		AIQAAEISAILKDQIK		AGTHDSHGAPLGDAEIALTR
APAAESAPQAPMSAR	APFDLVNGLLR		AIQAMIGPVAPSAVTTYGEEEAR		AGTIDFTGDLSPDSLK
APAEAAIDDELAKR	APFTAELDASDLEK		AIQASYNPTIASLYKDPQVLK		AGTNNVEELR
APDIIVR	APGLLPR		AIQQELGDGEDGKNEVAELEAK		AGTSGVHGAPLGKEESK
APEAAKPAAPAAPAAPAPSDYK	APGSLGASSFPSR		AIQTGQVQLGER		AGVAFTR
APECTTENFGPIGTGPFVVTEFKPNDVITMK	APGYATLGLGAEAR		AISAPVKQIAQNAGQDGAVVAGNLLR		AGVAGPEVGHVAVGHVINTEPR
APFDLVNGLLR	APLFEDKVVDHVFAGAK		AISEAGSFSEHAPR		AGVAIDSVEDMK
APFTAELDASDIEK	APKDNTWYTGAK		AISEGGYQSMPK		AGVAPMR
APGIIPR	APNGLSSYPHPR		AISELGIYPAVDPLDSTSR		AGVAYMATGGMAGTLR
APGSLGASSFPSR	APNVQDLFAPVR		AISLYCDLAAR		AGVDKGDVSETILGQVLTAGQGQNPAR
APGYATIGLGAEAR	APQFTGGGLVHGPKPR		AISQIVGPTK		AGVDMTSPEPIEAACK
APIFEDKVVDHVFAGAK	APSTYGGGLSVSSSR		AISVELPTILVR		AGVDVITIDTAHGHSK
APKDNTWYTGAK	APTGEPAAAAEMTK		AISVPVGDATLGR		AGVEIDYCPQCR
APNGLSSYPHPR	APTKTDLFSNNMQGK		AISVPVGDVTLGR		AGVHFGHQTR
APNVQDLFAPVR	APVALLDFAASAR		AITEAADFSVHAPR		AGVLANVLQLLK
APQFTGGGIVHGPKPR	APVEVFHEALDNVKPSVEVR		AITEAVTEGVPTYISVFAGR		AGVPAGVFNIVTSSR
APSTYGGGLSVSSSR	AQAAAQQDAQGLAR		AITFTGETR		AGVPLGNQSVLLR
APTGEPAAAAEMTK	AQAESRDNTPGGATFNGAR		AITGLGLTEAK		AGVQGDLGPK
APTKTDIFSNNMQGK	AQALTNDAMEAAGYR		AITSANQLELLQTAEAVAR		AGVVHAGIGK
APVALLDFAASAR	AQAVANVFLAQNVPSSR		AITTFYFEYDSSDLKPEAMR		AGYAPNVVEAPESTSPLK
APVEVFHEALDNVKPSVEVR	AQAVTSTLLSSGVSAGR		AITVALAQEGAK		AGYDAMLNVALHGK
AQAAAQQDAQGLAR	AQEEYGTAELDASQLR		AITVISNAETPTK		AGYDFGPVLGYGVLGAAR
AQAESRDNTPGGATFNGAR	AQEVDAVLLGAVGGPK		AIVAATESGSTAK		AGYEPGKDIAIALDPATTELYR
AQALTNDAMEAAGYR	AQEVDVPMYLGAEEVR		AIVDEEQPGLVLCGK		AGYIDQR
AQAVANVFLAQNVPSSR	AQFAGEAGQAGYLCR		AIVDGINIAIR		AGYTAVISHR
AQAVTSTLISSGVSAGR	AQFAHATDKR		AIVDLQQGDYEELDQMNAAKPYAK		AGYTAVMSHR
AQEEYGTAEIDASQLR	AQFEADTNYLPATK		AIVEATTHYTDYK		AGYTAVVSHR
AQEVDAVLLGAVGGPK	AQFLLETVLEK		AIVFSAVGTAGQR		AGYTNVMSHR
AQEVDVPMYIGAEEVR	AQGDTGSPEVQVALLTAR		AIVHAINNEGIVEK		AGYYDGIGAAR
AQFAGEAGQAGYICR	AQGGQPLQGAQPGQPGQTGGGQGGDDYLEK		AIVIAALDNLAK		AGYYPNLVPAVPSR
AQFAHATDKR	AQGLPDVSATGSYNEFVKR		AIVPSGASTGEHEAVELR		AHCAPDTLK
AQFEADTNYIPATK	AQGMATTAASALTAR		AIVPSGASTGEYEAVELR		AHDAELIKK
AQFLLETVLEK	AQLEEATSDYDREK		AIVPSGASTGSHEALELR		AHDETEQFQVGDSVR
AQGDTGSPEVQVALLTAR	AQLEETSSDYDREK		AIVQATTHYTDYELIGK		AHDVVLDPAVAEAK
AQGGQPIQGAQPGQPGQTGGGQGGDDYLEK	AQLEETTSDYDREK		AIVQGGATIASLGER		AHEDNVVDDAIGNAIEK
AQGLPDVSATGSYNEFVKR	AQLETTTSDYDREK		AIVQLEDGVQISSGDTLAR		AHEIAGNVIGEGEK
AQGMATTAASALTAR	AQLFNFSSGPAMLPAEVLK		AIVTITPAQAPDQK		AHEIQGVLALENSLNR
AQIEEATSDYDREK	AQLLEEDASGGAGLGAK		AIYVETPTNPLLK		AHGATHVINYR
AQIEETSSDYDREK	AQLNVLGQNGGR		AKAEAQVIIEQANK		AHGEPLGEEGVQETK
AQIEETTSDYDREK	AQLSDMKDGDVLVLENVR		AKAEPADYAK		AHHEVGTAGQAEINYK
AQIETTTSDYDREK	AQLSQGADVLFAAAGGTGLGVLQTAADEGK		AKAEVEADYAEALAGK		AHIGVIPGLK
AQIFNFSSGPAMLPAEVLK	AQLDLYNEVATEHGYDVTK		AKATLDDGTTVLR		AHLAPFVPGHSVVQIEGMLTR
AQIIEEDASGGAGLGAK	AQLEETTSEFDREK		AKDDLSTVNLHEK		AHLESVQAGQGALVDVR
AQINVIGQNGGR	AQLSELKPGAALVDVALDQGGCFETSK		AKDEDLSDAALK		AHLVLPAASFAEGDGTLVSQEGR
AQISDMKDGDVLVLENVR	AQNFEAVAQYQFDFGLRPSLAYLQSK		AKEAEAAGADFVGDTDYIGK		AHLYNPR
AQISQGADVIFAAAGGTGLGVLQTAADEGK	AQPDGAYVNAATQR		AKEEGVTKPLCLNQEAYNTALADR		AHLYTYASDEFEGR
AQLDLYNEVATEHGYDVTK	AQPVSAGSVSSEHEK		AKEQQVQANDLQEK		AHQELTFR
AQLEETTSEFDREK	AQQETEEASERADQGQ		AKEVPVAIEK		AHQVCPYSNATR
AQLSELKPGAALVDVAIDQGGCFETSK	AQQLVDATDKLAVNLGLELLK		AKFEELSAGLVER		AHSIAAQGGINAAK
AQNFEAVAQYQFDFGLRPSLAYLQSK	AQQSFDKPVEVQK		AKIELSSAQQTDVNLPYITADATGPK		AHTLPPLPYALDALAPR
AQPDGAYVNAATQR	AQSVVDYLLSK		AKIPTIITLPAK		AHVLPCNLSDADAVNALPK
AQPVSAGSVSSEHEK	AQVEETTSEFDREK		AKKPVLLMGTGAK		AHVNAQTYDK
AQQETEEASERADQGQ	AQVGALAVGGAEK		AKLEALVEELIER		AHVTDYSNASR
AQQIVDATDKLAVNIGLEILK	AQVLNTNSLSLLTQNNLNK		AKLESLVEDLVNR		AHVTKPVVSYIAGVTAPAGK
AQQSFDKPVEVQK	AQVLLTPTETFSLLASGHLR		AKLESLVEDLVQR		AHYLAAVASAR
AQSVVDYLISK	AQVPLSEMFGYATDLR		AKLESLVGDLIK		AHYVLMNVEADQAVIDELETAFR
AQVEETTSEFDREK	AQVVVLGSGPAGYSAAFR		AKLGAVQNR		AHYVLMNVEAPQEVIDELETTFR
AQVGALAVGGAEK	AQWCNEEFDALLQK		AKPEEFIQTGISTIDVNTSLIR		AIAAGGNYGEIFENNIGESSPVGLAR
AQVINTNSLSLLTQNNLNK	AQYDTVLANEVTAR		AKPEEFIQTGISTIDVQTSLIR		AIAAGTSAAPK
AQVLLTPTETFSILASGHLR	AQYLLDQLLAEAR		AKPGQDFFPLTVNYQER		AIAAKPEVGEIYEGK
AQVPLSEMFGYATDLR	ARAGDGPTLLETLTFR		AKPVLLEPIMK		AIAATMFGDASK
AQVVVLGSGPAGYSAAFR	ARDEGGQVFGGER		AKTQDFTAIMK		AIADDESKDETER
AQWCNEEFDALIQK	AREELASDNLSDNLAYQYATLR		AKVESLIFAITPDASVR		AIADKGAIFASR
AQYDTVLANEVTAR	ARLAEGQGFLAALDQSGGSTPK		AKVEVTDAEMSQAIMNQAR		AIAELAQAEQNDEVAR
AQYLIDQLLAEAR	ARVEDALHATR		AKYPDLQIIGGNVATAAGAR		AIAELKDGEVLLVENTR
ARAGDGPTLIETLTFR	ASAAGLNNSTLNTAFR		AKYPSLNIIAGNVATAEATK		AIAELLVER
ARDEGGQVFGGER	ASAEAYLGETVTK		AKYTGTEQQHLK		AIALVLPR
AREELASDNLSDNIAYQYATLR	ASAEVMDENMNDELFAK		ALAAAGFNITSIR		AIALYCDLVAR
ARIAEGQGFIAALDQSGGSTPK	ASAFAGAVLSR		ALAAAVLGDPNAVEFVPTTGQTR		AIALYCDLVSR
ARVEDALHATR	ASAFDQLDKAPEER		ALADAGNDEEKAIALLR		AIAMDATEGLVR
ASAAGINNSTLNTAFR	ASASSANSLSSANSASSASVRPATGTTAAVAGSAAGR		ALADAVEAALR		AIANEIATDELAHVK
ASAEAYLGETVTK	ASAVPVDVTDADSVAEAAGK		ALADTLIEEGFR		AIANLYPETIHLVASADSGIETPADLAGK
ASAEVMDENMNDELFAK	ASDFVLAMGQGR		ALAEFLFDSPDAMIR		AIANPLLDEISLHGAK
ASAFAGAVLSR	ASEAEAAGADYVGESEYATK		ALAELPSLDELR		AIAPQAEIILLHAYEAPFEASVR
ASAFDQIDKAPEER	ASFDPSNLSANYR		ALAELPSLDELRAK		AIAQVGTISANSDETVGK
ASASSANSLSSANSASSASVRPATGTTAAVAGSAAGR	ASFGDDAPALVCEPGR		ALAESGINFIGTGVSGGEVGALTGPSIMPGGQK		AIAQVGTISANSDNSIGEIIAEAMEK
ASAVPVDVTDADSVAEAAGK	ASFGPDETGLTLEER		ALAEYDGITDAQK		AIASDCADGMTK
ASDFVLAMGQGR	ASFVGELSFGPR		ALAGLTEEQVK		AIASQGNYGEIFAK
ASEAEAAGADYVGESEYATK	ASGEETAQQVVAVR		ALAINLVDPAAAGTVIEK		AIAYNTGER
ASFDPSNLSANYR	ASGGPAGGPFTAQNASGTDFK		ALAPEIVGEEHYAVAR		AICGVDEVR
ASFGDDAPALVCEPGR	ASGGPAGGPFTAQNASGTDFKR		ALAQDADLYLLDEPFAGVDAATEK		AIDAGSADVAAR
ASFGPDETGLTLEER	ASGTDEAVVLVPPLR		ALAQGGTAVGTGINADPR		AIDALIPIGR
ASFVGEISFGPR	ASHGVSLSHR		ALDADVISIETSR		AIDALVPIGR
ASGEETAQQVVAVR	ASHLLVADKK		ALDALQTSTGK		AIDAMIPIGR
ASGGPAGGPFTAQNASGTDFK	ASLAQAGNDADPYR		ALDALVPVGR		AIDAMIPVGR
ASGGPAGGPFTAQNASGTDFKR	ASLASVSNDHR		ALDALVSEK		AIDESGIVAPLR
ASGTDEAVVLVPPIR	ASLESNYGLR		ALDALVSEKTEK		AIDFLVENR
ASHGVSISHR	ASLGGTCLNVGCLPSK		ALDAVIESVTGALK		AIDFSDGYYK
ASHILVADKK	ASLTEEQLEDPNLGTALK		ALDDKSVTLIR		AIDGAVGAQLMQAFKR
ASIAQAGNDADPYR	ASNAGGVATSGLEMSQNSLR		ALDDQGSAPSGNTPEEFAK		AIDKPFLLPIEDVFSISGR
ASIASVSNDHR	ASPSLLDGLVVEYYGTPTPLR		ALDEVRPIVSETQILPR		AIDQPFLMPVEDVFSISGR
ASLESNYGLR	ASQDVMAENMGDELFK		ALDGLEGQNADQNR		AIDSAVEELTFIAGQKPVVTR
ASLGGTCLNVGCIPSK	ASQDVMAENMGDELFKK		ALDGLKGANDDQTR		AIDSMVPIGR
ASLTEEQLEDPNLGTALK	ASQEHAEQALEAAAK		ALDGLQMSGK		AIDSTGAGEGPARPG
ASNAGGVATSGLEMSQNSLR	ASQLQEGQNHLKR		ALDGTNDEIGR		AIDYAVNNAGIVDR
ASPSLLDGIVVEYYGTPTPLR	ASQVALLNANYLASR		ALDIAESGPSAK		AIEAPLR
ASQDVMAENMGDELFK	ASSGLNEDELQK		ALDIAESGPSEGFDAK		AIEAPLRQIAENAGVDGAVVAGK
ASQDVMAENMGDELFKK	ASSGLNEEELQK		ALDILDITAAHLAAK		AIEDGDFFENEVLNEAIDHVK
ASQEHAEQAIEAAAK	ASTDSTPEPTVQPAASTR		ALDLSQCGPVEGFDAK		AIEEGLEER
ASQIQEGQNHLKR	ASTLNNVVR		ALDMFEASPVQGFDAK		AIEEPLR
ASQVAILNANYIASR	ASVDSAYGASR		ALDMLPADAYLPDGR		AIEGAYNPTITTLYQDK
ASSGLNEDEIQK	ASVEVLESGQR		ALDNAVEELTQITGQKPVVTR		AIEIKVPDIGADEVEITEILVK
ASSGLNEEEIQK	ASVEVVEELR		ALDSALAQIER		AIELLGTMQGGYNIHPLIDALDDAK
ASTDSTPEPTVQPAASTR	ASVGHGEDPSGSGTSDTSSASVVLSQR		ALDSILTDSASEDTQAR		AIENFYISNNK
ASTINNVVR	ASVNGPTALGYSK		ALDSYDKAYYVGTDSK		AIENTLESR
ASVDSAYGASR	ASVNPGGVGTVGLSFAQNTGNR		ALDTAIQELADAR		AIEQIDQLASR
ASVEVLESGQR	ASVPLSEMFGYVGDLR		ALEALQANPK		AIESETGMLPR
ASVEVVEELR	ASYTMEFLKYDEAPSNVAQAVLEAR		ALEAPLRQIAENAGVDGSVVAGK		AIESGYFDDQIVPITIK
ASVGHGEDPSGSGTSDTSSASVVLSQR	ATAAAQPSNLLSVATYGHNAR		ALEDALVDFAGCAVVISHDR		AIFADIDAVIR
ASVNGPTALGYSK	ATAETELTKLDTALQK		ALEEAGAEVEVK		AIFDPYEK
ASVNPGGVGTVGLSFAQNTGNR	ATASDLVLVEYEGR		ALEEDPKLDNIR		AIFESLGVADVVTK
ASVPLSEMFGYVGDLR	ATATDDTNFSSFR		ALEEVKNR		AIFGPGTNIPEAAQDILR
ASYTMEFLKYDEAPSNVAQAVIEAR	ATDKTFLMPVEDVFTLTGR		ALEGDADYEAK		AIFIEPGLVGVK
ATAAAQPSNIISVATYGHNAR	ATDMKFPGPGK		ALEGDAEWEAK		AIFPVAGLGTR
ATAETEITKLDTAIQK	ATDQPFLMPLEDVFSLSGR		ALEGDAEYEEK		AIGAGLALGLGALGTGVAQAR
ATASDIVLVEYEGR	ATDRVTLMASEEGGTELEEVAAK		ALEGDAEYEQK		AIGAGLALGLGAVGTGIAQAR
ATATDDTNFSSFR	ATEDLELGDAGVDLYR		ALEGDEKYEEK		AIGDEELVDTSKDAR
ATDKTFLMPVEDVFTITGR	ATEDLEPGDPGVDLYR		ALEGLEGANADQNAGIVIVR		AIGEAKDDDTADILTAASR
ATDMKFPGPGK	ATEEQEKNAFDAR		ALEGLEGANADQNAGIVIVRK		AIGEAKDEDTADIFTAASR
ATDQPFLMPIEDVFSISGR	ATEGLQAEFGEDR		ALEIGLSYCSAIGGGR		AIGFLVGQIMK
ATDRVTLMASEEGGTEIEEVAAK	ATFEALKDQTSPK		ALEILKDGGDIDYVGASGVELIGEGEAAGSYR		AIGIISNNPEFADVR
ATEDLELGDAGVDIYR	ATFGAEHQEEK		ALELGAQPVEIETGPMELR		AIGKPEWITDPAYSTAHAR
ATEDLEPGDPGVDIYR	ATFGAEHQEEKLR		ALELGLSYCSAIGGGR		AIGLLSFLNK
ATEEQEKNAFDAR	ATFGSQLNR		ALEPSIVGQEHYDVAR		AIGLVLPQLK
ATEGLQAEFGEDR	ATFVADANTPDEVVYVLVK		ALEPTVVGQEHYDVAR		AIHELQR
ATFEALKDQTSPK	ATFVTSADVDDDVVYQVVK		ALESFLGNVEGSLK		AIHGDAPEFAEQSTETQILVTGIK
ATFGAEHQEEK	ATFVTSSDVPDDVVYEVVK		ALETATEEQKEISK		AIHQEAPEFQEQSTESEVLVTGIK
ATFGAEHQEEKLR	ATGDSTLYTTSQNPHVLR		ALETVLTR		AIHQPAPEFSDQSTESEVLVTGIK
ATFGSQLNR	ATGGDKVVSYSTQVSK		ALEVINPVVR		AIHQPAPSFDEQSTSSDILVTGIK
ATFVADANTPDEVVYVLVK	ATGGGGFDLAQPSQDR		ALEYGLIDKIFTNR		AIIAELGLRK
ATFVTSADVDDDVVYQVVK	ATGLCHTDEFTR		ALFAGIDSVDVVDPLTVK		AIIAIHDTTLGPALGGTR
ATFVTSSDVPDDVVYEVVK	ATGNHLVDSHPER		ALFANMAGSLIEHEQIK		AIIAVLK
ATGDSTLYTTSQNPHVIR	ATGSSEADFAENR		ALFEAGADVVK		AIIDASAHASNTSTDEAHLTHHR
ATGGDKVVSYSTQVSK	ATHGLYDQFGEDR		ALFESIEEDQIR		AIINNSDVDVIAADDLKDGAEK
ATGGGGFDLAQPSQDR	ATHGVSLSHR		ALFFNMIEGVSK		AIINNSGLDVIAADDLKDGAQK
ATGICHTDEFTR	ATLADADVVVSGGR		ALFPLVEK		AIIPNGGIR
ATGNHIVDSHPER	ATLDGLENMNSPEMVAAK		ALGAGVER		AIKEVAPSLYIVAR
ATGSSEADFAENR	ATLDPLVGAQPFQGR		ALGANLELTEAAK		AILDQNTNEETR
ATHGLYDQFGEDR	ATLGEVGNEEHSLR		ALGANLVLTEGAK		AILEESRAEQR
ATHGVSISHR	ATLTTTMGPGVPVDPTLTR		ALGASVDAGGMNGK		AILHVEAGAK
ATIADADVVVSGGR	ATKADVAAAVAAANASPATSAPASAPR		ALGDIDIAIVDKR		AILHVEAGAKK
ATIDGLENMNSPEMVAAK	ATLDDGTTVLR		ALGDLAETDATAR		AILLAPVVR
ATIDPLVGAQPFQGR	ATLEDLGQAKR		ALGDVLLNATTFR		AILLPGDLSDESFAR
ATIGEVGNEEHSLR	ATLETTETPGEGAGDGVR		ALGETANDLKQYGSK		AILNLEAPVVR
ATITTTMGPGVPVDPTLTR	ATLGGVCLNVGCLPSK		ALGGASGGYTAAR		AILNYGSMATTHYQLAETLANNGAALAR
ATKADVAAAVAAANASPATSAPASAPR	ATLKPEGQAALDQLYSQLSNLDPK		ALGGDADPAVQQGLAAQR		AILQDIQFHPLTEK
ATLDDGTTVLR	ATLKPEGQQALDQLYSQLSNLDPK		ALGGGVFPISCVAANR		AILSLEAPIAR
ATLEDLGQAKR	ATLLAEFLDKYK		ALGIDVVSPQLMIK		AILSLEAPVLR
ATLETTETPGEGAGDGVR	ATLSDQSAELER		ALGIGFVPYSPLGR		AILVEAADELNSLAVAK
ATLGGVCLNVGCIPSK	ATLSVQPGTPVASVNLEQVR		ALGKEDDVQVR		AILVNAADDVHTDIEPLAVAK
ATLKPEGQAALDQLYSQLSNLDPK	ATMDVVLNAMGK		ALGLNTDTPLLGYYFK		AILVVAADDVHQDIEPLAVAK
ATLKPEGQQALDQLYSQLSNLDPK	ATMEVVMDAK		ALGPAGETLDLVFVSLDHER		AILVVAADDVHTDIEPLAVAK
ATLLAEFIDKYK	ATPADEGSVAFYPLER		ALGVTFFLPEGDAISASR		AIMAEGNYGEIFAK
ATLSDQSAELER	ATPQLEDALSLLDAYQVQR		ALGYANAQDIAR		AIMEAADKTDSPVIVQASAGAR
ATLSVQPGTPVASVNLEQVR	ATSDLELGDAGVDLYR		ALGYEADQTTTTR		AIMPAYAK
ATMDVVLNAMGK	ATSLSPGLVDTELTR		ALHGAGATVGLSGTR		AIMTTVHSYTNDQR
ATMEVVMDAK	ATSQVVLMASEEGGTELEEVAEKTPEK		ALIDGAIDALGNARF		AINALANPTTNSYKR
ATPADEGSVAFYPIER	ATSTMEFDHYEAAPK		ALIEAGVDVVK		AINEDAAGNYIHYGVR
ATPQLEDALSILDAYQVQR	ATSTQLNALTALYVGYFDR		ALIEGAAAQGHEVR		AINEYDLVATSVLSGNR
ATSDLELGDAGVDIYR	ATSTVTGGYAQSDAQGQMNK		ALIGATNPAEAAEGTIR		AINPEFAVVGDGTAAGFNAGMQTANTMPYTALDNAGNR
ATSISPGLVDTEITR	ATSYVDLLEQNPEK		ALIGFAGPR		AINVNTNVSAMTAQR
ATSQVVLMASEEGGTEIEEVAEKTPEK	ATVAEGAGVEPANVVLSTGAK		ALIGNMVEGVTEGFAR		AIPGALSGVMFNQGQVCSAGSR
ATSTMEFDHYEAAPK	ATVFLFPDLNTGNTTYK		ALIIDGATVNETFAQAAR		AIPNYNVMGLAK
ATSTQINAITALYVGYFDR	ATVSMGPMAGTADVSK		ALILHADHELNASTFTAR		AIPQAAISK
ATSTVTGGYAQSDAQGQMNK	ATVTGDGLSQEAKEK		ALINNMVQGVSK		AIQAAEISAILKDQIK
ATSYVDLLEQNPEK	AVAAAAAAPAASTSAPAAAAPVR		ALKEPARPMVAIVGGSK		AIQAMIGPVAPSAVTTYGEEEAR
ATVAEGAGVEPANVVISTGAK	AVAAALEELQK		ALLAAFDFPFRK		AIQQELGDGEDGKNEVAELEAK
ATVFIFPDLNTGNTTYK	AVAAALEQMPR		ALLAALK		AIQTGQVQLGER
ATVSMGPMAGTADVSK	AVAAATEELKK		ALLADVVDLTDNGDNSVTFK		AISAPVKQIAQNAGQDGAVVAGNLLR
ATVTGDGLSQEAKEK	AVAAAVLGDATAVEFVPTTGK		ALLDEAGIVDTDGDGVR		AISEAGSFSEHAPR
AVAAAAAAPAASTSAPAAAAPVR	AVAAAVLGDGNAVEFVPTTGK		ALLDEAGIVDTDGDGVREK		AISEGGYQSMPK
AVAAAIEEIQK	AVAAAVLGDKNAVEFVPTTGK		ALLDEVGYDGTPVR		AISELGIYPAVDPLDSTSR
AVAAALEQMPR	AVAAAVLGDPDAVEFVPTTGK		ALLDFFLSR		AISLGTSK
AVAAATEEIKK	AVAAAVLGDSTAVEFVPTTGK		ALLDTLLR		AISLYCDLAAR
AVAAAVLGDATAVEFVPTTGK	AVAADTGSLGGSR		ALLEFDDQEPQLQNEIR		AISQIVGPTK
AVAAAVLGDGNAVEFVPTTGK	AVAAGLAVLSMNSGSNVSK		ALLLKEDEIVIDR		AISTIAESK
AVAAAVLGDKNAVEFVPTTGK	AVAAGMNPMDLK		ALLNFDAQSDELKAEITER		AISVELPTILVR
AVAAAVLGDPDAVEFVPTTGK	AVAAGMNPMDLKR		ALLNSMVIGVTEGFTK		AISVPVGDATLGR
AVAAAVLGDSTAVEFVPTTGK	AVAASLAEYALECSLNK		ALLNSMVIGVTEGFTKK		AISVPVGDVTLGR
AVAADTGSIGGSR	AVAAVNGPLAQALLGK		ALLNTLNIR		AITAALVK
AVAAGIAVISMNSGSNVSK	AVAAVNGPLAQALLGKDAK		ALLPLLPAPEDFQYTIR		AITEAADFSVHAPR
AVAAGMNPMDLK	AVADEAEQAVGSDDDSR		ALLSALEAAKPAAAK		AITEAVTEGVPTYISVFAGR
AVAAGMNPMDLKR	AVAEACGSQAVLVR		ALLSEILPK		AITGLGLTEAK
AVAASIAEYAIECSLNK	AVAEALAEAKDTYSVLGGGDSAAAVEK		ALLSVSDKAGIVEFAQALSAR		AITSANQLELLQTAEAVAR
AVAAVNGPIAQALIGK	AVAELYGQDDAAPR		ALLTAALDGSLSK		AITSPQAGNIDVGPK
AVAAVNGPIAQALIGKDAK	AVAEVYASSDAHEK		ALMAAVDEYIPTPAR		AITTFYFEYDSSDLKPEAMR
AVADEAEQAVGSDDDSR	AVAFGEALNPDFKDYQEQVVK		ALMGPGVDPHAYR		AITTGLR
AVAEACGSQAVIVR	AVALKEAMEPEFK		ALMGQGNEFVTK		AITVALAQEGAK
AVAEALAEAKDTYSVIGGGDSAAAVEK	AVALVLPELK		ALMGSNMQSQAVPLVR		AITVISNAETPTK
AVAELYGQDDAAPR	AVANVNDKLAEK		ALNADGVNAEDIAAER		AIVAATESGSTAK
AVAEVYASSDAHEK	AVAQAQSVVER		ALNAFTNPSTNSYK		AIVDEEQPGLVLCGK
AVAFGEALNPDFKDYQEQVVK	AVASLEDLKGENEDETTGLNLLK		ALNAFTNPSTNSYKR		AIVDGINIAIR
AVALKEAMEPEFK	AVATYVHGLGGGEASE		ALNEGKPQQIVDK		AIVDLQQGDYEELDQMNAAKPYAK
AVALVLPELK	AVAVDDNVDAAAVMAAAQK		ALNEGKPQQIVEK		AIVEATTHYTDYK
AVANVNDKIAEK	AVCLAYETVTDNMGR		ALNMAIDKDAIIDVVFQGSGQVAK		AIVFSAVGTAGQR
AVAQAQSVVER	AVDDALVAYFK		ALNQLTGKR		AIVHAINNEGIVEK
AVASLEDLKGENEDETTGINIIK	AVDGAFLMPVEDVFSLSGR		ALPEAEITFGESNGDNR		AIVIAALDNLAK
AVATYVHGLGGGEASE	AVDMPFLMPLEDVFSLQGR		ALPLGLEVIDVR		AIVLDIDSEKER
AVAVDDNVDAAAVMAAAQK	AVDQPFLMPVEDVFSLSGR		ALQAVGFHITSIR		AIVPSGASTGEHEAVELR
AVCIAYETVTDNMGR	AVEAVTEQLLGAAK		ALQAVLPAATDFPYTVR		AIVPSGASTGSHEALELR
AVDDAIVAYFK	AVECNNAGQLVFNLPK		ALQAVLPAPTDFPYTIR		AIVQATTHYTDYELIGK
AVDGAFLMPVEDVFSISGR	AVEEAAAVANKVEVGPASSEGR		ALQAVLPPATDFPYTIR		AIVQGGATIASLGER
AVDMPFLMPIEDVFSIQGR	AVEGNTALANK		ALQECMQHNFSVFR		AIVQLEDGVQISSGDTLAR
AVDQPFLMPVEDVFSISGR	AVELSAQYANQR		ALQGEADWEAK		AIVTITPAQAPDQK
AVEAVTEQLLGAAK	AVESESEAFFLR		ALQGEEGVIECAYVEGDSEHAPYFAQPVK		AIVVQEAQK
AVECNNAGQLVFNLPK	AVESGDKKPLR		ALQGEQGVVECAYVEGDGQYAR		AIYVETPTNPLLK
AVEEAAAVANKVEVGPASSEGR	AVFDMVVAGR		ALQLYDPSLR		AKAEAQVIIEQANK
AVEGNTALANK	AVFDNFDR		ALSAADFDKEIAAR		AKAEPADYAK
AVEISAQYANQR	AVFSLHPEPFTVVAR		ALSDLEFSNYSANENFR		AKAEQHPIEATGR
AVESESEAFFLR	AVFSVHGEPFNVLAR		ALSEVYAQDDNKAK		AKAEVEADYAEALAGK
AVESGDKKPIR	AVFSVHSEPFTVVAR		ALSFIGEHEITYLR		AKAQALVAAGK
AVFDMVVAGR	AVFTNTVPVDAYR		ALSGAADFSVHAPR		AKATLDDGTTVLR
AVFDNFDR	AVGADAVSHGATGK		ALSGASDFSVHAPR		AKDDLSTVNLHEK
AVFSIHPEPFTVVAR	AVGAVNGPLAQALLGK		ALSGTYDDYIQTDAAINR		AKDEDLSDAALK
AVFSVHGEPFNVIAR	AVGAVPTSMSATEVR		ALSHTLLMFDNFYDVEEK		AKDSELSTTALK
AVFSVHSEPFTVVAR	AVGDLSALVAYAPDNR		ALSLDDTTGFVK		AKEAEAAGADFVGDTDYIGK
AVFTNTVPVDAYR	AVGGLVAKPEAGLESLKDLAGGK		ALSLVLPHLK		AKEEGVTKPLCLNQEAYNTALADR
AVGADAVSHGATGK	AVGQALADAEDTYSVLGGGDSAAAVEK		ALSNPERPFTAIIGGAK		AKEGGLNVGAR
AVGAVNGPIAQAILGK	AVGSQSPAFYTETDRDFQELNYEAR		ALSPEIVGEEHYEVAR		AKELRPYVEK
AVGAVPTSMSATEVR	AVGSVGGYVAASSR		ALSVKEFLVEK		AKEQQVQANDLQEK
AVGDISALVAYAPDNR	AVGVVLPELNGK		ALSVNIPAGVETGTR		AKETLAATGVSPDLR
AVGGLVAKPEAGIESLKDLAGGK	AVLAESFER		ALTASQNNIAR		AKEVPVAIEK
AVGQALADAEDTYSVIGGGDSAAAVEK	AVLEGHADEQGTR		ALTDPLGDLLTR		AKEVTEAIAK
AVGSQSPAFYTETDRDFQEINYEAR	AVLGTYGDTLHTLVER		ALTDSFGSVDEFKK		AKFEELSAGLVER
AVGSVGGYVAASSR	AVLHEDVYDHVLNR		ALTDVLLR		AKIELSSAQQTDVNLPYITADATGPK
AVGVVLPELNGK	AVLHQDVYDEVVEK		ALTEASEFSVHAPR		AKIPTIITLPAK
AVIAESFER	AVLLATGANPK		ALTEGLSAQQSDEEFDAR		AKKPVLLMGTGAK
AVIEGHADEQGTR	AVLPGGMYAGNPDDVETFGVK		ALTETDGDMDKAIDLLR		AKLEALVEELIER
AVIGTYGDTIHTLVER	AVLAAAEEFEK		ALTETNGDMEK		AKLESLVEDLVNR
AVIHEDVYDHVLNR	AVLAELAELGGQLSPSPK		ALTETRPEAAETFAANAAR		AKLESLVEDLVQR
AVIHQDVYDEVVEK	AVLAGLESSVLASVDKK		ALTITNVPGSTLSR		AKLESLVGDLIK
AVIIATGANPK	AVLDGDEYVLSGEK		ALTNAPDDFTVHR		AKLGAVQNR
AVIPGGMYAGNPDDVETFGVK	AVLDSHASEHGAR		ALTVNTNITSMSVQK		AKLTGTAERPR
AVLAAAEEFEK	AVLDVLLGLAQK		ALVAAFEAVAK		AKNEAEEIQK
AVLAELAELGGQISPSPK	AVLELAGVADLLSK		ALVANMVTGVSK		AKPEEFIQTGISTIDVNTSLIR
AVLAGLESSVLASVDKK	AVLELAGVQDLLSK		ALVASDANIAQFEAQK		AKPEEFIQTGISTIDVQTSLIR
AVLDGDEYVISGEK	AVLELLQTTK		ALVDGQLVAEAK		AKPGQDFFPLTVNYQER
AVLDSHASEHGAR	AVLEQQFDNPAAGQNR		ALVEAEGDFDKAIDVLR		AKPVLLEPIMK
AVLDVILGIAQK	AVLEVAGVHNVLAK		ALVEAGVKPCGLGAR		AKTQDFTAIMK
AVLELAGVADILSK	AVLEVAGVQNVLAK		ALVEFFEKEIAEAK		AKVESLIFAITPDASVR
AVLELAGVQDILSK	AVLGDVLLR		ALVFEPELVLMDEPLGALDK		AKVEVTDAEMSQAIMNQAR
AVLELLQTTK	AVLHDKGLNTAVGDEGGFAPNLGSNR		ALVIAPGQAGSVSQR		AKYPDLQIIGGNVATAAGAR
AVLEQQFDNPAAGQNR	AVLLLAEVTDGELALDATAK		ALVIDGAAVNEDFAK		AKYPSLNIIAGNVATAEATK
AVLEVAGVHNVLAK	AVLPAPESLAADYTGK		ALVIDGAAVNEGFAR		AKYTGTEQQHLK
AVLEVAGVQNVLAK	AVLSNEEVVDGVSER		ALVIDGASVDEGFAR		ALAAAGFNITSIR
AVLGDVLLR	AVLVNLFGGLVR		ALVLHADHELNASAFTAR		ALAAAVLGDPNAVEFVPTTGQTR
AVLHDKGLNTAVGDEGGFAPNLGSNR	AVLVQTDAELQPLAVAK		ALVLHADHELNASTFTAR		ALAAVFR
AVLLLAEVTDGELAIDATAK	AVNDDQQSGLDLLR		ALVPFVSVDNMMK		ALADAGNDEEKAIALLR
AVLLLAEVTDGELALDATAK	AVNPDATVLSNMTGTTPAAWNDPVKGSELAK		ALVPFVSVDNMMR		ALADAVEAALR
AVLPAPESLAADYTGK	AVNPNLELVSEYAEAFDKPEK		ALVPSGASTGEYEAVELR		ALADTLIEEGFR
AVLSNEEVVDGVSER	AVNVNTNVSAMTAQR		ALVSDLNAQQSDAEFNEK		ALAEAGCSAVK
AVLVNIFGGIVR	AVQAGGNYGELFEK		ALVTGGDSGIGR		ALAEALATR
AVLVQTDAELQPLAVAK	AVQEQVASEKAELAK		ALVVEKDADGGTGASVR		ALAEEIAR
AVNDDQQSGIDIIR	AVQGLVEACK		ALVVGGGAVGTSIAYHLAK		ALAEFLFDSPDAMIR
AVNPDATVISNMTGTTPAAWNDPVKGSELAK	AVQLGGVALGTTQVLNSK		ALYEPVHGSAPDIAGQGK		ALAEHGIVFGEPK
AVNPNIEIVSEYAEAFDKPEK	AVQLYLNAAASAVTEGR		AMAANDTGGFVK		ALAELPSLDELR
AVNVNTNVSAMTAQR	AVQTGQVPLGER		AMDKIFTLHADHEQNASTSTVR		ALAELPSLDELRAK
AVQAGGNYGELFEK	AVSDLPVEELSFNFAR		AMDSNDIEKER		ALAESGINFIGTGVSGGEVGALTGPSIMPGGQK
AVQEQVASEKAELAK	AVSLVLPELK		AMDSNDLEKER		ALAEYDGITDAQK
AVQGLVEACK	AVSPGFENTGADNK		AMDVYCHR		ALAFAQAQAK
AVQLGGVALGTTQVINSK	AVTAALEELKTLSKPLEGK		AMFSLHTEPFNIIAR		ALAGLTEEQVK
AVQLYLNAAASAVTEGR	AVTETQTVTETVGR		AMGVFAEDCATK		ALAGPVGADPELAEK
AVQTGQVPIGER	AVTNVAELNALVER		AMHDIAASDASPSITR		ALAINLVDPAAAGTVIEK
AVSDLPVEEISFNFAR	AVTQTAQACDLVLFGAK		AMIELDGTPNKGK		ALAIPLVIHAER
AVSLVLPELK	AVTYAGLPSSPYAER		AMIQAALSGELAK		ALALLAK
AVSPGFENTGADNK	AVVEEEQPGLVLCGK		AMLEDIAILTGGTVISEER		ALAPEIVGEEHYAVAR
AVTAAIEELKTISKPIEGK	AVVLEEVSAQVAK		AMLEDIAILTGGTVISEETGMSLEK		ALAQDADLYLLDEPFAGVDAATEK
AVTETQTVTETVGR	AVYELEHYGVPFSR		AMLEEEGVTDLSMK		ALAQELASR
AVTNVAELNALVER	AVYVASMPDAFSGAR		AMLENAASEQGSR		ALAQGGTAVGTGINADPR
AVTQTAQACDLVIFGAK	AWVLDVLADEGYLR		AMLQDIAILTGGQVISEDLGMK		ALDADVISIETSR
AVTYAGLPSSPYAER	AYAHALTEAAEKETAK		AMMGATNPANAAPGTIR		ALDALQTSTGK
AVVEEEQPGLVLCGK	AYDKFLELTLAK		AMMGTGEASGDNR		ALDALVPVGR
AVVIEEVSAQVAK	AYDQLDGAPEEKAR		AMNEAGNVTWDLVDVVASDAIR		ALDALVSEK
AVYELEHYGVPFSR	AYDVEHPEAGVAFR		AMNNPFFDLAR		ALDALVSEKTEK
AVYVASMPDAFSGAR	AYDVESEGGVAFR		AMSMAIDRPLLVEIGYGQAGK		ALDAVIESVTGALK
AWVLDVLADEGYIR	AYEDAETVTGVLNGK		AMSMAIDRPLLVEVGYGQAGK		ALDDKSVTLIR
AYAHALTEAAEKETAK	AYGAEVVLTPGSEAMK		AMTLQQTDGFVK		ALDDQGSAPSGNTPEEFAK
AYDKFIELTLAK	AYGLEHPDEGVALR		AMVEVFLER		ALDEVRPIVSETQILPR
AYDQIDGAPEEKAR	AYGSTNPLNVVR		AMVEVFLNR		ALDGLEGQNADQNR
AYDVEHPEAGVAFR	AYHALSQGVVSSLQK		AMVPLSEMFGYATALR		ALDGLKGANDDQTR
AYDVESEGGVAFR	AYSGEGALADDAGNVSR		AMYEPVHGSAPDIAGQGK		ALDGLQMSGK
AYEDAETVTGVINGK	AYSGVLEAGSYVLNTR		ANAEGQLDAQVK		ALDGTNDEIGR
AYGAEVVLTPGSEAMK	AYSLLEQLR		ANAGTTIGNTPEGTGFR		ALDIAESGPSAK
AYGIEHPDEGVALR	AYVEPYLEMHPDVSVSWDESSAEAVAK		ANAVADQIQAGGVPYNR		ALDIAESGPSEGFDAK
AYGSTNPINVVR	AYVLAQFFPR		ANDAAGDGTTTATVLAQAIITEGLK		ALDILDITAAHLAAK
AYHAISQGVVSSIQK	CAANLAGTGLAVVSCK		ANDAAGDGTTTATVLAQAIVNEGLK		ALDLLLTGR
AYSGEGAIADDAGNVSR	CAFEVAAYDQGANVTYLDPNSSQLGHK		ANDAAGDGTTTATVLAQSIITEGLK		ALDLSQCGPVEGFDAK
AYSGVLEAGSYVLNTR	CDAFTTDKSQLASTR		ANDESTLYTTSQNPHVIR		ALDMFEASPVQGFDAK
AYSLLEQLR	CDLALPNATQNELGGEDAEK		ANDIDVPAALIDSEIDVLRR		ALDMLPADAYLPDGR
AYVEPYLEMHPDVSVSWDESSAEAVAK	CDMVDDEELLELVEMEVR		ANDNYRDPAKPAFATLTFK		ALDNAVEELTQITGQKPVVTR
AYVIAQFFPR	CDVLAEGVLEATK		ANEAYLQGQLGNPK		ALDNIDLFK
CAANLAGTGLAVVSCK	CDVLVVRGDEEQGEL		ANEMTLSSENER		ALDSALAQIER
CAFEVAAYDQGANVTYIDPNSSQIGHK	CGVEVTEKK		ANEQGVSVSNEAIQR		ALDSILTDSASEDTQAR
CDAFTTDKSQLASTR	CKLEQAPGQHGAR		ANFDAFVDAIVK		ALDSYDKAYYVGTDSK
CDIALPNATQNELGGEDAEK	CPMELSTYFR		ANFTMQFDHYEPVPQNISDEIQAK		ALDTAIQELADAR
CDMVDDEELLELVEMEVR	CQLVGDDLFVTNPK		ANGDTGSPEVQVAILTER		ALEALQANPK
CDVIAEGVIEATK	CSEFANELLK		ANGVTSIQGHGK		ALEANNITSDKTAVGDR
CDVLVVRGDEEQGEL	CSEFGDALLK		ANGVTSLQGHGK		ALEAPLR
CGVEVTEKK	CSVESTGGSVYNAR		ANIDYGTSEAHTTYGVIGIK		ALEAPLRQIAENAGVDGSVVAGK
CKIEQAPGQHGAR	CSVESTGGSVYNARTLR		ANIECDTLILDNK		ALEAPVR
CPMELSTYFR	CSVESTGGSVYNTR		ANIEVIEK		ALEATDGDIEK
CQLVGDDLFVTNPK	CTAPSTGGSLANLNALK		ANILNPDVTLVGIGIER		ALEDALVDFAGCAVVISHDR
CSEFANELIK	CTTGFTAAAGDTPASAECR		ANLFAEDLLEDYKK		ALEEAGAEVEVK
CSEFGDAIIK	CVDTSMGLTPLEGLVMGTR		ANLGGVCLNVGCIPSK		ALEEDPKLDNIR
CSVESTGGSVYNAR	CYLKDVR		ANMTKPVVGFIGGK		ALEEPAR
CSVESTGGSVYNARTIR	DAAATSQTETATTDTK		ANMTKPVVGFIGGQTAPAGK		ALEEPIR
CSVESTGGSVYNTR	DAADAASEGGFELDRK		ANMTKPVVGFIGGQTAPAGKR		ALEEPVR
CTAPSTGGSIANINAIK	DAADAATEEGFSVDKK		ANNISYEPVPIETNAEGQQQYLAGACDTYTTDASGLAATR		ALEEVKNR
CTTGFTAAAGDTPASAECR	DAAEAATAEGFSVDRK		ANNPSDVNLILNEANLQYK		ALEGDADYEAK
CVDTSMGLTPLEGLVMGTR	DAAEAATEAGFSVDKK		ANNQVLVDNMGNLTDLSAK		ALEGDAEWEAK
CYIKDVR	DAALSMAQVANPDCK		ANQVFSTAEDNQSAVTIHVIQGER		ALEGDAEYEEK
DAAATSQTETATTDTK	DAAVQSQEFEK		ANQVFSTAEDNQSAVTIHVLQGER		ALEGDAEYEQK
DAADAASEGGFEIDRK	DAAVVALKDPK		ANRAEGGPGIR		ALEGLEGANADQNAGIVIVR
DAADAATEEGFSVDKK	DAAYDLLQAK		ANSAVVGPNDDVSMPR		ALEGLEGANADQNAGIVIVRK
DAAEAATAEGFSVDRK	DADMVLGAVLLPGAAAPK		ANSGLSEDEIQR		ALEGSGILGK
DAAEAATEAGFSVDKK	DAGDLNLGGLAR		ANSSTTTAAEPLK		ALEIGLSYCSAIGGGR
DAALSMAQVANPDCK	DAGFQAFADKVLDAAVAGK		ANSYLLGLSAPIGGASNVFGSWQMVDPSNDKLTGGDEK		ALEILKDGGDIDYVGASGVELIGEGEAAGSYR
DAAVQSQEFEK	DAGLNTLEDMQGK		ANTAQPSLIQVR		ALELGAQPVEIETGPMELR
DAAVVALKDPK	DAGKLAGLEVLR		ANTDAVVEPHPSIR		ALEPSIVGQEHYDVAR
DAAYDIIQAK	DAGLSEDQLSNPR		ANTGSNPAWNSYEK		ALEPTVVGQEHYDVAR
DADMVIGAVLIPGAAAPK	DAGTGNTLLGDGDTR		ANTGVTLEPINSQNAPK		ALESFLGNVEGSLK
DAGDLNLGGIAR	DAGVQAEVVDQLKGEK		ANTTVTFPSPGDNFTFTVGADTGLNK		ALETATEEQKEISK
DAGFQAFADKVLDAAVAGK	DAGYTAVLSHR		ANVDLALTNPETSSVQK		ALETVLTR
DAGINTLEDMQGK	DAKGDNAGEDFGK		ANVGAAATPGGTGACR		ALEVINPVVR
DAGKIAGLEVLR	DALAPHLSAETLEYHYGK		ANVPGGASFKDHDTGVSPVFAGGVEYAITPEIATR		ALEYGLIDKIFTNR
DAGLSEDQISNPR	DALEACNVGADALVVSNHGGR		ANYELEAECDFVEVHAVTEDGTK		ALFAGIDSVDVVDPLTVK
DAGTGNTLIGDGDTR	DANAAAQATQALADQSGLGK		ANYSFSEK		ALFANMAGSLIEHEQIK
DAGVQAEVVDQIKGEK	DANKPFLMPVEDVFSLSGR		APAAAGAPDMGGMDF		ALFASLSK
DAGYTAVISHR	DAQGGEVTVVTVGGEDSEKELR		APAAESAPQAPMSAR		ALFEAGADVVK
DAKGDNAGEDFGK	DAQGLLPTETSCLALMGK		APAEAAIDDELAKR		ALFESIEEDQIR
DALAPHISAETIEYHYGK	DAQVQLAALSEAAGLADAR		APAIFVVQNNR		ALFFNMIEGVSK
DALAPHISAETLEYHYGK	DASAAPACGYASK		APAKESAPAAAAPAAQPALAAR		ALFPLVEK
DALEACNVGADAIVVSNHGGR	DASAPFNLGR		APDELESPQSIKGEVPGTLEEAR		ALFQAMR
DANAAAQATQALADQSGIGK	DASTLVHK		APDIIVR		ALGANLELTEAAK
DANKPFLMPVEDVFSISGR	DATGLDPVSLLAFDK		APEAAKPAAPAAPAAPAPSDYK		ALGANLVLTEGAK
DAQGGEVTVVTVGGEDSEKELR	DATGLDPVSLLAFDKVVMTADAVK		APEADIGQPIPGGIKPQPQVTK		ALGASVDAGGMNGK
DAQGLLPTETSCLALMGK	DATLVVDGAGEKAELEAR		APECTTENFGPIGTGPFVVTEFKPNDVITMK		ALGDIDIAIVDKR
DAQVQLAALSEAAGLADAR	DATLTPATAVNAATFVGAK		APEYVASPGTYDQK		ALGDLAETDATAR
DASAAPACGYASK	DAVDVLTQR		APFDLVNGLLR		ALGDVLLNATTFR
DASAPFNLGR	DAVNGTLSYTNEAGK		APFGGGVHGALYHSQSVEAMFANQPGLK		ALGETANDLKQYGSK
DASTLVHK	DAVTADNVALDMR		APFTAELDASDIEK		ALGEVLPALK
DATGIDPVSLIAFDK	DCSLAELNPLVTTGEGK		APGFGDR		ALGGASGGYTAAR
DATGIDPVSLIAFDKVVMTADAVK	DDAAAGTFDK		APGFGER		ALGGDADPAVQQGLAAQR
DATIVVDGAGEKAEIEAR	DDAQGPAGANFLTGTLK		APGIIPR		ALGGGPAPR
DATLTPATAVNAATFVGAK	DETTLLDGMGNQAELDAR		APGSIGGASYPAR		ALGGGVFPISCVAANR
DAVDVITQR	DETTLVDGAGEKAELEAR		APGSLGASSFPSR		ALGIDINDVDLEAAD
DAVNGTISYTNEAGK	DFASLDNAPEER		APGYATIGLGAEAR		ALGIDVVSPQLMIK
DAVTADNVALDMR	DFASLDNAPEERER		APIFEDKVVDHVFAGAK		ALGIELLR
DCSIAEINPLVTTGEGK	DFGGAGNDFDVNTFNLR		APISIPSGVTVAVSK		ALGIFGDSVTTDHISPAGSIK
DDAAAGTFDK	DFGQETEVAEVGR		APKDNTWYTGAK		ALGIGFVPYSPLGR
DDAQGPAGANFITGTLK	DFKNDGNLFGGSLGYFLTDDVELR		APMASSR		ALGKEDDVQVR
DETTIIDGMGNQAEIDAR	DFNADDVLFSFDR		APNGLSSYPHPR		ALGLNDELAHSSIR
DETTIVDGAGEKAEIEAR	DFNEALVHQVVVAYAAGAR		APNVQDLFAPVR		ALGLNTDTPLLGYYFK
DFASIDNAPEER	DFPVFADLQTHVVDK		APQFTGGGIVHGPKPR		ALGPAGETLDLVFVSLDHER
DFASIDNAPEERER	DFRNELVNFVLR		APRPETQWQGENISR		ALGPEPMSTAYVQPSR
DFGGAGNDFDVNTFNLR	DFSSLDNAPEEKER		APSTPADADREER		ALGVALTPK
DFGQETEVAEVGR	DGFATHDVDHVAGR		APTGEPAAAAEMTK		ALGVSSAK
DFKNDGNLFGGSIGYFLTDDVELR	DGFVLAGGGGMVVVEELEHALAR		APTKTDIFSNNMQGK		ALGVTFFLPEGDAISASR
DFNADDVIFSFDR	DGGAELVGLLK		APTPAPGSAEER		ALGYANAQDIAR
DFNEALVHQVVVAYAAGAR	DGLVHVSQLENR		APVALLDFAASAR		ALGYEADQTTTTR
DFPVFADIQTHVVDK	DGMEALEMPEAR		APVEVFHEALDNIKPSLEVR		ALHEAGADVFR
DFRNEIVNFVLR	DGNFTAFADKVALDALATK		APVEVFHEALDNVKPSVEVR		ALHGAGATVGLSGTR
DFSSIDNAPEEKER	DGSVVVLGFTDR		APVVVPAGVDVK		ALIDGAIDALGNARF
DGFATHDVDHVAGR	DGSVVVLGYTDR		AQAAAQQDAQGLAR		ALIEAGANVVK
DGFVIAGGGGMVVVEELEHALAR	DGTVTENVECEYPLGHR		AQAELGIQAR		ALIEAGVDVVK
DGGAEIVGLLK	DGVEEVLSYGALSDYEK		AQAESRDNTPGGATFNGAR		ALIEGAAAQGHEVR
DGLVHVSQIENR	DGVLFTPPFTSSALPGLTR		AQALTNDAMEAAGYR		ALIGATNPAEAAEGTIR
DGMEALEMPEAR	DGVPLSLLYQTSTNAVR		AQAVANVFLAQNVPSSR		ALIGFAGPR
DGNFTAFADKVALDALATK	DGVTFHSGNELSSADVK		AQAVTSTLISSGVSAGR		ALIGKEEGDSVEVR
DGSVVVLGFTDR	DHDTGVSPVFAGGLEYALTPELATR		AQCLLTGAPSEVDEK		ALIGNMVEGVTEGFAR
DGSVVVLGYTDR	DHDTGVSPVFAGGVEYALTPELATR		AQEDGAVTPSSSTR		ALIIDGATVNETFAQAAR
DGTVTENVECEYPLGHR	DHLGGNAYSEAEPETGLEVHR		AQEEYGTAEIDASQLR		ALILHADHELNASTFTAR
DGVEEVLSYGALSDYEK	DHSTFANVGAGAK		AQEGQEIVAPR		ALILLQK
DGVLFTPPFTSSALPGITR	DLAAEGGDLLFVGTKK		AQELQDGPAPR		ALINAGHR
DGVPLSILYQTSTNAVR	DLAALGLYPAVDPLDSSSR		AQEMALVLEAQGLSERDVPEYIAQDGGAK		ALINNMVQGVSK
DGVTFHSGNELSSADVK	DLADAVTAAGVEVAK		AQEVDAVLLGAVGGPK		ALIVAPPR
DHDTGVSPVFAGGIEYAITPEIATR	DLFSLTNEEVQELAK		AQEVDVPMYIGAEEVR		ALKDAVK
DHDTGVSPVFAGGVEYAITPEIATR	DLPDLDALYFTMLNSNKR		AQFAGEAGQAGYICR		ALKEPARPMVAIVGGSK
DHIGGNAYSEAEPETGIEVHR	DLPLTTLLEEVKR		AQFAHATDKR		ALKPLHDR
DHSTFANVGAGAK	DLPNVGEEALR		AQFEADTNYIPATK		ALLAAFDFPFRK
DIAAEGGDILFVGTKK	DLQAVSFVGSEPVAR		AQFLLETVLEK		ALLAAFNFPFRK
DIAALGIYPAVDPLDSSSR	DLSNGYGASYGDQDLVK		AQFTMQFDHYDPVPQNISDEIQAK		ALLAALK
DIADAVTAAGVEVAK	DLTEEDPTEVEAGESNLNYVK		AQGDTGSPEVQVALLTAR		ALLADVVDLTDNGDNSVTFK
DIFSLTNEEVQELAK	DLVEALAEDGLK		AQGGQPIQGAQPGQPGQTGGGQGGDDYLEK		ALLAFLQK
DIPDIDALYFTMLNSNKR	DKANVTAAQAFGK		AQGLPDVSATGSYNEFVKR		ALLDEAGIVDTDGDGVR
DIPITTIIEEVKR	DKDADLLLGGNVALDGASGQVGPR		AQGMATTAASALTAR		ALLDEAGIVDTDGDGVREK
DIPNVGEEALR	DKELQETAEVLSR		AQGVQLTAK		ALLDEVGYDGTPVR
DIQAVSFVGSEPVAR	DKLASCMGQDASK		AQGYATGQFGK		ALLDEVYATPLKR
DISNGYGASYGDQDIVK	DLAFFPTYCGSAYK		AQGYEISTR		ALLDFFLSR
DITEEDPTEVEAGESNLNYVK	DLATDLLLNER		AQIEEATSDYDR		ALLDLFK
DIVEALAEDGIK	DLATYLEEDFKR		AQIEEATSDYDREK		ALLDTLLR
DKANVTAAQAFGK	DLDNAANAAFVDAYSEK		AQIEETSSDYDREK		ALLEADPEYR
DKDADLILGGNVAIDGASGQVGPR	DLEEAFMFGAEGK		AQIEETTSDYDR		ALLEFDDQEPQLQNEIR
DKEIQETAEVLSR	DLETVTVSGTVDNSVAAK		AQIEETTSDYDREK		ALLHAAEVADSAKESETFGVR
DKLASCMGQDASK	DLFAAHGVPVLDGR		AQIETGAGTGQILK		ALLHVAK
DLAFFPTYCGSAYK	DLFNALEEGNFPK		AQIETTTSDYDREK		ALLHVSHVFQEAQHSDNLGIIAK
DLATDLIINER	DLGAVFLVGLGGK		AQIFNFSSGPAMLPAEVLK		ALLLKEDEIVIDR
DLATYIEEDFKR	DLGGVQLDLR		AQIIEEDASGGAGLGAK		ALLNFDAQSDELKAEITER
DLDNAANAAFVDAYSEK	DLGSLLFLDMR		AQINVIGQNGGR		ALLNSMVIGVTEGFTK
DLEEAFMFGAEGK	DLGTNKEQNLTLESSSALSDDELDR		AQISDMKDGDVLVLENVR		ALLNSMVIGVTEGFTKK
DLETVTVSGTVDNSVAAK	DLGVEVYSVSTDTHFTHK		AQISQGADVIFAAAGGTGLGVLQTAADEGK		ALLNTLNIR
DLFAAHGVPVLDGR	DLGYGLLLKR		AQKPGAVGIEAGPK		ALLPLLPAPEDFQYTIR
DLFNAIEEGNFPK	DLLGVVNVTSLGGGK		AQLADAFAGR		ALLQAMGLPFRK
DLGAVFLVGIGGK	DLLPLLEK		AQLDLYNEVATEHGYDVTK		ALLSALEAAKPAAAK
DLGGVQIDLR	DLLPLLSSK		AQLEETTSEFDREK		ALLSEILPK
DLGSLIFIDMR	DLLAGSGLPLVAADDLGDAAR		AQLEGAGATVTLK		ALLSMAIR
DLGTNKEQNITIESSSALSDDEIDR	DLLPLLEGTTVSTK		AQLSELKPGAALVDVAIDQGGCFETSK		ALLSVSDKAGIVEFAQALSAR
DLGVEVYSVSTDTHFTHK	DLLQAEGLGTR		AQLSEMKPGAVLVDVAIDQGGCFETSK		ALLTAALDGSLSK
DLGYGLLLKR	DLLSEYDFPGDDVPVLK		AQLVEVIER		ALLYAINGGKDEK
DLIGVVNVTSLGGGK	DLLSEYGFPGDDLPVLK		AQNFEAVAQYQFDFGLRPSLAYLQSK		ALMAAVDEYIPTPAR
DLIPILEK	DLLSTYDFPGDDTPLLLGSAR		AQNFEVVAQYQFDFGLRPSLAYLQSK		ALMEYDETLR
DLIPLLSSK	DLNNDSVTVNNTGDR		AQPDGAYVNAATQR		ALMGPGVDPHAYR
DLLAGSGLPIVAADDLGDAAR	DLPYDPLKDFQPVTNFANTANVVAVNPK		AQPVSAGSVSSEHEK		ALMGQGNEFVTK
DLLPLIEGTTVSTK	DLSVSLADVDANGTK		AQQETEEASERADQGQ		ALMGSNMQSQAVPLVR
DLLQAEGIGTR	DLTVQDMFEAVGR		AQQGVTEEQMR		ALNADGVNAEDIAAER
DLLSEYDFPGDDVPVIK	DLVHALPLYALK		AQQIVDATDKLAVNIGLEILK		ALNAFTNPSTNSYK
DLLSEYGFPGDDIPVIK	DLVLAQAACTDSNLNR		AQQSFDKPVEVQK		ALNAFTNPSTNSYKR
DLLSTYDFPGDDTPIIIGSAR	DLVNEPANVLTTTEFANR		AQSVVDYLISK		ALNAFTNPTTNSYK
DLNNDSVTVNNTGDR	DLVVDMGQFYAQYEK		AQVAQIAGKPSSEVSMIHAR		ALNEGKPQQIVDK
DLPYDPIKDFQPVTNFANTANVVAVNPK	DLVYTAWSSASTFR		AQVEETTSEFDREK		ALNEGKPQQIVEK
DLSVSIADVDANGTK	DLYGVLEER		AQVESAIR		ALNMAIDKDAIIDVVFQGSGQVAK
DLTVQDMFEAVGR	DMDKLAEALSR		AQVGALAVGGAEK		ALNQIKR
DLVHAIPLYAIK	DMLYGPTNEELLTDLFR		AQVINTNSLSLLTQNNLNK		ALNQLTGKR
DLVLAQAACTDSNINR	DMPQYVEVSLEPLEVGK		AQVLLTPTETFSILASGHLR		ALNQSLEGHQPK
DLVNEPANVLTTTEFANR	DMQNEATAVATK		AQVPLSEMFGYATDLR		ALPAIADAVK
DLVVDMGQFYAQYEK	DNKDLAASSGFLAPNSDAVR		AQVQYYGTGR		ALPEAEITFGESNGDNR
DLVYTAWSSASTFR	DNLGAGSEFANEQDALK		AQVVVLGSGPAGYSAAFR		ALPLGLEVIDVR
DLYGVLEER	DNLGAQAGLPNLGASSVSPSVADFR		AQWCNEEFDALIQK		ALQAVGFHITSIR
DMDKLAEALSR	DNTLTSATAVDASVFAGAK		AQYDTVLANEVTAR		ALQAVLPAATDFPYTVR
DMLYGPTNEELITDIFR	DNTPGGATFNGAR		AQYLIDQLLAEAR		ALQAVLPAPTDFPYTIR
DMPQYVEVSLEPLEVGK	DPAASVGDGLTLNK		ARADGIGYNAGTAVPG		ALQAVLPPATDFPYTIR
DMQNEATAVATK	DPSGTGPYQLVSNDSTGLTLK		ARAGDGPTLIETLTFR		ALQECMQHNFSVFR
DNKDLAASSGFLAPNSDAVR	DQALTVALAAADAVLSK		ARDEGGQVFGGER		ALQGEADWEAK
DNLGAGSEFANEQDALK	DQFELHTHQR		AREELASDNLSDNIAYQYATLR		ALQGEEGVIECAYVEGDSEHAPYFAQPVK
DNLGAQAGLPNLGASSVSPSVADFR	DQGYSVSLMADSTSR		ARPGTPPVR		ALQGEQGVVECAYVEGDGQYAR
DNTLTSATAVDASVFAGAK	DQQDEFAVASQNK		ARPISVK		ALQLYDPSLR
DNTPGGATFNGAR	DQSGTDVLFFVDNLFR		ARVEDALHATR		ALQLYNPELR
DPAASVGDGLTINK	DQYSVASGEAVMK		ARVEGDYGEFVLEPLTR		ALSAADFDKEIAAR
DPSGTGPYQIVSNDSTGITLK	DRFTALSSGELDVLSR		ASAAGINNSTLNTAFR		ALSDLEFSNYSANENFR
DQAITVAIAAADAVISK	DRGEDALLLYDDLSK		ASAEAYLGETVTK		ALSEVYAQDDNKAK
DQFEIHTHQR	DRGEDALLVYDDLSK		ASAEVMDENMNDELFAK		ALSFIGEHEITYLR
DQGYSVSLMADSTSR	DRGEFVQSVEPGGPAAQAGLR		ASAFAGAVLSR		ALSGAADFSVHAPR
DQQDEFAVASQNK	DRPATLGTQNSATDLYANLLGGADFK		ASAFDQIDKAPEER		ALSGASDFSVHAPR
DQSGTDVLFFVDNIFR	DRQYAEALASYLNAVGLQTDFK		ASAQGINATTLDR		ALSGTYDDYIQTDAAINR
DQYSVASGEAVMK	DRTEDQLTLDAANK		ASASSANSLSSANSASSASVRPATGTTAAVAGSAAGR		ALSHTLLMFDNFYDVEEK
DRFTALSSGEIDVLSR	DRVDDALNATR		ASAVPVDVTDADSVAEAAGK		ALSLDDTTGFVK
DRGEDALIIYDDLSK	DRVEDASLLLSAGDVVEAK		ASDFVLAMGQGR		ALSLVLPHLK
DRGEDALIVYDDLSK	DRVNSFTTSASR		ASEAEAAGADYVGESEYATK		ALSMAIDRPLLVEIGYGK
DRGEFVQSVEPGGPAAQAGIR	DSAAEDAAQGEVLAR		ASEDDKHVYVGTDR		ALSNDILHGITR
DRPATLGTQNSATDIYANLLGGADFK	DSDGDGVADHLDKCPNTPAGAK		ASEEGIMVVER		ALSNPERPFTAIIGGAK
DRQYAEAIASYLNAVGIQTDFK	DSDKPFMMPVEDVFSLTGR		ASEILLREPEPQVGLTPK		ALSPAEAR
DRTEDQITIDAANK	DSFVDNAHSNSR		ASFDPSNLSANYR		ALSPEIVGEEHYEVAR
DRVDDALNATR	DSGGVDRDDTFGSVAVK		ASFENPSDHVLLPEIISKEPLGPLVR		ALSVKEFLVEK
DRVEDASLILSAGDVVEAK	DSGLFSLYVALGQK		ASFGDDAPALVCEPGR		ALSVNIPAGVETGTR
DRVNSFTTSASR	DSGLLNEGYAPNK		ASFGPDETGLTLEER		ALSVPCSDSK
DSAAEDAAQGEVLAR	DSGLALEPAATMAEGAQK		ASFNYGLKR		ALTASQNNIAR
DSDGDGVADHLDKCPNTPAGAK	DSNTGGAQDPLLVGSYYGVR		ASFVGEISFGPR		ALTDPLGDLLTR
DSDKPFMMPVEDVFSITGR	DSSLNHESFTER		ASFVTLQDVGGR		ALTDSFGSVDEFKK
DSFVDNAHSNSR	DSTGAGMMDAKK		ASGEETAQQVVAVR		ALTDVLLR
DSGGVDRDDTFGSVAVK	DSVGAVVMGPYADLAEGMK		ASGGPAGGPFTAQNASGTDFK		ALTEASEFSVHAPR
DSGIFSIYVAIGQK	DTALNGMVTYK		ASGGPAGGPFTAQNASGTDFKR		ALTEGLSAQQSDEEFDAR
DSGILNEGYAPNK	DTDKAFLMPVEDVFTLTGR		ASGIGDVAYMGPEAEFFLFDDVR		ALTETDGDMDKAIDLLR
DSGLAIEPAATMAEGAQK	DTEKPFLMPVEDVFSLTGR		ASGTDEAVVLVPPIR		ALTETNGDMEK
DSNTGGAQDPILVGSYYGVR	DTFSLLGFTAAVEDAEKR		ASGTLPDGKPVSSSSEFR		ALTETRPEAAETFAANAAR
DSSINHESFTER	DTGRPALLVFDDLSK		ASGTNDKAGSAQNLLR		ALTITNVPGSTLSR
DSTGAGMMDAKK	DTLSGGHYVDLTSGQHK		ASHGVSISHR		ALTNAPDDFTVHR
DSVGAVVMGPYADLAEGMK	DTSTTTCTGVEMFR		ASHILVADKK		ALTPFIDR
DTALNGMVTYK	DTTGAGMMDAKK		ASIAQAGNDADPYR		ALTSALR
DTDKAFLMPVEDVFTITGR	DTTTGDTLCDEK		ASIASVSNDHR		ALTSLGLK
DTEKPFLMPVEDVFSITGR	DTTTLLDGVGEEAALQGR		ASLESNYGLR		ALTVNTNITSMSVQK
DTFSLLGFTAAVEDAEKR	DTTTTTCTGVEMFR		ASLGGTCLNVGCIPSK		ALVAAFEAVAK
DTGRPALIVFDDLSK	DTTTTTCTGVEMFRK		ASLTEEQLEDPNLGTALK		ALVANMVTGVSK
DTISGGHYVDITSGQHK	DTTTVRPLVSETGLLPR		ASNAGGVATSGLEMSQNSLR		ALVASDANIAQFEAQK
DTSTTTCTGVEMFR	DVAELLLEGLR		ASNTCEIVLDGVR		ALVAVNLASEEPYHNALNEK
DTTGAGMMDAKK	DVAESDRGFSLAQK		ASPSLLDGIVVEYYGTPTPLR		ALVDAGLR
DTTTGDTLCDEK	DVAGTDYQVMGAAVR		ASQDVMAENMGDELFK		ALVDGQLVAEAK
DTTTIIDGVGEEAAIQGR	DVCQAEYDQVAADFYANDPR		ASQDVMAENMGDELFKK		ALVEAEGDFDKAIDVLR
DTTTTTCTGVEMFR	DVDAGATDADDLSQEK		ASQEHAEQAIEAAAK		ALVEAGVKPCGLGAR
DTTTTTCTGVEMFRK	DVEASSMLLEPLAR		ASQIGTINEVPLPYVDEEGNTNHK		ALVEFFEKEIAEAK
DTTTVRPIVSETGLLPR	DVEGDTEVLATSLPVLVTAQQGLNEPR		ASQIQEGQNHLKR		ALVFEPELVLMDEPLGALDK
DVAEILLEGLR	DVESASLVLEPLAR		ASQVAILNANYIASR		ALVIAPGQAGSVSQR
DVAESDRGFSLAQK	DVFASLTDLVGGR		ASSGLNEDEIQK		ALVIDGAAVNEDFAK
DVAGTDYQVMGAAVR	DVGLNGSSLR		ASSGLNEEEIQK		ALVIDGAAVNEGFAR
DVCQAEYDQVAADFYANDPR	DVLDFLTNEDPK		ASTDSTPEPTVQPAASTR		ALVIDGASVDEGFAR
DVDAGATDADDISQEK	DVLEAMQADSGLR		ASTVTPDTTER		ALVLHADHELNASAFTAR
DVEASSMIIEPLAR	DVLLFVDNLYR		ASVDSAYGASR		ALVLHADHELNASTFTAR
DVEGDTEVIATSLPVLVTAQQGLNEPR	DVNGDALGTSGSYATAK		ASVEVLESGQR		ALVLQFGR
DVESASLVIEPLAR	DVPEYLAQDGGAK		ASVEVVEELR		ALVPFVSVDK
DVFASITDIVGGR	DVSDSDEVAQVGTLSANGEK		ASVGHGEDPSGSGTSDTSSASVVLSQR		ALVPFVSVDNMMK
DVGINGSSLR	DVSDSDEVAQVGTLSANGEKELGR		ASVNGPTALGYSK		ALVPFVSVDNMMR
DVLDFITNEDPK	DVSEATGVSEMTVSR		ASVNPGGVGTVGLSFAQNTGNR		ALVPSGASTGEYEAVELR
DVLEAMQADSGIR	DVTGTVGHDTTTGGAGHDTSGPNTDNAMTR		ASVPLSEMFGYVGDLR		ALVSALK
DVLLFVDNIYR	DVTTGDTLCDPDAPLLLER		ASYCLTEPDSGSDANAAK		ALVSDLNAQQSDAEFNEK
DVNGDAIGTSGSYATAK	DVTTGDTLCNADKPLLLER		ASYTMEFLKYDEAPSNVAQAVIEAR		ALVTGGDSGIGR
DVPEYIAQDGGAK	DVTVQDVFEAVGR		ATAAAQPSNIISVATYGHNAR		ALVVEKDADGGTGASVR
DVSDSDEVAQVGTISANGEK	DVVAGLDLMLVR		ATAETEITKLDTAIQK		ALVVGGGAVGTSIAYHLAK
DVSDSDEVAQVGTISANGEKEIGR	DVVLLLDSLTR		ATAGNPAVSDSTAAAVASANAGDTAQGLK		ALYEPVHGSAPDIAGQGK
DVSEATGVSEMTVSR	DYGVGSDVYSVTSFTELAR		ATASDIVLVEYEGR		AMAANDTGGFVK
DVTGTVGHDTTTGGAGHDTSGPNTDNAMTR	EAAAKEEAEELK		ATASLTFSHYDPVPR		AMADAEVAGK
DVTTGDTLCDPDAPIILER	EAAAWGLNQVCGSGLR		ATATDDTNFSSFR		AMDKIFTLHADHEQNASTSTVR
DVTTGDTLCNADKPIILER	EAADKVADETSK		ATDKTFLMPVEDVFTITGR		AMDSNDLEKER
DVTVQDVFEAVGR	EAAEGKPVELGR		ATDMKFPGPGK		AMDVYCHR
DVVAGLDIMIVR	EAAENLVNELGK		ATDQPFLMPIEDVFSISGR		AMEAPIR
DVVILLDSITR	EAAETVEDNAK		ATDRVTLMASEEGGTEIEEVAAK		AMEAPLR
DYGVGSDVYSVTSFTELAR	EAALASNQYYVNNR		ATEDLELGDAGVDIYR		AMFSLHTEPFNIIAR
EAAAKEEAEEIK	EAATLVNLYDSGQVDFALLNGEFVDKYR		ATEDLEPGDPGVDIYR		AMGEVAVQAAK
EAAAWGINQVCGSGLR	EAEAAFGNGEGYLEK		ATEEQEKNAFDAR		AMGNTATLGVSFK
EAADKVADETSK	EAEAAGADFVGDTDYLGK		ATEFSPFELTK		AMGVFAEDCATK
EAAEGKPVEIGR	EAEAAGLPVLTWDADLLEDDKGLR		ATEGLQAEFGEDR		AMHDIAASDASPSITR
EAAENLVNELGK	EAEEALDEVGLTCNK		ATEQNPNPGGEAFR		AMIELDGTPNKGK
EAAETVEDNAK	EAEVTYTHKK		ATFDDPSAHVLLPEIISKEPLGPLVR		AMIQAALSGELAK
EAAIASNQYYVNNR	EAFADATPQDQMAALK		ATFEALKDQTSPK		AMLEDIAILTGGTVISEER
EAATLVNLYDSGQVDFALLNGEFVDKYR	EAFENAAR		ATFGAEHQEEK		AMLEDIAILTGGTVISEETGMSLEK
EAEAAFGNGEGYLEK	EAFPGDVFYLHSR		ATFGAEHQEEKLR		AMLEEEGVTDLSMK
EAEAAGADFVGDTDYIGK	EAFSTAAATR		ATFGSQLNR		AMLENAASEQGSR
EAEAAGIPVITWDADLLEDDKGLR	EAFTGSASVLGSSDLAK		ATFVADANTPDEVVYVLVK		AMLQDIAILTGGQVISEDLGMK
EAEEALDEVGITCNK	EAGLTLLAWTLER		ATFVFGQMNEPPGAR		AMMGATNPANAAPGTIR
EAEVTYTHKK	EAGVQLGALAAEAVLEKR		ATFVTSADVDDDVVYQVVK		AMMGTGEASGDNR
EAFADATPQDQMAAIK	EAGVTAFEGQLSGPSALAFLTGDPVEAAK		ATFVTSSDVPDDVVYEVVK		AMNEAGNVTWDLVDVVASDAIR
EAFENAAR	EALADTVELTMR		ATGAGQQDQAEVDPNKR		AMNNPFFDLAR
EAFPGDVFYIHSR	EALAYADSVHDYVSR		ATGDSTLYTTSQNPHVIR		AMSHLANR
EAFPGDVFYLHSR	EALEALFGVK		ATGGDKVVSYSTQVSK		AMSMAIDRPLLVEIGYGQAGK
EAFSTAAATR	EALEDTLNALDSGR		ATGGGGFDLAQPSQDR		AMSMAIDRPLLVEVGYGQAGK
EAFTGSASVIGSSDLAK	EALEETLNALDSGK		ATGLCHTDEFTR		AMSSVAGPVK
EAGLTLIAWTLER	EALEVNNFVPEYLTFDADKLEATYTR		ATGNHIVDSHPER		AMTAPDGMIR
EAGVQLGALAAEAVLEKR	EALHNQLFNVGDSEQVYR		ATGPTASASMDIR		AMTLQQTDGFVK
EAGVTAFEGQLSGPSAIAFITGDPVEAAK	EALKATVTGK		ATGSSEADFAENR		AMVEVFLER
EAIADTVELTMR	EALSSLKEGDVVEGTVQR		ATHGLYDQFGEDR		AMVEVFLNR
EAIAYADSVHDYVSR	EALDELAYAR		ATHGVSISHR		AMVGQFQER
EAIEALFGVK	EALEAAVHR		ATHGVSLSHR		AMVISCCDSR
EAIEDTLNALDSGR	EALEVLLEALEK		ATIADADVVVSGGR		AMVPLSEMFGYATALR
EAIEETLNALDSGK	EALNSLQADHGFLTK		ATIDGLENMNSPEMVAAK		AMYEPVHGSAPDIAGQGK
EAIEVNNFVPEYLTFDADKLEATYTR	EALRQNGDGVGGSLTYDYEGFGLGAAVSSSK		ATIDPLVGAQPFQGR		ANAEGQLDAQVK
EAIHNQIFNVGDSEQVYR	EALSPEFQDYAQQVVK		ATIGEVGNEEHSLR		ANAGTTIGNTPEGTGFR
EAIKATVTGK	EANPDAQAATPPAAVVDR		ATITTTMGPGVPVDPTLTR		ANAVADQIQAGGVPYNR
EAISSLKEGDVVEGTVQR	EAPSYEEQSNETALLETGVK		ATKADVAAAVAAANASPATSAPASAPR		ANAVYEGLYLLGTSIARPLISK
EALDEIAYAR	EASGDFLAR		ATLDDGTTVLR		ANDAAGDGTTTATVLAQAIITEGLK
EALEAAVHR	EASSGALALNTGEFTGR		ATLDDVK		ANDAAGDGTTTATVLAQAIVNEGLK
EALEVIIEAIEK	EASVYTGLTLAEYFR		ATLEDLGQAKR		ANDAAGDGTTTATVLAQSIITEGLK
EALNSLQADHGFLTK	EATDVAYLACAR		ATLESLAYQTK		ANDESTLYTTSQNPHVIR
EALRQNGDGVGGSITYDYEGFGIGAAVSSSK	EATEYLGAQR		ATLETTETPGEGAGDGVR		ANDIDVPAALIDSEIDVLRR
EALSPEFQDYAQQVVK	EATKEEVNAAMK		ATLGGVCLNVGCIPSK		ANDNYRDPAKPAFATLTFK
EANPDAQAATPPAAVVDR	EAVDYDRNTPEGK		ATLKPEGQAALDQLYSQLSNLDPK		ANEAYLQGQLGNPK
EAPSYEEQSNETALLETGVK	EAVEALFGVK		ATLKPEGQQALDQLYSQLSNLDPK		ANEMTLSSENER
EASGDFIAR	EAVEGQDFFPLTVNYQER		ATLLAEFIDKYK		ANEQGVSVSNEAIQR
EASSGALAINTGEFTGR	EAVNQVLALLDSGALR		ATLSDQSAELER		ANFDAFVDAIVK
EASVYTGITLAEYFR	EAVTTCATEAEER		ATLSVQPGTPVASVNLEQVR		ANFTMQFDHYEPVPQNISDEIQAK
EATDVAYLACAR	EAYPGDVFYLHSR		ATMDVVLNAMGK		ANGDTGSPEVQVAILTER
EATEYLGAQR	EAYSAVSQVAK		ATMEVVMDAK		ANGPLPR
EATKEEVNAAMK	ECLTALQTGEYAK		ATPADEGSVAFYPIER		ANGVDLTQDK
EAVDYDRNTPEGK	ECSAYPACAPEVR		ATPADEGSVAFYPIERR		ANGVTSIQGHGK
EAVEALFGVK	EDGGYVTPVECVGDFATFLSR		ATPQLEDALSILDAYQVQR		ANIDYGTSEAHTTYGVIGIK
EAVEGQDFFPLTVNYQER	EDVTDLLLNLK		ATPVELDFSQVEKA		ANIEAFEQQK
EAVNQVIALLDSGALR	EEFDAATGLTAPDR		ATSAICGPNDPIVIPR		ANIECDTLILDNK
EAVTTCATEAEER	EEFGGELLDGGPWLK		ATSASPATGLASTHK		ANIEVIEK
EAYPGDVFYLHSR	EFAALADVYVNDAFGAAHR		ATSDLELGDAGVDIYR		ANILNPDVTLVGIGIER
EAYSAVSQVAK	EFFGSSQLSQFMDQTNPLSEVTHK		ATSISPGLVDTEITR		ANLDFDISDKVK
ECLTAIQTGEYAK	EFGDLSLNGR		ATSQVVLMASEEGGTEIEEVAEKTPEK		ANLFAEDLLEDYKK
ECSAYPACAPEVR	EFGVEANVGKPQVAYR		ATSTMEFDHYEAAPK		ANLGGVCLNVGCIPSK
EDGGYVTPVECVGDFATFISR	EFKVEANVGAPQVAYR		ATSTMEFSHYAETPSNISEEVIK		ANMTKPVVGFIGGQTAPAGKR
EDVTDIILNLK	EFNEALVHQVVVAFAAGAR		ATSTQINAITALYVGYFDR		ANNISYEPVPIETNAEGQQQYLAGACDTYTTDASGLAATR
EEFDAATGLTAPDR	EFNVEANVGAPMVSYR		ATSYVDLLEQNPEK		ANNPSDVNLILNEANLQYK
EEFGGELIDGGPWLK	EFNVEANVGKPQVAYR		ATTSVEFFPVICGSAFK		ANNQVLVDNMGNLTDLSAK
EFAALADVYVNDAFGAAHR	EFSPLHERE		ATVAEGAGVEPANVVISTGAK		ANQVFSTAEDNQSAVTIHVLQGER
EFFGSSQLSQFMDQTNPLSEVTHK	EFTTLTVTDGLAMGHEGMR		ATVALVVPK		ANRAEGGPGIR
EFGDLSLNGR	EGAAAGAPDMGGMGGMGGMM		ATVFIFPDLNTGNTTYK		ANSAVVGPNDDVSMPR
EFGVEANVGKPQVAYR	EGADVALNYLPAEEEDAQQVK		ATVILAHTIK		ANSGLSEDEIQR
EFKVEANVGAPQVAYR	EGDTGSPEVQVALLSSR		ATVLATGGAGR		ANSSTTTAAEPLK
EFNEALVHQVVVAFAAGAR	EGEDTAALER		ATVSMGPMAGTADVSK		ANSVAHVANQVGAR
EFNVEANVGAPMVSYR	EGEPVGALYATK		ATVTGDGLSQEAK		ANSYLLGLSAPIGGASNVFGSWQMVDPSNDKLTGGDEK
EFNVEANVGKPQVAYR	EGFAGFPEVR		ATVTGDGLSQEAKEK		ANTAQPSLIQVR
EFSPLHERE	EGGLDAADAETFVQEALHTFR		ATVYTGGLK		ANTDAVVEPHPSIR
EFTTITVTDGIAMGHEGMR	EGGLNVGAR		ATYASEEVPKESK		ANTGSNPAWNSYEK
EGAAAGAPDMGGMGGMGGMM	EGGMNVEPASEELMSGLR		ATYIVDPHNVIQHVTVNGLNQGR		ANTGVTLEPINSQNAPK
EGADVAINYLPAEEEDAQQVK	EGGVGYAVDQYNK		AVAAAAAAPAASTSAPAAAAPVR		ANTTVTFPSPGDNFTFTVGADTGLNK
EGDTGSPEVQVAILSSR	EGLEPDQPGVVGPLK		AVAAAIEEIQK		ANVDLALTNPETSSVQK
EGEDTAAIER	EGLSCELLDLR		AVAAALEQMPR		ANVGAAATPGGTGACR
EGEPVGAIYATK	EGKAEATVESR		AVAAATEEIKK		ANVPGGASFK
EGFAGFPEVR	EGLKNVTAGANPVGVR		AVAAAVEELK		ANVPGGASFKDHDTGVSPVFAGGVEYAITPEIATR
EGGLDAADAETFVQEALHTFR	EGLTFDDVLLVPAR		AVAAAVEELKALSVPCSDSK		ANVTAAQAFGK
EGGLNVGAR	EGLYYGQCSELCGAR		AVAAAVEELKK		ANYELEAECDFVEVHAVTEDGTK
EGGMNVEPASEELMSGLR	EGNDLLTGNEPGVVR		AVAAAVLGDATAVEFVPTTGK		ANYSFSEK
EGGVGYAVDQYNK	EGNQGVLSVTVPAK		AVAAAVLGDGNAVEFVPTTGK		APAAAGAPDMGGMDF
EGIEPDQPGVVGPIK	EGPAEDGDQVVFDFLGK		AVAAAVLGDKNAVEFVPTTGK		APAAESAPQAPMSAR
EGISCEIIDLR	EGQDGESEEAFASR		AVAAAVLGDPDAVEFVPTTGK		APAEAAIDDELAKR
EGKAEATVESR	EGQVLDYDKLTMK		AVAAAVLGDSTAVEFVPTTGK		APAGADVPEDFASR
EGLKNVTAGANPVGVR	EGRNPATGATLTLAASK		AVAADTGSIGGSR		APAIFVVQNNR
EGLTFDDVLLVPAR	EGTDVTLVSFGK		AVAAGIAVISMNSGSNVSK		APAKESAPAAAAPAAQPALAAR
EGLYYGQCSELCGAR	EGTRPAVVLPTNEELVLAQDASR		AVAAGMNPMDLK		APAPYLSEAQR
EGNDIITGNEPGVVR	EGVAAFLEK		AVAAGMNPMDLKR		APDELESPQSIKGEVPGTLEEAR
EGNQGVLSVTVPAK	EGVCGSDGLNMNGK		AVAASIAEYAIECSLNK		APDIIVR
EGPAEDGDQVVFDFLGK	EGVLTLEESK		AVAAVNGPIAQALIGK		APEAAKPAAPAAPAAPAPSDYK
EGQDGESEEAFASR	EGVLTVEDGK		AVAAVNGPIAQALIGKDAK		APEADIGQPIPGGIKPQPQVTK
EGQVLDYDKLTMK	EGVLTVEDGKSLENELDVVEGMQFDR		AVADEAEQAVGSDDDSR		APECTTENFGPIGTGPFVVTEFKPNDVITMK
EGRNPATGATLTIAASK	EGVLTVEDGTGLQDELDVVEGMQFDR		AVAEACGSQAVIVR		APFDLVNGLLR
EGTDVTIVSFGK	EGVLTVEEAK		AVAEALAEAK		APFDLVNR
EGTRPAVVIPTNEELVIAQDASR	EGVLTVEEGSGLQDELDVVEGMQFDR		AVAEALAEAKDTYSVIGGGDSAAAVEK		APFGGGVHGALYHSQSVEAMFANQPGLK
EGVAAFLEK	EGVTFHNGEAFNADDVVFTVNYVAK		AVAELYGQDDAAPR		APFTAELDASDIEK
EGVCGSDGLNMNGK	EGVVLQR		AVAEVYASSDAHEK		APGFGDR
EGVITIEESK	EHANLGTLGHVDHGK		AVAFGEALNPDFKDYQEQVVK		APGIIPR
EGVITVEDGK	EHGLEVLEVLSSELSR		AVAFGEALRPEFK		APGSIGGASYPAR
EGVITVEDGKSLENELDVVEGMQFDR	EHPESVSVEGSLCTYYYSFNTK		AVALAQGTTNER		APGSLGASSFPSR
EGVITVEDGTGLQDELDVVEGMQFDR	EHSDKPLHDLSYAYLGDAR		AVALKEAMEPEFK		APGYATIGLGAEAR
EGVITVEEAK	EHSVDLTQDK		AVALLPVK		APIFEDKVVDHVFAGAK
EGVITVEEGSGLQDELDVVEGMQFDR	EHVTKPVVGYLAGVTAPK		AVALVLPELK		APIPDFEPEHGR
EGVTFHNGEAFNADDVVFTVNYVAK	ELAAANDKLQGQTTSGTCSLAQR		AVANVNDKIAEK		APISIPSGVTVAVSK
EGVVLQR	ELAQVGSLSANSDASLGQLLADAMDKVGK		AVAPIVAAR		APKDNTWYTGAK
EHANIGTIGHVDHGK	ELAYFFAATEVTTR		AVAPSVTANPQR		APMILALANPEPEILPPLAK
EHGIEVIEVLSSELSR	ELDEQPLVLR		AVAQAQSVVER		APNGLSSYPHPR
EHPESVSVEGSLCTYYYSFNTK	ELEDVVQSVVTSELFKK		AVASLEDLKGENEDETTGINIIK		APNPGAAPFVDVGQSVK
EHSDKPLHDISYAYLGDAR	ELELEDAFENMGAK		AVATGPSADAVAK		APNVQDLFAPVR
EHSVDLTQDK	ELELEDKFENMGAQMVK		AVATYVHGLGGGEASE		APQFTGGGIVHGPKPR
EHVTKPVVGYIAGVTAPK	ELELEDPYEKLGAELVK		AVAVDDNVDAAAVMAAAQK		APRPETQWQGENISR
EIAAANDKLQGQTTSGTCSIAQR	ELELQSEAQR		AVAVDSGVTAVAK		APRPGEEDGKDYR
EIAQVGSISANSDASIGQIIADAMDKVGK	ELETYHNLLEGGQEDFESSGAGK		AVAVVVENLQSQSQAVGEDNNKIK		APSTPADADREER
EIAYFFAATEVTTR	ELGDVLDLVYR		AVAYVLNPEVGGAPK		APTGEPAAAAEMTK
EIDEQPLVIR	ELGVETGGSNVQFAVNPK		AVCIAYETVTDNMGR		APTKTDIFSNNMQGK
EIEDVVQSVVTSELFKK	ELGVETGGSNVQFGLNPK		AVDAFKPQFSGGSK		APTPAPGSAEER
EIELEDAFENMGAK	ELLAAEAPRPLPVLEVAEGVVDPR		AVDDAIVAYFK		APVALLDFAASAR
EIELEDKFENMGAQMVK	ELLGSVSSNDLLSSDR		AVDDHTLEVK		APVEVFHEALDNIKPSLEVR
EIELEDPYEKIGAELVK	ELLPVLEAVAK		AVDELNYAPSAVAR		APVEVFHEALDNVKPSVEVR
EIELQSEAQR	ELPATGLFLALGHEPR		AVDEYHQQLR		APVVVPAGVDVK
EIETYHNLLEGGQEDFESSGAGK	ELPDHSTLKETEAR		AVDGAFLMPVEDVFSISGR		AQAAAQQDAQGLAR
EIGDVIDIVYR	ELPVNLNPTR		AVDMPFLMPIEDVFSIQGR		AQAELGIQAR
EIGVETGGSNVQFAVNPK	ELSDALAEGDLVATSVLSGNR		AVDQPFLMPIEDVFSISGR		AQAESRDNTPGGATFNGAR
EIGVETGGSNVQFGINPK	ELSSVSTCGDFQAR		AVDQPFLMPVEDVFSISGR		AQALTNDAMEAAGYR
EIIAAEAPRPLPVIEVAEGVVDPR	ELSSVSTTGDFQAR		AVDSGEPENDACPYSGK		AQAVANVFLAQNVPSSR
EILGSVSSNDILSSDR	ELTESNNSSTVALER		AVDSMIPIGR		AQAVTSTLISSGVSAGR
EILPVLEAVAK	ELTPEVAEACDR		AVEAIVEDLAK		AQCLLTGAPSEVDEK
EIPATGLFIAIGHEPR	EKAEDLLGVETK		AVEAPAEAPAEAETPASES		AQDVLTDLTK
EIPDHSTLKETEAR	EKAEELEEEAR		AVEATDECLGK		AQEDGAVTPSSSTR
EIPVNLNPTR	EKLFEALESALATATK		AVEAVTEQLLGAAK		AQEEYGTAEIDASQLR
EISDAIAEGDLVATSVLSGNR	EKLEAEGLPTR		AVECNNAGQLVFNLPK		AQEGQEIVAPR
EISSVSTCGDFQAR	EKPAEGLVVACGEGAR		AVECNNQGQLVFNLPKPDPAFLAK		AQELQDGPAPR
EISSVSTTGDFQAR	EKPAEGVVVACGEGAR		AVEEAAAVANKVEVGPASSEGR		AQEMALVLEAQGLSERDVPEYIAQDGGAK
EITESNNSSTVALER	EKPQEGEVLAVGPGR		AVEGNTALANK		AQEVDAVLLGAVGGPK
EITPEVAEACDR	EKPQEGEVVAVGGGSK		AVEISAQYANQR		AQEVDVPMYIGAEEVR
EKAEDLLGVETK	EKPSEGEVVACGDGAR		AVESESEAFFLR		AQEYLEEQAR
EKAEEIEEEAR	EKPSEGEVVAVGTGAR		AVESGDKKPLR		AQFAGEAGQAGYICR
EKIFEALESALATATK	EKPSEGQVVATGEGAR		AVESPLR		AQFAHATDKR
EKLEAEGIPTR	EKPSEGQVVATGEGARK		AVFDMVVAGR		AQFEADTNYIPATK
EKPAEGIVVACGEGAR	EKPSEGVVVACGEGAR		AVFDNFDR		AQFEEERVALVAK
EKPAEGVVVACGEGAR	EKVMEVANAPGEK		AVFDNFEDFKK		AQFLLETVLEK
EKPQEGEVLAVGPGR	ELAAFAQFASDLDDATRR		AVFEAIQNEYNR		AQFTMQFDHYDPVPQNISDEIQAK
EKPQEGEVVAVGGGSK	ELAAFAQFSSDLDEATKK		AVFENFDDFKK		AQGDTGSPEVQVALLTAR
EKPSEGEVVACGDGAR	ELAAQSLDTGMGLER		AVFSIHPEPFTVVAR		AQGGQPIQGAQPGQPGQTGGGQGGDDYLEK
EKPSEGEVVAVGTGAR	ELADVLGGAVGASR		AVFSVHGEPFNVIAR		AQGLLETASER
EKPSEGQVVATGEGAR	ELADVVLVDLPQLENPTK		AVFSVHSEPFTVVAR		AQGLPDVSATGSYNEFVKR
EKPSEGQVVATGEGARK	ELAESEGALER		AVFTNTVPVDAYR		AQGMATTAASALTAR
EKPSEGVVVACGEGAR	ELAFQLGLEGK		AVFVESSVSDR		AQGTAEADVIR
EKVMEVANAPGEK	ELALFFAEGELLK		AVGADAVSHGATGK		AQGVQLTAK
ELAAFAQFASDLDDATRR	ELALLTLQKPVLTK		AVGAVNGPIAQAILGK		AQGYATGQFGK
ELAAFAQFSSDLDEATKK	ELDAETAQALLSR		AVGAVPTSMSATEVR		AQGYEISTR
ELAAQSIDTGMGIER	ELENVDSYFNSSR		AVGDISALVAYAPDNR		AQICTTVFNETR
ELADVLGGAVGASR	ELESFAQFGSDLDEFTAR		AVGFTGSLGGGR		AQIEEATSDYDR
ELADVVLVDIPQLENPTK	ELGDELCKR		AVGGEGSIR		AQIEEATSDYDREK
ELAESEGAIER	ELGDVVLFDLAEGTPQGK		AVGGLVAKPEAGIESLKDLAGGK		AQIEETSSDYDREK
ELAFQLGLEGK	ELGGTCVNVGCVPK		AVGIDLGTTNSVIATMEGGRPEVIVNAEGAR		AQIEETTSDYDR
ELALFFAEGELLK	ELGLPAVVGCGDATER		AVGLHINEVAAK		AQIEETTSDYDREK
ELALITLQKPVITK	ELGKEGLEEYLVSK		AVGLVLPELK		AQIETGAGTGQILK
ELDAETAQAIISR	ELGYEVEER		AVGLVLPHLQGK		AQIETTTSDYDREK
ELENVDSYFNSSR	ELLAEAGYGPDNPLK		AVGPDDEELAENPR		AQIFNFSSGPAMLPAEVLK
ELESFAQFGSDLDEFTAR	ELLSFYEFPGDDLPVLK		AVGQALADAEDTYSVIGGGDSAAAVEK		AQIIEEDASGGAGLGAK
ELGDELCKR	ELLSKYDFPGDDTPLVK		AVGSQSPAFYTETDRDFQEINYEAR		AQINVIGQNGGR
ELGDVVLFDIAEGTPQGK	ELLSKYEFPGDDLPVLK		AVGSVGGYVAASSR		AQISDMKDGDVLVLENVR
ELGGTCVNVGCVPK	ELLSNYEFPGDDLPLVK		AVGVVLPELNGK		AQISQGADVIFAAAGGTGLGVLQTAADEGK
ELGIPAVVGCGDATER	ELLSQYDFPGDDTPLVR		AVHEHADLLR		AQIVIPNGPR
ELGKEGLEEYLVSK	ELLSQYDFPGDDTPVLR		AVIAESFER		AQKPGAVGIEAGPK
ELGYEVEER	ELLSSYDYPGDDLPLLR		AVIEGHADEQGTR		AQLADAFAGR
ELLAEAGYGPDNPLK	ELLSSYEFPGDDLPVLK		AVIESENSAERDQLLENLQEGMEVK		AQLDLYNEVATEHGYDVTK
ELLPVLEAVAK	ELLSSYEFPGDDVPVVR		AVIGTYGDTIHTLVER		AQLEETTSEFDREK
ELLSFYEFPGDDIPVIK	ELMAAVDEYLPQPER		AVIGTYGDTIHTLVERK		AQLEGAGATVTLK
ELLSKYDFPGDDTPIVK	ELMAAVDEYLPTPAR		AVIHEDVYDHVLNR		AQLSELKPGAALVDVAIDQGGCFETSK
ELLSKYEFPGDDLPVIK	ELMVQHEER		AVIHQDVYDEVVEK		AQLSEMKPGAVLVDVAIDQGGCFETSK
ELLSNYEFPGDDLPIVK	ELNLKDPLLDVAMELER		AVILAAQSIR		AQLVEVIER
ELLSQYDFPGDDTPIVR	ELNPTDELLSR		AVILATGANPK		AQNFEAVAQYQFDFGLRPSLAYLQSK
ELLSQYDFPGDDTPVIR	ELPELTAEFLKR		AVIPGGMYAGNPDDVETFGVK		AQNFEVVAQYQFDFGLRPSIAYLQSK
ELLSSYDYPGDDIPIIR	ELPGVAALNDK		AVITVPAYFNDAER		AQNFEVVAQYQFDFGLRPSLAYLQSK
ELLSSYEFPGDDIPVIK	ELPLSENLASVNMR		AVLAAAEEFEK		AQPDGAYVNAATQR
ELLSSYEFPGDDVPVVR	ELPLTESLALTLDR		AVLAAAEEFEKAK		AQPSANPQLSYGLR
ELMAAVDEYIPQPER	ELQESLESGQGEATTATVQDVAATVER		AVLAELAELGGQISPSPK		AQPVSAGSVSSEHEK
ELMAAVDEYIPTPAR	ELREEFTYLDADNLVTFR		AVLAGLESSVLASVDKK		AQQETEEASERADQGQ
ELMVQHEER	ELSAAGLSTGLGDEGGFAPNLASTR		AVLDGDEYVISGEK		AQQGVTEEQMR
ELNIKDPLLDVAMELER	ELSAAGMSTGLGDEGGFAPELK		AVLDGPIGQEILAK		AQQIVDATDKLAVNIGLEILK
ELNPTDELLSR	ELSTSPEEMLVDR		AVLDSHASEHGAR		AQQSFDKPVEVQK
ELPELTAEFIKR	ELSVNYNVPVK		AVLDVILGIAQK		AQSVVDYLISK
ELPGVAALNDK	ELTPAAVTGTLTTPVGR		AVLELAGVADILSK		AQSYLTHFR
ELPISENLASVNMR	ELTSGVYFGEPR		AVLELAGVQDILSK		AQVAQIAGKPSSEVSMIHAR
ELPLTESLALTIDR	ELTVANPAVLGTNMGPVNDQAAFDK		AVLELLQTTK		AQVEETTSEFDREK
ELQESLESGQGEATTATVQDVAATVER	ELVGATASNLR		AVLEQQFDNPAAGQNR		AQVGALAVGGAEK
ELREEFTYIDADNIVTFR	ELVSLLHTEAK		AVLEVAGVHNVLAK		AQVINTNSLSLLTQNNLNK
ELSAAGLSTGIGDEGGFAPNIASTR	ELYLPVGVGANVK		AVLEVAGVHNVLSK		AQVLLTPTETFSILASGHLR
ELSAAGMSTGLGDEGGFAPELK	ELYLALLVDR		AVLEVAGVQNVLAK		AQVPITVR
ELSTSPEEMLVDR	EMAAFAQFGSDLDAATQQLLNR		AVLGVGPR		AQVPLSEMFGYATDLR
ELSVNYNVPVK	EMAAFAQFGSDLDAATQR		AVLHDKGLNTAVGDEGGFAPNLGSNR		AQVQYYGTGR
ELTPAAVTGTLTTPVGR	EMAAFAQFGSDLDASTQQLLAR		AVLINTEDDIQNGDQFTTAK		AQVRPIAFFAR
ELTSGVYFGEPR	EMEVTDEVFR		AVLLGFR		AQVTIVPALAPDQK
ELTVANPAVLGTNMGPVNDQAAFDK	EMFAETDESVNKK		AVLLLAEVTDGELAIDATAK		AQVVVLGSGPAGYSAAFR
ELVGATASNIR	EMFAETDETVNKK		AVLLLAEVTDGELALDATAK		AQWCNEEFDALIQK
ELVSLLHTEAK	EMGSYALDNYTEVK		AVLPAPESLAADYTGK		AQYDTVLANEVTAR
ELYIPVGVGANVK	EMGSYALNNYTEVK		AVLSNEEVVDGVSER		AQYEPNDEIEDRDNVTILNISGTELR
ELYLALLVDR	EMLLPMNTGAEAVESAVK		AVLVNHVDTATTVR		AQYLIDQLLAEAR
EMAAFAQFGSDLDAATQQLLNR	EMPALLQAENDLMHAEALLR		AVLVNIFGGIVR		ARADGIGYNAGTAVPG
EMAAFAQFGSDLDAATQR	EMQDEFAVASQNK		AVLVQTDAELQPLAVAK		ARDEGGQVFGGER
EMAAFAQFGSDLDASTQQLLAR	EMQDEFAVASQNKAEAAQK		AVLVQTNEMGHK		AREDFHVGNLYFNR
EMEVTDEVFR	EMQNQSAQWLQLR		AVNPDATVISNMTGTTPAAWNDPVKGSELAK		AREELASDNLSDNIAYQYATLR
EMFAETDESVNKK	ENATSGAASDLQQVSK		AVNPNIEIVSEYAEAFDKPEK		AREYPLELYR
EMFAETDETVNKK	ENDETKGFNAATDVYENLVAAGVLDPTK		AVNVNTNVSAMTAQR		AREYPLNLYR
EMGSYALDNYTEVK	ENGVGYAVDQYNR		AVPLQLPIGAEGNFK		ARGGYSFDTGTLIYGTGGLAYGK
EMGSYALNNYTEVK	ENLSKPVVSYLAGVTAPPGKR		AVPNCVVR		ARVEDALHATR
EMILPMNTGAEAVESAVK	ENSEDLYAGLEWK		AVQADKNLVAVK		ARVEGDYGEFVLEPLTR
EMPALLQAENDLMHAEALIR	ENTTLLDGAGADTELEAR		AVQAGGNYGELFEK		ASAAGINNSTLNTAFR
EMQDEFAVASQNK	ENTTLLDGAGDGK		AVQCATSEEVVDLVEEYTK		ASAEAYLGETVTK
EMQDEFAVASQNKAEAAQK	ENTTLVEGAGETDKLSAR		AVQEQVASEKAELAK		ASAEVMDENMNDELFAK
EMQNQSAQWLQIR	ENTTVVEGLGNTEQLAAR		AVQGLVEACK		ASAFAGAVLSR
ENATSGAASDIQQVSK	ENTTVVEGVGSTEQLEAR		AVQIDVDPK		ASAFDQIDKAPEER
ENDETKGFNAATDVYENLVAAGVIDPTK	ENVTKPVVSYLAGVTAPPGKR		AVQLGGVALGTTQVINSK		ASAPGLKPVSGSK
ENGVGYAVDQYNR	EQALTLQSSSGLSDEEVER		AVQLYLNAAASAVTEGR		ASAQGINATTLDR
ENISKPVVSYIAGVTAPPGKR	EQAMYHFLSGYTSK		AVQTGQVPIGER		ASASSANSLSSANSASSASVRPATGTTAAVAGSAAGR
ENSEDIYAGIEWK	EQFLTLLEEVTAER		AVQVTVGER		ASAVPVDVTDADSVAEAAGK
ENTTIIDGAGADTEIEAR	EQGLNSENFVAFNLTER		AVSDLPVEEISFNFAR		ASDEPTADLLTQR
ENTTIIDGAGDGK	EQGLTPVLCLGETEAENEAGKTEEVCAR		AVSEEAYSEADKYQK		ASDFVLAMGQGR
ENTTIVEGAGETDKISAR	EQLLFPELTYDMVDKVR		AVSFSEDSPYPK		ASDVLER
ENTTVVEGIGNTEQIAAR	EQLLTAPVGTTLEEAEK		AVSLLLR		ASEAEAAGADYVGESEYATK
ENTTVVEGVGSTEQIEAR	EQPSGYTEPVLHAR		AVSLVLPELK		ASEDDKHVYVGTDR
ENVTKPVVSYIAGVTAPPGKR	EQQDEFAVASQNK		AVSPGFENTGADNK		ASEEGIMVVER
EQAITIQSSSGLSDEEVER	EQQDEFAVASQNKAEAAQK		AVTAAIEELK		ASEILLREPEPQVGLTPK
EQAMYHFLSGYTSK	EQVVSNEEVSTR		AVTAAIEELKTISKPIEGK		ASEISSGRVEDATTVLK
EQFLTILEEVTAER	ESAAWGLNQVCGSGLR		AVTAAVEELKALSVPCSDSK		ASFDPSNLSANYR
EQGLNSENFVAFNLTER	ESAGHAVSVK		AVTETQTVTETVGR		ASFENPSDHVLLPEIISKEPLGPLVR
EQGLTPVLCIGETEAENEAGKTEEVCAR	ESAPAAAAPAAQPALAAR		AVTLLNLAR		ASFGDDAPALVCEPGR
EQLIFPEITYDMVDKVR	ESDGRPAYLVVNADESEPGTCK		AVTNVAELNALVER		ASFGPDETGLTLEER
EQLITAPVGTTLEEAEK	ESDLLGLLAAAAEAK		AVTQTAQACDLVIFGAK		ASFNYGLKR
EQPSGYTEPVLHAR	ESGFYEENPGTDLAVEQMTANEPTANSK		AVTYAGLPSSPYAER		ASFVGEISFGPR
EQQDEFAVASQNK	ESGKPEAVLEK		AVVDGVNIAIR		ASFVTLQDVGGR
EQQDEFAVASQNKAEAAQK	ESGKPEQVLEK		AVVEEEQPGLVLCGK		ASGEETAQQVVAVR
EQVVSNEEVSTR	ESGTNVLFEDYGGGVAEMK		AVVIEEVSAQVAK		ASGFIFDGFPR
ESAAWGINQVCGSGLR	ESHPHHVQLTK		AVVSEVDIDKER		ASGGPAGGPFTAQNASGTDFK
ESAGHAVSVK	ESLFMEYLLK		AVVVQEAQR		ASGGPAGGPFTAQNASGTDFKR
ESAPAAAAPAAQPALAAR	ESSAESLYR		AVVVTGLDDKDAQAVVLAINEK		ASGIGDVAYMGPEAEFFLFDDVR
ESDGRPAYLVVNADESEPGTCK	ESTGAGMMDAKK		AVVVTSGTTSEILLHK		ASGTDEAVVLVPPIR
ESDILGIIAAAAEAK	ESVGFLVTLK		AVYELEHYGVPFSR		ASGTLPDGKPVSSSSEFR
ESGFYEENPGTDIAVEQMTANEPTANSK	ESYAAVQADTASK		AVYTNNSPDQLSK		ASGTNDKAGSAQNLLR
ESGKPEAVIEK	ESYDAAALLALAMAK		AVYVASMPDAFSGAR		ASHGVSISHR
ESGKPEQVIEK	ESYSNTDFEQK		AWVLDVLADEGYIR		ASHIFNLLDAR
ESGTNVLFEDYGGGVAEMK	ETDKPFLMPLEDVFSLTGR		AYAHALTEAAEKETAK		ASHILVADKK
ESHPHHVQITK	ETGATLSLEEKDNK		AYALLEQLR		ASIAQAGNDADPYR
ESLFMEYIIK	ETGGSYRDLELQSEAQR		AYDKFIELTLAK		ASIASVSNDHR
ESSAESIYR	ETLTKPVDVEGK		AYDMIHSIVAEPEEGAVYTGK		ASIYNAMPLEGVK
ESTGAGMMDAKK	ETLDEFMGDELFAK		AYDQIDGAPEEK		ASKDLGNMPPNIANPAYLASQAR
ESVGFLVTIK	ETLGGTCLNVGCLPSK		AYDQIDGAPEEKAR		ASLEANVR
ESYAAVQADTASK	ETLKKPYHELNFTYVGDGR		AYDVEHPEAGVAFR		ASLESNYGLR
ESYDAAALIALAMAK	ETSTLDVPLAAR		AYDVESEGGVAFR		ASLGGTCLNVGCIPSK
ESYSNTDFEQK	ETTTTTCTGVEMFR		AYEDAETVTGVINGK		ASLTEEQLEDPNLGTALK
ETDKPFLMPIEDVFSITGR	ETVQLGDETR		AYFSATSAHTCTGDGGGMVAR		ASNAGGVATSGLEMSQNSLR
ETGATISIEEKDNK	ETYGSDTSPAPSVSLK		AYGAEVVLTPGSEAMK		ASNLLYTR
ETGGSYRDIELQSEAQR	EVAAAAEAPKEEK		AYGGAYDVMASK		ASNTCEIVLDGVR
ETITKPVDVEGK	EVAAYQQSAQTMSADQR		AYGIEHPDEGVALR		ASPSLLDGIVVEYYGTPTPLR
ETLDEFMGDELFAK	EVAESGGEKFNR		AYGSTNPINVVR		ASQDVMAENMGDELFK
ETLGGTCLNVGCIPSK	EVATTVLSAGGEDRG		AYHAISQGVVSSIQK		ASQDVMAENMGDELFKK
ETLKKPYHEINFTYVGDGR	EVAVTYTNNDYGK		AYNTVAPASGK		ASQEHAEQAIEAAAK
ETSTIDVPLAAR	EVDFLLGLGGLEVR		AYSAVEAYSR		ASQIGTINEVPLPYVDEEGNTNHK
ETTTTTCTGVEMFR	EVDGGLQTLK		AYSGEGAIADDAGNVSR		ASQIQEGQNHLKR
ETVQIGDETR	EVDLLVTTALLPGKPAPK		AYSGVLEAGSYVLNTR		ASQVAILNANYIASR
ETYGSDTSPAPSVSIK	EVDLTLPLVVR		AYSLLEQLR		ASSETHTDVGDRANDVLR
EVAAAAEAPKEEK	EVELEDKLENLGAQLLK		AYTDEKYDFTAK		ASSGLNEDEIQK
EVAAYQQSAQTMSADQR	EVENSVLPTCR		AYVEPYLEMHPDVSVSWDESSAEAVAK		ASSGLNEEEIQK
EVAESGGEKFNR	EVFESLSPAHQK		AYVIAQFFPR		ASTDSTPEPTVQPAASTR
EVATTVISAGGEDRG	EVFESLTPAQQK		CAAENIIPSTVELGGK		ASTINNVVR
EVAVTYTNNDYGK	EVFFSSLQATDRK		CAAENLIPSTVELGGK		ASTISNVVR
EVDFLLGIGGIEVR	EVGADMTLNPLSQGPADK		CAANLAGTGLAVVSCK		ASTVTPDTTER
EVDGGLQTIK	EVGADMTLNPLSQGPADKLVQEK		CAFEVAAYDQGANVTYIDPNSSQIGHK		ASVDSAYGASR
EVDIIVTTALIPGKPAPK	EVGEDVEVVGYR		CALVEAPFGGSK		ASVELGYR
EVDLTLPLVVR	EVLTDAEAVEVNPAEAALAR		CAQYYMNHR		ASVEVLESGQR
EVELEDKLENIGAQLLK	EVLDVDRDGQLDVDSDLNR		CDAFTTDKSQLASTR		ASVEVVEELR
EVENSVLPTCR	EVLGEAGFDPDVVLLAAHPAGDDTAQR		CDIALPNATQNELGGEDAEK		ASVGHGEDPSGSGTSDTSSASVVLSQR
EVFESLSPAHQK	EVLGFDPEKTFEVSDEVLGFAR		CDLSSLR		ASVNGPTALGYSK
EVFESLTPAQQK	EVMGATNPADAAAGTLR		CDMVDDEELLELVEMEVR		ASVNPGGVGTVGLSFAQNTGNR
EVFFSSIQATDRK	EVMGATNPADAAEGTLR		CDVIAEGVIEATK		ASVPLSEMFGYVGDLR
EVGADMTINPISQGPADK	EVMGATNPADAAPGTLR		CDVLVVRGDEEQGEL		ASYCLTEPDSGSDANAAK
EVGADMTINPISQGPADKIVQEK	EVNVPDLGGDEVEVTEVMVK		CDVTSESHPFYTGAQTR		ASYTMEFLKYDEAPSNVAQAVIEAR
EVGEDVEVVGYR	EVQFADDCLGEDAK		CEYCVTGR		ATAAAQPSNIISVATYGHNAR
EVITDAEAVEVNPAEAALAR	EVSDSAEVAQVGTLSANGEAELGQQLADAMQK		CGPTTTAEDLK		ATAAVVAELK
EVLDVDRDGQIDVDSDLNR	EVSFFTQEFER		CGVEVTEKK		ATAEGESLAAAAR
EVLGEAGFDPDVVLLAAHPAGDDTAQR	EVSGGGAVTLPGVGK		CGVEVTLQK		ATAETEITKLDTAIQK
EVLGFDPEKTFEVSDEVIGFAR	EVSLLLK		CKIDNAPGVHGAR		ATAGNPAVSDSTAAAVASANAGDTAQGLK
EVMGATNPADAAAGTIR	EVSNGGAVTLPGVGK		CKIEQAPGQHGAR		ATASDIVLVEYEGR
EVMGATNPADAAEGTIR	EVSPEQLQQLQQQQK		CPFHQGGHDQSAGAGTTTR		ATASLTFSHYDPVPR
EVMGATNPADAAPGTIR	EVTSAEAFSTAR		CPMELSTYFR		ATATDDTNFSSFR
EVNVPDIGGDEVEVTEVMVK	EVTVDEVNAAYR		CPPGDLPVTGLSGGEK		ATDKTFLMPVEDVFTITGR
EVQFADDCIGEDAK	EVVGDQGGLDASAVTR		CQAHLSTGAKR		ATDMKFPGPGK
EVSDSAEVAQVGTISANGEAEIGQQIADAMQK	EYAQVFNSNER		CQLVGDDLFVTNPK		ATDQPFLMPIEDVFSISGR
EVSFFTQEFER	EYFTPLFALAR		CSEFANELIK		ATDRVTLMASEEGGTEIEEVAAK
EVSGGGAVTLPGVGK	EYHGETDGQVAAK		CSEFGDAIIK		ATEDLELGDAGVDIYR
EVSLLLK	EYLPAVGAGLEDSLK		CSEFGDALIK		ATEDLEPGDPGVDIYR
EVSNGGAVTLPGVGK	EYKVDANVGAPQVAYR		CSVESTGGSVYNAR		ATEEQEKNAFDAR
EVSPEQLQQIQQQQK	EYKVEANVGKPQVAYR		CSVESTGGSVYNARTIR		ATEFSPFELTK
EVTSAEAFSTAR	EYLATSSVSEGTSK		CSVESTGGSVYNTR		ATEGLQAEFGEDR
EVTVDEVNAAYR	EYLLALKGPLTTPVGGGLR		CTAPSTGGSIANINAIK		ATEQNPNPGGEAFR
EVVGDQGGLDASAVTR	EYQTPLLTASSPEGAR		CTTGFTAAAGDTPASAECR		ATFDALLQIR
EYAQVFNSNER	EYTLTDGDYETVQFR		CVDTSMGLTPLEGLVMGTR		ATFDDPSAHVLLPEIISKEPLGPLVR
EYFTPIFALAR	FAAADSDGDGQLTLAEMEAAAQAR		CVNLSHEKEPQIFDAIK		ATFDLAK
EYHGETDGQVAAK	FAAGPDALMEALNASLGFDKR		CYIKDVR		ATFEALKDQTSPK
EYIPAVGAGLEDSLK	FAALEAAGVK		DAAATSQTETATTDTK		ATFGAEHQEEK
EYKVDANVGAPQVAYR	FAALVLLGDR		DAADAASEGGFEIDRK		ATFGAEHQEEKLR
EYKVEANVGKPQVAYR	FAAQAVMGSAK		DAADAATEEGFSVDKK		ATFGSQLNR
EYLATSSVSEGTSK	FACGYAQGVK		DAADAATENGFSVDRK		ATFVADANTPDEVVYVLVK
EYLIAIKGPLTTPVGGGIR	FADAGSFDYGR		DAADVALDKVVFR		ATFVAEK
EYQTPIITASSPEGAR	FADEAVCLGPPPSR		DAAEAATAEGFSVDRK		ATFVAEPLER
EYTITDGDYETVQFR	FADELAAFTVK		DAAEAATEAGFSVDKK		ATFVFGQMNEPPGAR
FAAADSDGDGQLTLAEMEAAAQAR	FADELVAYTLK		DAAGVILYTAER		ATFVTSADVDDDVVYQVVK
FAAGPDAIMEAINASIGFDKR	FADFLETEFGR		DAALIAAAQK		ATFVTSSDVPDDVVYEVVK
FAALEAAGVK	FADLVFK		DAALSCDQFFVNHR		ATGAGQQDQAEVDPNKR
FAALVILGDR	FADVACAGPLLAAELDALGK		DAALSMAQVANPDCK		ATGDSTLYTTSQNPHVIR
FAAQAVMGSAK	FADVFNPATGEVQAR		DAAVQSQEFEK		ATGFTLLTK
FACGYAQGVK	FADVMNPATGEVQAK		DAAVVALKDPK		ATGGDKVVSYSTQVSK
FADAGSFDYGR	FADYGSFDYGR		DAAYDIIQAK		ATGGGGFDLAQPSQDR
FADEAVCIGPPPSR	FAEAGFNPVVTTGFSMSSPLAAVAADYPDTK		DAAYQSIVKGEEVSGSTIPESFK		ATGLCHTDEFTR
FADEIAAFTVK	FAEDALTQNR		DADMVIGAVLIPGAAAPK		ATGNHIVDSHPER
FADEIVAYTIK	FAELADGSFGQNPSAAGEGPDNYKK		DADSLLQHR		ATGPTASASMDIR
FADFLETEFGR	FAFEAVAASTADELVVPK		DAGDLNLGGIAR		ATGSSEADFAENR
FADIVFK	FAGPAMSYGAK		DAGDLNLGGLAR		ATHGLYDQFGEDR
FADVACAGPLLAAELDALGK	FAGTLLEGSLVGYDTNTVTGGAGAR		DAGFAPSELDKVILVGGSTR		ATHGVSISHR
FADVFNPATGEVQAR	FAGYNVSGDDFLNDSDSK		DAGFQAFADKVLDAAVAGK		ATIADADVVVSGGR
FADVMNPATGEVQAK	FAHTDALALAGGPLV		DAGINTLEDMQGK		ATIDGLENMNSPEMVAAK
FADYGSFDYGR	FALGSSTK		DAGKIAGLEVLR		ATIDPLVGAQPFQGR
FAEAGFNPVVTTGFSMSSPIAAVAADYPDTK	FALSTEETR		DAGKPAFATLTFK		ATIEAVGAR
FAEDAITQNR	FANSLLLR		DAGLSEDQISNPR		ATIEGGALHYSK
FAEIADGSFGQNPSAAGEGPDNYKK	FAPAYYGSR		DAGLSEEQVSNPR		ATIGEVGNEEHSLR
FAFEAVAASTADEIVVPK	FAPFVSDEVDVK		DAGLTTSDIDEVVLVGGQTR		ATITTTMGPGVPVDPTLTR
FAGPAMSYGAK	FAPGEQAQTLTTR		DAGPLMGLKQPFQILK		ATKADVAAAVAAANASPATSAPASAPR
FAGTLIEGSIVGYDTNTVTGGAGAR	FAPPLLLTKEELDDALER		DAGTGNTLIGDGDTR		ATLDDGTTVLR
FAGYNVSGDDFLNDSDSK	FASEMGADLVVNPLNEDAAK		DAGVQAEVVDQIKGEK		ATLEDLGQAKR
FAHTDAIALAGGPLV	FASLLDADSGQALDGALEVVDSHTVR		DAGYTAVISHR		ATLESLAYQTK
FAIGSSTK	FASNVAAVDAQR		DAKGDNAGEDFGK		ATLETTETPGEGAGDGVR
FAISTEETR	FATAQSQFADVNVNGQER		DALAFSPGVYTQPR		ATLGGVCLNVGCIPSK
FANSLILR	FATGTVPLSGMQDVAYGPTR		DALAPHISAETIEYHYGK		ATLGMAEQGLR
FAPAYYGSR	FATPDLTLTSK		DALAPHISAETLEYHYGK		ATLKPEGQAALDQLYSQLSNLDPK
FAPFVSDEVDVK	FATSDLNDLYR		DALEACNVGADAIVVSNHGGR		ATLKPEGQQALDQLYSQLSNLDPK
FAPGEQAQTLTTR	FATVGDVLVVSLK		DALLENVTVR		ATLLAEFIDKYK
FAPPLIITKEEIDDALER	FAVGYGLK		DANAAAQATQALADQSGIGK		ATLQDLGQAK
FASEMGADLVVNPLNEDAAK	FCDEEYDTLLDELSR		DANITGTQVGYVNAHGTSTPAGDVAEIK		ATLQDLGQAKR
FASLIDADSGQAIDGAIEVVDSHTVR	FCEGVGENTLDLANASR		DAQGGEVTVVTVGGEDSEKELR		ATLSDQSAELER
FASNVAAVDAQR	FCEGVGENTLDVANASR		DAQGLLPTETSCLALMGK		ATLSVQPGTPVASVNLEQVR
FATAQSQFADVNVNGQER	FCEGVGENTLDVANASRK		DAQVQLAALSEAAGLADAR		ATMDVVLNAMGK
FATGTVPLSGMQDVAYGPTR	FCEGVGENTLDVANSSR		DASAAPACGYASK		ATMEVVMDAK
FATPDITLTSK	FCLVATGEADLYPR		DASAPFNLGR		ATNPNLYAGIDPAR
FATSDLNDLYR	FCNEEYDTLWTELTQTADMAK		DASDLLR		ATPADEGSVAFYPIER
FATVGDVIVVSIK	FCQSFMTELSR		DASESDVEASLDR		ATPADEGSVAFYPIERR
FAVGYGLK	FCSQTGCTAQLGLTQADVDAFKR		DASILVNK		ATPEQFYGTGR
FCDEEYDTLLDELSR	FDAALTSMKEDGTLNTLLTK		DASTLVHK		ATPQLEDALSILDAYQVQR
FCEGVGENTIDIANASR	FDATVTVQPEVK		DATGIDPVSLIAFDK		ATPVELDFSQVEKA
FCEGVGENTIDVANASR	FDETVEVHFR		DATGIDPVSLIAFDKVVMTADAVK		ATQGQGLMPDGTSR
FCEGVGENTIDVANASRK	FDGFVHSLGFAPGDQLDGDYVNAVTR		DATIVVDGAGEKAEIEAR		ATSAICGPNDPIVIPR
FCEGVGENTIDVANSSR	FDGGKLPELYNALTVK		DATLTPATAVNAATFVGAK		ATSASPATGLASEHK
FCLVATGEADIYPR	FDGNTQADMGVR		DATPEELEHGHAHAGGVHEHE		ATSASPATGLASTHK
FCNEEYDTLWTELTQTADMAK	FDKFSLLGGLR		DATPLEADLPR		ATSDLELGDAGVDIYR
FCQSFMTELSR	FDLGEDVHALR		DAVAAAATPGGTGAVR		ATSISPGLVDTEITR
FCSQTGCTAQIGLTQADVDAFKR	FDSEVELDYYR		DAVDVITQR		ATSQVVLMASEEGGTEIEEVAEKTPEK
FDAAITSMKEDGTLNTLLTK	FDSGLLFDFNK		DAVEAIVK		ATSTMEFDHYEAAPK
FDATVTVQPEVK	FDSLVELDYYR		DAVNGTISYTNEAGK		ATSTMEFSHYAETPSNISEEVIK
FDETVEVHFR	FDSTVANLQSLSENSTAAR		DAVTADNVALDMR		ATSTQINAITALYVGYFDR
FDGFVHSIGFAPGDQLDGDYVNAVTR	FDTEEEAVR		DAYACADKDYK		ATSYVDLLEQNPEK
FDGGKLPEIYNALTVK	FDVELLAPLAMENGLR		DAYVYLFNVDAAGK		ATTSLEAR
FDGNTQADMGVR	FEAEAYLLTK		DCSIAEINPLVTTGEGK		ATTSVEFFPVICGSAFK
FDKFSLLGGLR	FEAEAYLLTKDEGGR		DDAAAGTFDK		ATVAEGAGVEPANVVISTGAK
FDLGEDVHALR	FEAEVYLLK		DDLLGINLK		ATVALVVPK
FDSEVEIDYYR	FEAGFLAEMR		DEAIGENKIR		ATVEAYPEDHQAR
FDSGLLFDFNK	FEAGLLAHLR		DEEIGENKIR		ATVFIFPDLNTGNTTYK
FDSLVELDYYR	FEGVSSVDVVDDQTVK		DEGGQVFGGER		ATVHIKDPALEAR
FDSTVANLQSISENSTAAR	FEGVTSVEALDDMTVK		DETTIIDGMGNQAEIDAR		ATVILAHTIK
FDTEEEAVR	FELAAYALNPDLK		DETTIVDGAGEKAEIEAR		ATVLATGGAGR
FDVELIAPIAMENGLR	FEPLSKYDGPCGAEDNTAGECFGGSGR		DFASIDNAPEER		ATVNGLSELKR
FEAEAYILTK	FESEVYLLSK		DFASIDNAPEERER		ATVSMGPMAGTADVSK
FEAEAYILTKDEGGR	FESEVYLLSKDEGGR		DFGGAGNDFDVNTFNLR		ATVTAALVK
FEAEVYILK	FESEVYVLSK		DFGQETEVAEVGR		ATVTGDGLSQEAK
FEAGFLAEMR	FETLEAEQVVPYLHGNYR		DFKNDGNLFGGSIGYFLTDDVELR		ATVTGDGLSQEAKEK
FEAGLLAHLR	FETTLTR		DFKNQYSTAGATAELVR		ATVYTGGLK
FEGVSSVDVVDDQTVK	FEVELLAPLAMEDGLR		DFMLENAVGQPTIK		ATYASEEVPKESK
FEGVTSVEALDDMTVK	FEYQGLAELGLVR		DFMQENAVGQPFFK		ATYIVDPHNVIQHVTVNGLNQGR
FELAAYALNPDIK	FFEDESCGQCTPCR		DFNADDVIFSFDR		ATYTMEFK
FEPISKYDGPCGAEDNTAGECFGGSGR	FFEGLTEMGVK		DFNEALVHQVVVAYAAGAR		AVAAAAAAPAASTSAPAAAAPVR
FESEVYILSK	FFGLDSYEELPNLKDLK		DFPVFADIQTHVVDK		AVAAAIEEIQK
FESEVYILSKDEGGR	FFLDTANLAQLK		DFRNEIVNFVLR		AVAAALEQMPR
FESEVYVLSK	FFSAGADLKEFTSVTEAK		DFSSIDNAPEEKER		AVAAATEEIKK
FETIEAEQVVPYIHGNYR	FFSQPLLLGK		DFVAAVLPK		AVAAAVEELK
FETTITR	FFTPSSLGAFGPSTPK		DGAFDDLR		AVAAAVEELKALSVPCSDSK
FEVELIAPIAMEDGLR	FGADGLVVSNHGGR		DGAIAGSDYAMAAK		AVAAAVEELKK
FEYQGIAELGLVR	FGAFDAVLPYLR		DGDVFKGEESVGAIFK		AVAAAVLGDATAVEFVPTTGK
FFEDESCGQCTPCR	FGAGGFR		DGEVVLIDEFTGR		AVAAAVLGDGNAVEFVPTTGK
FFEGITEMGVK	FGAGNLLLKPASEGTGVLAGGPVR		DGFATHDVDHVAGR		AVAAAVLGDKNAVEFVPTTGK
FFGLDSYEELPNLKDLK	FGANALLAVSLANAK		DGFVIAGGGGMVVVEELEHALAR		AVAAAVLGDPDAVEFVPTTGK
FFIDTANLAQIK	FGASAPGGLVVEK		DGGAEIVGLLK		AVAAAVLGDSTAVEFVPTTGK
FFSAGADIKEFTSVTEAK	FGASSLLASLLK		DGGFATYR		AVAADTGSIGGSR
FFSQPLLLGK	FGASSLLGDLER		DGGIGGETIRVPECETAYNTEK		AVAAGIAVISMNSGSNVSK
FFTPSSIGAFGPSTPK	FGAVDLLAK		DGHLIVNGKK		AVAAGMNPMDLK
FGADGIVVSNHGGR	FGDDDQGHFMAYAGYR		DGIAAFR		AVAAGMNPMDLKR
FGAFDAVLPYLR	FGDSVTTDHLSPAGALGK		DGLEKVEEFAGEYR		AVAASIAEYAIECSLNK
FGAGGFR	FGDSVTTDHLSPAGALGKDTPAGK		DGLVHVSQIENR		AVAAVNGPIAQALIGK
FGAGNILLKPASEGTGVIAGGPVR	FGDSVTTDHLSPAGSLGK		DGMEALEMPEAR		AVAAVNGPIAQALIGKDAK
FGANAILAVSLANAK	FGEFETLFPYLR		DGNFTAFADKVALDALATK		AVADEAEQAVGSDDDSR
FGASAPGGLVVEK	FGEFETLFPYLRK		DGQYHLESEGR		AVAEACGSQAVIVR
FGASSLLASLLK	FGELEEVELGR		DGSVDIDTLFR		AVAEALAEAK
FGASSLLGDIER	FGEVLPLLR		DGSVVVLGFTDR		AVAEALAEAKDTYSVIGGGDSAAAVEK
FGAVDLLAK	FGFLLDALK		DGSVVVLGYTDR		AVAEGVAFTR
FGDDDQGHFMAYAGYR	FGFNAQTEEYGDMFAFGVLDPAK		DGTLTFNVR		AVAEINSNIK
FGDSVTTDHISPAGAIGK	FGFNAQTEEYGDMFK		DGTVTENVECEYPLGHR		AVAELYGQDDAAPR
FGDSVTTDHISPAGAIGKDTPAGK	FGGAEVR		DGVEEVLSYGALSDYEK		AVAEVYASSDAHEK
FGDSVTTDHISPAGSIGK	FGGAVAAPR		DGVLFTPPFTSSALPGITR		AVAFGEALNPDFKDYQEQVVK
FGEFETIFPYLR	FGGAYAAVVTAVSK		DGVPLSILYQTSTNAVR		AVAFGEALRPEFK
FGEFETIFPYLRK	FGGEGTLTTANSR		DGVTFHSGNELSSADVK		AVAHTLR
FGEIEEVELGR	FGGFGVNTFADGFK		DHAIIAEIDGYVR		AVALALR
FGEVIPLIR	FGGGSETQDATLGVR		DHAIIAELDGYVR		AVALAQGTTNER
FGFLLDALK	FGGNPEAAAQLPR		DHDTGVSPVFAGGIEYAITPEIATR		AVALKEAMEPEFK
FGFNAQTEEYGDMFAFGVIDPAK	FGGSTLGGALNAVTPTGR		DHDTGVSPVFAGGVEYAITPEIATR		AVALLPVK
FGFNAQTEEYGDMFK	FGGTGSAESYTVR		DHIGGNAYSEAEPETGIEVHR		AVALVLPELK
FGGAEVR	FGGTSVANLDR		DHLDCGSVASPNR		AVANVNDKIAEK
FGGAVAAPR	FGLLEGLMTTVHAVTATQK		DHSTFANVGAGAK		AVAPIVAAR
FGGAYAAVVTAVSK	FGLKYDEDASSTDLTTR		DIAAEGGDILFVGTKK		AVAPSVTANPQR
FGGEGTITTANSR	FGLVYNDGADDAGDRSDTQLDQR		DIAALGIYPAVDPLDSSSR		AVAQAQSVVER
FGGFGVNTFADGFK	FGLALVR		DIAAVTGGQVVSEDLGHR		AVASLEDLKGENEDETTGINIIK
FGGGSETQDATIGVR	FGLDYNDANDR		DIAAVTGGQVVSEDLGHRLENVTLDMLGR		AVATYVHGLGGGEASE
FGGNPEAAAQLPR	FGLLPEFVGR		DIADAVTAAGVEVAK		AVAVDDNVDAAAVMAAAQK
FGGSTLGGAINAVTPTGR	FGLPVVTLVDTAGAYPGK		DIFSLTNEEVQELAK		AVAVDSGVTAVAK
FGGTGSAESYTVR	FGLSLVR		DIIAILGMDELSPEDKQAVAR		AVAVVVENLQSQSQAVGEDNNKIK
FGGTSVANLDR	FGMLNGVQNGSR		DILGGFEK		AVAYVLNPEVGGAPK
FGIIEGLMTTVHAVTATQK	FGMVYLPYGVTNNESGFR		DIPDIDALYFTMLNSNKR		AVCIAYETVTDNMGR
FGIKYDEDASSTDLTTR	FGNEALTFR		DIPITTIIEEVKR		AVDAFKPQFSGGSK
FGIVYNDGADDAGDRSDTQLDQR	FGNFVQLR		DIPNVGEEALR		AVDAMIPIGR
FGLALVR	FGNSLLLR		DIQAVSFVGSEPVAR		AVDDAIVAYFK
FGLDYNDANDR	FGQADELAK		DIQLATPPQVGAPATEYAALAELK		AVDDHTLEVK
FGLIPEFVGR	FGQAGGEPLTQGNVDR		DISNGYGASYGDQDIVK		AVDELNYAPSAVAR
FGLPVVTLVDTAGAYPGK	FGQEEAAPVVAPAPAPAPEVQTK		DITEEDPTEVEAGESNLNYVK		AVDEYHQQLR
FGLSLVR	FGQGEAAPVVAPAPAPEVQTK		DITGFVLGGHGDDMVPLVR		AVDGAFLMPVEDVFSISGR
FGMINGVQNGSR	FGSDLDASTLNVLEK		DIVEALAEDGIK		AVDKFEYR
FGMVYLPYGVTNNESGFR	FGSFDAFKEEFAK		DIVNPATQEVLAR		AVDMPFLMPIEDVFSIQGR
FGNEALTFR	FGSGSVLLKPAAPGTGVLAGGPVR		DKANVTAAQAFGK		AVDQGLIGR
FGNFVQIR	FGSPLLTNDGVTLAK		DKDADLILGGNVAIDGASGQVGPR		AVDQPFLMPIEDVFSISGR
FGNSLLLR	FGSPTLTK		DKEIQETAEVLSR		AVDQPFLMPVEDVFSISGR
FGQADEIAK	FGSPTLTKDGVTVAK		DKEVPGAVGSGAVEAGSAFIGR		AVDSGEPENDACPYSGK
FGQAGGEPITQGNVDR	FGSTHNPHYR		DKLASCMGQDASK		AVDSMIPIGR
FGQEEAAPVVAPAPAPAPEVQTK	FGSVLENVLLNNQTR		DLAAPQFDLEAAK		AVEAIVEDLAK
FGQGEAAPVVAPAPAPEVQTK	FGTAALTTR		DLADIIEAR		AVEANPETYGK
FGSDLDASTLNVIEK	FGTAVNVSQSDLR		DLAEVAK		AVEAPAEAPAEAETPASES
FGSFDAFKEEFAK	FGTSNGSSPSTSYGFANK		DLAFFPTYCGSAYK		AVEATDECLGK
FGSGSVLLKPAAPGTGVIAGGPVR	FGVAVPAGHAALTVDEAVEAAK		DLAGITAKDEAMQR		AVEAVTEQLLGAAK
FGSPLITNDGVTIAK	FGVGYVEDR		DLATDLIINER		AVECNNAGQLVFNLPK
FGSPTITK	FGVLDPAK		DLATYIEEDFKR		AVECNNQGQLVFNLPKPDPAFLAK
FGSPTITKDGVTVAK	FGVSDAAQEK		DLDLAQANASDQMK		AVEEAAAVANKVEVGPASSEGR
FGSTHNPHYR	FGVSYQGFR		DLDNAANAAFVDAYSEK		AVEELDKE
FGSVLENVIINNQTR	FGYNAQTDEYGDMFK		DLEEAFMFGAEGK		AVEEPLR
FGTAAITTR	FHDGTPFNADAVVFNMSR		DLETVTVSGTVDNSVAAK		AVEFQDILK
FGTAVNVSQSDIR	FHDVDSSVLAFELAAR		DLFAAHGVPVLDGR		AVEGNTALANK
FGTSNGSSPSTSYGFANK	FHGTEDAVDTLLEALK		DLFETVLK		AVEIGSFLLGR
FGVAVPAGHAALTVDEAVEAAK	FHSGATMTCADAEYTFER		DLFNAIEEGNFPK		AVEISAQYANQR
FGVGYVEDR	FHSGDEMKAEDVVYTLER		DLGATPEQTAAGLTR		AVENEYEQVK
FGVIDPAK	FHSGNDMTADDVVWTFER		DLGAVFLVGIGGK		AVESCPVNSSR
FGVSDAAQEK	FHSGNPFTCADAEYTFER		DLGFAVDLAK		AVESESEAFFLR
FGVSYQGFR	FHSGNPFTCADAEYTFQR		DLGGVQIDLR		AVESGDKKPLR
FGYNAQTDEYGDMFK	FLALTLPR		DLGNMPPNIANPAYLASQAR		AVESPLR
FHDGTPFNADAVVFNMSR	FLEELGTYNPVAQPAEVK		DLGSLIFIDMR		AVFDMVVAGR
FHDVDSSVLAFEIAAR	FLEQDPEGQYGLEAAFR		DLGTNKEQNITIESSSALSDDEIDR		AVFDNFDR
FHGTEDAVDTILEAIK	FLGGVVNNPDKPVVALLGGAK		DLGVEVYSVSTDTHFTHK		AVFDNFEDFKK
FHSGATMTCADAEYTFER	FLGPAGLLAAYR		DLGYGLLLKR		AVFEAIQNEYNR
FHSGDEMKAEDVVYTIER	FLGPVYSKEEAER		DLIGVVNVTSLGGGK		AVFENFDDFKK
FHSGNDMTADDVVWTFER	FLNELLPVLDSLDR		DLIPLLSSK		AVFENFDTFKR
FHSGNPFTCADAEYTFER	FLNNFDKYTDNAEGK		DLLAGSGLPIVAADDLGDAAR		AVFKEDAGR
FHSGNPFTCADAEYTFQR	FLTLGTGGQTGVYYVVGQSLCR		DLLIPLAK		AVFSIHPEPFTVVAR
FIALTLPR	FLTLGTGGVTGVYYPTGGALCR		DLLPLIEGTTVSTK		AVFSVHGEPFNVIAR
FIEEIGTYNPVAQPAEVK	FLVGSVSEALVR		DLLPLLEK		AVFSVHSEPFTVVAR
FIEQDPEGQYGLEAAFR	FKAEVFVLSK		DLLPVLEQVAK		AVFTNTVPVDAYR
FIGGVVNNPDKPVVAILGGAK	FKLLNEAGLSMLSQANQTPQMVSK		DLLQAEGIGTR		AVFVESSVSDR
FIGPAGLLAAYR	FKTYTEVGVGYATSK		DLLSEYDFPGDDVPVIK		AVGADAVSHGATGK
FIGPVYSKEEAER	FLEENLER		DLLSEYDFPGDDVPVIVGSALK		AVGAVNGPIAQAILGK
FINELLPVIDSLDR	FLEENLEDLKSK		DLLSEYGFPGDDIPVIK		AVGAVPTSMSATEVR
FINNFDKYTDNAEGK	FLEQQNQVLQTK		DLLSTYDFPGDDTPIIIGSAR		AVGDISALVAYAPDNR
FITIGTGGQTGVYYVVGQSICR	FLLGSVSEHLLR		DLNADDVIHSFER		AVGEAMDLSHCINFTNTR
FITIGTGGVTGVYYPTGGAICR	FLLQEVLEK		DLNINLGPAR		AVGELKPAETK
FIVGSVSEAIVR	FLPDKALDLLDEAASK		DLNNDSVTVNNTGDR		AVGFTGSLGGGR
FKAEVFVLSK	FLPNLNDVTLQSEALGR		DLPYDPIKDFQPVTNFANTANVVAVNPK		AVGGEGSIR
FKILNEAGISMLSQANQTPQMVSK	FLPNLNDVTLQSETLGR		DLSVSIADVDANGTK		AVGGLVAKPEAGIESLKDLAGGK
FKTYTEVGVGYATSK	FLQEGDAAATQAK		DLTAITGQKPQITK		AVGIDLGTTNSVIATMEGGRPEVIVNAEGAR
FLEENIER	FLSAPEAVEYGLVDSLLTHRN		DLTDSTVLR		AVGLHINEVAAK
FLEENLEDLKSK	FLSELTAAEGLER		DLTVQDMFEAVGR		AVGLVLPELK
FLEQQNQVLQTK	FLSQPFDVAK		DLVAAVADTRDDPEVPAGTELVK		AVGLVLPHLQGK
FLIGSVSEHIIR	FLSQPFFVAEVFTGSPGK		DLVDGAPKPVK		AVGPDDEELAENPR
FLLQEVLEK	FLSQPFHVAEVFTGSPGK		DLVHAIPLYAIK		AVGQALADAEDTYSVIGGGDSAAAVEK
FLPDKAIDLIDEAASK	FLSTDKGGAADLK		DLVLAQAACTDSNINR		AVGQGYADGLR
FLPNLNDVTLQSEALGR	FLVDETAPLR		DLVNEPANVLTTTEFANR		AVGSQSPAFYTETDRDFQEINYEAR
FLPNLNDVTLQSETLGR	FMEVLEEAGLPK		DLVTFTWNLK		AVGSVGGYVAASSR
FLQEGDAAATQAK	FMHCLPAFHNSETK		DLVVDMGQFYAQYEK		AVGVVLPELNGK
FLSAPEAVEYGLVDSILTHRN	FNAEEEKGGDDFAEQLSK		DLVYTAWSSASTFR		AVHEHADLLR
FLSELTAAEGLER	FNAFLADKNVTR		DLYGVLEER		AVIAESFER
FLSQPFDVAK	FNAVMAGLAASVGGSDSAPK		DMDKLAEALSR		AVIDVVNANIVK
FLSQPFFVAEVFTGSPGK	FNDFLTGR		DMLYGPTNEELITDIFR		AVIEAGNNFGR
FLSQPFHVAEVFTGSPGK	FNDTLVTR		DMPIAPIYQYVR		AVIEGHADEQGTR
FLSTDKGGAADIK	FNESEGHGPK		DMPQYVEVSLEPLEVGK		AVIESENSAERDQLLENLQEGMEVK
FLVDETAPIR	FNFETAFGLR		DMQNEATAVATK		AVIGTYGDTIHTLVER
FMEVLEEAGLPK	FNFETALGLR		DMVNLCLSLDHR		AVIGTYGDTIHTLVERK
FMHCLPAFHNSETK	FNHALSNLDNLNENVNASNSR		DNAETAETIQR		AVIHEDVYDHVLNR
FNAEEEKGGDDFAEQLSK	FNLLDTPGHVDFTLEVER		DNKDLAASSGFLAPNSDAVR		AVIHQDVYDEVVEK
FNAFIADKNVTR	FNQETPVGDMVPYADQR		DNLGAGSEFANEQDALK		AVILAAQSIR
FNAVMAGLAASVGGSDSAPK	FNQLGSLTETLAALK		DNLGAQAGLPNLGASSVSPSVADFR		AVILATGANPK
FNDFITGR	FNQLLDDLVKR		DNTLTSATAVDASVFAGAK		AVIPGGMYAGNPDDVETFGVK
FNDTLVTR	FNSALTNLGNTVNNLSEAR		DNTPGGATFNGAR		AVIPVAGLGTR
FNESEGHGPK	FNSLTAEQQADVLAR		DPAASVGDGLTINK		AVITVPAYFNDAER
FNFETAFGLR	FNSSLSEDGQR		DPSGTGPYQIVSNDSTGITLK		AVITVPAYFNDAQR
FNFETALGLR	FNVELLAPLAMEEGLR		DQAITVAIAAADAVISK		AVIVADSLR
FNHAISNLDNINENVNASNSR	FNWHLNDTWNLFAK		DQAQQTAQDVK		AVLAAAEEFEK
FNIIDTPGHVDFTIEVER	FNYGVFR		DQFEIHTHQR		AVLAAAEEFEKAK
FNQETPVGDMVPYADQR	FQALPVPEGQTFAVEAADAR		DQGYSVSLMADSTSR		AVLAELAELGGQISPSPK
FNQIGSLTETLAAIK	FQDGTPFNADAVLFNVNR		DQQDEFAVASQNK		AVLAGLESSVLASVDKK
FNQLIDDLVKR	FQDVGSFDYGR		DQSGTDVLFFVDNIFR		AVLDGDEYVISGEK
FNSAITNLGNTVNNLSEAR	FQGQNTSGANALAQR		DQYSVASGEAVMK		AVLDGPIGQEILAK
FNSLTAEQQADVIAR	FQNTGDDDATNYTLR		DRFTALSSGEIDVLSR		AVLDNAIVPMVCGSSFK
FNSSLSEDGQR	FQNYLFNNSNASGNR		DRGEDALIIYDDLSK		AVLDSHASEHGAR
FNVELIAPIAMEEGLR	FQNYYDTLVAAVDAK		DRGEDALIVYDDLSK		AVLDVILGIAQK
FNWHLNDTWNLFAK	FQQATGQFENTAR		DRGEFVQSVEPGGPAAQAGIR		AVLELAGVADILSK
FNYGVFR	FQQATGQLENNAR		DRPATLGTQNSATDIYANLLGGADFK		AVLELAGVQDILSK
FQALPVPEGQTFAVEAADAR	FQQATGQLESTAGLK		DRQYAEAIASYLNAVGIQTDFK		AVLELLQTTK
FQDGTPFNADAVIFNVNR	FQSPDELTDGDFR		DRTEDQITIDAANK		AVLEQQFDNPAAGQNR
FQDVGSFDYGR	FQTANASLTASAER		DRVDDALHATR		AVLEVAGVHNVLAK
FQGQNTSGANAIAQR	FQTTDYPTYK		DRVDDALNATR		AVLEVAGVHNVLSK
FQNTGDDDATNYTIR	FRDSGGELGDAFGLADEDLQR		DRVEDASLILSAGDVVEAK		AVLEVAGVQNVLAK
FQNYLFNNSNASGNR	FRLNVVGTTETDGGVEFR		DRVNSFTTSASR		AVLFLGK
FQNYYDTLVAAVDAK	FRMNLDASAETDAGVK		DSAAEDAAQGEVLAR		AVLGPGVR
FQQATGQFENTAR	FRPNTDTHDYEVK		DSDGDGVADHLDK		AVLHDKGLNTAVGDEGGFAPNLGSNR
FQQATGQLENNAR	FSAFTPDLK		DSDGDGVADHLDKCPNTPAGAK		AVLHVALR
FQQATGQLESTAGIK	FSAQYETYNVSGGTPQK		DSDGDGVSDQFDKCPNTPSGTK		AVLLGFR
FQSPDEITDGDFR	FSDGEVSVQLNENVR		DSDKPFMMPVEDVFSITGR		AVLLLAEVTDGELALDATAK
FQTANASLTASAER	FSFTFSDLLPR		DSFVDNAHSNSR		AVLLSFR
FQTTDYPTYK	FSHVCLTDYPQELTTSLAER		DSGAEIVTGGHR		AVLNEDGTPK
FRDSGGEIGDAFGIADEDLQR	FSHVTNTDRHPK		DSGDYKDHVMHVANAPGEK		AVLPAPESLAADYTGK
FRLNVVGTTETDGGVEFR	FSLEGGDALLPMLK		DSGGVDRDDTFGSVAVK		AVLSNEEVVDGVSER
FRMNIDASAETDAGVK	FSPGLDGLVAAETK		DSGIFSIYVAIGQK		AVLVNIFGGIVR
FRPNTDTHDYEVK	FSPTEDKAFENGEK		DSGILNEGYAPNK		AVLVQTDAELQPLAVAK
FSAFTPDIK	FSSCGGGGGSFGAGGGFGSR		DSGLAIEPAATMAEGAQK		AVLVQTNEMGHK
FSAQYETYNVSGGTPQK	FSSSSGYGGGSSR		DSGNYDGVR		AVNGLFEVVKR
FSDGEVSVQINENVR	FSVEYGGLR		DSIITFAAYLK		AVNLNVPLVVR
FSFTFSDLLPR	FSVGALYLFTSLK		DSILEAIDAGIK		AVNPDATVISNMTGTTPAAWNDPVKGSELAK
FSHVCLTDYPQEITTSLAER	FSVGDKVDVR		DSNTGGAQDPILVGSYYGVR		AVNPNIEIVSEYAEAFDKPEK
FSHVTNTDRHPK	FSVGGSLSATYGR		DSSINHESFTER		AVNTTITK
FSLEGGDALIPMLK	FSVTFPR		DSTGAGMMDAKK		AVNVNTNVSAMTAQR
FSPGLDGIVAAETK	FTADYCMNPEGGCAQLAK		DSTVNHESFTER		AVPLQLPIGAEGNFK
FSPTEDKAFENGEK	FTAEGVQELDYKDLATLK		DSVGAVVLGDYTGVSEGDQVK		AVPNCVVR
FSSCGGGGGSFGAGGGFGSR	FTAEVYVLSKEEGGR		DSVGAVVMGPYADLAEGMK		AVQADKNLVAVK
FSSSSGYGGGSSR	FTALASGELDMLAR		DTAIFDLIR		AVQAGGNYGELFEK
FSVEYGGLR	FTALASGELDVLAR		DTALNGMVTYK		AVQCATSEEVVDLVEEYTK
FSVGALYLFTSLK	FTALASGEVDMLAR		DTDAGAGDGGFRPR		AVQEQVASEKAELAK
FSVGDKVDVR	FTALSSNELDVLAR		DTDKAFLMPVEDVFTITGR		AVQGLVEACK
FSVGGSISATYGR	FTANMAGHYSSK		DTDRDNFMTAEK		AVQIDVDPK
FSVTFPR	FTDAQGNQHEGLLTSGTFSPTLGYSLALAR		DTDYIVKDEK		AVQLGGVALGTTQVINSK
FTADYCMNPEGGCAQLAK	FTDSQDAAGDLR		DTEKPFLMPVEDVFSITGR		AVQLYLNAAASAVTEGR
FTAEGVQEIDYKDIATLK	FTDVAGHEEAKR		DTFSLLGFTAAVEDAEKR		AVQTGQAPIGER
FTAEVYVLSKEEGGR	FTEEVEVVDGGFR		DTGRPALIIYDDLSK		AVQTGQVPIGER
FTALASGEIDMLAR	FTEPKPYPYSAFVSSESPLLQR		DTGRPALIVFDDLSK		AVQVTVGER
FTALASGEIDVLAR	FTFVGVNYYDGQGFMVPK		DTISGGHYVDITSGQHK		AVRAPNVQDLFAPVR
FTALASGEVDMLAR	FTGANTLEVEGENGK		DTNPGATPSVDR		AVSDLPVEEISFNFAR
FTALSSNEIDVLAR	FTGEVSLTGQPFVMEPSK		DTPLIVLGNR		AVSEEAYSEADKYQK
FTANMAGHYSSK	FTGVEGSTVPLKETLEGFSK		DTSTTTCTGVEMFR		AVSFSEDSPYPK
FTDAQGNQHEGIITSGTFSPTLGYSIALAR	FTGWYDVDLSEK		DTTGAGMMDAKK		AVSLLLR
FTDSQDAAGDIR	FTLAASFGNVHGVYKPGNVVLTPTLLR		DTTTGDTLCDEK		AVSLVLPELK
FTDVAGHEEAKR	FTPSGAAVANFTVASTPR		DTTTIIDGVGEEAAIQGR		AVSPGFENTGADNK
FTEEVEVVDGGFR	FTQAGSEMSALLGR		DTTTTTCTGVEMFR		AVSQAQSVVER
FTEPKPYPYSAFVSSESPILQR	FTQAGSEVSALLGR		DTTTTTCTGVEMFRK		AVTAAIEELK
FTFVGVNYYDGQGFMVPK	FTSVQQEYAQAPDVTR		DTTTVRPIVSETGLLPR		AVTAAIEELKTISKPIEGK
FTGANTLEVEGENGK	FTVEGHTDSVGSATLNQK		DVAEILLEGLR		AVTAAVEELKALSVPCSDSK
FTGEVSLTGQPFVMEPSK	FTVVGSLTPNYGR		DVAESDRGFSLAQK		AVTDSDEPPVVR
FTGVEGSTVPLKETIEGFSK	FTYEYCTHPEGGCAQLTK		DVAGTDYQVMGAAVR		AVTETQTVTETVGR
FTGWYDVDLSEK	FVAADLDDLSAVSEPLMGR		DVAILTVIKK		AVTFHGVGR
FTIAASFGNVHGVYKPGNVVLTPTILR	FVAGDDVDAATAAVR		DVCQAEYDQVAADFYANDPR		AVTNVAELNALVER
FTPSGAAVANFTVASTPR	FVALEDTVK		DVDAGATDADDISQEK		AVTQTAQACDLVIFGAK
FTQAGSEMSALLGR	FVDSLELFSHVANLGDTR		DVDKDFLMPVEDVFTITGR		AVTYAGLPSSPYAER
FTQAGSEVSALLGR	FVEFYGDGLDSLPLADR		DVDTLGMADIEKK		AVVAGEYDHLPEAAFYMVGGIDDVK
FTSVQQEYAQAPDVTR	FVEFYGEGLDHLPLADR		DVDVDLWAK		AVVDGVNIAIR
FTVEGHTDSVGSATLNQK	FVESYDLAVNLGVDPR		DVEASSMIIEPLAR		AVVDKEQPQLVILGK
FTVVGSITPNYGR	FVFLTNEGAQLER		DVEGDTEVIATSLPVLVTAQQGLNEPR		AVVEEEQPGLVLCGK
FTYEYCTHPEGGCAQLTK	FVGEHELTQQQELVK		DVESASLVIEPLAR		AVVIEEVSAQVAK
FVAADLDDISAVSEPLMGR	FVGELSGGDLTLDLK		DVEYIEDNKQGILR		AVVSEVDIDKER
FVAGDDVDAATAAVR	FVLCGAPSGSYFSGEVK		DVFASITDIVGGR		AVVTPLPR
FVAIEDTVK	FVLGGPQGDAGLTGR		DVFIDLVCYR		AVVVQEAQR
FVALEDTVK	FVLLDMVVDAPNVR		DVFVHFSAIQGNGFK		AVVVTGLDDKDAQAVVLAINEK
FVDSLEIFSHVANLGDTR	FVLDADQLGVLHR		DVGINGSSLR		AVVVTSGTTSEILLHK
FVDSLELFSHVANLGDTR	FVLFVVGEGLEKK		DVLDFITNEDPK		AVYELEHYGVPFSR
FVEFYGDGLDSLPLADR	FVQAYQSDEVYEAANK		DVLEAMQADSGIR		AVYTNNSPDQLSK
FVEFYGEGLDHLPLADR	FVSDNTTLDQEQCLLDQNFLKDEK		DVLLFVDNIYR		AVYVASMPDAFSGAR
FVESYDIAVNLGVDPR	FVVSDNGLDSDDSFAATK		DVLLSGGDPLTLAPK		AWVLDVLADEGYIR
FVFLTNEGAQLER	FVVSDNGLDSDDSFAATKGDDTAYAVGFR		DVNGDAIGTSGSYATAK		AYADEERVEGAIFGR
FVGEHELTQQQEIVK	FYDEAEAALR		DVPEYIAQDGGAK		AYADELRVDGAIFGR
FVGELSGGDLTIDLK	FYSPLVR		DVQGILQR		AYAHALTEAAEKETAK
FVICGAPSGSYFSGEVK	FYSSPFSGGGDPYSGDNLGTANGK		DVSDSDEVAQVGTISANGEK		AYALLEQLR
FVIGGPQGDAGLTGR	GAAAGHDDFGTSELEENPAYQYAVVR		DVSDSDEVAQVGTISANGEKEIGR		AYASEERVEGAIFGR
FVIIDMVVDAPNVR	GAALTCLLSDTLEFR		DVSEATGVSEMTVSR		AYDDLLK
FVLDADQLGVLHR	GAAQNLLPSSTGAAK		DVSIMPFK		AYDKFIELTLAK
FVLFVVGEGIEKK	GAATGSAAATPAAPR		DVTGTVGHDTTTGGAGHDTSGPNTDNAMTR		AYDMIHSIVAEPEEGAVYTGK
FVQAYQSDEVYEAANK	GACDAEYCDYSLQLGQTGK		DVTTGDTLCDPDAPIILER		AYDQIDGAPEEK
FVSDNTTLDQEQCLLDQNFIKDEK	GADKQVLGQVAADLR		DVTTGDTLCNADKPIILER		AYDQIDGAPEEKAR
FVVSDNGLDSDDSFAATK	GAEAANTGKGSLDDVAVK		DVTVEAINDAFK		AYDVEHPEAGVAFR
FVVSDNGLDSDDSFAATKGDDTAYAVGFR	GAELAFGSFGLK		DVTVEEVNDVFRK		AYDVESEGGVAFR
FYDEAEAALR	GAELQAGLTDLTSHPLVGEAR		DVTVQDVFEAVGR		AYEDAETVTGVINGK
FYSPLVR	GAELVAELQAAEAEAVAK		DVVAGLDIMIVR		AYFSATSAHTCTGDGGGMVAR
FYSSPFSGGGDPYSGDNLGTANGK	GAENPKPLGYYQAFYNTNNPSSYFVYDGSFLK		DVVILLDSITR		AYFYTNDLGTDIREEDVPAEYADK
GAAAGHDDFGTSELEENPAYQYAVVR	GAEQLLFPALLER		DVVIVDFGR		AYGAELVLTPGPEGMGGAIR
GAALTCILSDTLEFR	GAEVNATGSALQMPVGDDVYGR		DYALAGGKPMKVEAVDDTTVR		AYGAEVVLTPGSEAMK
GAAQNIIPSSTGAAK	GAGAHGVFEATGQVGDEPVSK		DYFGAHTYER		AYGGAYDVMASK
GAATGSAAATPAAPR	GAGEGASLADGDYEAAGAK		DYFGAHTYQR		AYGIEHPDEGVALR
GACDAEYCDYSLQIGQTGK	GAGGLFTVALK		DYGGLLDNR		AYGSTNPINVVR
GADKQVIGQVAADLR	GAGLGSGFTDEEYVQAGAK		DYGVGSDVYSVTSFTELAR		AYHAISQGVVSSIQK
GAEAANTGKGSLDDVAVK	GALQKAEELVASDPQK		EAAAKEEAEEIK		AYNDYEEYSLGPEGLKDAMER
GAELAFGSFGIK	GALQKAEELVASNPEK		EAAAWGINQVCGSGLR		AYNTVAPASGK
GAELQAGLTDLTSHPLVGEAR	GALVTLADDLEATLK		EAADEIAR		AYNTVVPSSGK
GAELVAELQAAEAEAVAK	GALAEGTESEAELYR		EAADKVADETSK		AYPQEAAEFTR
GAENPKPIGYYQAFYNTNNPSSYFVYDGSFLK	GALASLLSVAK		EAAEGKPVEIGR		AYSAVEAYSR
GAEQILFPALIER	GALSAVVADSR		EAAENLVNELGK		AYSGEGAIADDAGNVSR
GAEVNATGSAIQMPVGDDVYGR	GALSDFTQASELETDPYK		EAAETVEDNAK		AYSGVLEAGSYVLNTR
GAGAHGVFEATGQVGDEPVSK	GANADGSDFKYNHSR		EAAIASNQYYVNNR		AYSLLEQLR
GAGEGASIADGDYEAAGAK	GANFDKYAGQDLVSNASCTTNCLAPLAK		EAALACGDGAIHS		AYSMASFPAEGR
GAGGLFTVALK	GANFDTYAGQDLVSNASCTTNCLAPLAK		EAALVHEALVAR		AYTDEKYDFTAK
GAGLGSGFTDEEYVQAGAK	GANGAVEHLGDNR		EAATLVNLYDSGQVDFALLNGEFVDKYR		AYVEPYLEMHPDVSVSWDESSAEAVAK
GAIQKAEEIVASDPQK	GAPALLEPLMR		EAAVPQEIIEHFK		AYVIAQFFPR
GAIQKAEEIVASNPEK	GAPLMFPEHTVQSNVAAAR		EAEAAEKGFSK		AYVSAENLPR
GAIVTLADDIEATLK	GAPNKDAAMQFLAFSTSTQALADQAK		EAEAAFGNGEGYLEK		CAAENIIPSTVELGGK
GALAEGTESEAELYR	GAQSDQTVALLDGLK		EAEAAGADFVGDTDYIGK		CAAENLIPSTVELGGK
GALASLLSVAK	GASQNLLPSSTGAAK		EAEAAGIPVITWDADLLEDDKGLR		CAANLAGTGLAVVSCK
GALSAVVADSR	GATDDKGQAYAHVR		EAEEALDEVGITCNK		CAFEVAAYDQGANVTYIDPNSSQIGHK
GALSDFTQASELETDPYK	GATGLLFYDESNYPR		EAEVTYTHKK		CALVEAPFGGSK
GANADGSDFKYNHSR	GATVELADGVEGYLR		EAFADATPQDQMAAIK		CAQYYMNHR
GANFDKYAGQDIVSNASCTTNCLAPLAK	GATVYVSNNPAEEGR		EAFAGKENLSVSDAVK		CCSGEHIDTAELHVLK
GANFDTYAGQDIVSNASCTTNCLAPLAK	GATYVSADAQSSSAK		EAFENAAR		CDAFTTDKSQLASTR
GANGAVEHLGDNR	GAVALAPPQELTDEDGTLKK		EAFPGDVFYLHSR		CDIALPNATQNELGGEDAEK
GAPAILEPIMR	GAVATLLVGR		EAFSTAAATR		CDLSSLR
GAPALLEPIMR	GAVFLDCSTVDVASAR		EAFTGSASVIGSSDLAK		CDMVDDEELLELVEMEVR
GAPLMFPEHTVQSNVAAAR	GAVLLDCSTVDVDSAR		EAGEALATSKR		CDVIAEGVIEATK
GAPNKDAAMQFIAFSTSTQALADQAK	GAVPGATGGDVVVRPAVK		EAGEAMVDDPR		CDVLVVRGDEEQGEL
GAQSDQTVALIDGIK	GAVPGATGSDLLVKPAVKA		EAGEIAGLNVLR		CDVTSESHPFYTGAQTR
GASQNIIPSSTGAAK	GAVTFLVR		EAGELGLLGADVPEEYGGIGLDKVSSALIAEK		CEYCVTGR
GATDDKGQAYAHVR	GAVVDNTALLTCLNEGQK		EAGLTLIAWTLER		CGPTTTAEDLK
GATGIIFYDESNYPR	GAVVTDTGGPLSVPVGAATLGR		EAGSYGAHVR		CGVEVTEKK
GATVELADGVEGYLR	GAYQNLLPSSTGAAK		EAGVQLGALAAEAVLEKR		CGVEVTLQK
GATVYVSNNPAEEGR	GAYVLADAEGKR		EAGVTAFEGQLSGPSAIAFITGDPVEAAK		CIATPDMMPIVGR
GATYVSADAQSSSAK	GCPEHGAEFADDLLR		EAIADTVELTMR		CIYVAIGQK
GAVAIAPPQELTDEDGTLKK	GCTGALVGYQPFGGFNMSGTDSK		EAIAYADSVHDYVSR		CKIDNAPGVHGAR
GAVATILVGR	GCTGAVVGYQPFGGFK		EAIEALFGVK		CKIEQAPGQHGAR
GAVFLDCSTVDVASAR	GDDATQLVADDDAAFGEVMKK		EAIEDTLNALDSGR		CPFHQGGHDQSAGAGTTTR
GAVLLDCSTVDVDSAR	GDDTAYAVGFR		EAIEETLNALDSGK		CPLASTEEMAR
GAVPGATGGDVVVRPAVK	GDLVADDYEDAVANDPR		EAIEVNNFVPEYLTFDADKLEATYTR		CPMELSTYFR
GAVPGATGSDLIVKPAVKA	GDKASEAEAAGADYVGESEYATK		EAIHNQIFNVGDSEQVYR		CPPGDLPVTGLSGGEK
GAVTFLVR	GDSFTDVTANGTPVAER		EAIKATVTGK		CQAHLSTGAKR
GAVVDNTALLTCLNEGQK	GDTGCLDAGLAVASAER		EAIKETVIGK		CQLVGDDLFVTNPK
GAVVTDTGGPISVPVGAATLGR	GEAGTGTNATALVVAR		EAILLKK		CSEFANELIK
GAYQNIIPSSTGAAK	GEATFGTLTGGLSYVVTDAGGDNVEPDEVDQLSLGAR		EAISSLKEGDVVEGTVQR		CSEFGDAIIK
GAYVLADAEGKR	GEFGGLGLEVTQEEGFVK		EAIVLAFAEK		CSVESTGGSVYNAR
GCPEHGAEFADDLIR	GEFTDSAGPGLDMYSMR		EALDEIAYAR		CSVESTGGSVYNARTIR
GCTGAIVGYQPFGGFNMSGTDSK	GEGDYEGVAR		EALDFFAR		CSVESTGGSVYNTR
GCTGAVVGYQPFGGFK	GEGENNPLASNDTR		EALDFVLK		CTAPSTGGSIANINAIK
GDDATQIVADDDAAFGEVMKK	GEGGYLTNSEGER		EALEAAVHR		CTTGFTAAAGDTPASAECR
GDDTAYAVGFR	GEGGYLTNSQGER		EALEVIIEAIEK		CVDTSMGLTPLEGLVMGTR
GDIVADDYEDAVANDPR	GEGMYLSGPAEAEK		EALEVQR		CVNLSHEKEPQIFDAIK
GDKASEAEAAGADYVGESEYATK	GELAYGASFFEFFGEEAKR		EALGGLDILALVAGK		CYIKDVR
GDSFTDVTANGTPVAER	GELDTYVSTVEGK		EALGLPHSDVFR		DAAATSQTETATTDTK
GDTGCIDAGLAVASAER	GELQCLGATTLDEYR		EALIYHAKPQPGK		DAADAASEGGFEIDRK
GEAGTGTNATALVVAR	GELGGVCLNVGCLPSK		EALNSLQADHGFLTK		DAADAATEEGFSVDKK
GEATFGTITGGLSYVVTDAGGDNVEPDEVDQLSLGAR	GELHCVGATTLDEYR		EALQAEGIGTR		DAADAATENGFSVDRK
GEFGGLGIEVTQEEGFVK	GESQPVASNLTAEGK		EALRQNGDGVGGSITYDYEGFGIGAAVSSSK		DAADVALDKVVFR
GEFTDSAGPGIDMYSMR	GETLNAGQLNQAYQR		EALSPEFQDYAQQVVK		DAAEAATAEGFSVDRK
GEGDYEGVAR	GETQGLVVTTLGTGDDEQFLDALHGNFK		EALTFDDVLLVPAHSTVLPNTADLR		DAAEAATEAGFSVDKK
GEGENNPIASNDTR	GETQGLVVTTLGTGDDEQFLDALHGTFK		EANDYDVTQDDVK		DAAGVILYTAER
GEGGYLTNSEGER	GETQSLSTCTLGTK		EANPDAQAATPPAAVVDR		DAALIAAAQK
GEGGYLTNSQGER	GEVPTDLEEEAFNK		EANVSMATVSR		DAALSCDQFFVNHR
GEGMYLSGPAEAEK	GEVVASTFDEPASR		EAPSYEEQSNETALLETGVK		DAALSMAQVANPDCK
GEIAYGASFFEFFGEEAKR	GFAQLEKELAELGAK		EAQANLLIHPVVGMTKPGDVDHFTR		DAASTSLYGSR
GEIDTYVSTVEGK	GFATAAGQQSPAGYVGHDDKLVPR		EAQDAFAVASQNK		DAAVQSQEFEK
GEIQCIGATTLDEYR	GFAVDTPEQAAEACDK		EARPTEKETLTAR		DAAVVALKDPK
GELGGVCLNVGCIPSK	GFAVVADEVR		EASFAEILDPVSGR		DAAYDIIQAK
GELHCVGATTLDEYR	GFDECSPYVNVK		EASGDFIAR		DAAYQSIVKGEEVSGSTIPESFK
GELQCIGATTLDEYR	GFDPLANNQLTQDELDTAQNNPLHK		EASLGPNFGMK		DADMVIGAVLIPGAAAPK
GESQPVASNLTAEGK	GFDTGGADGVLGPNSETALR		EASSGALAINTGEFTGR		DAEFSLR
GETINAGQLNQAYQR	GFEEADFEEVAK		EASVYTGITLAEYFR		DAGDLNLGGLAR
GETQGLVVTTLGTGDDEQFIDALHGNFK	GFEEQVAVQNSTVDQLK		EATDVAYLACAR		DAGFAPSELDKVILVGGSTR
GETQGLVVTTLGTGDDEQFIDALHGTFK	GFELVPLPVGLK		EATEYLGAQR		DAGFQAFADKVLDAAVAGK
GETQSISTCTLGTK	GFGTAAAQQSPEGYVGYNPDLTPR		EATKEEVNAAMK		DAGINTLEDMQGK
GEVPTDIEEEAFNK	GFGTVGAQASPAGYLGYDAGLTPR		EAVAAAIDAAAHVVQCK		DAGITSPEDFPGK
GEVVASTFDEPASR	GFGTVGAQASPAGYLGYDESLTPR		EAVDFLR		DAGKIAGLEVLR
GFAQIEKEIAELGAK	GFLAALDQSGGSTPK		EAVDYDRNTPEGK		DAGKPAFATLTFK
GFATAAGQQSPAGYVGHDDKLVPR	GFLDEVLQPR		EAVEALFGVK		DAGLSEDQISNPR
GFAVDTPEQAAEACDK	GFKQELVEELAK		EAVEALFNVK		DAGLTTSDIDEVVLVGGQTR
GFAVVADEVR	GFLNEADYNGVVENMR		EAVEGQDFFPLTVNYQER		DAGPLMGLK
GFDECSPYVNVK	GFMPLTHDAYEVLLEAR		EAVEKPAEEASDASEAKGE		DAGPLMGLKQPFQILK
GFDPIANNQLTQDEIDTAQNNPLHK	GFMPLTHDAYNVLLEAR		EAVESLFGVK		DAGTGNTLIGDGDTR
GFDTGGADGVIGPNSETAIR	GFNAATDVYENLVAAGVLDPTK		EAVNQVIALLDSGALR		DAGVQAEVVDQIKGEK
GFEEADFEEVAK	GFNLPDYADEPATAEEKESR		EAVTTCATEAEER		DAGYTAVISHR
GFEEQVAVQNSTVDQLK	GFPLAYVGDVVGTGSSR		EAYPGDVFYLHSR		DAGYVALSQSHLPWIFTENFHSR
GFELVPIPVGLK	GFPLAYVGDVVGTGSSRK		EAYSAVSQVAK		DAKGDNAGEDFGK
GFGTAAAQQSPEGYVGYNPDLTPR	GFPVAYVGDVVGTGSSR		ECLTAIQTGEYAK		DALAFSPGVYTQPR
GFGTVGAQASPAGYLGYDAGLTPR	GFQLFLTR		ECQELVEK		DALAPHISAETIEYHYGK
GFGTVGAQASPAGYLGYDESLTPR	GFSATLDGYDLK		ECQELVER		DALAPHISAETLEYHYGK
GFIAALDQSGGSTPK	GFSGEDATPALEGADVVLLSAGVAR		ECSAYPACAPEVR		DALDFILK
GFIDEVIQPR	GFSSGSAVVSGGSR		EDGGYVTPVECVGDFATFISR		DALEACNVGADAIVVSNHGGR
GFKQEIVEELAK	GFTLPTYVGEER		EDVEKAVEAAK		DALLENVTVR
GFLNEADYNGVVENMR	GGAAVNDANAEESR		EDVTDIILNLK		DALLKPLSTVAGIVER
GFMPITHDAYEVIIEAR	GGADDKLEAMK		EEFDAATGLTAPDR		DANAAAQATQALADQSGIGK
GFMPITHDAYNVIIEAR	GGAEDKLEAMK		EEFGGELIDGGPWLK		DANITGTQVGYVNAHGTSTPAGDVAEIK
GFNAATDVYENLVAAGVIDPTK	GGAGGALGASEAAR		EFAALADVYVNDAFGAAHR		DAPSALIFSR
GFNIPDYADEPATAEEKESR	GGAGGGGGPQLTK		EFAEVSGEEITEQPTNFKER		DAQGGEVTVVTVGGEDSEKELR
GFPIAYVGDVVGTGSSR	GGAGGTLGTTQVAR		EFDAVVIGAGGAGMR		DAQGLLPTETSCLALMGK
GFPIAYVGDVVGTGSSRK	GGALTLAAAEVGK		EFFDSQR		DAQVQLAALSEAAGLADAR
GFPLAYVGDVVGTGSSR	GGAQGTYGYAYDTK		EFFGSSQLSQFMDQTNPLSEVTHK		DASAAPACGYASK
GFPLAYVGDVVGTGSSRK	GGASTCGTEVVYR		EFGDLSLNGR		DASAPFNLGR
GFPVAYVGDVVGTGSSR	GGATNDAAAVYALTK		EFGVEANVGKPQVAYR		DASDLLR
GFQLFITR	GGATNGPAAVYAVTK		EFGVELGAVAATGPHGR		DASESDVEASLDR
GFSATIDGYDIK	GGCDSNAPELACK		EFIKEECK		DASILVNK
GFSGEDATPALEGADVVLISAGVAR	GGDNAGEGAAVDPNAGYGANTGAVDGSLSEEAALR		EFKVEANIGAPQVAYR		DASTLVHK
GFSSGSAVVSGGSR	GGDTFTELGGETQQVK		EFKVEANVGAPQVAYR		DATGIDPVSLIAFDK
GFTIPTYVGEER	GGELGHALTSHDALAGVAFTGSTATAQR		EFNEALVHQVVVAFAAGAR		DATGIDPVSLIAFDKVVMTADAVK
GGAAVNDANAEESR	GGEKQVETLSK		EFNHSVEVLKDITK		DATIFDVVR
GGADDKIEAMK	GGESVNDQGAEDQR		EFNVEANVGAPMVSYR		DATIVVDGAGEKAEIEAR
GGAEDKIEAMK	GGEYFDNTSPLNGQAYCK		EFNVEANVGKPQVAYR		DATLTPATAVNAATFVGAK
GGAGGAIGASEAAR	GGFTVELNGLR		EFSPLHERE		DATPEELEHGHAHAGGVHEHE
GGAGGGGGPQLTK	GGGFGGGSSFGGGSGFSGGGFGGGGFGGGR		EFTTITVTDGIAMGHEGMR		DATPLEADLPR
GGAGGTIGTTQVAR	GGGGGGYGSGGSSYGSGGGSYGSGGGGGGGR		EGAAAGAPDMGGMGGMGGMM		DAVAAAATPGGTGAVR
GGAITLAAAEVGK	GGGGGTAGNTDLFNTR		EGADVAINYLPAEEEDAQQVK		DAVDVITQR
GGAQGTYGYAYDTK	GGGGSFGYSYGGGSGGGFSASSLGGGFGGGSR		EGAPVHATPTPAPAPQPEPER		DAVEAIVK
GGASTCGTEVVYR	GGLAGTNLLQLLEAR		EGAVLSR		DAVKKPFPENAILPAALK
GGATNDAAAVYAITK	GGLQLDPSKYSQAELER		EGAVTKVDDMTVK		DAVNGTISYTNEAGK
GGATNGPAAVYAVTK	GGLVDEAALAELLK		EGDTGSPEVQVAILSSR		DAVTADNVALDMR
GGCDSNAPEIACK	GGMLLTNDEDLAK		EGEALAALNPK		DAYACADKDYK
GGDNAGEGAAVDPNAGYGANTGAVDGSLSEEAALR	GGPGGGNDPYELFR		EGEATLAPSLDLVGKI		DAYVYLFNVDAAGK
GGDTFTELGGETQQVK	GGPGMQEMLYPTSYLK		EGEDTAAIER		DCSIAEINPLVTTGEGK
GGEIGHALTSHDAIAGVAFTGSTATAQR	GGQVLSVSDENAVLQVFEETR		EGEEKDVNVSFPEEYQAAHLAGK		DDAAAGTFDK
GGEKQVETISK	GGRDHSTFANVGAGAK		EGEPVGAIYATK		DDAQGPAGANFIANNLK
GGESVNDQGAEDQR	GGRGASQNLLPSSTGAAK		EGFAGFPEVR		DDLLGINLK
GGEYFDNTSPINGQAYCK	GGSGGGGSLSGGGYGSGGGSGGR		EGFNEGYIAADNEHIKFPK		DEAIGENKIR
GGFTVELNGIR	GGSGGSHGGGSGFGGESGGSYGGGEEASGSGGGYGGGSGK		EGGLDAADAETFVQEALHTFR		DEEIGENKIR
GGGFGGGSSFGGGSGFSGGGFGGGGFGGGR	GGSGGSYGGGGSGGGYGGGSGSR		EGGLNVGAR		DEGGQVFGGER
GGGGGGYGSGGSSYGSGGGSYGSGGGGGGGR	GGSLSGGGYGSGGGK		EGGMNVEPASEELMSGLR		DETTIIDGMGNQAEIDAR
GGGGGTAGNTDLFNTR	GGTPYGATTLAGGDGSR		EGGVGYAVDQYNK		DETTIVDGAGEKAEIEAR
GGGGSFGYSYGGGSGGGFSASSLGGGFGGGSR	GGVGAATADGSKLNK		EGIAHNVLNAR		DFASIDNAPEER
GGIAGTNLLQLLEAR	GGVLMDVVNAEQAK		EGIEPDQPGVVGPIK		DFASIDNAPEERER
GGIQLDPSKYSQAELER	GGVNLSTQPLDLAFQPQFR		EGISCEIIDLR		DFGGAGNDFDVNTFNLR
GGLVDEAALAELLK	GGYFPVNPLDDAQDLR		EGKAEATVESR		DFGQETEVAEVGR
GGMILTNDEDIAK	GGYFPVNPSDDGQDLR		EGKPSEKETLTSR		DFGSVDNFKAEFEK
GGPGGGNDPYELFR	GGYSFDTGTLLYGTGGLAYGK		EGLAMSLR		DFKNDGNLFGGSIGYFLTDDVELR
GGPGMQEMLYPTSYLK	GHATELYAAFDACSEK		EGLDNLIFVVNCNLQR		DFKNQYSTAGATAELVR
GGQVISVSDENAVIQVFEETR	GHCYDALVGLAGCDK		EGLKNVTAGANPVGVR		DFMLENAVGQPTIK
GGRDHSTFANVGAGAK	GHFLQNLSSPLLGDVELR		EGLLFQR		DFMQENAVGQPFFK
GGRGASQNIIPSSTGAAK	GLAANLLMER		EGLTFDDVLLIPGR		DFNADDVIFSFDR
GGSGGGGSISGGGYGSGGGSGGR	GLAASLLAER		EGLTFDDVLLVPAR		DFNEALVHQVVVAYAAGAR
GGSGGSHGGGSGFGGESGGSYGGGEEASGSGGGYGGGSGK	GLAATLLAER		EGLYYGQCSELCGAR		DFPVFADIQTHVVDK
GGSGGSYGGGGSGGGYGGGSGSR	GLAELVAQQFK		EGNATATNVEGVFAAGDVADHVYR		DFRNEIVNFVLR
GGSISGGGYGSGGGK	GLANLVAEVLVEQGAQVK		EGNDIITGNEPGVVR		DFSSIDNAPEEKER
GGTPYGATTIAGGDGSR	GLAPTVDAMESTR		EGNQGVLSVTVPAK		DFSTQLALQK
GGVGAATADGSKLNK	GLASTYVESYNHSK		EGPAEDFANQEAIAK		DFVAAVLPK
GGVIMDVVNAEQAK	GLATGLVEAQAEER		EGPAEDGDQVVFDFLGK		DFVFPMFR
GGVNLSTQPLDLAFQPQFR	GLDKAVAAAVEELK		EGQDGESEEAFASR		DGADFLNVCR
GGYFPVNPIDDAQDIR	GLDKAVEALVEDLAK		EGQVLDYDKLTMK		DGAFDDLR
GGYFPVNPSDDGQDIR	GLDKAVTAAVEELK		EGRAVSVK		DGAIAGSDYAMAAK
GGYSFDTGTLIYGTGGLAYGK	GLDLAVTKVVENLK		EGRNPATGATLTIAASK		DGDVFKGEESVGAIFK
GHATEIYAAFDACSEK	GLDLAVTTVVEDLKAHAK		EGRPSEGETLTAR		DGEVVLIDEFTGR
GHCYDALVGLAGCDK	GLDLVTLPGTR		EGRVPLHTLR		DGFATHDVDHVAGR
GHFIQNLSSPILGDVEIR	GLDRDGVER		EGTDLFLK		DGFVIAGGGGMVVVEELEHALAR
GIAANLLMER	GLELVTEAMAK		EGTDVTIVSFGK		DGGAEIVGLLK
GIAASLLAER	GLETGVGNALLVK		EGTRPAVVIPTNEELVIAQDASR		DGGIGGETIRVPECETAYNTEK
GIAATLLAER	GLFANKVPR		EGTYPTHDEQGPVITGR		DGHLIVNGK
GIAEIVAQQFK	GLFEEGNER		EGVAAFLEK		DGHLIVNGKK
GIANIVAEVIVEQGAQVK	GLFTFDPGFTSTASCESK		EGVCGSDGLNMNGK		DGIAAFR
GIAPTVDAMESTR	GLFTSLAYTR		EGVITIEESK		DGIATYVAADR
GIASTYVESYNHSK	GLFVNLFGGLMK		EGVITVEDGK		DGLEKVEEFAGEYR
GIATGLVEAQAEER	GLGDSLLYLVDR		EGVITVEDGKSLENELDVVEGMQFDR		DGLFCAR
GIDKAVAAAVEELK	GLGLATYLDQSVTK		EGVITVEDGTGLQDELDVVEGMQFDR		DGLLDPVIGR
GIDKAVEAIVEDLAK	GLGLGVYDLHSPR		EGVITVEEAK		DGLVHISELALER
GIDKAVTAAVEELK	GLGPAYEDKVAR		EGVKDVETLLEFGSPK		DGLVHVSQIENR
GIDLAVTKVVENLK	GLHQPAPSFADQAGGNDLLETGLK		EGVPGGAYAAPALVEMPGQTETVKR		DGMEALEMPEAR
GIDLAVTTVVEDLKAHAK	GLLDALLDGSLEDAK		EGVTFHNGEAFNADDVVFTVNYVAK		DGNFTAFADKVALDALATK
GIDLVTLPGTR	GLLLSALLAEGLR		EGVVLQR		DGPTVLALSR
GIDRDGVER	GLLLSALLAEGLRK		EGYVAGVER		DGQYHLESEGR
GIEIVTEAMAK	GLLKVGEEVELVGLK		EHANIGTIGHVDHGK		DGSVDIDTLFR
GIETGVGNAILVK	GLLQALNEGLLTKPVR		EHDYFAQTLR		DGSVVVLGFTDR
GIFANKVPR	GLKEVAVTYTNNDYGK		EHGIEVIEVLSSELSR		DGSVVVLGYTDR
GIFEEGNER	GLKPGSELTEELLETLTR		EHGVDLTKDK		DGSVVVLGYTDRIGSDAYNQGLSER
GIFTFDPGFTSTASCESK	GLLDDGKDTPAER		EHILLGR		DGTLTFNVR
GIFTSLAYTR	GLLEDTHPLSAAAAR		EHILLSK		DGTVTENVECEYPLGHR
GIFVNIFGGIMK	GLLFSAVGTAGQR		EHPESVSVEGSLCTYYYSFNTK		DGVEEVLSYGALSDYEK
GIGDSLIYLVDR	GLLGYTEDEVVSTDFLGDAR		EHSDKPLHDISYAYLGDAR		DGVLFTPPFTSSALPGITR
GIGLATYLDQSVTK	GLLLAGVPGVK		EHSVDLTQDK		DGVPLSILYQTSTNAVR
GIGLGVYDIHSPR	GLLLDGASQPGDKR		EHVTKPVVGYIAGVTAPK		DGVTFHSGNELSSADVK
GIGPAYEDKVAR	GLLNVGDEVALVGLK		EIAAANDKLQGQTTSGTCSIAQR		DHAIIAEIDGYVR
GIHQPAPSFADQAGGNDLLETGIK	GLLNVGDEVALVGLKDTTTTTCTGVEMFR		EIAEHVSSAMK		DHAIIAELDGYVR
GIIDAILDGSIEDAK	GLLVNLFGGLMR		EIAQVGSISANSDASIGQIIADAMDKVGK		DHDTGVSPVFAGGIEYAITPEIATR
GIIISAILAEGIR	GLNLTLPR		EIAYFFAATEVTTR		DHDTGVSPVFAGGVEYAITPEIATR
GIIISAILAEGIRK	GLNNPLNLSYLVK		EIDEQPLVIR		DHFDFVTK
GIIKVGEEVEIVGIK	GLNPNSFDGR		EIDNPMITEVR		DHIGGNAYSEAEPETGIEVHR
GIIQALNEGILTKPVR	GLNSLALTYTNNDYGK		EIDVTNALIAR		DHLDCGSVASPNR
GIKEVAVTYTNNDYGK	GLPADKLSAR		EIEDVVQSVVTSELFKK		DHLDSGSVASPNR
GIKPGSEITEELLETLTR	GLPAFSVDEAVAAAEK		EIELEDAFENMGAK		DHSTFANVGAGAK
GILDDGKDTPAER	GLPTLLLFK		EIELEDKFENMGAQMVK		DIAAEGGDILFVGTKK
GILEDTHPLSAAAAR	GLQAAELSALLKDQLK		EIELEDPYEK		DIAALGIYPAVDPLDSSSR
GILFSAVGTAGQR	GLSSVAVTYTNNDYGK		EIELEDPYEKIGAELVK		DIAAVTGGQVVSEDLGHR
GILGYTEDEVVSTDFLGDAR	GLSYETATFPWAASGR		EIELQSEAQR		DIAAVTGGQVVSEDLGHRLENVTLDMLGR
GILLAGVPGVK	GLTAQNYNPMLSTR		EIFDVCVNQK		DIADAVTAAGVEVAK
GILLDGASQPGDKR	GLTGGNGLLAGEYDLAR		EIFGPVLHVATFR		DIALGKEFVNK
GILNVGDEVAIVGIK	GLTGLGLK		EIGDVIDIVYR		DIAVVIVR
GILNVGDEVAIVGIKDTTTTTCTGVEMFR	GLTLATSHVEYDTPTR		EIGHGALAER		DIDGHDAASIKR
GILVNIFGGIMR	GLTLNSSHVEYATENR		EIGVETGGSNVQFGINPK		DIDSMAADVYR
GINLTIPR	GLTLNTAHVEYNSNLR		EIIAAEAPRPLPVIEVAEGVVDPR		DIFSLTNEEVQELAK
GINNPLNLSYIVK	GLTLNTAHVEYNSTLR		EILGSVSSNDILSSDR		DIHVGDTIIGIK
GINPNSFDGR	GLTLNTAHVEYNTPAR		EINGPEDFNGLK		DIIAILGMDELSPEDKQAVAR
GINSIALTYTNNDYGK	GLTLNTSHLEYQTDKR		EINSTDDFYR		DIIGLTK
GIPADKISAR	GLTLNTSHVEYDTPTR		EIPATGLFIAIGHEPR		DILGGFEK
GIPAFSVDEAVAAAEK	GLTLNTSHVEYETETR		EIPDHSTLKETEAR		DIPDIDALYFTMLNSNKR
GIPTLLLFK	GLTLNTSHVEYNTEGR		EIPVNLNPTR		DIPITTIIEEVKR
GIQAAEISAILKDQIK	GLTLNTSHVEYNTPTR		EISDAIAEGDLVATSVLSGNR		DIPNVGEDALR
GISSVAVTYTNNDYGK	GLTLNTSHVEYQTANR		EISDYFEAVR		DIPNVGEEALR
GISYETATFPWAASGR	GLTLNTSHVEYSTANR		EISSVSTCGDFQAR		DIQAVSFVGSEPVAR
GITAQNYNPMISTR	GLTLSLAHVEYQTEAR		EISSVSTTGDFQAR		DIQLATPPQVGAPATEYAALAELK
GITGGNGILAGEYDIAR	GLTLSTAHVEYETDNR		EISTTQAFVR		DISHSSVER
GITGLGLK	GLTLSTAHVEYETDSR		EITESNNSSTVALER		DISNGYGASYGDQDIVK
GITIATSHVEYDTPTR	GLTLSTAHVEYETDTR		EITGLGLK		DITEEDPTEVEAGESNLNYVK
GITINSSHVEYATENR	GLTLSTAHVEYETEAR		EITPEVAEACDR		DITGFVLGGHGDDMVPLVR
GITINTAHVEYNSNIR	GLTLSTAHVEYETENR		EITPFSLGALIALYEHK		DITGGLPR
GITINTAHVEYNSTIR	GLTLSTAHVEYETEQR		EIVSFVEAPK		DIVEALAEDGIK
GITINTAHVEYNTPAR	GLTLSTAHVEYETETR		EKAEDLLGVETK		DIVNPATQEVLAR
GITINTSHIEYQTDKR	GLTLTSAATTAFWR		EKAEEIEEEAR		DKADLDEIVER
GITINTSHVEYDTPTR	GLTLTSAATTAQWK		EKAIAYDETVK		DKANVTAAQAFGK
GITINTSHVEYETETR	GLVAALGLLGDEATKPLVVR		EKAPAAAGAPDMGGMDF		DKDADLILGGNVAIDGASGQVGPR
GITINTSHVEYNTEGR	GLVADTPEEATEAAK		EKDEQGETVYTVK		DKEIQETAEVLSR
GITINTSHVEYNTPTR	GLVAHNAQEAVTAAK		EKDGVPLSILYQTSTNAVR		DKEVAVCAENGVTDIIEVR
GITINTSHVEYQTANR	GLVLSEPSVVAYHVK		EKEVQVEIAMNEGKPQEIAEK		DKEVPGAVGSGAVEAGSAFIGR
GITINTSHVEYSTANR	GLYVTNTPDVSTR		EKIFEALESALATATK		DKFENIGAQLVK
GITISIAHVEYQTEAR	GKDLSNGYGASYGDQDLVK		EKLDNLVFVINCNLQR		DKGFDVTEAR
GITISTAHVEYETDNR	GKEAADTSLEAGEQK		EKLEAEGIPTR		DKLASCMGQDASK
GITISTAHVEYETDSR	GKEGMNASPDGVAK		EKLEGYAEAK		DKVIDALEEQINEEVAR
GITISTAHVEYETDTR	GKGETELADEEKPQAASETA		EKMDAIVQR		DKYAVTTLFGEVSSK
GITISTAHVEYETEAR	GKLLGLDLGTTNSCVALMDGTLPR		EKPAEGIVVACGEGAR		DLAAPQFDLEAAK
GITISTAHVEYETENR	GKLNCGVTTGLAGFAAPNANGEWEGFDVAVCR		EKPAEGVVVACGEGAR		DLADIIEAR
GITISTAHVEYETEQR	GKPAEGATMSGETSAR		EKPQEGEVLAVGPGR		DLAEVAK
GITISTAHVEYETETR	GKPLGTTTDEEGFYSLK		EKPQEGEVVAVGGGSK		DLAFFPTYCGSAYK
GITITSAATTAFWR	GKTEPLASNDTDAGR		EKPSEGEVVACGDGAR		DLAGITAKDEAMQR
GITITSAATTAQWK	GKTGATADAAASVGK		EKPSEGEVVAVGTGAR		DLATDLIINER
GIVAALGILGDEATKPLVVR	GKVEDSEDTVEFPADPEGK		EKPSEGQVVATGEGAR		DLATYIEEDFKR
GIVADTPEEATEAAK	GKVTLLGGGQAGTNAAK		EKPSEGQVVATGEGARK		DLDLAQANASDQMK
GIVAHNAQEAVTAAK	GLAAGAGDQLGNVLYNR		EKPSEGVVVACGEGAR		DLDNAANAAFVDAYSEK
GIVLSEPSVVAYHVK	GLADADPAVFGGLTEELAR		EKVMEVANAPGEK		DLEEAFMFGAEGK
GIYVTNTPDVSTR	GLAGGYNSNVLR		ELAAFAQFASDLDDATRR		DLETVTVSGTVDNSVAAK
GKDISNGYGASYGDQDIVK	GLAGVHDSAQR		ELAAFAQFSSDLDEATKK		DLFAAHGVPVLDGR
GKEAADTSIEAGEQK	GLAGVHDSAQYVADALTAMSGGDLTVDVK		ELAAQSIDTGMGLER		DLFETVLK
GKEGMNASPDGVAK	GLASAALGALLQAR		ELADVLGGAVGASR		DLFNAIEEGNFPK
GKGETELADEEKPQAASETA	GLATDDAVYEALEDLTKK		ELADVVLVDIPQLENPTK		DLGATPEQTAAGLTR
GKIIGIDLGTTNSCVAIMDGTIPR	GLAVEKVETTVTDEDVENELK		ELAESEGAIER		DLGAVFLVGIGGK
GKLNCGVTTGLAGFAAPNANGEWEGFDVAVCR	GLAVTGTPSVELLR		ELAESEGAIERK		DLGFAVDLAK
GKPAEGATMSGETSAR	GLDLTLTTSAGTDEEGR		ELAFQLGLEGK		DLGGVQIDLR
GKPIGTTTDEEGFYSLK	GLDLTLTTTAK		ELALFFAEGELLK		DLGNMPPNIANPAYLASQAR
GKTEPIASNDTDAGR	GLDLVEPR		ELALITLQKPVITK		DLGSLIFIDMR
GKTGATADAAASVGK	GLDLATASVSLVEDVAR		ELDAETAQAIISR		DLGTNKEQNITIESSSALSDDEIDR
GKVEDSEDTVEFPADPEGK	GLETAVGDEGGFAPK		ELEIADLLR		DLGVEVYSVSTDTHFTHK
GKVTIIGGGQAGTNAAK	GLETETDVVEGMQFDR		ELENVDSYFNSSR		DLGYEYVPAKK
GLAAGAGDQIGNVLYNR	GLGAGADPEVGEK		ELEQVDFDDVAGSGLTKK		DLGYGLLLK
GLADADPAVFGGLTEEIAR	GLGAGANPELGKK		ELESFAQFGSDLDEFTAR		DLGYGLLLKR
GLAGGYNSNVLR	GLGAGANPEVGEQAAMEDKER		ELGDELCKR		DLIGVVNVTSLGGGK
GLAGVHDSAQR	GLGAGANPEVGR		ELGDVVLFDIAEGTPQGK		DLIPLLSSK
GLAGVHDSAQYVADAITAMSGGDLTVDVK	GLGAGELVPR		ELGGTCVNVGCVPK		DLLAGSGLPIVAADDLGDAAR
GLASAALGALLQAR	GLGVNCFLEACGLAPSNLVGQLGAR		ELGIPAVVGCGDATER		DLLAYLVR
GLATDDAVYEAIEDITKK	GLLDSSDLPLNVSR		ELGKEGLEEYLVSK		DLLDKIVQEYK
GLAVEKVETTVTDEDVENELK	GLLGFQNEFLTLTR		ELGLITLQKPIITK		DLLGITK
GLAVTGTPSVELLR	GLLQGFPDGTFR		ELGYEVEER		DLLIPLAK
GLDITITTSAGTDEEGR	GLLAGEYDDLPEQAFMYCGTLDDALENAK		ELLAEAGYGPDNPLK		DLLPLIEGTTVSTK
GLDITITTTAK	GLLLLTGALPGPR		ELLEEPTRLLLDV		DLLPLLEK
GLDITLTTTAK	GLLVPVVK		ELLEGFAGK		DLLPVLEK
GLDIVEPR	GLMVPVLR		ELLPVLEAVAK		DLLPVLEQVAK
GLDLATASVSLVEDVAR	GLNAQWTDGGLLYAPPVR		ELLPVLEK		DLLQAEGIGTR
[truncated: 9,994 more rows]

## Sheet: Unipept export_search round1
Supplementary Table S3. Unipept taxonomical assignment for the Mix24X_HF01 run.
Unipept export_search round1
peptide	superkingdom	kingdom	subkingdom	superphylum	phylum	subphylum	superclass	class_	subclass	infraclass	superorder	order	suborder	infraorder	parvorder	superfamily	family	subfamily	tribe	subtribe	genus	subgenus	species_group	species_subgroup	species	subspecies	varietas	forma
AAAAGAATGASASAPAPAAPAAPR	Bacteria				Proteobacteria			Alphaproteobacteria				Rhodobacterales					Rhodobacteraceae				Roseovarius				Roseovarius nubinhibens
AAAATATGLAR	Bacteria				Proteobacteria			Alphaproteobacteria				Sphingomonadales					Sphingomonadaceae				Sphingomonas				Sphingomonas wittichii
AAADEAATLEGVSK	Bacteria				Proteobacteria			Alphaproteobacteria				Rhodobacterales					Rhodobacteraceae
AAADLLEEVLLR	Bacteria				Proteobacteria			Alphaproteobacteria				Rhodobacterales					Rhodobacteraceae
AAADLLGQPLYK	Bacteria
AAADTGANVEYR	Bacteria				Proteobacteria			Alphaproteobacteria				Rhodobacterales					Rhodobacteraceae				Roseobacter
AAAEDGTFKPR	Bacteria				Actinobacteria			Actinobacteria				Kineosporiales					Kineosporiaceae				Kineococcus				Kineococcus radiotolerans
AAAENLLPTSTGAAK	Bacteria
AAAENLVPNSTGAAK	Bacteria
AAAENMLPTSTGAAK	Bacteria				Firmicutes
AAALSMLPTSTGAAK
AAAMLER
AAANELGVPLYR	Bacteria				Deinococcus-Thermus			Deinococci				Deinococcales					Deinococcaceae				Deinococcus				Deinococcus geothermalis
AAAPAPAPSAAVTAATAAHK	Bacteria				Proteobacteria			Alphaproteobacteria				Rhodobacterales					Rhodobacteraceae				Phaeobacter
AAAQAAADAPAADAAPETQGE	Bacteria				Deinococcus-Thermus			Deinococci				Deinococcales					Deinococcaceae				Deinococcus				Deinococcus deserti
AAASAADLPLFR	Bacteria				Actinobacteria			Actinobacteria				Kineosporiales					Kineosporiaceae				Kineococcus				Kineococcus radiotolerans
AAASVLGQALDLLR	Bacteria				Proteobacteria			Alphaproteobacteria				Sphingomonadales					Sphingomonadaceae
AAATGVSVSEEQLR	Bacteria				Proteobacteria			Alphaproteobacteria				Rhodobacterales					Rhodobacteraceae				Oceanicola				Oceanicola granulosus
AAATQEMTLVDTPNAK
AAAVAAQAVNEGAK	Bacteria				Proteobacteria			Alphaproteobacteria				Rhodobacterales					Rhodobacteraceae				Oceanibulbus				Oceanibulbus indolifex
AAAVAAVNGVTEDQATVDAAK	Bacteria				Proteobacteria			Alphaproteobacteria				Rhodobacterales					Rhodobacteraceae				Oceanibulbus				Oceanibulbus indolifex
AADALNDESELAPGTGTFGSFK	Bacteria				Deinococcus-Thermus			Deinococci				Deinococcales					Deinococcaceae				Deinococcus				Deinococcus deserti
AADGYDYDTLADDLQK	Bacteria				Firmicutes			Bacilli				Bacillales					Staphylococcaceae				Staphylococcus				Staphylococcus carnosus	Staphylococcus carnosus subsp. carnosus
AADPNVSDAEAEEVER	Bacteria				Proteobacteria			Betaproteobacteria				Burkholderiales					Alcaligenaceae				Bordetella
AADSDETLYGVK	Bacteria				Deinococcus-Thermus			Deinococci				Deinococcales					Deinococcaceae				Deinococcus				Deinococcus proteolyticus
AADYGADAASGGHDNK	Bacteria				Firmicutes			Bacilli
AAEEAAPATPAPTTPAEPAK	Bacteria				Proteobacteria			Gammaproteobacteria				Pseudomonadales					Pseudomonadaceae				Pseudomonas		Pseudomonas putida group		Pseudomonas putida
AAEELEK
AAEETLVTSTVR	Bacteria				Actinobacteria			Actinobacteria				Kineosporiales					Kineosporiaceae				Kineococcus				Kineococcus radiotolerans
AAEGLEGDEATGAR	Bacteria				Deinococcus-Thermus			Deinococci				Deinococcales					Deinococcaceae				Deinococcus				Deinococcus proteolyticus
AAEGLQGDEATGAR	Bacteria				Deinococcus-Thermus			Deinococci				Deinococcales					Deinococcaceae				Deinococcus				Deinococcus deserti
AAELLAGPYR	Bacteria
AAELVEAAGFAPELR	Bacteria				Actinobacteria			Actinobacteria				Kineosporiales					Kineosporiaceae				Kineococcus				Kineococcus radiotolerans
AAESEEPTTNEPVGEAK	Bacteria				Bacteroidetes			Sphingobacteriia				Sphingobacteriales					Sphingobacteriaceae				Pseudopedobacter				Pseudopedobacter saltans
AAESGKPAELVEK	Bacteria				Proteobacteria
AAFALTDK	Bacteria				Proteobacteria
AAFDFAVEHQSVER
AAFGNDEVYVEK	Bacteria				Firmicutes			Bacilli
AAFLNALADELEAR	Bacteria				Proteobacteria
AAFSNEAGLGSAALAHSAVR	Bacteria				Proteobacteria
AAFSNEAGVGSAALAHSAVR	Bacteria
AAFVGTNNYDLGVELAK	Bacteria				Proteobacteria			Alphaproteobacteria				Rhodobacterales					Rhodobacteraceae				Sagittula				Sagittula stellata
AAGADLVGLDDLAEQLK	Bacteria				Proteobacteria			Betaproteobacteria				Burkholderiales					Alcaligenaceae				Bordetella
AAGADYVGLDEYLAK	Bacteria				Bacteroidetes			Sphingobacteriia				Sphingobacteriales					Sphingobacteriaceae				Pseudopedobacter				Pseudopedobacter saltans
AAGAEVVGAEDLLETLQGGTVDFDR	Bacteria				Proteobacteria			Alphaproteobacteria				Sphingomonadales					Sphingomonadaceae				Sphingomonas				Sphingomonas wittichii
AAGAGDQVGTVLYNR	Bacteria				Proteobacteria			Alphaproteobacteria				Rhodobacterales					Rhodobacteraceae
AAGATDLYAVELSPER	Bacteria				Firmicutes			Bacilli
AAGATESGSHTVVSLDGTYSLGELAPGLDTMLYAGGR	Bacteria				Deinococcus-Thermus			Deinococci				Deinococcales					Deinococcaceae				Deinococcus				Deinococcus deserti
AAGFLTR
AAGGELGEAAGLADEDLTR	Bacteria				Deinococcus-Thermus			Deinococci				Deinococcales					Deinococcaceae				Deinococcus				Deinococcus proteolyticus
AAGLDAVVFDR	Bacteria				Actinobacteria			Actinobacteria
AAGLELVAFDR	Bacteria				Proteobacteria			Betaproteobacteria				Burkholderiales					Alcaligenaceae
AAGLGSLVVGDENYGEGSSR	Bacteria				Bacteroidetes
AAGLKPEAVVLVATLR	Bacteria				Firmicutes			Bacilli
AAGLLVGSVDELVGK	Bacteria				Proteobacteria			Alphaproteobacteria				Rhodobacterales					Rhodobacteraceae
AAGLLVLEGYLR	Bacteria				Proteobacteria			Alphaproteobacteria				Sphingomonadales					Sphingomonadaceae
AAGTYEGYK	Bacteria				Proteobacteria			Alphaproteobacteria				Rhodobacterales					Rhodobacteraceae				Ruegeria				Ruegeria pomeroyi
AAGTYVQLVGR	Bacteria				Proteobacteria			Alphaproteobacteria
AAGVTEAQFDR	Bacteria				Proteobacteria			Alphaproteobacteria				Rhodobacterales					Rhodobacteraceae				Oceanicola				Oceanicola granulosus
AAHQFVCEAVVHLSSGLNAAAK	Bacteria				Proteobacteria			Alphaproteobacteria				Rhodobacterales					Rhodobacteraceae				Sagittula				Sagittula stellata
AALAENADNK	Bacteria				Firmicutes			Bacilli				Bacillales					Staphylococcaceae				Staphylococcus				Staphylococcus carnosus	Staphylococcus carnosus subsp. carnosus
AALANMVQAAQNLR
AALAQNADFELVAVNDLTDAK	Bacteria				Actinobacteria			Actinobacteria				Kineosporiales					Kineosporiaceae				Kineococcus				Kineococcus radiotolerans
AALDAALASSVPEAAR	Bacteria				Proteobacteria			Alphaproteobacteria				Rhodobacterales					Rhodobacteraceae				Oceanicola				Oceanicola granulosus
AALDPLVGPQAYQGR	Bacteria				Proteobacteria			Gammaproteobacteria
AALDYALEHGR	Bacteria				Firmicutes			Bacilli
AALELAEQR	Bacteria
AALESGVATLPYPK	Bacteria				Proteobacteria
AALFLLR
AALGAGSVAGVAVAAAEKPAK	Bacteria				Proteobacteria			Alphaproteobacteria				Rhodobacterales					Rhodobacteraceae				Roseovarius				Roseovarius nubinhibens
AALGSAGGNALAGQTER	Bacteria				Proteobacteria			Alphaproteobacteria				Rhodobacterales					Rhodobacteraceae				Roseobacter
AALLAAETAQADQNR	Bacteria				Proteobacteria			Alphaproteobacteria				Rhodobacterales					Rhodobacteraceae				Sagittula				Sagittula stellata
AALLATSEAVQQLFDR	Bacteria				Proteobacteria			Alphaproteobacteria				Rhodobacterales					Rhodobacteraceae				Ruegeria				Ruegeria pomeroyi
AALLDCLAPDR	Bacteria				Proteobacteria
AALNAPLAQVQALQAAASVPAPR	Bacteria				Proteobacteria			Alphaproteobacteria				Rhodobacterales					Rhodobacteraceae				Ruegeria				Ruegeria pomeroyi
AALNNSEVEVVALNDLTDAK	Bacteria				Firmicutes			Bacilli
AALPLTEALELYGR	Bacteria				Proteobacteria			Alphaproteobacteria				Sphingomonadales					Sphingomonadaceae				Sphingomonas				Sphingomonas wittichii
AALPTLQYLVEQGAK	Bacteria				Firmicutes			Bacilli
AALQETTVTYVDMR	Bacteria				Proteobacteria			Alphaproteobacteria				Rhodobacterales					Rhodobacteraceae				Oceanibulbus				Oceanibulbus indolifex
AALQLSQSGQTCALLSK
AALSGLNLGGGK	Bacteria				Bacteroidetes			Cytophagia				Cytophagales
AALTEEQLEDANLGSALK	Bacteria				Proteobacteria			Alphaproteobacteria				Rhodobacterales					Rhodobacteraceae
AALVDGSYHDVDSSEMAFK	Bacteria				Firmicutes			Bacilli
AAMAESGFPDCGPLK	Bacteria				Proteobacteria			Alphaproteobacteria				Rhodobacterales					Rhodobacteraceae				Sagittula				Sagittula stellata
AAMVEVNSETDFVAR	Bacteria				Deinococcus-Thermus			Deinococci				Deinococcales					Deinococcaceae				Deinococcus
AANPDLAFDVASNPEFLR	Bacteria				Proteobacteria			Alphaproteobacteria				Rhodobacterales					Rhodobacteraceae				Oceanicola				Oceanicola granulosus
AAPAASEEAASAPAQATTAATPAPAAPQGADGNR	Bacteria				Proteobacteria			Alphaproteobacteria				Rhodobacterales					Rhodobacteraceae				Phaeobacter				Phaeobacter inhibens
AAPETLSVQAQALR	Bacteria				Proteobacteria			Alphaproteobacteria				Rhodobacterales					Rhodobacteraceae				Ruegeria				Ruegeria pomeroyi
AAPGTGVLAGTVPR	Bacteria				Deinococcus-Thermus			Deinococci				Deinococcales					Deinococcaceae				Deinococcus				Deinococcus proteolyticus
AAPSYEELSNSQELLETGLK
AAQAAQAVLDSGR	Bacteria				Actinobacteria			Actinobacteria				Kineosporiales					Kineosporiaceae				Kineococcus				Kineococcus radiotolerans
AAQAEAAGADLVGGDELLDEVAK	Bacteria				Actinobacteria			Actinobacteria				Kineosporiales					Kineosporiaceae				Kineococcus				Kineococcus radiotolerans
AAQEAVQQFGAGTGSVR	Bacteria				Firmicutes			Bacilli				Bacillales
AAQLAEAAGVELGPVR	Bacteria				Proteobacteria			Alphaproteobacteria				Rhodobacterales					Rhodobacteraceae				Phaeobacter
AAQQFVDWVTSK	Bacteria				Proteobacteria			Betaproteobacteria				Burkholderiales					Alcaligenaceae				Bordetella
AAQYVASHPGEVCPAK
AARPEQGLFPDLELGLAR	Bacteria				Bacteroidetes			Cytophagia				Cytophagales					Flammeovirgaceae				Marivirga				Marivirga tractuosa
AASAAGDDLSNAAVEVK	Bacteria				Proteobacteria			Gammaproteobacteria
AASAMVEGK	Bacteria				Actinobacteria			Actinobacteria				Kineosporiales					Kineosporiaceae				Kineococcus				Kineococcus radiotolerans
AASLLANLLR	Bacteria				Proteobacteria			Alphaproteobacteria				Sphingomonadales					Sphingomonadaceae				Sphingomonas				Sphingomonas wittichii
AASNDAAAPAAAAPAAAGDDLTQLTGVGPAAAK	Bacteria				Proteobacteria			Alphaproteobacteria				Rhodobacterales					Rhodobacteraceae				Sagittula				Sagittula stellata
AASVNLDGLAAPGVSLQTK	Bacteria				Deinococcus-Thermus			Deinococci				Deinococcales					Deinococcaceae				Deinococcus				Deinococcus geothermalis
AATEVCQYFDK	Bacteria				Bacteroidetes			Sphingobacteriia				Sphingobacteriales					Sphingobacteriaceae				Pseudopedobacter				Pseudopedobacter saltans
AATEVLDK	Bacteria				Proteobacteria			Alphaproteobacteria				Sphingomonadales					Sphingomonadaceae				Sphingomonas				Sphingomonas wittichii
AATGEEVSAEDLGGGDVHTR	Bacteria
AATGQAAAGAAAPAAAAPAAAGSDDLTK	Bacteria				Proteobacteria			Alphaproteobacteria				Rhodobacterales					Rhodobacteraceae				Ruegeria				Ruegeria pomeroyi
AATLALADYEGPVYLR	Bacteria				Bacteroidetes
AATLLAEQLDAFVDLR	Bacteria
AAVAGLAMGLLSDTVDGETR	Bacteria				Actinobacteria			Actinobacteria				Kineosporiales					Kineosporiaceae				Kineococcus				Kineococcus radiotolerans
AAVALDAGKPLEVMEVNLEGPK	Bacteria				Proteobacteria			Alphaproteobacteria				Rhodospirillales					Acetobacteraceae				Acetobacter				Acetobacter senegalensis
AAVDAGFVPNDMQVGQTGK
AAVDAGYVPNDYQVGQTGK	Bacteria
AAVDHAYYAATQEAGNR	Bacteria				Deinococcus-Thermus			Deinococci				Deinococcales					Deinococcaceae				Deinococcus				Deinococcus deserti
AAVDTLLVLPNDR
AAVDVVMSDNER	Bacteria				Proteobacteria			Alphaproteobacteria				Rhodobacterales					Rhodobacteraceae
AAVEEGLLPGGGLALLR	Bacteria				Proteobacteria			Alphaproteobacteria
AAVEEGLVAGGGTSLMNVYTK	Bacteria				Firmicutes			Bacilli
AAVEEGLVPGGGTALLYATK	Bacteria				Proteobacteria			Alphaproteobacteria
AAVEEGLVSGGGTALVNVYNK	Bacteria				Firmicutes			Bacilli
AAVEEGVVAGGGVALLR
AAVEEGVVPGGGVALLR
AAVEESGATVHMGVTASSDTFYPGQER	Bacteria				Proteobacteria			Gammaproteobacteria				Vibrionales					Vibrionaceae				Vibrio
AAVGEGLVAGGGTALVNVYK	Bacteria				Firmicutes			Bacilli				Bacillales					Staphylococcaceae				Staphylococcus				Staphylococcus carnosus	Staphylococcus carnosus subsp. carnosus
AAVLLADSFK
AAVNALANPTMPEVGER	Bacteria				Actinobacteria			Actinobacteria
AAVNDGEVVSSLGER	Bacteria				Proteobacteria			Alphaproteobacteria				Rhodobacterales					Rhodobacteraceae				Sagittula				Sagittula stellata
AAVNGDTNYTPTGGTAK	Bacteria				Proteobacteria			Alphaproteobacteria				Rhodobacterales					Rhodobacteraceae				Roseovarius				Roseovarius nubinhibens
AAVPSGASTGAYEANER	Bacteria
AAVPSGASTGAYEAVEK	Bacteria				Proteobacteria			Alphaproteobacteria
AAVPSGASTGAYEAVER	Bacteria				Proteobacteria			Alphaproteobacteria				Rhodobacterales					Rhodobacteraceae
AAVPSGASTGQYEAVELR	Bacteria
AAVPSGASTGVHEAVEK	Bacteria				Proteobacteria			Alphaproteobacteria				Rhodobacterales					Rhodobacteraceae
AAVQEGLVAGGGLALLR	Bacteria
AAVQEGLVVGGGVALVQAGK	Bacteria				Proteobacteria			Alphaproteobacteria				Rhodobacterales					Rhodobacteraceae
AAVQEGLVVGGGVALVQGAK	Bacteria				Proteobacteria			Alphaproteobacteria				Rhodobacterales					Rhodobacteraceae
AAVQEGVLVGGGVALVQAGK	Bacteria				Proteobacteria			Alphaproteobacteria				Rhodobacterales					Rhodobacteraceae
AAVQEGVVVGGGVALVQAGK	Bacteria				Proteobacteria			Alphaproteobacteria				Rhodobacterales					Rhodobacteraceae
AAVQEGVVVGGGVALVQGAK	Bacteria				Proteobacteria			Alphaproteobacteria				Rhodobacterales					Rhodobacteraceae
AAVTGLSAELFEDLGR	Bacteria				Proteobacteria			Alphaproteobacteria				Sphingomonadales					Sphingomonadaceae				Sphingomonas				Sphingomonas wittichii
AAVVTQDHQVDVTEK	Bacteria				Proteobacteria			Gammaproteobacteria				Enterobacteriales					Enterobacteriaceae				Salmonella
AAVYLKPDQVSLALGR	Bacteria				Bacteroidetes			Sphingobacteriia				Sphingobacteriales					Sphingobacteriaceae
AAYAVVDDGK	Bacteria				Proteobacteria
AAYNPTGVGSFGVSYAQVDGFR	Bacteria				Deinococcus-Thermus			Deinococci				Deinococcales					Deinococcaceae				Deinococcus				Deinococcus deserti
AAYQDQFGLGQR	Bacteria				Proteobacteria			Gammaproteobacteria
AAYSSGKPALGVGAGNTPVVLDETADLK
AAYVGTATLEDLDSAK	Bacteria				Proteobacteria			Alphaproteobacteria				Rhodobacterales					Rhodobacteraceae				Phaeobacter
ACAEAGVFLLSPFVGR
ACAEAGVTDLLEVR	Bacteria				Proteobacteria			Alphaproteobacteria				Rhodobacterales					Rhodobacteraceae
ACALPLVEEAR	Bacteria				Proteobacteria			Alphaproteobacteria				Rhodobacterales					Rhodobacteraceae				Phaeobacter
ACEALHTGADGVSK	Bacteria				Bacteroidetes			Flavobacteriia				Flavobacteriales					Flavobacteriaceae
ACEEAAEGQVVSPVNFNSPGQVVLAGHK	Bacteria				Proteobacteria
ACEMMLTSTPLTGAEALK	Bacteria				Firmicutes			Bacilli
ACGESLLPTTTGAAK	Bacteria				Firmicutes			Bacilli
ACGQSLLPTTTGAAK	Bacteria				Firmicutes			Bacilli
ACLGLLTNPVNTTVALAAEVLK	Bacteria
ACVDLSLQYLPQR	Bacteria				Firmicutes			Bacilli				Bacillales
ACVGLLTNPVNTTVALAAEVLK	Bacteria
ACVTGKPLNAGGLHGR	Bacteria				Proteobacteria			Alphaproteobacteria				Rhodobacterales					Rhodobacteraceae
ACYSVVTADAELAADR	Bacteria				Proteobacteria			Alphaproteobacteria				Sphingomonadales					Sphingomonadaceae				Sphingomonas
ADAFAVLVK
ADAGLTSFDDLK	Bacteria				Proteobacteria			Alphaproteobacteria				Rhodobacterales					Rhodobacteraceae				Ruegeria				Ruegeria pomeroyi
ADAGVTSFDDLK	Bacteria				Proteobacteria			Alphaproteobacteria				Rhodobacterales					Rhodobacteraceae
ADAVLHDTPNLLYFLK
ADDASVQDALENLAK	Bacteria				Proteobacteria			Alphaproteobacteria				Rhodobacterales					Rhodobacteraceae				Oceanicola				Oceanicola granulosus
ADDNAELVAGGNYDK	Bacteria				Bacteroidetes			Flavobacteriia				Flavobacteriales					Flavobacteriaceae				Cellulophaga
ADEAYGDAVK	Bacteria				Firmicutes			Bacilli
ADEER
ADEFDALR	Bacteria				Deinococcus-Thermus			Deinococci				Deinococcales					Deinococcaceae				Deinococcus				Deinococcus deserti
ADEQLLDLGDASAQELAELLK
ADFAESLDANAVHGSDSEAAAAR	Bacteria				Proteobacteria			Gammaproteobacteria
ADFATTTGENVTHGSDSPESAAR	Bacteria				Deinococcus-Thermus			Deinococci				Deinococcales					Deinococcaceae				Deinococcus
ADGHYDR	Bacteria
ADGSGVDLANVK	Bacteria				Proteobacteria
ADLDVFMLAPK	Bacteria				Proteobacteria			Alphaproteobacteria
ADLDYAAVEADTTYGK	Bacteria				Firmicutes			Bacilli
ADLDYATSEADTTYGK	Bacteria				Firmicutes
ADLDYGTAR	Bacteria
ADLDYGTATASTTYGQLGLK	Bacteria				Deinococcus-Thermus			Deinococci				Deinococcales					Deinococcaceae				Deinococcus				Deinococcus proteolyticus
ADLEMQLESLTEELAYLK	Eukaryota	Metazoa			Chordata	Craniata		Mammalia
ADLEVSLAR	Bacteria				Proteobacteria			Alphaproteobacteria				Rhodobacterales					Rhodobacteraceae
ADLGAENVEAVK	Bacteria				Proteobacteria			Alphaproteobacteria				Rhodobacterales					Rhodobacteraceae
ADLSSDQLAALGLTNQR	Bacteria				Proteobacteria
ADMVDDAELLELVEMEVR
ADNAFQTDSAAADTAAR	Bacteria				Proteobacteria			Alphaproteobacteria				Rhodobacterales					Rhodobacteraceae				Ruegeria				Ruegeria pomeroyi
ADPAVDGTNSEAFLMVSFEK	Bacteria				Firmicutes			Bacilli
ADPSTLSEQDLATLK	Bacteria				Proteobacteria			Gammaproteobacteria				Pseudomonadales					Pseudomonadaceae				Pseudomonas		Pseudomonas putida group		Pseudomonas putida
ADQGQ	Bacteria
ADQLTELGTQESGLPEAR	Bacteria				Proteobacteria			Alphaproteobacteria				Rhodobacterales					Rhodobacteraceae				Sagittula				Sagittula stellata
ADQNLVSNASCTTNCLAPLAK	Bacteria				Bacteroidetes
ADSGATSFDDLFGK	Bacteria				Proteobacteria			Alphaproteobacteria				Rhodobacterales					Rhodobacteraceae				Sagittula				Sagittula stellata
ADSGLESFDDLK	Bacteria				Proteobacteria			Alphaproteobacteria				Rhodobacterales					Rhodobacteraceae
ADSGLTDTASMK	Bacteria				Proteobacteria			Alphaproteobacteria				Rhodobacterales					Rhodobacteraceae				Roseovarius				Roseovarius nubinhibens
ADSPAVGTGVEER	Bacteria				Deinococcus-Thermus			Deinococci				Deinococcales					Deinococcaceae				Deinococcus
ADSTCLDNAAATAAAER	Bacteria				Proteobacteria			Alphaproteobacteria				Rhodobacterales					Rhodobacteraceae				Oceanicola				Oceanicola granulosus
ADSTCVDAAAATAAAER	Bacteria				Proteobacteria			Alphaproteobacteria				Rhodobacterales					Rhodobacteraceae
ADTYTTLEAPAR	Bacteria				Proteobacteria			Alphaproteobacteria				Rhodobacterales					Rhodobacteraceae				Roseovarius				Roseovarius nubinhibens
ADVAAAVAAANASPATSAPASAPR	Bacteria				Proteobacteria			Alphaproteobacteria				Rhodobacterales					Rhodobacteraceae				Sagittula				Sagittula stellata
ADVYVLSK	Bacteria				Firmicutes			Bacilli
ADYNGPTHQVYVPLAQR	Bacteria				Firmicutes			Bacilli
ADYPNSDTEPVR	Bacteria				Bacteroidetes			Cytophagia				Cytophagales					Flammeovirgaceae				Marivirga				Marivirga tractuosa
ADYSDGDLHK	Bacteria				Proteobacteria			Gammaproteobacteria				Vibrionales					Vibrionaceae				Vibrio		Vibrio harveyi group		Vibrio harveyi
ADYSVK
AEAAPAAGADDLK	Bacteria				Proteobacteria			Alphaproteobacteria				Rhodobacterales					Rhodobacteraceae				Roseobacter
AEAAQK
AEAEGFYAEHSER	Bacteria				Proteobacteria			Gammaproteobacteria				Pseudomonadales					Pseudomonadaceae				Pseudomonas
AEAEK
AEAESLYQSK	Eukaryota	Metazoa			Chordata	Craniata		Mammalia			Euarchontoglires	Primates	Haplorrhini	Simiiformes
AEAGHFAK	Bacteria
AEALALDR	Bacteria
AEALHYLGDLVQR	Bacteria				Proteobacteria
AEALTALGSAETGLPEAR	Bacteria				Proteobacteria			Alphaproteobacteria
AEAPAAVEAPAAAR	Bacteria				Proteobacteria			Gammaproteobacteria				Vibrionales					Vibrionaceae				Vibrio
AEAPKPAETAK	Bacteria				Bacteroidetes			Flavobacteriia				Flavobacteriales					Flavobacteriaceae				Cellulophaga
AEAPYVGTGLEGK	Bacteria
AEAQVLLEQANK
AEATVESR	Bacteria
AEAVAAEHGVR	Bacteria				Proteobacteria			Alphaproteobacteria				Rhodobacterales					Rhodobacteraceae				Oceanicola				Oceanicola granulosus
AEAYLK
AECPTQTELVLK	Bacteria				Proteobacteria			Betaproteobacteria				Burkholderiales					Alcaligenaceae
AEDLLGVETK	Bacteria				Proteobacteria			Alphaproteobacteria				Rhodobacterales					Rhodobacteraceae				Ruegeria				Ruegeria pomeroyi
AEDVVYTLER	Bacteria				Proteobacteria			Alphaproteobacteria				Rhodobacterales					Rhodobacteraceae				Roseovarius				Roseovarius nubinhibens
AEELEEEAR
AEELGALLVDPSK	Bacteria				Firmicutes			Bacilli
AEELVASDPQK	Bacteria				Proteobacteria			Gammaproteobacteria				Enterobacteriales					Enterobacteriaceae
AEELVASNPEK	Bacteria				Proteobacteria
AEETNSDMYAALDLVVDK	Bacteria				Firmicutes			Bacilli
AEEYGSHDK
AEFAHGHHADAADADNPR	Bacteria				Proteobacteria			Alphaproteobacteria
AEFGLNPGSEQVR	Bacteria				Bacteroidetes
AEGLNYEVATFPWAASGR	Bacteria				Proteobacteria			Gammaproteobacteria
AEGVEVNVGTFPFAASGR	Bacteria
AELAK
AELDGKPVVVCSTGLGGPSTSLAVEELAQLGVR	Bacteria				Proteobacteria			Gammaproteobacteria
AELDSTDSDYAR	Bacteria				Deinococcus-Thermus			Deinococci				Deinococcales					Deinococcaceae				Deinococcus
AELEAR
AELETTDSDYAR	Bacteria				Deinococcus-Thermus			Deinococci				Deinococcales					Deinococcaceae				Deinococcus				Deinococcus geothermalis
AELGCGNLYPEGGR	Bacteria				Proteobacteria			Gammaproteobacteria				Vibrionales					Vibrionaceae				Vibrio
AELLSSLSEGDVLEGTLAR	Bacteria				Firmicutes			Bacilli				Bacillales					Staphylococcaceae				Staphylococcus				Staphylococcus carnosus	Staphylococcus carnosus subsp. carnosus
AELPAELNEALLVEFYSR	Bacteria				Firmicutes			Bacilli
AELPTGDTSDLQEAR	Bacteria				Bacteroidetes			Flavobacteriia				Flavobacteriales					Flavobacteriaceae				Cellulophaga
AELTER
AELYNQDGTSLEMGGR	Bacteria				Proteobacteria			Gammaproteobacteria				Vibrionales					Vibrionaceae				Vibrio		Vibrio harveyi group		Vibrio harveyi
AEMLQEVEK	Bacteria				Proteobacteria			Alphaproteobacteria				Rhodobacterales					Rhodobacteraceae				Roseovarius				Roseovarius nubinhibens
AENLANHLTEQGLK	Bacteria				Firmicutes			Bacilli				Bacillales					Staphylococcaceae				Staphylococcus				Staphylococcus carnosus	Staphylococcus carnosus subsp. carnosus
AENQGTTSFELAVGPDGK	Bacteria				Proteobacteria			Alphaproteobacteria				Sphingomonadales					Sphingomonadaceae				Sphingomonas				Sphingomonas wittichii
AEPLEPGAGFVFENLVVGGTVPR	Bacteria				Deinococcus-Thermus			Deinococci				Deinococcales					Deinococcaceae				Deinococcus				Deinococcus deserti
AEQAGDTLQSAR	Bacteria				Deinococcus-Thermus			Deinococci				Deinococcales					Deinococcaceae				Deinococcus				Deinococcus proteolyticus
AEQLALGLALR	Bacteria				Proteobacteria			Alphaproteobacteria				Rhodobacterales					Rhodobacteraceae				Ruegeria				Ruegeria pomeroyi
AEQQLDK
AEQYLLENETTK	Bacteria				Proteobacteria
AESPSVGTGVEER	Bacteria				Deinococcus-Thermus			Deinococci				Deinococcales					Deinococcaceae				Deinococcus				Deinococcus proteolyticus
AESTAVMVDLLTLLK	Bacteria				Bacteroidetes			Flavobacteriia				Flavobacteriales					Flavobacteriaceae				Cellulophaga
AESYSEGTVPLHTLR	Bacteria				Firmicutes			Bacilli
AETGETAFEK	Bacteria
AEVEADYAEALAGK	Bacteria				Bacteroidetes			Flavobacteriia				Flavobacteriales					Flavobacteriaceae				Cellulophaga
AEVFVLSK	Bacteria				Firmicutes			Bacilli
AEVLAGSAADAAAPK	Bacteria				Deinococcus-Thermus			Deinococci				Deinococcales					Deinococcaceae				Deinococcus				Deinococcus geothermalis
AEVLGNLHEGQAVDGVVK	Bacteria				Proteobacteria			Alphaproteobacteria				Rhodobacterales					Rhodobacteraceae				Oceanicola				Oceanicola granulosus
AEVLGNLSEGQTVDGVVK	Bacteria				Proteobacteria			Alphaproteobacteria				Rhodobacterales					Rhodobacteraceae				Roseobacter				Roseobacter denitrificans
AEVLGNLTEGQAVDGVVK	Bacteria				Proteobacteria			Alphaproteobacteria				Rhodobacterales					Rhodobacteraceae
AEVPLGEMFGYATDVR
AEVTLNQFFSPAAK	Bacteria				Deinococcus-Thermus			Deinococci				Deinococcales					Deinococcaceae				Deinococcus				Deinococcus proteolyticus
AEVYVLSK	Bacteria
AEYQTLTDLNNDSVK	Bacteria				Proteobacteria			Gammaproteobacteria				Vibrionales					Vibrionaceae				Vibrio		Vibrio harveyi group
AFAELADVYVNDAFGAAHR	Bacteria				Firmicutes			Bacilli
AFAEQLVNLTVK	Bacteria				Bacteroidetes
AFANVEMTTETK	Bacteria				Bacteroidetes			Cytophagia				Cytophagales					Flammeovirgaceae				Marivirga				Marivirga tractuosa
AFDFACLPSEGVGLAR	Bacteria				Proteobacteria			Gammaproteobacteria				Enterobacteriales					Enterobacteriaceae				Shigella				Shigella flexneri
AFDGDK
AFDMLPAEAYLPDGR	Bacteria				Proteobacteria
AFDQLDNAPEEK
AFEGDEPYADLR	Bacteria				Proteobacteria			Alphaproteobacteria				Rhodobacterales					Rhodobacteraceae				Roseobacter				Roseobacter denitrificans
AFENGEK
AFGDAPAGLAQLVLGGR	Bacteria				Proteobacteria			Gammaproteobacteria
AFHNDQLGPFYEK	Bacteria				Firmicutes			Bacilli
AFLMPVEDVFTLTGR	Bacteria
AFLNSVSNGLTVTAFK	Bacteria				Bacteroidetes			Sphingobacteriia				Sphingobacteriales					Sphingobacteriaceae				Pseudopedobacter				Pseudopedobacter saltans
AFLPASQVDTR	Bacteria				Deinococcus-Thermus			Deinococci				Deinococcales					Deinococcaceae				Deinococcus
AFTSEEFTHFLEELTK
AFVALNPGYEPDDELK	Bacteria				Firmicutes			Bacilli				Bacillales					Staphylococcaceae				Staphylococcus				Staphylococcus carnosus	Staphylococcus carnosus subsp. carnosus
AFVDAYMAETGETPK	Bacteria				Proteobacteria			Alphaproteobacteria				Rhodobacterales					Rhodobacteraceae				Sagittula				Sagittula stellata
AFVEDYLGSNADSYNHPNAAVEPR	Bacteria				Proteobacteria			Alphaproteobacteria				Rhodobacterales					Rhodobacteraceae				Roseobacter
AFVGTDFVVNQNAR	Bacteria				Deinococcus-Thermus			Deinococci				Deinococcales					Deinococcaceae				Deinococcus				Deinococcus proteolyticus
AFVPLSEMFGYATDMR	Bacteria				Deinococcus-Thermus			Deinococci				Deinococcales					Deinococcaceae				Deinococcus
AFVPLSEMFGYATSLR	Bacteria
AGAADQGAPVELVSGTGR	Bacteria				Proteobacteria			Alphaproteobacteria				Sphingomonadales					Sphingomonadaceae				Sphingomonas				Sphingomonas wittichii
AGAATEVELK	Bacteria
AGADALFPEALQSEEEFR	Bacteria				Firmicutes			Bacilli
AGADQLAER	Bacteria
AGATAATVALDNLATNGQLDVVGK	Bacteria				Proteobacteria			Alphaproteobacteria				Rhodobacterales					Rhodobacteraceae				Oceanibulbus				Oceanibulbus indolifex
AGCLMGPDAYR	Bacteria				Proteobacteria			Alphaproteobacteria				Rhodobacterales					Rhodobacteraceae
AGCVVLDNSSLYR	Bacteria				Proteobacteria			Alphaproteobacteria
AGDDAAGLALSEK	Bacteria
AGDEANADSEALGR	Bacteria				Deinococcus-Thermus			Deinococci
AGDGPYLLEVK	Bacteria				Proteobacteria			Alphaproteobacteria				Rhodobacterales					Rhodobacteraceae				Oceanicola				Oceanicola granulosus
AGDLAAALGLK
AGDLAALLGMK
AGDVLLAGGATAAEALSPGDHLR	Bacteria				Proteobacteria			Alphaproteobacteria				Sphingomonadales					Sphingomonadaceae				Sphingomonas				Sphingomonas wittichii
AGELGAVLGLK	Bacteria				Deinococcus-Thermus			Deinococci				Deinococcales					Deinococcaceae				Deinococcus
AGELVGSVDELVAK	Bacteria				Proteobacteria			Alphaproteobacteria				Rhodobacterales					Rhodobacteraceae
AGELVVLENADSAGK	Bacteria				Proteobacteria			Alphaproteobacteria				Rhodobacterales					Rhodobacteraceae				Phaeobacter
AGENCGVLLR	Bacteria
AGENVGALLR
AGENVGVLLR
AGESLESAEK	Bacteria				Bacteroidetes			Flavobacteriia				Flavobacteriales					Flavobacteriaceae
AGETGVTAEPSGGDSADTSASK	Bacteria				Proteobacteria			Alphaproteobacteria				Rhodobacterales					Rhodobacteraceae				Sagittula				Sagittula stellata
AGEVLVELK	Bacteria
AGFDESGQSVLFDGR	Bacteria				Proteobacteria			Alphaproteobacteria				Rhodobacterales					Rhodobacteraceae
AGFDTSGQSVLFDGR	Bacteria				Proteobacteria			Alphaproteobacteria				Rhodobacterales					Rhodobacteraceae
AGFHGPYGLGLNQFFK	Bacteria				Proteobacteria			Alphaproteobacteria				Rhodobacterales					Rhodobacteraceae
AGFQELTK	Bacteria				Proteobacteria			Alphaproteobacteria				Rhodobacterales					Rhodobacteraceae
AGFSESGQSLLFDGR	Bacteria				Proteobacteria			Alphaproteobacteria				Rhodobacterales					Rhodobacteraceae
AGGDAYEFVGPSLTDPK	Bacteria				Proteobacteria			Gammaproteobacteria				Vibrionales					Vibrionaceae				Vibrio
AGGDK
AGGGSATLSMGQAAAR	Bacteria
AGGGSATLSMGQAACR	Bacteria				Proteobacteria			Gammaproteobacteria
AGGLLGLLGELGR	Bacteria				Proteobacteria			Betaproteobacteria				Burkholderiales					Alcaligenaceae				Bordetella
AGGMGLLLGR
AGGPDYLALHMQAK	Bacteria				Firmicutes			Bacilli
AGGPDYLVLHMQGR	Bacteria				Firmicutes			Bacilli				Bacillales					Staphylococcaceae
AGGTTDSDSFAPGDPSYDALDNR	Bacteria				Deinococcus-Thermus			Deinococci				Deinococcales					Deinococcaceae				Deinococcus				Deinococcus deserti
AGGVQLVTNEGTEEK	Bacteria				Deinococcus-Thermus			Deinococci				Deinococcales					Deinococcaceae				Deinococcus				Deinococcus deserti
AGLALNDNFVK
AGLAPSAVVLVATVR	Bacteria				Proteobacteria			Alphaproteobacteria
AGLDK
AGLDQALAR
AGLEAGELEVHDYTSDESCPSVSF	Bacteria				Proteobacteria			Alphaproteobacteria				Rhodobacterales					Rhodobacteraceae				Oceanicola				Oceanicola granulosus
AGLELTLFHGR	Bacteria				Proteobacteria
AGLGTDNVDK	Bacteria				Proteobacteria			Alphaproteobacteria				Rhodobacterales					Rhodobacteraceae
AGLKPEQVDEVLMGNVLQAGQGQAPAR	Bacteria				Proteobacteria			Betaproteobacteria				Burkholderiales					Alcaligenaceae
AGLLNSGGADGGETDLGDAVR	Bacteria				Proteobacteria			Gammaproteobacteria				Enterobacteriales					Enterobacteriaceae
AGLNVATNQLESHYLAGGNVDR	Bacteria				Firmicutes			Bacilli				Bacillales
AGLSGANTSDNWDGR	Bacteria				Proteobacteria			Alphaproteobacteria				Rhodobacterales					Rhodobacteraceae				Sagittula				Sagittula stellata
AGLTFLVDMLK	Bacteria				Proteobacteria			Gammaproteobacteria				Enterobacteriales					Enterobacteriaceae
AGLVADTSLSLNGVEVK	Bacteria				Proteobacteria			Gammaproteobacteria				Pseudomonadales					Pseudomonadaceae				Pseudomonas		Pseudomonas putida group		Pseudomonas putida
AGLVEFAQALSAR	Bacteria				Proteobacteria
AGLVGNASFENMSGGGGGK	Bacteria				Proteobacteria			Alphaproteobacteria				Rhodobacterales					Rhodobacteraceae				Phaeobacter
AGNGQWFNVVER	Bacteria				Proteobacteria			Alphaproteobacteria				Rhodobacterales					Rhodobacteraceae				Oceanicola				Oceanicola granulosus
AGNLDLDEALFGLEPR	Bacteria				Proteobacteria			Alphaproteobacteria				Rhodobacterales					Rhodobacteraceae				Ruegeria				Ruegeria pomeroyi
AGNTALEEVVMALK	Bacteria
AGNVAADGVLK	Bacteria				Proteobacteria
AGQDAYADVEFR	Bacteria				Proteobacteria			Alphaproteobacteria				Rhodobacterales					Rhodobacteraceae				Oceanicola				Oceanicola granulosus
AGQQVNVLLSAAKPGLVLGK	Bacteria				Deinococcus-Thermus			Deinococci				Deinococcales					Deinococcaceae				Deinococcus
AGQSFSTDLNYAASLK	Bacteria				Bacteroidetes			Sphingobacteriia				Sphingobacteriales					Sphingobacteriaceae				Pseudopedobacter				Pseudopedobacter saltans
AGQTSMLAR	Bacteria				Proteobacteria
AGSAQNLLR	Bacteria
AGSVELDEELFGLEPR	Bacteria				Proteobacteria			Alphaproteobacteria				Rhodobacterales					Rhodobacteraceae				Oceanicola				Oceanicola granulosus
AGSVGAQTAMELLK	Bacteria				Deinococcus-Thermus			Deinococci				Deinococcales					Deinococcaceae				Deinococcus				Deinococcus geothermalis
AGSYEDCSDADLVVLTAGAPQKPGETR	Bacteria				Firmicutes			Bacilli				Bacillales					Staphylococcaceae				Staphylococcus				Staphylococcus carnosus	Staphylococcus carnosus subsp. carnosus
AGTELMSDAK	Bacteria				Firmicutes			Bacilli
AGTHDSHGAPLGDAELALTR	Bacteria				Proteobacteria
AGTLYVMAVNQGK	Bacteria				Deinococcus-Thermus			Deinococci				Deinococcales					Deinococcaceae				Deinococcus				Deinococcus deserti
AGTSGVHGAPLGK	Bacteria				Firmicutes			Bacilli
AGVAFTR	Bacteria
AGVAGPEVGHVAVGHVLNTEPR	Bacteria				Proteobacteria			Betaproteobacteria				Burkholderiales					Alcaligenaceae				Bordetella
AGVDK
AGVDVLTLDTAHGHSK	Bacteria
AGVLANVLQLLK	Bacteria				Proteobacteria			Alphaproteobacteria				Rhodobacterales					Rhodobacteraceae
AGVPAGVFNLVTSSR	Bacteria				Proteobacteria			Alphaproteobacteria				Rhodobacterales					Rhodobacteraceae				Roseovarius				Roseovarius nubinhibens
AGVQGDLGPK	Bacteria				Proteobacteria			Alphaproteobacteria
AGYAPNVVEAPESTSPLK	Bacteria				Bacteroidetes			Flavobacteriia				Flavobacteriales					Flavobacteriaceae				Cellulophaga
AGYTAVLSHR	Bacteria
AGYTAVVSHR
AHDETEQFQVGDSVR	Bacteria				Proteobacteria			Alphaproteobacteria				Rhodobacterales					Rhodobacteraceae				Oceanicola				Oceanicola granulosus
AHELQGVLALENSLNR	Bacteria				Firmicutes			Bacilli
AHGATHVLNYR	Bacteria				Proteobacteria			Alphaproteobacteria				Rhodobacterales					Rhodobacteraceae				Ruegeria				Ruegeria pomeroyi
AHGEPLGEEGVQETK	Bacteria				Deinococcus-Thermus			Deinococci				Deinococcales					Deinococcaceae				Deinococcus				Deinococcus geothermalis
AHLAPFVPGHSVVQLEGMLTR
AHLESVQAGQGALVDVR	Bacteria				Deinococcus-Thermus			Deinococci				Deinococcales					Deinococcaceae				Deinococcus				Deinococcus deserti
AHLGVLPGLK	Bacteria				Proteobacteria
AHLVLPAASFAEGDGTLVSQEGR	Bacteria				Proteobacteria
AHSLAAQGGLNAAK
AHVTKPVVSYLAGVTAPAGK	Bacteria				Proteobacteria			Gammaproteobacteria
AHYVLMNVEADQAVLDELETAFR	Bacteria				Proteobacteria			Gammaproteobacteria				Vibrionales					Vibrionaceae				Vibrio
AHYVLMNVEAPQEVLDELETTFR	Bacteria				Proteobacteria
AKPEEFLQTGLSTLDVQTSLLR	Bacteria				Deinococcus-Thermus			Deinococci				Deinococcales					Deinococcaceae				Deinococcus
AKPGQDFFPLTVNYQER
ALAAAGFNLTSLR	Bacteria				Proteobacteria			Alphaproteobacteria				Rhodobacterales					Rhodobacteraceae
ALAAAVLGDPNAVEFVPTTGQTR	Bacteria				Proteobacteria			Alphaproteobacteria				Rhodobacterales					Rhodobacteraceae				Oceanicola				Oceanicola granulosus
ALAAGGNYGELFENNLGESSPVGLAR	Bacteria				Proteobacteria			Alphaproteobacteria				Rhodobacterales					Rhodobacteraceae				Oceanicola				Oceanicola granulosus
ALAATMFGDASK	Bacteria				Proteobacteria			Betaproteobacteria				Burkholderiales					Alcaligenaceae
ALADAGNDEEK	Bacteria				Deinococcus-Thermus			Deinococci				Deinococcales					Deinococcaceae				Deinococcus
ALADAVEAALR	Bacteria				Actinobacteria			Actinobacteria
ALADDESK	Bacteria
ALADTLLEEGFR	Bacteria				Firmicutes			Bacilli				Bacillales					Staphylococcaceae				Staphylococcus				Staphylococcus carnosus	Staphylococcus carnosus subsp. carnosus
ALAELAQAEQNDEVAR	Bacteria				Proteobacteria			Betaproteobacteria				Burkholderiales					Alcaligenaceae
ALAELLVER
ALAELPSLDELR	Bacteria				Proteobacteria			Alphaproteobacteria
ALAEYDGLTDAQK	Bacteria				Bacteroidetes			Cytophagia				Cytophagales					Flammeovirgaceae				Marivirga				Marivirga tractuosa
ALAGLTEEQVK	Bacteria				Firmicutes			Bacilli
ALALLR
ALALNLVDPAAAGTVLEK
ALALYCDLVSR	Bacteria				Proteobacteria			Alphaproteobacteria				Rhodobacterales					Rhodobacteraceae
ALAMDATEGLVR	Bacteria				Proteobacteria			Alphaproteobacteria
ALANELATDELAHVK	Bacteria				Deinococcus-Thermus			Deinococci				Deinococcales					Deinococcaceae				Deinococcus
ALANLYPETLHLVASADSGLETPADLAGK	Bacteria				Proteobacteria			Alphaproteobacteria				Rhodobacterales					Rhodobacteraceae				Oceanicola				Oceanicola granulosus
ALAPELVGEEHYAVAR	Bacteria
ALAQDADLYLLDEPFAGVDAATEK	Bacteria				Proteobacteria			Alphaproteobacteria				Rhodobacterales					Rhodobacteraceae
ALAQVGTLSANSDETVGK
ALASDCADGMTK	Bacteria
ALASQGNYGELFAK	Bacteria				Proteobacteria			Alphaproteobacteria				Rhodobacterales					Rhodobacteraceae
ALAVK
ALDALQTSTGK	Bacteria				Proteobacteria			Alphaproteobacteria				Rhodobacterales					Rhodobacteraceae				Roseovarius				Roseovarius nubinhibens
ALDALVPLGR
ALDALVPVGR	Bacteria
ALDAVLESVTGALK	Bacteria
ALDDK
ALDDQGSAPSGNTPEEFAK	Bacteria				Proteobacteria			Betaproteobacteria				Burkholderiales					Alcaligenaceae
ALDESGLVAPLR	Bacteria				Proteobacteria			Alphaproteobacteria				Rhodobacterales					Rhodobacteraceae				Oceanicola				Oceanicola granulosus
ALDEVRPLVSETQLLPR	Bacteria				Proteobacteria			Alphaproteobacteria				Rhodobacterales					Rhodobacteraceae				Oceanicola				Oceanicola granulosus
ALDGLEGQNADQNR	Bacteria				Proteobacteria			Alphaproteobacteria				Rhodobacterales					Rhodobacteraceae				Sagittula				Sagittula stellata
ALDGLK
ALDGLQMSGK	Bacteria				Proteobacteria			Alphaproteobacteria				Rhodobacterales					Rhodobacteraceae
ALDGTNDELGR	Bacteria				Proteobacteria			Alphaproteobacteria				Sphingomonadales					Sphingomonadaceae				Sphingomonas				Sphingomonas wittichii
ALDKPFLLPLEDVFSLSGR
ALDLAESGPSEGFDAK	Bacteria				Proteobacteria			Alphaproteobacteria				Rhodobacterales					Rhodobacteraceae
ALDLLDEAASK
ALDLLDEAASSLR
ALDLLDLTAAHLAAK	Bacteria				Firmicutes			Bacilli				Bacillales					Staphylococcaceae				Staphylococcus				Staphylococcus carnosus	Staphylococcus carnosus subsp. carnosus
ALDLSQCGPVEGFDAK	Bacteria				Proteobacteria			Alphaproteobacteria				Sphingomonadales
ALDMFEASPVQGFDAK	Bacteria				Firmicutes			Bacilli				Bacillales
ALDMPFLMPVEDVFSLSGR	Bacteria				Proteobacteria			Betaproteobacteria
ALDQPFLMPVEDVFSLSGR	Bacteria				Proteobacteria
ALDSALAQLER	Bacteria
ALDSLLTDSASEDTQAR	Bacteria				Firmicutes			Bacilli				Bacillales					Staphylococcaceae				Staphylococcus				Staphylococcus carnosus
ALDSTGAGEGPARPG	Bacteria				Proteobacteria			Alphaproteobacteria				Rhodobacterales					Rhodobacteraceae				Oceanicola				Oceanicola granulosus
ALDTALQELADAR	Bacteria				Firmicutes			Bacilli				Bacillales					Bacillaceae				Bacillus		Bacillus cereus group
ALDYAVNNAGLVDR	Bacteria				Proteobacteria			Alphaproteobacteria				Rhodobacterales					Rhodobacteraceae
ALEALPR
ALEALQANPK	Bacteria				Deinococcus-Thermus			Deinococci				Deinococcales					Deinococcaceae				Deinococcus				Deinococcus proteolyticus
ALEAPLR
ALEAVR
ALEDALVDFAGCAVVLSHDR	Bacteria				Proteobacteria			Alphaproteobacteria				Rhodobacterales					Rhodobacteraceae
ALEDGDFFENEVLNEALDHVK	Bacteria				Firmicutes			Bacilli				Bacillales					Staphylococcaceae				Staphylococcus				Staphylococcus carnosus	Staphylococcus carnosus subsp. carnosus
ALEEDPK
ALEESNYELEGK	Eukaryota	Metazoa			Chordata	Craniata		Mammalia
ALEEVK
ALEGAYNPTLTTLYQDK	Bacteria				Deinococcus-Thermus			Deinococci				Deinococcales					Deinococcaceae				Deinococcus				Deinococcus deserti
ALEGDADYEAK	Bacteria				Firmicutes			Bacilli
ALEGDAEWEAK
ALEGDAEYEQK	Bacteria
ALEGDEK
ALEGLEGANADQNAGLVLVR	Bacteria				Proteobacteria			Alphaproteobacteria				Rhodobacterales					Rhodobacteraceae				Phaeobacter
ALELGAQPVELETGPMELR	Bacteria				Proteobacteria
ALELK
ALELLGTMQGGYNLHPLLDALDDAK
ALELLK
ALEPSLVGQEHYDVAR	Bacteria				Firmicutes			Bacilli				Bacillales					Staphylococcaceae				Staphylococcus
ALEQLDQLASR	Bacteria				Proteobacteria			Alphaproteobacteria				Rhodobacterales					Rhodobacteraceae				Ruegeria				Ruegeria pomeroyi
ALESFLGNVEGSLK	Bacteria				Bacteroidetes			Flavobacteriia				Flavobacteriales
ALFAGLDSVDVVDPLTVK	Bacteria				Proteobacteria			Alphaproteobacteria				Rhodobacterales					Rhodobacteraceae				Ruegeria				Ruegeria pomeroyi
ALFANMAGSLLEHEQLK	Bacteria				Proteobacteria			Alphaproteobacteria				Rhodobacterales					Rhodobacteraceae
ALFESLEEDQLR	Bacteria				Proteobacteria
ALFESLGVADVVTK	Bacteria				Proteobacteria			Alphaproteobacteria				Sphingomonadales					Sphingomonadaceae
ALFFNMLEGVSK	Bacteria				Bacteroidetes			Flavobacteriia				Flavobacteriales					Flavobacteriaceae				Cellulophaga
ALGAGLALGLGALGTGVAQAR	Bacteria				Deinococcus-Thermus			Deinococci				Deinococcales					Deinococcaceae				Deinococcus				Deinococcus geothermalis
ALGAGLALGLGAVGTGLAQAR	Bacteria				Deinococcus-Thermus			Deinococci				Deinococcales					Deinococcaceae				Deinococcus
ALGANLELTEAAK	Bacteria				Proteobacteria			Gammaproteobacteria				Vibrionales					Vibrionaceae
ALGANLVLTEGAK
ALGASVDAGGMNGK	Bacteria				Proteobacteria			Alphaproteobacteria				Rhodobacterales					Rhodobacteraceae				Oceanibulbus				Oceanibulbus indolifex
ALGDEELVDTSK	Bacteria				Proteobacteria			Alphaproteobacteria				Rhodobacterales					Rhodobacteraceae
ALGDVLLNATTFR	Bacteria				Proteobacteria			Alphaproteobacteria				Rhodobacterales					Rhodobacteraceae				Oceanicola				Oceanicola granulosus
ALGEAK
ALGETANDLK	Bacteria				Bacteroidetes			Sphingobacteriia				Sphingobacteriales					Sphingobacteriaceae				Pseudopedobacter				Pseudopedobacter saltans
ALGGASGGYTAAR	Bacteria
ALGGDADPAVQQGLAAQR	Bacteria				Proteobacteria			Betaproteobacteria				Burkholderiales					Alcaligenaceae				Bordetella
ALGGGVFPLSCVAANR	Bacteria				Firmicutes			Bacilli
ALGKPEWLTDPAYSTAHAR	Bacteria				Proteobacteria
ALGLDVVSPQLMLK	Bacteria				Proteobacteria			Alphaproteobacteria				Rhodobacterales					Rhodobacteraceae
ALGLLSNNPEFADVR	Bacteria				Proteobacteria
ALGLNTDTPLLGYYFK	Bacteria				Proteobacteria			Alphaproteobacteria				Rhodobacterales					Rhodobacteraceae				Sagittula				Sagittula stellata
ALGYANAQDLAR	Bacteria				Proteobacteria			Alphaproteobacteria				Rhodobacterales					Rhodobacteraceae				Ruegeria				Ruegeria pomeroyi
ALGYEADQTTTTR	Bacteria				Deinococcus-Thermus			Deinococci				Deinococcales					Deinococcaceae				Deinococcus				Deinococcus deserti
ALHGDAPEFAEQSTETQLLVTGLK	Bacteria				Proteobacteria			Alphaproteobacteria				Rhodobacterales					Rhodobacteraceae				Oceanibulbus				Oceanibulbus indolifex
ALHQEAPEFQEQSTESEVLVTGLK	Bacteria				Proteobacteria			Alphaproteobacteria				Rhodobacterales					Rhodobacteraceae				Roseovarius				Roseovarius nubinhibens
ALHQPAPEFSDQSTESEVLVTGLK	Bacteria				Proteobacteria			Alphaproteobacteria				Rhodobacterales					Rhodobacteraceae
ALHQPAPSFDEQSTSSDLLVTGLK	Bacteria				Proteobacteria			Alphaproteobacteria				Rhodobacterales					Rhodobacteraceae				Ruegeria				Ruegeria pomeroyi
ALLAALK
ALLADVVDLTDNGDNSVTFK	Bacteria				Proteobacteria			Alphaproteobacteria				Rhodobacterales					Rhodobacteraceae				Roseovarius				Roseovarius nubinhibens
ALLAVLK
ALLDEAGLVDTDGDGVR	Bacteria				Proteobacteria			Alphaproteobacteria				Rhodobacterales					Rhodobacteraceae				Sagittula				Sagittula stellata
ALLDEVGYDGTPVR	Bacteria				Proteobacteria			Alphaproteobacteria				Rhodobacterales					Rhodobacteraceae				Roseovarius				Roseovarius nubinhibens
ALLDGALDALGNAR	Bacteria				Proteobacteria			Alphaproteobacteria				Sphingomonadales					Sphingomonadaceae				Sphingomonas				Sphingomonas wittichii
ALLDQNTNEETR	Bacteria				Bacteroidetes			Flavobacteriia				Flavobacteriales					Flavobacteriaceae				Cellulophaga
ALLEFDDQEPQLQNELR	Bacteria				Proteobacteria
ALLEGAAAQGHEVR	Bacteria				Proteobacteria			Alphaproteobacteria				Rhodobacterales					Rhodobacteraceae
ALLGATNPAEAAEGTLR	Bacteria				Bacteroidetes			Flavobacteriia				Flavobacteriales					Flavobacteriaceae
ALLGNMVEGVTEGFAR	Bacteria				Firmicutes			Bacilli
ALLHVEAGAK	Bacteria				Firmicutes			Bacilli
ALLLDGATVNETFAQAAR	Bacteria				Proteobacteria			Alphaproteobacteria				Rhodobacterales					Rhodobacteraceae				Roseobacter
ALLLHADHELNASTFTAR	Bacteria				Firmicutes			Bacilli
ALLLPGDLSDESFAR	Bacteria				Proteobacteria			Gammaproteobacteria				Enterobacteriales					Enterobacteriaceae				Salmonella				Salmonella bongori
ALLNFDAQSDELK	Bacteria				Proteobacteria			Gammaproteobacteria
ALLNLEAPVVR	Bacteria				Firmicutes			Bacilli
ALLNNMVQGVSK	Bacteria
ALLNSMVLGVTEGFTK
ALLNYGSMATTHYQLAETLANNGAALAR	Bacteria				Proteobacteria			Alphaproteobacteria				Rhodobacterales					Rhodobacteraceae				Sagittula				Sagittula stellata
ALLPLLPAPEDFQYTLR	Bacteria				Proteobacteria			Betaproteobacteria				Burkholderiales					Alcaligenaceae
ALLSLEAPLAR	Bacteria				Firmicutes			Bacilli
ALLSVSDK
ALLTAALDGSLSK	Bacteria				Proteobacteria			Alphaproteobacteria				Rhodobacterales					Rhodobacteraceae				Roseovarius
ALLVEAADELNSLAVAK	Bacteria				Proteobacteria			Gammaproteobacteria
ALMAAVDEYLPTPAR	Bacteria				Proteobacteria			Alphaproteobacteria				Rhodobacterales					Rhodobacteraceae
ALMAEGNYGELFAK	Bacteria				Proteobacteria			Alphaproteobacteria				Rhodobacterales					Rhodobacteraceae				Oceanibulbus				Oceanibulbus indolifex
ALMGQGNEFVTK	Bacteria				Proteobacteria			Alphaproteobacteria				Rhodobacterales					Rhodobacteraceae				Sagittula				Sagittula stellata
ALMGSNMQSQAVPLVR	Bacteria				Deinococcus-Thermus			Deinococci				Deinococcales					Deinococcaceae				Deinococcus
ALMTTVHSYTNDQR	Bacteria
ALNADGVNAEDLAAER	Bacteria				Proteobacteria			Betaproteobacteria				Burkholderiales					Alcaligenaceae				Bordetella
ALNAFTNPSTNSYK
ALNEDAAGNYLHYGVR	Bacteria
ALNEGKPQQLVDK	Bacteria				Deinococcus-Thermus			Deinococci				Deinococcales					Deinococcaceae				Deinococcus				Deinococcus geothermalis
ALNEGKPQQLVEK	Bacteria				Deinococcus-Thermus			Deinococci				Deinococcales					Deinococcaceae				Deinococcus
ALNEYDLVATSVLSGNR	Bacteria				Proteobacteria			Alphaproteobacteria				Rhodobacterales					Rhodobacteraceae				Sagittula				Sagittula stellata
ALNPEFAVVGDGTAAGFNAGMQTANTMPYTALDNAGNR	Bacteria				Deinococcus-Thermus			Deinococci				Deinococcales					Deinococcaceae				Deinococcus				Deinococcus deserti
ALNQLTGK	Bacteria				Firmicutes			Bacilli
ALPEAELTFGESNGDNR	Bacteria				Actinobacteria			Actinobacteria				Kineosporiales					Kineosporiaceae				Kineococcus				Kineococcus radiotolerans
ALPGALSGVMFNQGQVCSAGSR	Bacteria				Firmicutes			Bacilli
ALPLGLEVLDVR	Bacteria				Proteobacteria			Alphaproteobacteria				Rhodobacterales					Rhodobacteraceae
ALPSALER
ALQAMLGPVAPSAVTTYGEEEAR	Bacteria				Deinococcus-Thermus			Deinococci				Deinococcales					Deinococcaceae				Deinococcus				Deinococcus geothermalis
ALQAVGFHLTSLR	Bacteria				Proteobacteria			Alphaproteobacteria				Sphingomonadales					Sphingomonadaceae
ALQAVLPAATDFPYTVR	Bacteria				Proteobacteria			Alphaproteobacteria				Rhodobacterales					Rhodobacteraceae
ALQAVLPAPTDFPYTLR	Bacteria				Proteobacteria			Alphaproteobacteria				Rhodobacterales					Rhodobacteraceae
ALQAVLPPATDFPYTLR	Bacteria				Proteobacteria			Alphaproteobacteria				Rhodobacterales					Rhodobacteraceae
ALQGEQGVVECAYVEGDGQYAR	Bacteria
ALQTGQVQLGER	Bacteria				Proteobacteria			Alphaproteobacteria				Rhodobacterales					Rhodobacteraceae
ALSAADFDK	Bacteria				Deinococcus-Thermus			Deinococci				Deinococcales					Deinococcaceae				Deinococcus				Deinococcus geothermalis
ALSAPVK
ALSDLEFSNYSANENFR	Bacteria				Bacteroidetes			Cytophagia				Cytophagales					Flammeovirgaceae				Marivirga				Marivirga tractuosa
ALSEAGSFSEHAPR	Bacteria				Proteobacteria			Alphaproteobacteria				Rhodobacterales					Rhodobacteraceae				Sagittula				Sagittula stellata
ALSEGGYQSMPK	Bacteria				Proteobacteria			Alphaproteobacteria				Rhodobacterales					Rhodobacteraceae
ALSELGLYPAVDPLDSTSR
ALSEVYAQDDNK	Bacteria
ALSGAADFSVHAPR	Bacteria				Proteobacteria			Alphaproteobacteria				Rhodobacterales					Rhodobacteraceae
ALSGAGEFSVHAPR	Bacteria				Proteobacteria			Alphaproteobacteria				Rhodobacterales					Rhodobacteraceae
ALSGASDFSVHAPR	Bacteria				Proteobacteria			Alphaproteobacteria				Rhodobacterales					Rhodobacteraceae
ALSGTYDDYLQTDAALNR	Bacteria				Proteobacteria			Alphaproteobacteria				Rhodobacterales					Rhodobacteraceae
ALSLDDTTGFVK	Bacteria				Firmicutes			Bacilli
ALSLYCDLAAR	Bacteria				Proteobacteria			Alphaproteobacteria				Rhodobacterales					Rhodobacteraceae
ALSPELVGEEHYEVAR	Bacteria				Firmicutes			Bacilli
ALSVNLPAGVETGTR	Bacteria				Proteobacteria			Alphaproteobacteria				Rhodobacterales					Rhodobacteraceae
ALTDSFGSVDEFK	Bacteria				Proteobacteria			Alphaproteobacteria				Rhodobacterales					Rhodobacteraceae				Roseovarius				Roseovarius nubinhibens
ALTEAADFSVHAPR	Bacteria				Proteobacteria			Alphaproteobacteria				Rhodobacterales					Rhodobacteraceae				Oceanicola				Oceanicola granulosus
ALTEASEFSVHAPR	Bacteria				Proteobacteria			Alphaproteobacteria				Rhodobacterales					Rhodobacteraceae
ALTEGLSAQQSDEEFDAR	Bacteria				Proteobacteria			Alphaproteobacteria				Rhodobacterales					Rhodobacteraceae				Oceanicola				Oceanicola granulosus
ALTETRPEAAETFAANAAR	Bacteria				Proteobacteria			Alphaproteobacteria				Rhodobacterales					Rhodobacteraceae				Ruegeria				Ruegeria pomeroyi
ALTGLGLTEAK	Bacteria				Proteobacteria			Alphaproteobacteria				Sphingomonadales
ALTVALAQEGAK	Bacteria				Firmicutes			Bacilli
ALTVLSNAETPTK	Bacteria				Bacteroidetes			Flavobacteriia				Flavobacteriales					Flavobacteriaceae				Cellulophaga
ALVAATESGSTAK	Bacteria				Firmicutes			Bacilli				Bacillales					Staphylococcaceae				Staphylococcus
ALVANMVTGVSK	Bacteria				Proteobacteria			Betaproteobacteria				Burkholderiales
ALVASDANLAQFEAQK	Bacteria				Proteobacteria			Alphaproteobacteria				Rhodobacterales					Rhodobacteraceae				Ruegeria				Ruegeria pomeroyi
ALVDEEQPGLVLCGK	Bacteria				Proteobacteria			Alphaproteobacteria				Rhodobacterales					Rhodobacteraceae
ALVDGLNLALR	Bacteria				Proteobacteria			Alphaproteobacteria				Rhodobacterales					Rhodobacteraceae
ALVEATTHYTDYK	Bacteria				Firmicutes			Bacilli
ALVEFFEK	Bacteria				Proteobacteria			Gammaproteobacteria				Vibrionales					Vibrionaceae				Vibrio
ALVFSAVGTAGQR	Bacteria				Proteobacteria
ALVHALNNEGLVEK	Bacteria				Proteobacteria			Alphaproteobacteria				Rhodobacterales					Rhodobacteraceae				Roseovarius				Roseovarius nubinhibens
ALVLAALDNLAK	Bacteria				Proteobacteria			Alphaproteobacteria				Rhodobacterales					Rhodobacteraceae				Oceanicola				Oceanicola granulosus
ALVLDGAAVNEDFAK	Bacteria				Proteobacteria			Alphaproteobacteria				Rhodobacterales					Rhodobacteraceae				Oceanicola				Oceanicola granulosus
ALVLDGAAVNEGFAR	Bacteria				Proteobacteria			Alphaproteobacteria				Rhodobacterales					Rhodobacteraceae				Ruegeria
ALVLDGASVDEGFAR	Bacteria				Proteobacteria			Alphaproteobacteria				Rhodobacterales					Rhodobacteraceae				Phaeobacter
ALVLHADHELNASAFTAR	Bacteria				Firmicutes			Bacilli				Bacillales					Staphylococcaceae				Staphylococcus
ALVLHADHELNASTFTAR	Bacteria				Firmicutes			Bacilli
ALVPFVSVDNMMK	Bacteria				Proteobacteria			Alphaproteobacteria				Rhodobacterales					Rhodobacteraceae
ALVPSGASTGEHEAVELR	Bacteria
ALVPSGASTGEYEAVELR	Bacteria
ALVPSGASTGSHEALELR
ALVQGGATLASLGER	Bacteria				Proteobacteria			Alphaproteobacteria				Sphingomonadales					Sphingomonadaceae
ALVQLEDGVQLSSGDTLAR
ALVSDLNAQQSDAEFNEK	Bacteria				Firmicutes			Bacilli				Bacillales					Staphylococcaceae				Staphylococcus				Staphylococcus carnosus	Staphylococcus carnosus subsp. carnosus
ALVVEK
ALVVGGGAVGTSLAYHLAK	Bacteria				Proteobacteria			Alphaproteobacteria				Rhodobacterales					Rhodobacteraceae
ALYEPVHGSAPDLAGQGK
AMDSNDLEK
AMFSLHTEPFNLLAR	Bacteria				Proteobacteria			Gammaproteobacteria				Vibrionales					Vibrionaceae
AMGVFAEDCATK	Bacteria				Proteobacteria			Betaproteobacteria				Burkholderiales					Alcaligenaceae
AMHDLAASDASPSLTR	Bacteria				Actinobacteria			Actinobacteria				Kineosporiales					Kineosporiaceae				Kineococcus				Kineococcus radiotolerans
AMLEDLALLTGGTVLSEER
AMLEDLALLTGGTVLSEETGMSLEK	Bacteria				Proteobacteria			Betaproteobacteria				Burkholderiales					Alcaligenaceae
AMLEEEGVTDLSMK	Bacteria				Proteobacteria			Alphaproteobacteria				Rhodobacterales					Rhodobacteraceae				Oceanibulbus				Oceanibulbus indolifex
AMLELDGTPNK
AMLENAASEQGSR	Bacteria				Proteobacteria			Alphaproteobacteria				Sphingomonadales					Sphingomonadaceae				Sphingomonas
AMLQAALSGELAK	Bacteria				Firmicutes			Bacilli
AMLQDLALLTGGQVLSEDLGMK	Bacteria				Proteobacteria			Alphaproteobacteria
AMMGATNPANAAPGTLR	Bacteria				Deinococcus-Thermus			Deinococci				Deinococcales					Deinococcaceae				Deinococcus
AMMGTGEASGDNR	Bacteria				Proteobacteria			Alphaproteobacteria				Sphingomonadales					Sphingomonadaceae
AMNEAGNVTWDLVDVVASDALR	Bacteria				Proteobacteria
AMNNPFFDLAR	Bacteria
AMVEVFLER	Bacteria				Proteobacteria
AMVPLSEMFGYATALR	Bacteria				Firmicutes
ANAEGQLDAQVK	Bacteria				Firmicutes			Bacilli				Bacillales					Staphylococcaceae				Staphylococcus				Staphylococcus carnosus	Staphylococcus carnosus subsp. carnosus
ANAGTTLGNTPEGTGFR	Bacteria				Deinococcus-Thermus			Deinococci				Deinococcales					Deinococcaceae				Deinococcus				Deinococcus proteolyticus
ANAVADQLQAGGVPYNR	Bacteria				Proteobacteria			Alphaproteobacteria				Rhodobacterales					Rhodobacteraceae
ANDAAGDGTTTATVLAQALLTEGLK
ANDAAGDGTTTATVLAQALVNEGLK	Bacteria
ANDAAGDGTTTATVLAQSLLTEGLK
ANDEHQLEVVGGK	Bacteria				Proteobacteria			Alphaproteobacteria				Rhodobacterales					Rhodobacteraceae
ANDESTLYTTSQNPHVLR	Bacteria				Proteobacteria			Alphaproteobacteria				Rhodobacterales					Rhodobacteraceae
ANEMTLSSENER	Bacteria				Bacteroidetes			Cytophagia				Cytophagales					Flammeovirgaceae				Marivirga				Marivirga tractuosa
ANEQGVSVSNEALQR	Bacteria				Proteobacteria			Alphaproteobacteria				Rhodobacterales					Rhodobacteraceae				Sagittula				Sagittula stellata
ANFDAFVDALVK	Bacteria				Proteobacteria			Alphaproteobacteria				Sphingomonadales
ANGDTGSPEVQVALLTER	Bacteria				Proteobacteria			Alphaproteobacteria				Sphingomonadales					Sphingomonadaceae				Sphingomonas				Sphingomonas wittichii
ANLDYGTSEAHTTYGVLGLK	Bacteria				Proteobacteria			Betaproteobacteria				Burkholderiales					Alcaligenaceae
ANLECDTLLLDNK	Bacteria				Firmicutes			Bacilli				Bacillales					Staphylococcaceae				Staphylococcus				Staphylococcus carnosus	Staphylococcus carnosus subsp. carnosus
ANLFAEDLLEDYK	Bacteria				Firmicutes			Bacilli
ANLGGVCLNVGCLPSK	Bacteria				Firmicutes			Bacilli
ANLLNPDVTLVGLGLER	Bacteria				Proteobacteria			Alphaproteobacteria				Rhodobacterales					Rhodobacteraceae				Ruegeria				Ruegeria pomeroyi
ANLVEETK	Bacteria				Bacteroidetes			Sphingobacteriia				Sphingobacteriales					Sphingobacteriaceae				Pseudopedobacter				Pseudopedobacter saltans
ANMTKPVVGFLGGQTAPAGK	Bacteria				Firmicutes			Bacilli
ANNLSYEPVPLETNAEGQQQYLAGACDTYTTDASGLAATR	Bacteria				Proteobacteria			Alphaproteobacteria				Rhodobacterales					Rhodobacteraceae
ANNPSDVNLLLNEANLQYK	Bacteria				Bacteroidetes			Flavobacteriia				Flavobacteriales					Flavobacteriaceae				Cellulophaga
ANNQVLVDNMGNLTDLSAK	Bacteria				Bacteroidetes			Flavobacteriia				Flavobacteriales					Flavobacteriaceae				Cellulophaga
ANSGLSEDELQR
ANSSTTTAAEPLK	Bacteria				Proteobacteria
ANTGVTLEPLNSQNAPK	Bacteria				Proteobacteria
ANTTVTFPSPGDNFTFTVGADTGLNK	Bacteria				Deinococcus-Thermus			Deinococci				Deinococcales					Deinococcaceae				Deinococcus				Deinococcus geothermalis
ANVGAAATPGGTGACR	Bacteria				Proteobacteria			Alphaproteobacteria				Rhodobacterales					Rhodobacteraceae				Ruegeria				Ruegeria pomeroyi
ANVPGGASFK	Bacteria				Proteobacteria			Gammaproteobacteria				Enterobacteriales					Enterobacteriaceae
ANVTAAQAFGK	Bacteria				Deinococcus-Thermus			Deinococci				Deinococcales					Deinococcaceae				Deinococcus				Deinococcus proteolyticus
APAAESAPQAPMSAR	Bacteria				Proteobacteria			Gammaproteobacteria				Enterobacteriales					Enterobacteriaceae				Salmonella				Salmonella bongori
APAEAALDDELAK	Bacteria				Proteobacteria			Alphaproteobacteria				Rhodobacterales					Rhodobacteraceae				Oceanicola				Oceanicola granulosus
APATK
APDLLVR
APEAAKPAAPAAPAAPAPSDYK	Bacteria				Proteobacteria			Alphaproteobacteria				Rhodobacterales					Rhodobacteraceae				Ruegeria				Ruegeria pomeroyi
APECTTENFGPLGTGPFVVTEFKPNDVLTMK	Bacteria				Proteobacteria			Alphaproteobacteria				Rhodobacterales					Rhodobacteraceae				Ruegeria				Ruegeria pomeroyi
APEEK
APEER
APELLLR
APFDLVNGLLR	Bacteria				Proteobacteria			Alphaproteobacteria				Rhodobacterales					Rhodobacteraceae
APFTAELDASDLEK	Bacteria				Firmicutes			Bacilli
APGLLPR
APGSLGASSFPSR	Bacteria
APGYATLGLGAEAR	Bacteria				Proteobacteria			Alphaproteobacteria				Sphingomonadales					Sphingomonadaceae				Sphingomonas				Sphingomonas wittichii
APLFEDK
APLYEK
APNGLSSYPHPR	Bacteria				Actinobacteria			Actinobacteria
APNVQDLFAPVR	Bacteria				Proteobacteria			Alphaproteobacteria				Sphingomonadales					Sphingomonadaceae				Sphingomonas				Sphingomonas wittichii
APQFTGGGLVHGPKPR	Bacteria				Actinobacteria			Actinobacteria
APSTYGGGLSVSSSR	Eukaryota	Metazoa			Chordata	Craniata		Mammalia			Euarchontoglires	Primates	Haplorrhini	Simiiformes	Catarrhini
APTGEPAAAAEMTK
APVALLDFAASAR	Bacteria				Proteobacteria
APVEVFHEALDNVKPSVEVR	Bacteria				Proteobacteria			Alphaproteobacteria				Rhodobacterales					Rhodobacteraceae
APVLVQFSNGGASFLAGK
AQAAAQQDAQGLAR	Bacteria				Proteobacteria			Betaproteobacteria				Burkholderiales					Alcaligenaceae				Bordetella
AQAESR
AQALTNDAMEAAGYR	Bacteria				Proteobacteria			Alphaproteobacteria
AQAVANVFLAQNVPSSR	Bacteria				Proteobacteria			Alphaproteobacteria				Rhodobacterales					Rhodobacteraceae				Sagittula				Sagittula stellata
AQAVTSTLLSSGVSAGR	Bacteria				Proteobacteria			Alphaproteobacteria				Rhodobacterales					Rhodobacteraceae				Oceanicola				Oceanicola granulosus
AQEEYGTAELDASQLR	Bacteria				Proteobacteria			Alphaproteobacteria				Rhodobacterales					Rhodobacteraceae				Sagittula				Sagittula stellata
AQELQDGPAPR	Bacteria				Proteobacteria			Alphaproteobacteria				Rhodobacterales					Rhodobacteraceae
AQEVDAVLLGAVGGPK	Bacteria				Proteobacteria			Alphaproteobacteria				Rhodobacterales					Rhodobacteraceae
AQEVDVPMYLGAEEVR	Bacteria				Bacteroidetes			Cytophagia				Cytophagales					Flammeovirgaceae				Marivirga				Marivirga tractuosa
AQFAGEAGQAGYLCR	Bacteria				Proteobacteria			Alphaproteobacteria				Rhodobacterales					Rhodobacteraceae				Sagittula				Sagittula stellata
AQFAHATDK	Bacteria				Proteobacteria			Gammaproteobacteria
AQFEADTNYLPATK	Bacteria				Firmicutes			Bacilli				Bacillales					Staphylococcaceae				Staphylococcus				Staphylococcus carnosus	Staphylococcus carnosus subsp. carnosus
AQFLLETVLEK	Bacteria				Proteobacteria			Gammaproteobacteria				Vibrionales					Vibrionaceae
AQGDTGSPEVQVALLTAR	Bacteria				Proteobacteria			Betaproteobacteria
AQGGQPLQGAQPGQPGQTGGGQGGDDYLEK	Bacteria				Firmicutes			Bacilli				Bacillales					Staphylococcaceae				Staphylococcus				Staphylococcus carnosus	Staphylococcus carnosus subsp. carnosus
AQGLPDVSATGSYNEFVK	Bacteria				Proteobacteria			Alphaproteobacteria				Sphingomonadales					Sphingomonadaceae				Sphingomonas				Sphingomonas wittichii
AQGMATTAASALTAR	Bacteria				Proteobacteria			Alphaproteobacteria				Rhodobacterales					Rhodobacteraceae				Oceanicola				Oceanicola granulosus
AQLDLYNEVATEHGYDVTK	Bacteria				Proteobacteria			Gammaproteobacteria				Vibrionales					Vibrionaceae
AQLEEATSDYDR	Bacteria
AQLEETSSDYDR	Bacteria				Proteobacteria
AQLEETTSDYDR	Bacteria
AQLEETTSEFDR	Bacteria
AQLETTTSDYDR	Bacteria
AQLLEEDASGGAGLGAK	Bacteria				Deinococcus-Thermus			Deinococci				Deinococcales					Deinococcaceae				Deinococcus				Deinococcus geothermalis
AQLSDMK
AQLSELKPGAALVDVALDQGGCFETSK	Bacteria				Proteobacteria			Alphaproteobacteria				Rhodobacterales					Rhodobacteraceae
AQLSER
AQLSQGADVLFAAAGGTGLGVLQTAADEGK	Bacteria				Proteobacteria			Alphaproteobacteria				Rhodobacterales					Rhodobacteraceae
AQNFEAVAQYQFDFGLRPSLAYLQSK	Bacteria				Proteobacteria
AQPDGAYVNAATQR	Bacteria				Proteobacteria			Alphaproteobacteria				Rhodobacterales					Rhodobacteraceae				Sagittula				Sagittula stellata
AQPVSAGSVSSEHEK	Bacteria				Proteobacteria			Gammaproteobacteria
AQQETEEASER	Bacteria				Deinococcus-Thermus			Deinococci				Deinococcales					Deinococcaceae				Deinococcus				Deinococcus geothermalis
AQQLVDATDK
AQQSFDKPVEVQK	Bacteria				Firmicutes			Bacilli				Bacillales					Bacillaceae				Bacillus
AQSVVDYLLSK
AQVEETTSEFDR	Bacteria				Firmicutes
AQVGALAVGGAEK	Bacteria				Proteobacteria			Gammaproteobacteria
AQVLLTPTETFSLLASGHLR	Bacteria				Proteobacteria			Alphaproteobacteria				Sphingomonadales					Sphingomonadaceae				Sphingomonas				Sphingomonas wittichii
AQVLNTNSLSLLTQNNLNK	Bacteria				Proteobacteria			Gammaproteobacteria				Enterobacteriales					Enterobacteriaceae
AQVPLSEMFGYATDLR	Bacteria
AQVVVLGSGPAGYSAAFR	Bacteria				Proteobacteria			Gammaproteobacteria
AQWCNEEFDALLQK	Bacteria				Proteobacteria			Alphaproteobacteria				Rhodobacterales					Rhodobacteraceae
AQYAETLR	Bacteria
AQYDTVLANEVTAR
AQYLLDQLLAEAR	Bacteria				Proteobacteria
ASAAGLNNSTLNTAFR	Bacteria				Proteobacteria			Alphaproteobacteria				Rhodobacterales					Rhodobacteraceae				Phaeobacter
ASAEAAATATAAE	Bacteria				Proteobacteria			Betaproteobacteria				Burkholderiales					Alcaligenaceae				Bordetella
ASAEAYLGETVTK	Bacteria				Firmicutes			Bacilli
ASAEVMDENMNDELFAK	Bacteria				Proteobacteria			Alphaproteobacteria				Rhodobacterales					Rhodobacteraceae				Sagittula				Sagittula stellata
ASAFAGAVLSR	Bacteria				Proteobacteria			Betaproteobacteria				Burkholderiales					Alcaligenaceae				Bordetella
ASAFDQLDK	Bacteria				Actinobacteria			Actinobacteria				Kineosporiales					Kineosporiaceae				Kineococcus				Kineococcus radiotolerans
ASASSANSLSSANSASSASVRPATGTTAAVAGSAAGR	Bacteria				Deinococcus-Thermus			Deinococci				Deinococcales					Deinococcaceae				Deinococcus				Deinococcus geothermalis
ASAVPVDVTDADSVAEAAGK	Bacteria				Proteobacteria			Alphaproteobacteria				Rhodobacterales					Rhodobacteraceae				Oceanicola				Oceanicola granulosus
ASDFVLAMGQGR
ASEAEAAGADYVGESEYATK	Bacteria				Firmicutes			Bacilli				Bacillales					Staphylococcaceae				Staphylococcus				Staphylococcus carnosus	Staphylococcus carnosus subsp. carnosus
ASFDPSNLSANYR	Bacteria				Deinococcus-Thermus			Deinococci				Deinococcales					Deinococcaceae				Deinococcus				Deinococcus geothermalis
ASFGDDAPALVCEPGR	Bacteria				Proteobacteria			Alphaproteobacteria				Rhodobacterales					Rhodobacteraceae				Sagittula				Sagittula stellata
ASFGPDETGLTLEER	Bacteria				Proteobacteria			Alphaproteobacteria				Rhodobacterales					Rhodobacteraceae				Ruegeria				Ruegeria pomeroyi
ASFVGELSFGPR	Bacteria				Bacteroidetes
ASGEETAQQVVAVR	Bacteria				Deinococcus-Thermus			Deinococci				Deinococcales					Deinococcaceae				Deinococcus				Deinococcus proteolyticus
ASGGPAGGPFTAQNASGTDFK	Bacteria				Proteobacteria			Alphaproteobacteria				Sphingomonadales					Sphingomonadaceae				Sphingomonas				Sphingomonas wittichii
ASGTDEAVVLVPPLR
ASHGVSLSHR
ASHLLVADK	Bacteria				Firmicutes			Bacilli
ASLAQAGNDADPYR	Bacteria				Bacteroidetes			Flavobacteriia				Flavobacteriales					Flavobacteriaceae				Cellulophaga
ASLASVSNDHR	Bacteria				Bacteroidetes			Sphingobacteriia				Sphingobacteriales					Sphingobacteriaceae
ASLESNYGLR	Bacteria				Proteobacteria			Gammaproteobacteria
ASLGGTCLNVGCLPSK	Bacteria
ASLTEEQLEDPNLGTALK	Bacteria				Proteobacteria			Alphaproteobacteria				Rhodobacterales					Rhodobacteraceae				Oceanicola				Oceanicola granulosus
ASNAGGVATSGLEMSQNSLR
ASNDNDTFQAGVYFSF	Bacteria				Proteobacteria			Alphaproteobacteria				Rhodobacterales					Rhodobacteraceae				Ruegeria				Ruegeria pomeroyi
ASPSLLDGLVVEYYGTPTPLR	Bacteria
ASQDVMAENMGDELFK	Bacteria				Proteobacteria			Alphaproteobacteria				Rhodobacterales					Rhodobacteraceae				Ruegeria				Ruegeria pomeroyi
ASQEHAEQALEAAAK	Bacteria				Firmicutes			Bacilli
ASQLQEGQNHLK	Bacteria				Firmicutes			Bacilli				Bacillales					Staphylococcaceae				Staphylococcus				Staphylococcus carnosus	Staphylococcus carnosus subsp. carnosus
ASQVALLNANYLASR
ASSGLNEDELQK	Bacteria				Proteobacteria
ASSGLNEEELQK	Bacteria				Proteobacteria
ASTLNNVVR	Bacteria				Proteobacteria			Betaproteobacteria				Burkholderiales					Alcaligenaceae
ASVDSAYGASR	Bacteria				Deinococcus-Thermus			Deinococci				Deinococcales					Deinococcaceae				Deinococcus				Deinococcus proteolyticus
ASVEVLESGQR	Bacteria				Proteobacteria			Betaproteobacteria				Burkholderiales					Alcaligenaceae				Bordetella
ASVEVVEELR	Bacteria				Proteobacteria			Alphaproteobacteria				Rhodobacterales					Rhodobacteraceae
ASVGHGEDPSGSGTSDTSSASVVLSQR	Bacteria				Proteobacteria			Alphaproteobacteria				Rhodobacterales					Rhodobacteraceae				Phaeobacter
ASVNGPTALGYSK	Bacteria				Proteobacteria			Gammaproteobacteria
ASVNPGGVGTVGLSFAQNTGNR	Bacteria				Deinococcus-Thermus			Deinococci				Deinococcales					Deinococcaceae				Deinococcus				Deinococcus geothermalis
ASVPLSEMFGYVGDLR	Bacteria				Actinobacteria			Actinobacteria
ASYTMEFLK	Bacteria				Proteobacteria
ATAAAQPSNLLSVATYGHNAR	Bacteria				Deinococcus-Thermus			Deinococci				Deinococcales					Deinococcaceae				Deinococcus				Deinococcus geothermalis
ATAETELTK	Bacteria				Firmicutes			Bacilli				Bacillales					Bacillaceae				Bacillus		Bacillus cereus group
ATASDLVLVEYEGR	Bacteria				Proteobacteria			Alphaproteobacteria				Sphingomonadales					Sphingomonadaceae				Sphingomonas				Sphingomonas wittichii
ATATDDTNFSSFR	Bacteria				Deinococcus-Thermus			Deinococci				Deinococcales					Deinococcaceae				Deinococcus				Deinococcus deserti
ATDMK
ATDQPFLMPLEDVFSLSGR	Bacteria				Proteobacteria			Alphaproteobacteria				Rhodobacterales					Rhodobacteraceae
ATEDLELGDAGVDLYR	Bacteria				Proteobacteria			Alphaproteobacteria				Rhodobacterales					Rhodobacteraceae
ATEDLEPGDPGVDLYR	Bacteria				Proteobacteria			Alphaproteobacteria				Rhodobacterales					Rhodobacteraceae
ATEEQEK
ATEGLQAEFGEDR	Bacteria				Firmicutes			Bacilli
ATETR
ATFEALK
ATFGAEHQEEK	Bacteria				Proteobacteria			Alphaproteobacteria				Sphingomonadales					Sphingomonadaceae				Sphingomonas				Sphingomonas wittichii
ATFGSQLNR	Bacteria				Firmicutes			Bacilli
ATFVADANTPDEVVYVLVK	Bacteria				Proteobacteria			Alphaproteobacteria				Rhodobacterales					Rhodobacteraceae				Roseobacter
ATFVTSADVDDDVVYQVVK	Bacteria				Proteobacteria			Alphaproteobacteria
ATFVTSSDVPDDVVYEVVK	Bacteria				Proteobacteria			Alphaproteobacteria				Rhodobacterales					Rhodobacteraceae				Sagittula				Sagittula stellata
ATGDSTLYTTSQNPHVLR	Bacteria				Proteobacteria			Alphaproteobacteria				Rhodobacterales					Rhodobacteraceae
ATGGDK
ATGGGGFDLAQPSQDR	Bacteria				Proteobacteria			Alphaproteobacteria
ATGLCHTDEFTR
ATGNHLVDSHPER	Bacteria				Proteobacteria			Betaproteobacteria				Burkholderiales					Alcaligenaceae				Bordetella
ATGSSEADFAENR	Bacteria				Proteobacteria			Betaproteobacteria				Burkholderiales					Alcaligenaceae
ATHGLYDQFGEDR	Bacteria				Firmicutes			Bacilli
ATHGVSLSHR
ATLADADVVVSGGR	Bacteria				Bacteroidetes			Flavobacteriia				Flavobacteriales					Flavobacteriaceae
ATLDDGTTVLR	Bacteria				Proteobacteria			Alphaproteobacteria				Sphingomonadales					Sphingomonadaceae				Sphingomonas				Sphingomonas wittichii
ATLDGLENMNSPEMVAAK
ATLDPLVGAQPFQGR	Bacteria				Proteobacteria
ATLEDLGQAK
ATLGEVGNEEHSLR
ATLGGVCLNVGCLPSK	Bacteria
ATLKPEGQAALDQLYSQLSNLDPK	Bacteria				Proteobacteria
ATLKPEGQQALDQLYSQLSNLDPK	Bacteria				Proteobacteria			Gammaproteobacteria				Enterobacteriales					Enterobacteriaceae
ATLLAEFLDK	Bacteria				Firmicutes			Bacilli
ATLSDQSAELER	Bacteria				Proteobacteria			Alphaproteobacteria				Rhodobacterales					Rhodobacteraceae				Sagittula				Sagittula stellata
ATLSVQPGTPVASVNLEQVR	Bacteria				Deinococcus-Thermus			Deinococci				Deinococcales					Deinococcaceae				Deinococcus				Deinococcus proteolyticus
ATLTEESNDALSPAVR	Bacteria				Proteobacteria			Gammaproteobacteria				Vibrionales					Vibrionaceae				Vibrio		Vibrio harveyi group
ATLTTTMGPGVPVDPTLTR	Bacteria				Actinobacteria			Actinobacteria				Kineosporiales					Kineosporiaceae				Kineococcus				Kineococcus radiotolerans
ATMDVVLNAMGK	Bacteria				Proteobacteria			Alphaproteobacteria				Rhodobacterales					Rhodobacteraceae				Sagittula				Sagittula stellata
ATMEVVMDAK	Bacteria				Proteobacteria			Alphaproteobacteria				Rhodobacterales					Rhodobacteraceae				Oceanibulbus				Oceanibulbus indolifex
ATPADEGSVAFYPLER	Bacteria				Proteobacteria			Alphaproteobacteria				Sphingomonadales					Sphingomonadaceae				Sphingomonas				Sphingomonas wittichii
ATPQLEDALSLLDAYQVQR	Bacteria				Proteobacteria			Alphaproteobacteria				Sphingomonadales					Sphingomonadaceae				Sphingomonas				Sphingomonas wittichii
ATSDLELGDAGVDLYR	Bacteria				Proteobacteria			Alphaproteobacteria				Rhodobacterales					Rhodobacteraceae
ATSLSPGLVDTELTR	Bacteria				Firmicutes			Bacilli				Bacillales					Staphylococcaceae				Staphylococcus				Staphylococcus carnosus	Staphylococcus carnosus subsp. carnosus
ATSQVVLMASEEGGTELEEVAEK	Bacteria				Firmicutes			Bacilli
ATSTMEFDHYEAAPK	Bacteria				Bacteroidetes			Sphingobacteriia				Sphingobacteriales					Sphingobacteriaceae
ATSYVDLLEQNPEK	Bacteria				Actinobacteria			Actinobacteria				Kineosporiales					Kineosporiaceae				Kineococcus				Kineococcus radiotolerans
ATVAEGAGVEPANVVLSTGAK	Bacteria				Proteobacteria			Alphaproteobacteria				Rhodobacterales					Rhodobacteraceae				Roseovarius				Roseovarius nubinhibens
ATVFLFPDLNTGNTTYK
ATVSMGPMAGTADVSK	Bacteria				Proteobacteria			Alphaproteobacteria				Rhodobacterales					Rhodobacteraceae				Sagittula				Sagittula stellata
ATVTGDGLSQEAK	Bacteria				Proteobacteria
ATVTGK
AVAAAAAAPAASTSAPAAAAPVR	Bacteria				Proteobacteria			Alphaproteobacteria				Rhodobacterales					Rhodobacteraceae
AVAAALEELQK	Bacteria				Deinococcus-Thermus			Deinococci				Deinococcales					Deinococcaceae				Deinococcus				Deinococcus proteolyticus
AVAAALEQMPR	Bacteria
AVAAATEELK	Bacteria
AVAAAVEELK	Bacteria
AVAAAVLGDATAVEFVPTTGK	Bacteria				Proteobacteria			Alphaproteobacteria				Rhodobacterales					Rhodobacteraceae
AVAAAVLGDGNAVEFVPTTGK	Bacteria				Proteobacteria			Alphaproteobacteria				Rhodobacterales					Rhodobacteraceae
AVAAAVLGDK	Bacteria				Proteobacteria			Alphaproteobacteria
AVAAAVLGDPDAVEFVPTTGK	Bacteria				Proteobacteria			Alphaproteobacteria				Rhodobacterales					Rhodobacteraceae				Roseovarius				Roseovarius nubinhibens
AVAAAVLGDSTAVEFVPTTGK	Bacteria				Proteobacteria			Alphaproteobacteria				Rhodobacterales					Rhodobacteraceae
AVAADTGSLGGSR	Bacteria				Proteobacteria			Betaproteobacteria				Burkholderiales					Alcaligenaceae
AVAAGLAVLSMNSGSNVSK	Bacteria				Proteobacteria			Alphaproteobacteria				Rhodobacterales					Rhodobacteraceae				Roseobacter
AVAAGMNPMDLK
AVAASLAEYALECSLNK	Bacteria				Firmicutes			Bacilli
AVAAVNGPLAQALLGK
AVADEAEQAVGSDDDSR	Bacteria				Deinococcus-Thermus			Deinococci				Deinococcales					Deinococcaceae				Deinococcus				Deinococcus proteolyticus
AVAEACGSQAVLVR
AVAEALAEAK	Bacteria				Firmicutes			Bacilli
AVAELYGQDDAAPR	Bacteria				Proteobacteria			Alphaproteobacteria				Rhodobacterales					Rhodobacteraceae				Roseovarius				Roseovarius nubinhibens
AVAEVYASSDAHEK	Bacteria				Proteobacteria
AVAFGEALNPDFK	Bacteria				Firmicutes			Bacilli				Bacillales					Staphylococcaceae
AVALK
AVALVLPELK
AVANVNDK
AVAQAQSVVER	Bacteria				Proteobacteria			Alphaproteobacteria				Rhodobacterales					Rhodobacteraceae
AVASLEDLK	Bacteria				Bacteroidetes			Sphingobacteriia				Sphingobacteriales					Sphingobacteriaceae				Pseudopedobacter				Pseudopedobacter saltans
AVATYVHGLGGGEASE	Bacteria				Proteobacteria			Alphaproteobacteria				Rhodobacterales					Rhodobacteraceae				Sagittula				Sagittula stellata
AVAVDDNVDAAAVMAAAQK	Bacteria				Deinococcus-Thermus			Deinococci				Deinococcales					Deinococcaceae				Deinococcus				Deinococcus proteolyticus
AVCLAYETVTDNMGR	Bacteria				Proteobacteria			Gammaproteobacteria				Vibrionales					Vibrionaceae
AVDDALVAYFK	Bacteria				Proteobacteria			Gammaproteobacteria				Pseudomonadales					Pseudomonadaceae				Pseudomonas
AVDGAFLMPVEDVFSLSGR
AVDMPFLMPLEDVFSLQGR	Bacteria				Proteobacteria			Gammaproteobacteria				Vibrionales					Vibrionaceae
AVDQPFLMPVEDVFSLSGR	Bacteria				Proteobacteria
AVEALVEDLAK	Bacteria				Bacteroidetes			Flavobacteriia				Flavobacteriales					Flavobacteriaceae
AVEAVTEQLLGAAK	Bacteria				Actinobacteria			Actinobacteria				Kineosporiales					Kineosporiaceae				Kineococcus				Kineococcus radiotolerans
AVECNNAGQLVFNLPK	Bacteria				Deinococcus-Thermus			Deinococci				Deinococcales					Deinococcaceae				Deinococcus				Deinococcus deserti
AVEEAAAVANK	Bacteria				Proteobacteria			Alphaproteobacteria				Rhodobacterales					Rhodobacteraceae				Phaeobacter
AVEGNTALANK	Bacteria				Firmicutes			Bacilli
AVELSAQYANQR	Bacteria				Firmicutes			Bacilli
AVESESEAFFLR	Bacteria
AVESGDK
AVFDMVVAGR	Bacteria
AVFDNFDR	Bacteria				Proteobacteria
AVFSLHPEPFTVVAR	Bacteria				Proteobacteria
AVFSVHGEPFNVLAR	Bacteria				Proteobacteria			Alphaproteobacteria				Rhodobacterales					Rhodobacteraceae				Oceanibulbus				Oceanibulbus indolifex
AVFSVHSEPFTVVAR	Bacteria				Proteobacteria			Alphaproteobacteria				Rhodobacterales					Rhodobacteraceae				Sagittula				Sagittula stellata
AVFTNTVPVDAYR	Bacteria				Proteobacteria
AVGADAVSHGATGK
AVGAVNGPLAQALLGK	Bacteria				Proteobacteria
AVGAVPTSMSATEVR	Bacteria				Proteobacteria			Alphaproteobacteria				Rhodobacterales					Rhodobacteraceae				Roseovarius				Roseovarius nubinhibens
AVGDLSALVAYAPDNR	Bacteria				Proteobacteria			Alphaproteobacteria				Sphingomonadales					Sphingomonadaceae				Sphingomonas				Sphingomonas wittichii
AVGGLVAKPEAGLESLK	Bacteria				Proteobacteria			Alphaproteobacteria				Rhodobacterales					Rhodobacteraceae				Sagittula				Sagittula stellata
AVGQALADAEDTYSVLGGGDSAAAVEK	Bacteria				Firmicutes			Bacilli
AVGSQSPAFYTETDR	Bacteria				Bacteroidetes			Flavobacteriia				Flavobacteriales					Flavobacteriaceae				Cellulophaga
AVGSVGGYVAASSR	Bacteria				Bacteroidetes			Cytophagia				Cytophagales					Flammeovirgaceae				Marivirga				Marivirga tractuosa
AVGVVLPELNGK
AVLAAAEEFEK	Bacteria				Bacteroidetes			Flavobacteriia				Flavobacteriales					Flavobacteriaceae				Cellulophaga
AVLAELAELGGQLSPSPK	Bacteria				Proteobacteria			Gammaproteobacteria
AVLAESFER
AVLAGLESSVLASVDK	Bacteria				Proteobacteria			Betaproteobacteria				Burkholderiales					Alcaligenaceae				Bordetella
AVLDGDEYVLSGEK	Bacteria				Firmicutes			Bacilli
AVLDSHASEHGAR	Bacteria				Bacteroidetes			Sphingobacteriia				Sphingobacteriales
AVLDVLLGLAQK	Bacteria				Proteobacteria			Alphaproteobacteria				Rhodobacterales					Rhodobacteraceae
AVLEGHADEQGTR	Bacteria				Proteobacteria			Alphaproteobacteria				Rhodobacterales					Rhodobacteraceae
AVLELAGVADLLSK	Bacteria				Firmicutes			Bacilli
AVLELAGVQDLLSK	Bacteria
AVLELLQTTK	Bacteria				Firmicutes			Bacilli
AVLEQQFDNPAAGQNR	Bacteria				Deinococcus-Thermus			Deinococci				Deinococcales					Deinococcaceae				Deinococcus				Deinococcus deserti
AVLEVAGVHNVLAK
AVLEVAGVQNVLAK	Bacteria				Proteobacteria
AVLGDVLLR	Eukaryota				Apicomplexa			Coccidia				Eucoccidiorida	Eimeriorina				Sarcocystidae				Neospora				Neospora caninum
AVLGTYGDTLHTLVER	Bacteria				Firmicutes			Bacilli
AVLHDK
AVLHEDVYDHVLNR	Bacteria				Firmicutes			Bacilli
AVLHQDVYDEVVEK	Bacteria				Firmicutes			Bacilli
AVLLATGANPK
AVLLGFR
AVLPAPESLAADYTGK	Bacteria				Deinococcus-Thermus			Deinococci				Deinococcales					Deinococcaceae				Deinococcus				Deinococcus geothermalis
AVLPGGMYAGNPDDVETFGVK	Bacteria				Proteobacteria			Alphaproteobacteria				Rhodobacterales					Rhodobacteraceae				Sagittula				Sagittula stellata
AVLSNEEVVDGVSER	Bacteria				Firmicutes			Bacilli				Bacillales					Staphylococcaceae				Staphylococcus
AVLVNLFGGLVR
AVLVQTDAELQPLAVAK	Bacteria				Proteobacteria			Betaproteobacteria				Burkholderiales					Alcaligenaceae				Bordetella
AVNDDQQSGLDLLR	Bacteria				Proteobacteria			Alphaproteobacteria				Sphingomonadales					Sphingomonadaceae				Sphingobium				Sphingobium yanoikuyae
AVNPDATVLSNMTGTTPAAWNDPVK	Bacteria				Proteobacteria			Alphaproteobacteria				Rhodobacterales					Rhodobacteraceae
AVNPNLELVSEYAEAFDKPEK	Bacteria				Firmicutes			Bacilli
AVNVNTNVSAMTAQR	Bacteria				Proteobacteria			Gammaproteobacteria				Vibrionales					Vibrionaceae				Vibrio		Vibrio harveyi group		Vibrio alginolyticus
AVQAGGNYGELFEK	Bacteria				Proteobacteria			Alphaproteobacteria				Rhodobacterales					Rhodobacteraceae				Roseovarius				Roseovarius nubinhibens
AVQEQVASEK	Bacteria				Proteobacteria
AVQGLVEACK	Bacteria				Proteobacteria			Alphaproteobacteria				Rhodobacterales					Rhodobacteraceae
AVQLGGVALGTTQVLNSK
AVQLYLNAAASAVTEGR	Bacteria				Proteobacteria			Gammaproteobacteria				Vibrionales					Vibrionaceae				Vibrio
AVQTGQVPLGER	Bacteria				Proteobacteria			Alphaproteobacteria
AVSDLPVEELSFNFAR	Bacteria				Proteobacteria			Gammaproteobacteria				Pseudomonadales					Pseudomonadaceae				Pseudomonas
AVSLVLPELK	Bacteria
AVSPGFENTGADNK	Bacteria				Deinococcus-Thermus			Deinococci				Deinococcales					Deinococcaceae				Deinococcus				Deinococcus proteolyticus
AVTAALEELK	Bacteria
AVTAAVEELK
AVTETQTVTETVGR	Bacteria				Deinococcus-Thermus			Deinococci				Deinococcales					Deinococcaceae				Deinococcus				Deinococcus proteolyticus
AVTYAGLPSSPYAER	Bacteria				Proteobacteria			Alphaproteobacteria				Rhodobacterales					Rhodobacteraceae				Oceanicola				Oceanicola granulosus
AVVEEEQPGLVLCGK	Bacteria				Proteobacteria			Alphaproteobacteria				Rhodobacterales					Rhodobacteraceae				Roseobacter				Roseobacter denitrificans
AVVLEEVSAQVAK	Bacteria				Proteobacteria			Betaproteobacteria				Burkholderiales					Alcaligenaceae
AVYELEHYGVPFSR	Bacteria
AVYVASMPDAFSGAR	Bacteria				Deinococcus-Thermus			Deinococci				Deinococcales					Deinococcaceae				Deinococcus				Deinococcus proteolyticus
AWVLDVLADEGYLR	Bacteria				Proteobacteria			Alphaproteobacteria				Rhodobacterales					Rhodobacteraceae
AYAHALTEAAEK	Bacteria				Bacteroidetes			Flavobacteriia				Flavobacteriales					Flavobacteriaceae
AYDQLDGAPEEK	Bacteria
AYDVEHPEAGVAFR	Bacteria				Proteobacteria			Gammaproteobacteria
AYDVESEGGVAFR	Bacteria				Proteobacteria
AYEDAETVTGVLNGK	Bacteria				Proteobacteria
AYGAEVVLTPGSEAMK	Bacteria				Firmicutes			Bacilli				Bacillales					Staphylococcaceae				Staphylococcus
AYGLEHPDEGVALR	Bacteria				Proteobacteria			Gammaproteobacteria				Enterobacteriales					Enterobacteriaceae
AYGSTNPLNVVR
AYHALSQGVVSSLQK
AYSGEGALADDAGNVSR	Bacteria				Proteobacteria
AYSGVLEAGSYVLNTR	Bacteria				Bacteroidetes			Sphingobacteriia				Sphingobacteriales					Sphingobacteriaceae
AYSLLEQLR
AYVEPYLEMHPDVSVSWDESSAEAVAK	Bacteria				Proteobacteria			Alphaproteobacteria				Rhodobacterales					Rhodobacteraceae				Sagittula				Sagittula stellata
AYVLAQFFPR	Bacteria				Bacteroidetes			Flavobacteriia				Flavobacteriales					Flavobacteriaceae
CAANLAGTGLAVVSCK	Bacteria				Proteobacteria			Alphaproteobacteria				Rhodobacterales					Rhodobacteraceae				Phaeobacter				Phaeobacter inhibens
CAFEVAAYDQGANVTYLDPNSSQLGHK	Bacteria
CDAFTTDK	Bacteria				Proteobacteria			Betaproteobacteria				Burkholderiales					Alcaligenaceae
CDLALPNATQNELGGEDAEK	Bacteria				Bacteroidetes			Sphingobacteriia				Sphingobacteriales					Sphingobacteriaceae				Pseudopedobacter				Pseudopedobacter saltans
CDMVDDEELLELVEMEVR
CDVLAEGVLEATK	Bacteria				Firmicutes			Bacilli
CDVLVVR
CGVEVTEK
CPMELSTYFR
CPNTPAGAK	Bacteria
CQLVGDDLFVTNPK	Bacteria				Proteobacteria			Alphaproteobacteria
CSEFANELLK	Bacteria				Firmicutes			Bacilli
CSEFGDALLK
CSVESTGGSVYNAR	Bacteria				Proteobacteria			Alphaproteobacteria				Rhodobacterales					Rhodobacteraceae
CSVESTGGSVYNTR	Bacteria				Proteobacteria			Alphaproteobacteria				Rhodobacterales					Rhodobacteraceae
CTAPSTGGSLANLNALK	Bacteria				Proteobacteria			Alphaproteobacteria				Rhodobacterales					Rhodobacteraceae
CTTGFTAAAGDTPASAECR	Bacteria				Proteobacteria			Alphaproteobacteria				Rhodobacterales					Rhodobacteraceae				Oceanibulbus				Oceanibulbus indolifex
CVDTSMGLTPLEGLVMGTR
DAAAAVGK
DAAANAGHVLAEK	Bacteria				Deinococcus-Thermus			Deinococci				Deinococcales					Deinococcaceae				Deinococcus				Deinococcus geothermalis
DAAATSQTETATTDTK	Bacteria				Deinococcus-Thermus			Deinococci				Deinococcales					Deinococcaceae				Deinococcus				Deinococcus geothermalis
DAADAASEGGFELDR	Bacteria				Proteobacteria			Alphaproteobacteria				Rhodobacterales					Rhodobacteraceae				Oceanicola				Oceanicola granulosus
DAADAATEEGFSVDK	Bacteria				Proteobacteria			Alphaproteobacteria				Rhodobacterales					Rhodobacteraceae				Phaeobacter
DAAEAATAEGFSVDR	Bacteria				Proteobacteria			Alphaproteobacteria				Rhodobacterales					Rhodobacteraceae
DAAEAATEAGFSVDK	Bacteria				Proteobacteria			Alphaproteobacteria				Rhodobacterales					Rhodobacteraceae
DAALSMAQVANPDCK	Bacteria				Proteobacteria			Alphaproteobacteria				Rhodobacterales					Rhodobacteraceae				Sagittula				Sagittula stellata
DAAMQFLAFSTSTQALADQAK	Bacteria				Proteobacteria			Alphaproteobacteria				Rhodobacterales					Rhodobacteraceae				Ruegeria				Ruegeria pomeroyi
DAASK
DAAVQSQEFEK	Bacteria				Firmicutes			Bacilli
DAAVVALK
DAAYDLLQAK	Bacteria				Firmicutes			Bacilli
DADGGTGASVR	Bacteria				Proteobacteria			Alphaproteobacteria				Rhodobacterales					Rhodobacteraceae				Oceanicola				Oceanicola granulosus
DADLLLGGNVALDGASGQVGPR	Bacteria				Firmicutes			Bacilli
DADMVLGAVLLPGAAAPK	Bacteria				Proteobacteria			Alphaproteobacteria				Rhodobacterales					Rhodobacteraceae
DAEVAEVGR	Bacteria				Proteobacteria			Alphaproteobacteria				Rhodobacterales					Rhodobacteraceae
DAGDLNLGGLAR	Bacteria				Actinobacteria			Actinobacteria
DAGFQAFADK	Bacteria				Proteobacteria
DAGGLEGDAK	Bacteria				Bacteroidetes			Sphingobacteriia				Sphingobacteriales					Sphingobacteriaceae				Pseudopedobacter				Pseudopedobacter saltans
DAGLNTLEDMQGK	Bacteria				Proteobacteria			Alphaproteobacteria				Rhodobacterales					Rhodobacteraceae				Oceanibulbus				Oceanibulbus indolifex
DAGLSEDQLSNPR	Bacteria				Proteobacteria			Alphaproteobacteria				Rhodobacterales					Rhodobacteraceae				Oceanibulbus				Oceanibulbus indolifex
DAGTGNTLLGDGDTR	Bacteria				Deinococcus-Thermus			Deinococci				Deinococcales					Deinococcaceae				Deinococcus				Deinococcus geothermalis
DAGVQAEVVDQLK	Bacteria				Proteobacteria			Alphaproteobacteria				Rhodobacterales					Rhodobacteraceae
DAGYTAVLSHR
DALAPHLSAETLEYHYGK
DALEACNVGADALVVSNHGGR	Bacteria				Proteobacteria			Alphaproteobacteria				Rhodobacterales					Rhodobacteraceae
DALPTEEEQFAAYK	Bacteria				Proteobacteria
DANAAAQATQALADQSGLGK	Bacteria				Deinococcus-Thermus			Deinococci				Deinococcales					Deinococcaceae				Deinococcus				Deinococcus geothermalis
DAQGGEVTVVTVGGEDSEK	Bacteria				Firmicutes			Bacilli
DAQGLLPTETSCLALMGK	Bacteria				Deinococcus-Thermus			Deinococci				Deinococcales					Deinococcaceae				Deinococcus				Deinococcus proteolyticus
DAQVQLAALSEAAGLADAR	Bacteria				Proteobacteria			Gammaproteobacteria				Pseudomonadales					Pseudomonadaceae				Pseudomonas		Pseudomonas putida group		Pseudomonas putida
DASAAPACGYASK	Bacteria				Proteobacteria			Gammaproteobacteria
DASAPFNLGR	Bacteria				Proteobacteria			Alphaproteobacteria				Rhodobacterales					Rhodobacteraceae
DASTLVHK	Bacteria				Firmicutes			Bacilli
DATGLDPVSLLAFDK	Bacteria
DATLTPATAVNAATFVGAK	Bacteria				Proteobacteria			Alphaproteobacteria				Rhodobacterales					Rhodobacteraceae				Oceanibulbus				Oceanibulbus indolifex
DATLVVDGAGEK	Bacteria				Proteobacteria			Alphaproteobacteria				Rhodobacterales					Rhodobacteraceae				Oceanibulbus				Oceanibulbus indolifex
DAVDVLTQR	Bacteria				Deinococcus-Thermus			Deinococci				Deinococcales					Deinococcaceae				Deinococcus
DAVNGTLSYTNEAGK	Bacteria				Proteobacteria
DAVTADNVALDMR	Bacteria				Proteobacteria			Alphaproteobacteria				Rhodobacterales					Rhodobacteraceae				Sagittula				Sagittula stellata
DAVTAEEVEHER	Bacteria				Firmicutes			Bacilli
DCSLAELNPLVTTGEGK	Bacteria				Firmicutes			Bacilli
DDAAAGTFDK	Bacteria				Proteobacteria			Alphaproteobacteria				Rhodobacterales					Rhodobacteraceae				Oceanibulbus				Oceanibulbus indolifex
DDAAGLQLSNR	Bacteria
DDAAGQALANR
DDAAR
DDAQGPAGANFLTGTLK	Bacteria				Deinococcus-Thermus			Deinococci				Deinococcales					Deinococcaceae				Deinococcus				Deinococcus deserti
DDCPTEK	Bacteria				Bacteroidetes			Sphingobacteriia				Sphingobacteriales					Sphingobacteriaceae
DDDTADLLTAASR	Bacteria				Proteobacteria
DDFAR
DDKPEFR	Bacteria				Actinobacteria			Actinobacteria				Kineosporiales					Kineosporiaceae				Kineococcus				Kineococcus radiotolerans
DDLLGK
DDLSTVNLHEK	Bacteria				Actinobacteria			Actinobacteria				Kineosporiales					Kineosporiaceae				Kineococcus				Kineococcus radiotolerans
DDLVGTDPDTGESVTR	Bacteria				Bacteroidetes			Flavobacteriia				Flavobacteriales					Flavobacteriaceae				Cellulophaga
DDNEMGTTAVK	Bacteria
DDPNALASNVR	Bacteria				Bacteroidetes			Cytophagia				Cytophagales					Flammeovirgaceae				Marivirga				Marivirga tractuosa
DDQAQPASAALEQTAPEQGAPGVPAQGDAK	Bacteria				Deinococcus-Thermus			Deinococci				Deinococcales					Deinococcaceae				Deinococcus				Deinococcus geothermalis
DDQQGPAAAK	Bacteria				Proteobacteria			Betaproteobacteria				Burkholderiales
DDTFGSVAVK	Bacteria				Proteobacteria			Alphaproteobacteria				Rhodobacterales					Rhodobacteraceae				Ruegeria				Ruegeria pomeroyi
DDTTLVDGAGSSEDLAGR	Bacteria				Actinobacteria			Actinobacteria				Kineosporiales					Kineosporiaceae				Kineococcus				Kineococcus radiotolerans
DDTYEK
DDVLAAAK
DDYGYNAR	Bacteria				Bacteroidetes
DEDLAYVDLR	Bacteria				Proteobacteria			Alphaproteobacteria				Rhodobacterales					Rhodobacteraceae
DEDTADLFTAASR	Bacteria				Proteobacteria
DEGGQVFGGER	Bacteria				Proteobacteria			Gammaproteobacteria
DEGGR
DEGYLDGYSVK	Bacteria				Proteobacteria			Betaproteobacteria				Burkholderiales					Alcaligenaceae				Bordetella
DELAK
DETER
DETLGYVSK	Bacteria				Firmicutes			Bacilli				Bacillales					Staphylococcaceae				Staphylococcus				Staphylococcus carnosus	Staphylococcus carnosus subsp. carnosus
DETTLLDGMGNQAELDAR	Bacteria				Deinococcus-Thermus			Deinococci				Deinococcales					Deinococcaceae				Deinococcus				Deinococcus geothermalis
DETTLVDGAGEK	Bacteria				Proteobacteria			Alphaproteobacteria				Rhodobacterales					Rhodobacteraceae
DETTLVEGAGDADALAGR	Bacteria				Actinobacteria			Actinobacteria
DEVLAALR
DEVLLTLNK	Bacteria				Proteobacteria
DFASLDNAPEER
DFGGAGNDFDVNTFNLR	Bacteria				Proteobacteria			Alphaproteobacteria				Rhodobacterales					Rhodobacteraceae				Ruegeria				Ruegeria pomeroyi
DFGQETEVAEVGR	Bacteria				Proteobacteria			Alphaproteobacteria				Rhodobacterales					Rhodobacteraceae				Oceanibulbus				Oceanibulbus indolifex
DFLLAHK	Bacteria
DFLMPVEDVFSLTGR	Bacteria
DFNADDVLFSFDR	Bacteria				Proteobacteria
DFNEALVHQVVVAYAAGAR	Bacteria				Proteobacteria
DFPVFADLQTHVVDK	Bacteria				Proteobacteria			Alphaproteobacteria				Rhodobacterales					Rhodobacteraceae				Phaeobacter
DFQELNYEAR	Bacteria				Bacteroidetes			Flavobacteriia				Flavobacteriales					Flavobacteriaceae				Cellulophaga
DFQPVTNFANTANVVAVNPK	Bacteria				Proteobacteria			Betaproteobacteria				Burkholderiales					Alcaligenaceae
DFSSLDNAPEEK	Bacteria
DGALSLDELPKPR	Bacteria				Proteobacteria			Alphaproteobacteria				Rhodobacterales					Rhodobacteraceae				Phaeobacter
DGAYNANDALR	Bacteria				Bacteroidetes			Cytophagia				Cytophagales					Flammeovirgaceae				Marivirga				Marivirga tractuosa
DGDVADNSR	Bacteria				Proteobacteria			Gammaproteobacteria				Vibrionales					Vibrionaceae				Vibrio		Vibrio harveyi group
DGDVLVLENVR	Bacteria				Firmicutes			Bacilli
DGEDPGYTLYDLSER
DGEVTDDTR	Bacteria
DGFATHDVDHVAGR	Bacteria				Firmicutes			Bacilli				Bacillales					Staphylococcaceae				Staphylococcus				Staphylococcus carnosus	Staphylococcus carnosus subsp. carnosus
DGFVLAGGGGMVVVEELEHALAR
DGGAELVGLLK	Bacteria
DGGDLDYVGASGVELLGEGEAAGSYR	Bacteria				Proteobacteria			Alphaproteobacteria				Rhodobacterales					Rhodobacteraceae				Sagittula				Sagittula stellata
DGLLDPVLGR	Bacteria
DGLVHVSQLENR	Bacteria				Proteobacteria			Alphaproteobacteria				Rhodobacterales					Rhodobacteraceae
DGMEALEMPEAR	Bacteria				Proteobacteria			Alphaproteobacteria				Rhodobacterales					Rhodobacteraceae
DGNFTAFADK	Bacteria				Proteobacteria			Gammaproteobacteria				Vibrionales					Vibrionaceae				Vibrio
DGQLDVDSDLNR	Bacteria				Deinococcus-Thermus			Deinococci				Deinococcales					Deinococcaceae				Deinococcus				Deinococcus proteolyticus
DGSVDLDTLFR
DGSVVVLGFTDR	Bacteria				Proteobacteria
DGSVVVLGYTDR
DGTEPTLRPDAK	Bacteria				Proteobacteria			Alphaproteobacteria				Rhodobacterales					Rhodobacteraceae
DGTLR
DGTSFADASK	Bacteria				Proteobacteria			Alphaproteobacteria				Rhodobacterales					Rhodobacteraceae				Oceanicola				Oceanicola granulosus
DGTVTENVECEYPLGHR	Bacteria				Firmicutes			Bacilli
DGVEEVLSYGALSDYEK	Bacteria				Proteobacteria			Gammaproteobacteria				Vibrionales					Vibrionaceae				Vibrio
DGVER
DGVGLLPTSLDLVENPK	Bacteria				Proteobacteria			Gammaproteobacteria				Enterobacteriales					Enterobacteriaceae
DGVGLLPTVLDVVENPK
DGVLFTPPFTSSALPGLTR
DGVPLSLLYQTSTNAVR	Bacteria				Proteobacteria			Alphaproteobacteria				Rhodobacterales					Rhodobacteraceae
DGVSVAK
DGVSVAR
DGVSVEVLDLR	Bacteria
DGVTFHSGNELSSADVK	Bacteria				Proteobacteria			Alphaproteobacteria				Rhodobacterales					Rhodobacteraceae				Ruegeria				Ruegeria pomeroyi
DGVTVAK
DGYTAVQLGAGTPK	Bacteria				Proteobacteria			Alphaproteobacteria				Rhodobacterales					Rhodobacteraceae				Ruegeria				Ruegeria pomeroyi
DHDTGVSPVFAGGLEYALTPELATR	Bacteria				Proteobacteria			Gammaproteobacteria				Enterobacteriales					Enterobacteriaceae				Salmonella
DHDTGVSPVFAGGVEYALTPELATR	Bacteria				Proteobacteria			Gammaproteobacteria
DHLGGNAYSEAEPETGLEVHR	Bacteria				Actinobacteria			Actinobacteria
DHSTFANVGAGAK	Bacteria				Proteobacteria			Gammaproteobacteria
DHVASEMTK	Bacteria				Firmicutes			Bacilli
DLAAEGGDLLFVGTK	Bacteria				Firmicutes			Bacilli
DLAALGLYPAVDPLDSSSR	Bacteria
DLAASSGFLAPNSDAVR	Bacteria				Deinococcus-Thermus			Deinococci				Deinococcales					Deinococcaceae				Deinococcus				Deinococcus proteolyticus
DLADAVTAAGVEVAK	Bacteria				Proteobacteria
DLAER
DLAFFPTYCGSAYK	Bacteria				Proteobacteria			Gammaproteobacteria
DLAGGK
DLANDGYR	Bacteria
DLATDLLLNER	Bacteria
DLATLK
DLATYLEEDFK	Bacteria				Proteobacteria			Alphaproteobacteria				Rhodobacterales					Rhodobacteraceae				Phaeobacter
DLDNAANAAFVDAYSEK	Bacteria				Proteobacteria			Alphaproteobacteria				Rhodobacterales					Rhodobacteraceae				Sagittula				Sagittula stellata
DLEEAFMFGAEGK	Bacteria				Firmicutes			Bacilli
DLELQSEAQR	Bacteria				Proteobacteria			Alphaproteobacteria				Rhodobacterales					Rhodobacteraceae
DLETQSQDGTFEK	Bacteria				Proteobacteria			Gammaproteobacteria
DLETVTVSGTVDNSVAAK	Bacteria				Proteobacteria			Alphaproteobacteria				Rhodobacterales					Rhodobacteraceae				Oceanibulbus				Oceanibulbus indolifex
DLFAAHGVPVLDGR	Bacteria				Actinobacteria			Actinobacteria				Kineosporiales					Kineosporiaceae				Kineococcus				Kineococcus radiotolerans
DLFNALEEGNFPK	Bacteria				Firmicutes			Bacilli				Bacillales					Staphylococcaceae
DLFSLTNEEVQELAK	Bacteria				Proteobacteria
DLGAVFLVGLGGK
DLGGVQLDLR	Bacteria				Proteobacteria			Alphaproteobacteria				Rhodobacterales					Rhodobacteraceae
DLGSLLFLDMR	Bacteria				Proteobacteria
DLGTNK
DLGVEVYSVSTDTHFTHK	Bacteria				Firmicutes			Bacilli
DLGYGLLLK
DLHQLAEPTAR	Bacteria				Firmicutes			Bacilli
DLLAGSGLPLVAADDLGDAAR	Bacteria				Proteobacteria			Alphaproteobacteria				Sphingomonadales					Sphingomonadaceae				Sphingomonas				Sphingomonas wittichii
DLLGVVNVTSLGGGK	Bacteria				Deinococcus-Thermus			Deinococci				Deinococcales					Deinococcaceae				Deinococcus				Deinococcus geothermalis
DLLPLLEGTTVSTK
DLLPLLEK
DLLPLLSSK
DLLPVLEK
DLLPVLEQVAK	Bacteria
DLLQAEGLGTR	Bacteria				Proteobacteria			Alphaproteobacteria				Rhodobacterales					Rhodobacteraceae
DLLSEYDFPGDDVPVLK	Bacteria				Firmicutes			Bacilli
DLLSEYGFPGDDLPVLK	Bacteria				Firmicutes			Bacilli
DLLSTYDFPGDDTPLLLGSAR	Bacteria
DLNNDSVTVNNTGDR	Bacteria				Proteobacteria			Alphaproteobacteria				Rhodobacterales					Rhodobacteraceae				Roseovarius				Roseovarius nubinhibens
DLNYDGSEVK	Bacteria				Bacteroidetes			Flavobacteriia				Flavobacteriales					Flavobacteriaceae				Cellulophaga
DLPDLDALYFTMLNSNK	Bacteria				Proteobacteria
DLPLTTLLEEVK	Bacteria				Deinococcus-Thermus			Deinococci				Deinococcales					Deinococcaceae				Deinococcus
DLPNVGEEALR	Bacteria
DLPYDPLK	Bacteria				Proteobacteria
DLQAVSFVGSEPVAR	Bacteria				Firmicutes			Bacilli
DLSNGYGASYGDQDLVK	Bacteria				Proteobacteria			Gammaproteobacteria				Enterobacteriales					Enterobacteriaceae				Salmonella
DLSVSLADVDANGTK	Bacteria				Firmicutes			Bacilli				Bacillales					Bacillaceae				Bacillus		Bacillus cereus group		Bacillus thuringiensis
DLTEEDPTEVEAGESNLNYVK	Bacteria				Bacteroidetes			Sphingobacteriia				Sphingobacteriales					Sphingobacteriaceae
DLTVQDMFEAVGR	Bacteria				Proteobacteria			Alphaproteobacteria				Rhodobacterales					Rhodobacteraceae
DLVEALAEDGLK	Bacteria				Proteobacteria			Alphaproteobacteria				Sphingomonadales					Sphingomonadaceae				Sphingomonas				Sphingomonas wittichii
DLVHALPLYALK	Bacteria				Proteobacteria
DLVLAQAACTDSNLNR	Bacteria				Deinococcus-Thermus			Deinococci				Deinococcales					Deinococcaceae				Deinococcus
DLVNEPANVLTTTEFANR	Bacteria				Proteobacteria			Alphaproteobacteria				Rhodobacterales					Rhodobacteraceae
DLVVDMGQFYAQYEK
DLVYTAWSSASTFR	Bacteria				Proteobacteria			Alphaproteobacteria				Rhodobacterales					Rhodobacteraceae				Sagittula				Sagittula stellata
DLYGVLEER	Bacteria				Proteobacteria			Alphaproteobacteria				Rhodobacterales					Rhodobacteraceae
DLYVGGR
DMLYGPTNEELLTDLFR	Bacteria				Proteobacteria			Alphaproteobacteria				Rhodobacterales					Rhodobacteraceae
DMPQYVEVSLEPLEVGK	Bacteria				Bacteroidetes			Sphingobacteriia				Sphingobacteriales					Sphingobacteriaceae
DMQNEATAVATK	Bacteria				Proteobacteria			Alphaproteobacteria				Rhodobacterales					Rhodobacteraceae				Oceanibulbus				Oceanibulbus indolifex
DNAVEDFR
DNDELVESLAER	Bacteria				Bacteroidetes			Cytophagia				Cytophagales					Flammeovirgaceae				Marivirga				Marivirga tractuosa
DNKPLPAAAESSTK	Bacteria				Firmicutes			Bacilli
DNLGAGSEFANEQDALK	Bacteria				Deinococcus-Thermus			Deinococci				Deinococcales					Deinococcaceae				Deinococcus				Deinococcus geothermalis
DNLGAQAGLPNLGASSVSPSVADFR	Bacteria				Deinococcus-Thermus			Deinococci				Deinococcales					Deinococcaceae				Deinococcus				Deinococcus proteolyticus
DNPLK
DNTLTSATAVDASVFAGAK	Bacteria				Proteobacteria			Alphaproteobacteria				Rhodobacterales					Rhodobacteraceae				Oceanibulbus				Oceanibulbus indolifex
DNTPGGATFNGAR	Bacteria				Proteobacteria			Alphaproteobacteria				Rhodobacterales					Rhodobacteraceae				Ruegeria				Ruegeria pomeroyi
DNTPMFVK	Bacteria				Proteobacteria
DNTTLVDGAGAADALK	Bacteria				Proteobacteria			Alphaproteobacteria				Sphingomonadales					Sphingomonadaceae				Sphingomonas				Sphingomonas wittichii
DNTTLVNGSGDAATLDTR	Bacteria				Bacteroidetes			Flavobacteriia				Flavobacteriales					Flavobacteriaceae				Cellulophaga
DNTWYTGAK	Bacteria				Proteobacteria
DPAASVGDGLTLNK	Bacteria				Firmicutes			Bacilli
DPALANK
DPALSELYLVEGDSAGGSAK
DPANLK
DPAQLPWSDYGVEVVVESTGR	Bacteria				Firmicutes			Bacilli
DPDVTVEQFLQSK	Bacteria				Firmicutes			Bacilli				Bacillales					Staphylococcaceae				Staphylococcus				Staphylococcus carnosus	Staphylococcus carnosus subsp. carnosus
DPEASLFK	Bacteria
DPLLDVAMELER	Bacteria				Proteobacteria			Gammaproteobacteria
DPNPVLFLENELLYGR	Bacteria				Proteobacteria			Alphaproteobacteria
DPNPVLFLENELVYGR	Bacteria				Proteobacteria			Alphaproteobacteria				Rhodobacterales					Rhodobacteraceae				Roseobacter				Roseobacter denitrificans
DPSGNGNPTYR	Bacteria				Deinococcus-Thermus			Deinococci				Deinococcales					Deinococcaceae				Deinococcus				Deinococcus geothermalis
DPSGTGPYQLVSNDSTGLTLK	Bacteria				Deinococcus-Thermus			Deinococci				Deinococcales					Deinococcaceae				Deinococcus				Deinococcus proteolyticus
DPSLLETR	Bacteria				Proteobacteria
DPTGLPTTK	Bacteria				Firmicutes			Bacilli				Bacillales					Bacillaceae				Bacillus		Bacillus cereus group		Bacillus thuringiensis
DQALTVALAAADAVLSK	Bacteria				Proteobacteria			Alphaproteobacteria				Rhodobacterales					Rhodobacteraceae				Phaeobacter
DQFELHTHQR	Bacteria				Proteobacteria			Betaproteobacteria				Burkholderiales					Alcaligenaceae				Bordetella				Bordetella parapertussis
DQGYSVSLMADSTSR	Bacteria				Deinococcus-Thermus			Deinococci				Deinococcales					Deinococcaceae				Deinococcus
DQLAQNR	Bacteria
DQLQGVSEETTTGVNR	Bacteria				Proteobacteria			Alphaproteobacteria				Rhodobacterales					Rhodobacteraceae				Ruegeria
DQLSK
DQLVTSR
DQNPNYK	Bacteria				Firmicutes
DQQAGTTGVR	Bacteria				Proteobacteria			Gammaproteobacteria				Vibrionales					Vibrionaceae
DQQDEFAVASQNK	Bacteria				Proteobacteria			Alphaproteobacteria				Rhodobacterales					Rhodobacteraceae
DQSGTDVLFFVDNLFR	Bacteria				Proteobacteria			Alphaproteobacteria				Rhodobacterales					Rhodobacteraceae
DQTSPK
DQVGAMQEYR	Bacteria				Deinococcus-Thermus			Deinococci				Deinococcales					Deinococcaceae				Deinococcus				Deinococcus proteolyticus
DQYSVASGEAVMK	Bacteria				Proteobacteria			Alphaproteobacteria				Rhodobacterales					Rhodobacteraceae				Oceanicola				Oceanicola granulosus
DRPATLGTQNSATDLYANLLGGADFK	Bacteria				Deinococcus-Thermus			Deinococci				Deinococcales					Deinococcaceae				Deinococcus				Deinococcus proteolyticus
DSAAEDAAQGEVLAR	Bacteria				Deinococcus-Thermus			Deinococci				Deinococcales					Deinococcaceae				Deinococcus				Deinococcus geothermalis
DSALVPVYYYVNAR
DSDGDGVADHLDK	Bacteria				Bacteroidetes			Sphingobacteriia				Sphingobacteriales					Sphingobacteriaceae
DSDKPFMMPVEDVFSLTGR	Bacteria
DSEER
DSFVDNAHSNSR	Bacteria				Proteobacteria			Alphaproteobacteria				Rhodobacterales					Rhodobacteraceae				Ruegeria				Ruegeria pomeroyi
DSGGELGDAFGLADEDLQR	Bacteria				Deinococcus-Thermus			Deinococci				Deinococcales					Deinococcaceae				Deinococcus
DSGGVDR	Bacteria
DSGLALEPAATMAEGAQK	Bacteria				Firmicutes			Bacilli				Bacillales					Staphylococcaceae				Staphylococcus
DSGLFSLYVALGQK	Bacteria				Proteobacteria			Gammaproteobacteria
DSGLLNEGYAPNK	Bacteria				Proteobacteria			Alphaproteobacteria				Rhodobacterales					Rhodobacteraceae				Ruegeria				Ruegeria pomeroyi
DSNTGGAQDPLLVGSYYGVR	Bacteria				Deinococcus-Thermus			Deinococci				Deinococcales					Deinococcaceae				Deinococcus				Deinococcus geothermalis
DSSLNHESFTER	Bacteria				Proteobacteria			Alphaproteobacteria				Rhodobacterales					Rhodobacteraceae
DSSSDHAR	Bacteria				Proteobacteria			Gammaproteobacteria				Vibrionales					Vibrionaceae				Vibrio		Vibrio harveyi group
DSTGAGMMDAK	Bacteria				Proteobacteria			Alphaproteobacteria				Rhodobacterales					Rhodobacteraceae
DSVGAVVMGPYADLAEGMK
DTALNGMVTYK	Bacteria				Proteobacteria			Alphaproteobacteria				Rhodobacterales					Rhodobacteraceae				Oceanibulbus				Oceanibulbus indolifex
DTDVNYYR	Bacteria				Bacteroidetes			Flavobacteriia				Flavobacteriales					Flavobacteriaceae
DTEKPFLMPVEDVFSLTGR	Bacteria				Firmicutes			Bacilli
DTFSLLGFTAAVEDAEK	Bacteria				Proteobacteria			Alphaproteobacteria				Rhodobacterales					Rhodobacteraceae
DTGETFELAADALFK	Bacteria				Proteobacteria			Gammaproteobacteria
DTGRPALLVFDDLSK	Bacteria				Bacteroidetes			Flavobacteriia				Flavobacteriales
DTLSFLMTR	Bacteria				Proteobacteria			Gammaproteobacteria
DTLSGGHYVDLTSGQHK	Bacteria				Firmicutes			Bacilli				Bacillales					Bacillaceae				Bacillus		Bacillus subtilis group		Bacillus subtilis
DTPAER
DTPAGK
DTQSTTCTGVEMFR	Bacteria				Proteobacteria			Alphaproteobacteria				Rhodobacterales					Rhodobacteraceae				Roseobacter				Roseobacter denitrificans
DTSTTTCTGVEMFR	Bacteria				Proteobacteria
DTTANNFNTLK	Bacteria				Deinococcus-Thermus			Deinococci				Deinococcales					Deinococcaceae				Deinococcus				Deinococcus deserti
DTTGAGMMDAK	Bacteria				Proteobacteria			Alphaproteobacteria				Rhodobacterales					Rhodobacteraceae
DTTGSQNPAYR	Bacteria				Deinococcus-Thermus			Deinococci				Deinococcales					Deinococcaceae				Deinococcus				Deinococcus deserti
DTTTGDTLCDEK
DTTTLLDGVGEEAALQGR
DTTTTTCTGVEMFR	Bacteria
DTTTVRPLVSETGLLPR	Bacteria				Proteobacteria			Alphaproteobacteria				Rhodobacterales					Rhodobacteraceae				Roseovarius				Roseovarius nubinhibens
DTYSVLGGGDSAAAVEK	Bacteria				Firmicutes			Bacilli
DVAELLLEGLR
DVAESDR	Bacteria
DVAGTDYQVMGAAVR	Bacteria				Proteobacteria			Gammaproteobacteria				Vibrionales					Vibrionaceae				Vibrio		Vibrio harveyi group
DVCQAEYDQVAADFYANDPR	Bacteria				Proteobacteria			Alphaproteobacteria				Rhodobacterales					Rhodobacteraceae				Oceanibulbus				Oceanibulbus indolifex
DVDAGATDADDLSQEK	Bacteria				Actinobacteria			Actinobacteria				Kineosporiales					Kineosporiaceae				Kineococcus				Kineococcus radiotolerans
DVEASSMLLEPLAR	Bacteria				Proteobacteria			Alphaproteobacteria				Rhodobacterales					Rhodobacteraceae				Sagittula				Sagittula stellata
DVEDAPSAK	Bacteria				Proteobacteria			Alphaproteobacteria				Rhodobacterales					Rhodobacteraceae
DVEGDTEVLATSLPVLVTAQQGLNEPR	Bacteria				Firmicutes			Bacilli
DVESASLVLEPLAR	Bacteria				Proteobacteria			Alphaproteobacteria				Rhodobacterales					Rhodobacteraceae
DVFASLTDLVGGR	Bacteria				Proteobacteria			Alphaproteobacteria				Rhodobacterales					Rhodobacteraceae
DVGLNGSSLR	Bacteria				Bacteroidetes			Cytophagia				Cytophagales					Flammeovirgaceae				Marivirga				Marivirga tractuosa
DVLAR
DVLASR
DVLDFLTNEDPK	Bacteria				Proteobacteria			Alphaproteobacteria				Rhodobacterales					Rhodobacteraceae
DVLEAMQADSGLR
DVLFFPVQNNAAQLEAMR	Bacteria				Proteobacteria			Alphaproteobacteria				Rhodobacterales					Rhodobacteraceae
DVLLFVDNLYR
DVNGDALGTSGSYATAK	Bacteria				Proteobacteria			Gammaproteobacteria				Vibrionales					Vibrionaceae				Vibrio		Vibrio harveyi group		Vibrio harveyi
DVNPDEAVAAGAALQGSVLSGER	Bacteria				Proteobacteria			Betaproteobacteria				Burkholderiales					Alcaligenaceae				Bordetella
DVNSFGVAATMVTTSDVSDDVAYNVAK	Bacteria				Proteobacteria			Gammaproteobacteria				Vibrionales					Vibrionaceae				Vibrio
DVPEYLAQDGGAK	Bacteria				Proteobacteria			Alphaproteobacteria				Sphingomonadales					Sphingomonadaceae				Sphingomonas				Sphingomonas wittichii
DVSDSDEVAQVGTLSANGEK	Bacteria				Proteobacteria			Alphaproteobacteria				Rhodobacterales					Rhodobacteraceae
DVSEATGVSEMTVSR	Bacteria				Proteobacteria			Alphaproteobacteria				Rhodobacterales					Rhodobacteraceae
DVTGTVGHDTTTGGAGHDTSGPNTDNAMTR	Bacteria				Actinobacteria			Actinobacteria				Kineosporiales					Kineosporiaceae				Kineococcus				Kineococcus radiotolerans
DVTTGDTLCDPDAPLLLER	Bacteria				Proteobacteria
DVTTGDTLCDPSAPLLLER	Bacteria				Proteobacteria			Gammaproteobacteria				Enterobacteriales					Enterobacteriaceae
DVTTGDTLCNADKPLLLER	Bacteria				Proteobacteria			Gammaproteobacteria				Pseudomonadales					Pseudomonadaceae				Pseudomonas
DVTVDEVNEAMK	Bacteria				Firmicutes			Bacilli				Bacillales					Staphylococcaceae				Staphylococcus
DVTVQDVFEAVGR	Bacteria				Proteobacteria			Alphaproteobacteria				Rhodobacterales					Rhodobacteraceae
DVVAGLDLMLVR	Bacteria				Proteobacteria			Alphaproteobacteria				Rhodobacterales					Rhodobacteraceae
DVVLLLDSLTR
DVYENLLTAGVLDPTK	Bacteria				Bacteroidetes			Sphingobacteriia				Sphingobacteriales					Sphingobacteriaceae				Pseudopedobacter				Pseudopedobacter saltans
DYGVGSDVYSVTSFTELAR	Bacteria
DYLDGVDVAEGELVVLENVR	Bacteria				Proteobacteria
DYLDGVEVADGELVVLENVR	Bacteria				Proteobacteria			Gammaproteobacteria				Enterobacteriales					Enterobacteriaceae
DYLDLER
DYQEQVVK	Bacteria				Firmicutes			Bacilli				Bacillales					Staphylococcaceae				Staphylococcus				Staphylococcus carnosus	Staphylococcus carnosus subsp. carnosus
EAAAK
EAAAWGLNQVCGSGLR	Bacteria				Proteobacteria			Alphaproteobacteria				Rhodobacterales					Rhodobacteraceae				Oceanicola				Oceanicola granulosus
EAADK
EAADTSLEAGEQK	Bacteria				Proteobacteria			Alphaproteobacteria				Sphingomonadales					Sphingomonadaceae				Sphingomonas				Sphingomonas wittichii
EAAEGKPVELGR	Bacteria				Proteobacteria			Alphaproteobacteria				Rhodobacterales					Rhodobacteraceae
EAAENLVNELGK	Bacteria				Firmicutes			Bacilli
EAAETVEDNAK	Bacteria				Bacteroidetes			Flavobacteriia				Flavobacteriales					Flavobacteriaceae				Cellulophaga
EAALASNQYYVNNR	Bacteria				Proteobacteria			Gammaproteobacteria				Vibrionales					Vibrionaceae				Vibrio
EAATLVNLYDSGQVDFALLNGEFVDK	Bacteria				Firmicutes			Bacilli				Bacillales					Bacillaceae				Bacillus		Bacillus cereus group
EADEVVEGVVLEVVK	Bacteria				Actinobacteria			Actinobacteria				Kineosporiales					Kineosporiaceae				Kineococcus				Kineococcus radiotolerans
EAEAAFGNGEGYLEK	Bacteria				Proteobacteria			Alphaproteobacteria				Rhodobacterales					Rhodobacteraceae
EAEAAGADFVGDTDYLGK	Bacteria				Firmicutes			Bacilli
EAEAAGLPVLTWDADLLEDDK	Bacteria				Proteobacteria			Alphaproteobacteria				Rhodobacterales					Rhodobacteraceae				Sagittula				Sagittula stellata
EAEEALDEVGLTCNK	Bacteria				Firmicutes			Bacilli				Bacillales					Staphylococcaceae				Staphylococcus
EAEVTYTHK	Bacteria				Proteobacteria			Alphaproteobacteria				Rhodobacterales					Rhodobacteraceae				Roseobacter				Roseobacter denitrificans
EAFADATPQDQMAALK	Bacteria				Proteobacteria			Alphaproteobacteria				Sphingomonadales					Sphingomonadaceae				Sphingomonas				Sphingomonas wittichii
EAFENAAR
EAFGTDNLEGK	Bacteria				Firmicutes			Bacilli
EAFPGDVFYLHSR
EAFSTAAATR	Bacteria				Bacteroidetes			Flavobacteriia				Flavobacteriales					Flavobacteriaceae				Cellulophaga
EAFTGSASVLGSSDLAK	Bacteria				Bacteroidetes			Flavobacteriia				Flavobacteriales					Flavobacteriaceae				Cellulophaga
EAGLTLLAWTLER	Bacteria				Proteobacteria			Alphaproteobacteria				Rhodobacterales					Rhodobacteraceae				Oceanibulbus				Oceanibulbus indolifex
EAGVQLGALAAEAVLEK	Bacteria				Proteobacteria			Alphaproteobacteria				Rhodobacterales					Rhodobacteraceae				Phaeobacter
EAGVTAFEGQLSGPSALAFLTGDPVEAAK	Bacteria				Actinobacteria			Actinobacteria				Kineosporiales					Kineosporiaceae				Kineococcus				Kineococcus radiotolerans
EALADTVELTMR	Bacteria				Proteobacteria			Alphaproteobacteria				Rhodobacterales					Rhodobacteraceae
EALAYADSVHDYVSR	Bacteria				Proteobacteria
EALDELAYAR	Bacteria				Proteobacteria			Gammaproteobacteria				Pseudomonadales					Pseudomonadaceae				Pseudomonas
EALEAAVHR	Bacteria				Bacteroidetes
EALEALFGVK	Bacteria
EALEDTLNALDSGR	Bacteria				Proteobacteria			Alphaproteobacteria				Rhodobacterales					Rhodobacteraceae
EALEETLNALDSGK	Bacteria				Proteobacteria			Alphaproteobacteria				Rhodobacterales					Rhodobacteraceae
EALEK
EALEVLLEALEK	Bacteria				Firmicutes			Bacilli
EALEVNNFVPEYLTFDADK	Bacteria				Firmicutes			Bacilli
EALHNQLFNVGDSEQVYR	Bacteria				Actinobacteria			Actinobacteria				Kineosporiales					Kineosporiaceae				Kineococcus				Kineococcus radiotolerans
EALLEAASK	Bacteria				Firmicutes			Bacilli
EALNSLQADHGFLTK	Bacteria				Proteobacteria			Alphaproteobacteria				Sphingomonadales					Sphingomonadaceae				Sphingomonas				Sphingomonas wittichii
EALSPEFQDYAQQVVK	Bacteria				Proteobacteria			Betaproteobacteria				Burkholderiales					Alcaligenaceae				Bordetella
EALSSLK
EAMEPEFK
EANPDAQAATPPAAVVDR	Bacteria				Proteobacteria			Alphaproteobacteria				Sphingomonadales					Sphingomonadaceae				Sphingomonas				Sphingomonas wittichii
EAPSYEEQSNETALLETGVK	Bacteria				Proteobacteria			Gammaproteobacteria				Vibrionales					Vibrionaceae				Vibrio
EAQTAMAALGTATNQK	Bacteria				Proteobacteria			Alphaproteobacteria				Rhodobacterales					Rhodobacteraceae
EASGDFLAR	Bacteria				Deinococcus-Thermus			Deinococci				Deinococcales					Deinococcaceae				Deinococcus
EASSGALALNTGEFTGR	Bacteria				Bacteroidetes			Flavobacteriia				Flavobacteriales					Flavobacteriaceae
EASVYTGLTLAEYFR
EATDVAYLACAR	Bacteria				Proteobacteria			Gammaproteobacteria
EATEYLGAQR	Bacteria				Proteobacteria			Alphaproteobacteria				Rhodobacterales					Rhodobacteraceae				Sagittula				Sagittula stellata
EAVDYDR	Bacteria				Firmicutes			Bacilli				Bacillales					Staphylococcaceae				Staphylococcus				Staphylococcus carnosus	Staphylococcus carnosus subsp. carnosus
EAVEALFGVK	Bacteria				Proteobacteria			Alphaproteobacteria				Rhodobacterales					Rhodobacteraceae
EAVEGQDFFPLTVNYQER	Bacteria				Proteobacteria			Gammaproteobacteria
EAVELVSEVLK
EAVNQVLALLDSGALR	Bacteria				Proteobacteria
EAVQR
EAVTTCATEAEER	Bacteria				Proteobacteria			Alphaproteobacteria				Rhodobacterales					Rhodobacteraceae				Oceanibulbus				Oceanibulbus indolifex
EAYPGDVFYLHSR
EAYSAVSQVAK	Bacteria				Proteobacteria			Betaproteobacteria				Burkholderiales					Alcaligenaceae
ECLTALQTGEYAK	Bacteria				Proteobacteria			Betaproteobacteria				Burkholderiales					Alcaligenaceae				Bordetella
ECSAYPACAPEVR	Bacteria				Proteobacteria
EDDLPSFLR	Bacteria				Firmicutes			Bacilli				Bacillales					Staphylococcaceae				Staphylococcus
EDFAAEVAK	Bacteria				Proteobacteria			Alphaproteobacteria				Rhodobacterales					Rhodobacteraceae
EDFDR
EDGGYVTPVECVGDFATFLSR	Bacteria				Proteobacteria			Alphaproteobacteria
EDGTLNTLLTK	Bacteria				Proteobacteria			Alphaproteobacteria				Rhodobacterales					Rhodobacteraceae				Roseovarius				Roseovarius nubinhibens
EDVTDLLLNLK	Bacteria
EDVVAAVAK	Bacteria				Proteobacteria			Gammaproteobacteria				Pseudomonadales					Pseudomonadaceae				Pseudomonas		Pseudomonas putida group		Pseudomonas putida
EEAEALYHSK	Eukaryota	Metazoa			Chordata	Craniata		Mammalia			Euarchontoglires	Primates	Haplorrhini	Simiiformes	Catarrhini	Hominoidea	Hominidae
EEAEELK
EEAER
EEATR
EEDLLSSAK	Bacteria				Proteobacteria			Gammaproteobacteria
EEEAK
EEESAAAAEVEER	Bacteria				Proteobacteria
EEFAK
EEFDAATGLTAPDR	Bacteria				Proteobacteria			Alphaproteobacteria				Rhodobacterales					Rhodobacteraceae				Oceanicola				Oceanicola granulosus
EEFGGELLDGGPWLK
EEFTYLDADNLVTFR	Bacteria				Bacteroidetes			Cytophagia				Cytophagales					Flammeovirgaceae				Marivirga				Marivirga tractuosa
EEGGR
EEGVTKPLCLNQEAYNTALADR	Bacteria				Proteobacteria			Alphaproteobacteria				Rhodobacterales					Rhodobacteraceae				Sagittula				Sagittula stellata
EEKPK
EELASDNLSDNLAYQYATLR	Bacteria				Firmicutes			Bacilli				Bacillales					Staphylococcaceae				Staphylococcus				Staphylococcus carnosus	Staphylococcus carnosus subsp. carnosus
EELDDALER	Bacteria				Firmicutes			Bacilli				Bacillales					Staphylococcaceae				Staphylococcus
EELEAK
EELFGPVVAFCK	Bacteria				Firmicutes			Bacilli
EELGVNTTCGASNLSFGLPNR	Bacteria				Proteobacteria			Alphaproteobacteria				Rhodobacterales					Rhodobacteraceae
EELVGR
EEMAK
EEQEMFDTSVK	Bacteria				Proteobacteria			Alphaproteobacteria				Rhodobacterales					Rhodobacteraceae
EEVNAAMK	Bacteria
EEVVGR
EFAALADVYVNDAFGAAHR	Bacteria				Firmicutes			Bacilli				Bacillales
EFADPGEAPK	Bacteria				Proteobacteria			Alphaproteobacteria				Rhodobacterales					Rhodobacteraceae
EFFGSSQLSQFMDQTNPLSEVTHK
EFFQK
EFGDLSLNGR	Bacteria				Bacteroidetes			Cytophagia				Cytophagales					Flammeovirgaceae				Marivirga				Marivirga tractuosa
EFGVEANVGKPQVAYR	Bacteria
EFNEALVHQVVVAFAAGAR	Bacteria				Proteobacteria			Gammaproteobacteria
EFNVEANVGAPMVSYR	Bacteria				Firmicutes			Bacilli				Bacillales					Staphylococcaceae				Staphylococcus
EFNVEANVGKPQVAYR
EFSPLHER	Bacteria				Proteobacteria			Gammaproteobacteria				Vibrionales					Vibrionaceae
EFTSVTEAK	Bacteria				Firmicutes			Bacilli
EFTTLTVTDGLAMGHEGMR	Bacteria				Proteobacteria			Alphaproteobacteria				Rhodobacterales					Rhodobacteraceae
EGAAAGAPDMGGMGGMGGMM	Bacteria				Proteobacteria			Alphaproteobacteria				Rhodobacterales					Rhodobacteraceae				Oceanicola				Oceanicola granulosus
EGADVALNYLPAEEEDAQQVK	Bacteria				Proteobacteria			Gammaproteobacteria				Enterobacteriales					Enterobacteriaceae
EGDEVEAVLLR	Bacteria				Deinococcus-Thermus			Deinococci				Deinococcales					Deinococcaceae				Deinococcus
EGDTGSPEVQVALLSSR	Bacteria				Proteobacteria			Alphaproteobacteria				Rhodobacterales					Rhodobacteraceae
EGDVVEGTVQR	Bacteria				Firmicutes			Bacilli
EGEDTAALER	Bacteria				Proteobacteria			Alphaproteobacteria				Rhodobacterales
EGEPVGALYATK	Bacteria				Bacteroidetes			Cytophagia				Cytophagales					Flammeovirgaceae				Marivirga				Marivirga tractuosa
EGFAGFPEVR	Bacteria				Proteobacteria			Alphaproteobacteria				Rhodobacterales					Rhodobacteraceae				Roseovarius				Roseovarius nubinhibens
EGGLDAADAETFVQEALHTFR	Bacteria				Proteobacteria			Gammaproteobacteria				Pseudomonadales					Pseudomonadaceae				Pseudomonas		Pseudomonas putida group		Pseudomonas putida
EGGLNVGAR	Bacteria				Firmicutes			Bacilli
EGGMNVEPASEELMSGLR	Bacteria				Proteobacteria			Alphaproteobacteria				Rhodobacterales					Rhodobacteraceae				Oceanibulbus				Oceanibulbus indolifex
EGGVGYAVDQYNK	Bacteria				Deinococcus-Thermus			Deinococci				Deinococcales					Deinococcaceae				Deinococcus
EGLEEYLVSK	Bacteria
EGLEPDQPGVVGPLK
EGLSCELLDLR
EGLSLEVVDLR	Bacteria				Firmicutes			Bacilli
EGLTFDDVLLVPAR	Bacteria				Firmicutes
EGLYYGQCSELCGAR	Bacteria				Proteobacteria			Alphaproteobacteria				Sphingomonadales					Sphingomonadaceae				Sphingomonas				Sphingomonas wittichii
EGMNASPDGVAK
EGNDLLTGNEPGVVR	Bacteria				Deinococcus-Thermus			Deinococci				Deinococcales					Deinococcaceae				Deinococcus				Deinococcus geothermalis
EGNQGVLSVTVPAK	Bacteria				Firmicutes			Bacilli				Bacillales					Staphylococcaceae				Staphylococcus				Staphylococcus carnosus	Staphylococcus carnosus subsp. carnosus
EGPAEDGDQVVFDFLGK	Bacteria				Proteobacteria			Alphaproteobacteria				Rhodobacterales					Rhodobacteraceae				Sagittula				Sagittula stellata
EGQDGESEEAFASR	Bacteria				Proteobacteria			Alphaproteobacteria				Rhodobacterales					Rhodobacteraceae				Oceanibulbus				Oceanibulbus indolifex
EGQVLDYDK	Bacteria
EGTDVTLVSFGK	Bacteria				Bacteroidetes
EGTRPAVVLPTNEELVLAQDASR	Bacteria				Proteobacteria
EGVAAFLEK
EGVCGSDGLNMNGK
EGVLTLEESK	Bacteria
EGVLTVEDGK
EGVLTVEDGTGLQDELDVVEGMQFDR
EGVLTVEEAK
EGVLTVEEGSGLQDELDVVEGMQFDR	Bacteria
EGVTFHNGEAFNADDVVFTVNYVAK	Bacteria				Proteobacteria			Alphaproteobacteria				Rhodobacterales					Rhodobacteraceae				Roseovarius				Roseovarius nubinhibens
EGVVLQR
EHANLGTLGHVDHGK	Bacteria				Firmicutes			Bacilli
EHDAK
EHGLEVLEVLSSELSR	Bacteria				Firmicutes			Bacilli
EHPDEALSFPR	Bacteria				Proteobacteria			Alphaproteobacteria				Rhodobacterales					Rhodobacteraceae				Sagittula				Sagittula stellata
EHPESVSVEGSLCTYYYSFNTK	Bacteria				Proteobacteria			Gammaproteobacteria				Vibrionales					Vibrionaceae				Vibrio
EHSDKPLHDLSYAYLGDAR	Bacteria				Proteobacteria
EHSVDLTQDK	Bacteria				Proteobacteria			Alphaproteobacteria				Rhodobacterales					Rhodobacteraceae
EHVTKPVVGYLAGVTAPK
EKPAEGLVVACGEGAR	Bacteria				Proteobacteria			Alphaproteobacteria				Rhodobacterales					Rhodobacteraceae				Roseobacter				Roseobacter denitrificans
EKPAEGVVVACGEGAR	Bacteria				Proteobacteria			Alphaproteobacteria				Rhodobacterales					Rhodobacteraceae
EKPQEGEVLAVGPGR	Bacteria
EKPQEGEVVAVGGGSK	Bacteria				Proteobacteria			Alphaproteobacteria				Sphingomonadales					Sphingomonadaceae				Sphingomonas				Sphingomonas wittichii
EKPSEGEVVACGDGAR	Bacteria				Proteobacteria			Alphaproteobacteria				Rhodobacterales					Rhodobacteraceae				Roseovarius				Roseovarius nubinhibens
EKPSEGEVVAVGTGAR	Bacteria				Proteobacteria			Alphaproteobacteria
EKPSEGQVVATGEGAR	Bacteria				Proteobacteria			Alphaproteobacteria				Rhodobacterales					Rhodobacteraceae
EKPSEGVVVACGEGAR	Bacteria				Proteobacteria			Alphaproteobacteria				Rhodobacterales					Rhodobacteraceae
ELAAANDK	Bacteria				Bacteroidetes			Sphingobacteriia				Sphingobacteriales					Sphingobacteriaceae
ELAAFAQFASDLDDATR	Bacteria
ELAAFAQFSSDLDEATK	Bacteria				Proteobacteria			Gammaproteobacteria
ELAAQSLDTGMGLER	Bacteria				Proteobacteria			Alphaproteobacteria				Rhodobacterales					Rhodobacteraceae
ELAAR
ELAASYER
ELADVLGGAVGASR	Bacteria				Firmicutes
ELADVVLVDLPQLENPTK	Bacteria				Firmicutes			Bacilli
ELAEAK
ELAEEYR
ELAELGAK	Bacteria
ELAESEGALER
ELAFQLGLEGK	Bacteria				Proteobacteria			Gammaproteobacteria
ELALFFAEGELLK	Bacteria				Deinococcus-Thermus			Deinococci				Deinococcales					Deinococcaceae				Deinococcus				Deinococcus proteolyticus
ELALLTLQKPVLTK	Bacteria				Deinococcus-Thermus			Deinococci				Deinococcales					Deinococcaceae				Deinococcus
ELAQVGSLSANSDASLGQLLADAMDK	Bacteria				Proteobacteria			Betaproteobacteria				Burkholderiales
ELAVQSANSTNSQSDLDSLQAELTQR	Bacteria				Proteobacteria			Gammaproteobacteria				Enterobacteriales					Enterobacteriaceae
ELAYFFAATEVTTR	Bacteria				Proteobacteria			Gammaproteobacteria
ELDAETAQALLSR	Bacteria				Proteobacteria
ELDEQPLVLR	Bacteria				Firmicutes			Bacilli
ELDNAQAELQK	Bacteria				Firmicutes			Bacilli
ELEDVVQSVVTSELFK	Bacteria				Firmicutes			Bacilli
ELELEDAFENMGAK	Bacteria
ELELEDK
ELELEDPYEK	Bacteria
ELELQSEAQR	Bacteria				Proteobacteria			Alphaproteobacteria				Rhodobacterales					Rhodobacteraceae
ELENVDSYFNSSR	Bacteria				Proteobacteria			Alphaproteobacteria				Rhodobacterales					Rhodobacteraceae
ELESFAQFGSDLDEFTAR	Bacteria				Firmicutes			Bacilli
ELETYHNLLEGGQEDFESSGAGK	Eukaryota	Metazoa			Chordata	Craniata		Mammalia			Euarchontoglires	Primates	Haplorrhini	Simiiformes	Catarrhini	Hominoidea	Hominidae	Homininae
ELGDELCK	Bacteria				Proteobacteria			Alphaproteobacteria				Rhodobacterales					Rhodobacteraceae
ELGDVLDLVYR	Bacteria				Proteobacteria			Alphaproteobacteria				Sphingomonadales					Sphingomonadaceae				Sphingomonas
ELGDVVLFDLAEGTPQGK	Bacteria				Proteobacteria			Alphaproteobacteria
ELGGTCVNVGCVPK
ELGLPAVVGCGDATER
ELGTDVCVVK	Bacteria				Firmicutes			Bacilli
ELGVETGGSNVQFAVNPK	Bacteria				Proteobacteria
ELGVETGGSNVQFGLNPK	Bacteria				Proteobacteria
ELGVPVNVVNR	Bacteria				Proteobacteria			Alphaproteobacteria				Rhodobacterales					Rhodobacteraceae
ELGYEVEER	Bacteria				Firmicutes			Bacilli
ELLAAEAPRPLPVLEVAEGVVDPR	Bacteria				Proteobacteria			Alphaproteobacteria				Rhodobacterales					Rhodobacteraceae				Roseovarius				Roseovarius nubinhibens
ELLAEAGYGPDNPLK	Bacteria				Proteobacteria			Alphaproteobacteria				Rhodobacterales					Rhodobacteraceae				Sagittula				Sagittula stellata
ELLGSVSSNDLLSSDR	Bacteria				Proteobacteria			Alphaproteobacteria				Rhodobacterales					Rhodobacteraceae
ELLPVLEAVAK
ELLSFYEFPGDDLPVLK	Bacteria
ELLSK
ELLSNYEFPGDDLPLVK	Bacteria				Deinococcus-Thermus			Deinococci				Deinococcales					Deinococcaceae				Deinococcus				Deinococcus proteolyticus
ELLSQYDFPGDDTPLVR	Bacteria
ELLSQYDFPGDDTPVLR	Bacteria				Proteobacteria			Gammaproteobacteria
ELLSSYDYPGDDLPLLR	Bacteria				Proteobacteria			Alphaproteobacteria				Rhodobacterales					Rhodobacteraceae				Ruegeria				Ruegeria pomeroyi
ELLSSYEFPGDDLPVLK	Bacteria				Proteobacteria			Alphaproteobacteria
ELLSSYEFPGDDVPVVR	Bacteria				Actinobacteria			Actinobacteria
ELMAAVDDYLDTPER	Bacteria				Proteobacteria			Alphaproteobacteria				Rhodobacterales					Rhodobacteraceae
ELMAAVDEYLPQPER	Bacteria				Proteobacteria			Alphaproteobacteria				Rhodobacterales					Rhodobacteraceae
ELMAAVDEYLPTPAR	Bacteria				Proteobacteria			Alphaproteobacteria				Rhodobacterales					Rhodobacteraceae
ELMVQHEER
ELNLK
ELNPTDELLSR	Bacteria				Firmicutes			Bacilli				Bacillales					Staphylococcaceae				Staphylococcus
ELPATGLFLALGHEPR	Bacteria				Actinobacteria			Actinobacteria				Kineosporiales					Kineosporiaceae				Kineococcus				Kineococcus radiotolerans
ELPDHSTLK	Bacteria				Proteobacteria			Gammaproteobacteria				Vibrionales					Vibrionaceae				Vibrio
ELPELTAEFLK	Bacteria				Proteobacteria
ELPGVAALNDK	Bacteria				Firmicutes
ELPLSENLASVNMR	Bacteria				Firmicutes			Bacilli
ELPLTESLALTLDR	Bacteria				Proteobacteria
ELPVNLNPTR	Bacteria				Bacteroidetes			Sphingobacteriia				Sphingobacteriales					Sphingobacteriaceae				Pseudopedobacter				Pseudopedobacter saltans
ELQESLESGQGEATTATVQDVAATVER	Bacteria				Firmicutes			Bacilli				Bacillales					Staphylococcaceae				Staphylococcus				Staphylococcus carnosus	Staphylococcus carnosus subsp. carnosus
ELQETAEVLSR	Bacteria				Firmicutes			Bacilli
ELSAAGLSTGLGDEGGFAPNLASTR	Bacteria				Proteobacteria			Alphaproteobacteria				Rhodobacterales					Rhodobacteraceae
ELSAAGMSTGLGDEGGFAPELK	Bacteria				Proteobacteria			Alphaproteobacteria				Rhodobacterales					Rhodobacteraceae
ELSDALAEGDLVATSVLSGNR	Bacteria				Proteobacteria			Alphaproteobacteria				Rhodobacterales					Rhodobacteraceae
ELSSVSTCGDFQAR	Bacteria				Proteobacteria			Alphaproteobacteria				Rhodobacterales					Rhodobacteraceae
ELSSVSTTGDFQAR	Bacteria				Proteobacteria			Alphaproteobacteria				Rhodobacterales					Rhodobacteraceae
ELSTSPEEMLVDR	Bacteria				Proteobacteria			Alphaproteobacteria				Rhodobacterales					Rhodobacteraceae				Ruegeria				Ruegeria pomeroyi
ELSVNYNVPVK	Bacteria				Bacteroidetes			Cytophagia				Cytophagales					Flammeovirgaceae				Marivirga				Marivirga tractuosa
ELTAETALDGLGLPLHPGAER	Bacteria				Proteobacteria			Alphaproteobacteria				Rhodobacterales					Rhodobacteraceae				Oceanicola				Oceanicola granulosus
ELTESNNSSTVALER	Bacteria				Bacteroidetes			Flavobacteriia				Flavobacteriales					Flavobacteriaceae				Cellulophaga
ELTLNNNETGPLTQR	Bacteria				Firmicutes			Bacilli				Bacillales					Staphylococcaceae				Staphylococcus				Staphylococcus carnosus
ELTPAAVTGTLTTPVGR
ELTPEVAEACDR	Bacteria				Deinococcus-Thermus			Deinococci				Deinococcales					Deinococcaceae				Deinococcus
ELTSGVYFGEPR	Bacteria				Proteobacteria			Alphaproteobacteria				Rhodobacterales
ELTTELDNNLEQLSSYK	Eukaryota	Metazoa			Chordata	Craniata		Mammalia			Euarchontoglires	Primates	Haplorrhini	Simiiformes	Catarrhini	Hominoidea	Hominidae	Homininae
ELTVANPAVLGTNMGPVNDQAAFDK	Bacteria				Firmicutes			Bacilli
ELVGATASNLR	Bacteria				Firmicutes			Bacilli				Bacillales					Staphylococcaceae				Staphylococcus
ELVSDLESGNE	Bacteria				Firmicutes			Bacilli				Bacillales					Staphylococcaceae				Staphylococcus				Staphylococcus carnosus	Staphylococcus carnosus subsp. carnosus
ELVSLLHTEAK	Bacteria				Firmicutes			Bacilli
ELYLALLVDR	Bacteria				Proteobacteria
ELYLPVGVGANVK	Bacteria				Bacteroidetes			Sphingobacteriia				Sphingobacteriales					Sphingobacteriaceae				Pseudopedobacter				Pseudopedobacter saltans
EMAAFAQFGSDLDAATQQLLNR	Bacteria				Proteobacteria			Alphaproteobacteria				Rhodobacterales					Rhodobacteraceae
EMAAFAQFGSDLDAATQR	Bacteria
EMAAFAQFGSDLDASTQQLLAR	Bacteria				Proteobacteria			Alphaproteobacteria				Rhodobacterales					Rhodobacteraceae
EMEVTDEVFR	Bacteria
EMFAETDESVNK	Bacteria				Firmicutes			Bacilli
EMFAETDETVNK	Bacteria
EMGSYALDNYTEVK	Bacteria				Firmicutes			Bacilli
EMGSYALNNYTEVK	Bacteria				Firmicutes			Bacilli
EMLLPMNTGAEAVESAVK	Bacteria				Firmicutes			Bacilli
EMPALLQAENDLMHAEALLR	Bacteria				Bacteroidetes			Cytophagia				Cytophagales					Flammeovirgaceae				Marivirga				Marivirga tractuosa
EMQDEFAVASQNK	Bacteria				Proteobacteria			Alphaproteobacteria
EMQNQSAQWLQLR	Bacteria				Proteobacteria			Alphaproteobacteria
EMVLPGDNVSMTVK	Bacteria				Proteobacteria			Betaproteobacteria				Burkholderiales					Alcaligenaceae				Bordetella
EMVLPMNTGAEAVETALK	Bacteria
ENATSGAASDLQQVSK	Bacteria				Proteobacteria			Alphaproteobacteria				Rhodobacterales					Rhodobacteraceae				Oceanicola				Oceanicola granulosus
ENDETK
ENGVGYAVDQYNR	Bacteria				Deinococcus-Thermus			Deinococci				Deinococcales					Deinococcaceae				Deinococcus
ENLSKPVVSYLAGVTAPPGK	Bacteria				Proteobacteria			Gammaproteobacteria				Alteromonadales					Idiomarinaceae				Idiomarina				Idiomarina salinarum
ENPVDEAR	Bacteria
ENSEDLYAGLEWK
ENTTLLDGAGADTELEAR	Bacteria				Proteobacteria			Gammaproteobacteria				Pseudomonadales					Pseudomonadaceae				Pseudomonas
ENTTLLDGAGDGK	Bacteria				Proteobacteria			Betaproteobacteria				Burkholderiales					Alcaligenaceae
ENTTLVEGAGETDK	Bacteria				Firmicutes			Bacilli
ENTTVVEGLGNTEQLAAR	Bacteria				Firmicutes			Bacilli				Bacillales					Bacillaceae				Bacillus		Bacillus cereus group
ENTTVVEGVGSTEQLEAR	Bacteria				Firmicutes			Bacilli
ENVTKPVVSYLAGVTAPPGK	Bacteria				Proteobacteria			Gammaproteobacteria
EPARPMVALVGGSK
EPEANDTETYDNGVK	Bacteria				Actinobacteria			Actinobacteria				Kineosporiales					Kineosporiaceae				Kineococcus				Kineococcus radiotolerans
EPLLEYLSSNLVLLK	Bacteria				Proteobacteria			Gammaproteobacteria				Enterobacteriales					Enterobacteriaceae
EPQAVER	Bacteria
EPSEETSTSDSSASA	Bacteria				Bacteroidetes			Cytophagia				Cytophagales					Flammeovirgaceae				Marivirga				Marivirga tractuosa
EPVASEYGYFR	Bacteria
EQAADAQR
EQALTLQSSSGLSDEEVER	Bacteria				Firmicutes			Bacilli
EQAMYHFLSGYTSK	Bacteria
EQFLTLLEEVTAER	Bacteria				Proteobacteria			Alphaproteobacteria				Rhodobacterales					Rhodobacteraceae				Oceanicola				Oceanicola granulosus
EQGLNSENFVAFNLTER
EQGLTPVLCLGETEAENEAGK
EQLLFPELTYDMVDK	Bacteria				Deinococcus-Thermus			Deinococci				Deinococcales					Deinococcaceae				Deinococcus
EQLLTAPVGTTLEEAEK	Bacteria				Firmicutes			Bacilli
EQNLTLESSSALSDDELDR	Bacteria				Firmicutes			Bacilli				Bacillales					Staphylococcaceae				Staphylococcus				Staphylococcus carnosus	Staphylococcus carnosus subsp. carnosus
EQPSGYTEPVLHAR	Bacteria				Proteobacteria
EQQDEFAVASQNK	Bacteria				Proteobacteria			Alphaproteobacteria				Rhodobacterales					Rhodobacteraceae
EQQVQANDLQEK	Bacteria				Proteobacteria			Gammaproteobacteria				Vibrionales					Vibrionaceae				Vibrio
EQVVSNEEVSTR	Bacteria				Firmicutes			Bacilli
ESAAWGLNQVCGSGLR	Bacteria				Proteobacteria			Alphaproteobacteria				Rhodobacterales					Rhodobacteraceae
ESAGHAVSVK	Bacteria				Proteobacteria			Gammaproteobacteria				Vibrionales					Vibrionaceae				Vibrio		Vibrio harveyi group
ESAPAAAAPAAQPALAAR	Bacteria				Proteobacteria
ESDGRPAYLVVNADESEPGTCK	Bacteria				Proteobacteria			Alphaproteobacteria				Rhodobacterales					Rhodobacteraceae
ESDLLGLLAAAAEAK	Bacteria				Proteobacteria			Alphaproteobacteria				Rhodobacterales					Rhodobacteraceae				Roseobacter
ESGFYEENPGTDLAVEQMTANEPTANSK	Bacteria				Proteobacteria			Alphaproteobacteria				Rhodobacterales					Rhodobacteraceae				Oceanicola				Oceanicola granulosus
ESGKPEAVLEK	Bacteria				Proteobacteria
ESGKPEQVLEK	Bacteria				Proteobacteria			Alphaproteobacteria				Rhodobacterales					Rhodobacteraceae
ESGTNVLFEDYGGGVAEMK	Bacteria				Proteobacteria			Alphaproteobacteria				Rhodobacterales					Rhodobacteraceae				Oceanibulbus				Oceanibulbus indolifex
ESHPHHVQLTK	Bacteria				Firmicutes			Bacilli
ESLFMEYLLK	Bacteria				Firmicutes			Bacilli
ESSAESLYR	Bacteria				Bacteroidetes			Flavobacteriia				Flavobacteriales					Flavobacteriaceae				Cellulophaga
ESTGAGMMDAK	Bacteria				Proteobacteria			Alphaproteobacteria				Rhodobacterales					Rhodobacteraceae
ESVGFLVTLK	Bacteria
ESYAAVQADTASK	Bacteria				Firmicutes			Bacilli
ESYDAAALLALAMAK	Bacteria				Proteobacteria			Alphaproteobacteria				Rhodobacterales					Rhodobacteraceae				Sagittula				Sagittula stellata
ESYSNTDFEQK	Bacteria				Proteobacteria			Gammaproteobacteria				Vibrionales					Vibrionaceae				Vibrio		Vibrio harveyi group		Vibrio harveyi
ETAESYLGEEVTQAVLTVPAYFNDAQR	Bacteria				Proteobacteria			Alphaproteobacteria				Rhodobacterales					Rhodobacteraceae
ETDKPFLMPLEDVFSLTGR	Bacteria
ETEAR
ETEDLLNSATVK	Bacteria				Bacteroidetes			Flavobacteriia				Flavobacteriales					Flavobacteriaceae
ETFESEADSLSLDDLK	Bacteria				Bacteroidetes			Sphingobacteriia				Sphingobacteriales					Sphingobacteriaceae				Pseudopedobacter				Pseudopedobacter saltans
ETGATLSLEEK	Bacteria				Bacteroidetes			Sphingobacteriia				Sphingobacteriales					Sphingobacteriaceae
ETGGSYR
ETLDEFMGDELFAK	Bacteria				Proteobacteria			Alphaproteobacteria				Rhodobacterales					Rhodobacteraceae
ETLDPVVGLAPFQAR	Bacteria				Firmicutes			Bacilli				Bacillales					Staphylococcaceae				Staphylococcus				Staphylococcus carnosus	Staphylococcus carnosus subsp. carnosus
ETLEGFSK	Bacteria
ETLGGTCLNVGCLPSK
ETLTKPVDVEGK	Bacteria				Deinococcus-Thermus			Deinococci
ETSTLDVPLAAR	Bacteria				Firmicutes			Bacilli				Bacillales					Staphylococcaceae				Staphylococcus				Staphylococcus carnosus	Staphylococcus carnosus subsp. carnosus
ETTTTTCTGVEMFR	Bacteria				Proteobacteria			Gammaproteobacteria
ETVEEGVR	Bacteria				Firmicutes			Bacilli
ETVQLGDETR	Bacteria				Proteobacteria			Alphaproteobacteria				Rhodobacterales					Rhodobacteraceae				Phaeobacter
ETYGSDTSPAPSVSLK	Bacteria				Proteobacteria			Gammaproteobacteria				Vibrionales					Vibrionaceae				Vibrio		Vibrio harveyi group
EVAAAAEAPK	Bacteria				Bacteroidetes			Sphingobacteriia				Sphingobacteriales					Sphingobacteriaceae				Pseudopedobacter				Pseudopedobacter saltans
EVAAYQQSAQTMSADQR	Bacteria				Bacteroidetes			Sphingobacteriia				Sphingobacteriales					Sphingobacteriaceae				Pseudopedobacter				Pseudopedobacter saltans
EVAESGGEK	Bacteria				Proteobacteria			Betaproteobacteria				Burkholderiales					Alcaligenaceae				Bordetella
EVAPSLYLVAR	Bacteria				Firmicutes			Bacilli
EVATTVLSAGGEDR	Bacteria				Actinobacteria			Actinobacteria				Kineosporiales					Kineosporiaceae				Kineococcus				Kineococcus radiotolerans
EVAVTYTNNDYGK	Bacteria				Proteobacteria			Alphaproteobacteria				Rhodobacterales					Rhodobacteraceae
EVDFLLGLGGLEVR	Bacteria				Proteobacteria
EVDGGLQTLK	Bacteria				Proteobacteria
EVDLLVTTALLPGKPAPK
EVDLTLPLVVR	Bacteria				Firmicutes			Bacilli				Bacillales					Staphylococcaceae				Staphylococcus
EVELEDK
EVENSVLPTCR	Bacteria				Proteobacteria			Alphaproteobacteria				Rhodobacterales					Rhodobacteraceae				Ruegeria				Ruegeria pomeroyi
EVESDTVMNTEQK	Bacteria				Bacteroidetes			Sphingobacteriia				Sphingobacteriales					Sphingobacteriaceae				Pseudopedobacter				Pseudopedobacter saltans
EVFESLSPAHQK	Bacteria				Proteobacteria			Alphaproteobacteria				Rhodobacterales					Rhodobacteraceae
EVFESLTPAQQK	Bacteria				Proteobacteria			Alphaproteobacteria				Rhodobacterales					Rhodobacteraceae
EVFFSSLQATDR	Bacteria				Firmicutes			Bacilli
EVGADMTLNPLSQGPADK	Bacteria				Firmicutes			Bacilli
EVGEDVEVVGYR	Bacteria				Proteobacteria			Betaproteobacteria				Burkholderiales					Alcaligenaceae				Bordetella
EVGEK
EVGNR
EVLANSDVDLLAAESLTDAAQK	Bacteria				Proteobacteria			Gammaproteobacteria				Vibrionales					Vibrionaceae				Vibrio
EVLASMGLR	Bacteria
EVLDVDR
EVLGEAGFDPDVVLLAAHPAGDDTAQR	Bacteria				Proteobacteria			Betaproteobacteria				Burkholderiales					Alcaligenaceae				Bordetella
EVLGFDPEK	Bacteria				Actinobacteria			Actinobacteria
EVLTDAEAVEVNPAEAALAR	Bacteria				Deinococcus-Thermus			Deinococci				Deinococcales					Deinococcaceae				Deinococcus				Deinococcus deserti
EVLTDLQTGK	Bacteria
EVMGATNPADAAAGTLR	Bacteria				Proteobacteria			Alphaproteobacteria				Rhodobacterales					Rhodobacteraceae
EVMGATNPADAAEGTLR	Bacteria				Proteobacteria
EVMGATNPADAAPGTLR	Bacteria				Proteobacteria			Alphaproteobacteria
EVNEER
EVNVPDLGGDEVEVTEVMVK	Bacteria				Proteobacteria
EVQFADDCLGEDAK	Bacteria				Bacteroidetes			Sphingobacteriia				Sphingobacteriales					Sphingobacteriaceae				Pseudopedobacter				Pseudopedobacter saltans
EVSDSAEVAQVGTLSANGEAELGQQLADAMQK	Bacteria				Proteobacteria			Alphaproteobacteria				Rhodobacterales					Rhodobacteraceae
EVSFFTQEFER	Bacteria				Deinococcus-Thermus			Deinococci				Deinococcales					Deinococcaceae				Deinococcus
EVSGGGAVTLPGVGK	Bacteria				Proteobacteria			Alphaproteobacteria				Rhodobacterales					Rhodobacteraceae
EVSLLLK
EVSNGGAVTLPGVGK	Bacteria				Proteobacteria			Alphaproteobacteria				Rhodobacterales					Rhodobacteraceae				Roseovarius
EVSPEQLQQLQQQQK	Bacteria				Firmicutes			Bacilli				Bacillales					Staphylococcaceae				Staphylococcus				Staphylococcus carnosus	Staphylococcus carnosus subsp. carnosus
EVTSAEAFSTAR	Bacteria				Firmicutes			Bacilli
EVTVDEVNAAYR	Bacteria				Actinobacteria			Actinobacteria				Kineosporiales					Kineosporiaceae				Kineococcus				Kineococcus radiotolerans
EVVGDQGGLDASAVTR	Bacteria				Actinobacteria			Actinobacteria				Kineosporiales					Kineosporiaceae				Kineococcus				Kineococcus radiotolerans
EYAQVFNSNER	Bacteria				Firmicutes			Bacilli
EYFTPLFALAR	Bacteria				Deinococcus-Thermus			Deinococci				Deinococcales					Deinococcaceae				Deinococcus
EYHGETDGQVAAK	Bacteria				Actinobacteria			Actinobacteria				Corynebacteriales					Corynebacteriaceae				Corynebacterium				Corynebacterium durum
EYLATSSVSEGTSK	Bacteria				Firmicutes			Bacilli
EYLLALK
EYLPAVGAGLEDSLK	Bacteria				Firmicutes			Bacilli				Bacillales					Bacillaceae				Bacillus		Bacillus cereus group
EYPNAK
EYQTPLLTASSPEGAR	Bacteria				Proteobacteria			Alphaproteobacteria				Rhodobacterales					Rhodobacteraceae
EYTLTDGDYETVQFR	Bacteria				Proteobacteria			Alphaproteobacteria				Rhodobacterales					Rhodobacteraceae				Oceanicola				Oceanicola granulosus
FAAADSDGDGQLTLAEMEAAAQAR	Bacteria				Proteobacteria			Alphaproteobacteria				Rhodobacterales					Rhodobacteraceae				Phaeobacter				Phaeobacter inhibens
FAAGPDALMEALNASLGFDK	Bacteria				Proteobacteria			Alphaproteobacteria				Rhodobacterales					Rhodobacteraceae
FAALEAAGVK
FAALVLLGDR	Bacteria				Deinococcus-Thermus			Deinococci				Deinococcales					Deinococcaceae				Deinococcus
FAAQAVMGSAK	Bacteria
FACGYAQGVK	Bacteria				Proteobacteria			Alphaproteobacteria
FADAGSFDYGR	Bacteria				Proteobacteria			Gammaproteobacteria				Enterobacteriales					Enterobacteriaceae
FADEAVCLGPPPSR	Bacteria				Bacteroidetes
FADELAAFTVK	Bacteria				Proteobacteria			Alphaproteobacteria				Rhodobacterales					Rhodobacteraceae
FADELVAYTLK	Bacteria				Proteobacteria			Alphaproteobacteria				Rhodobacterales					Rhodobacteraceae				Oceanibulbus				Oceanibulbus indolifex
FADFLETEFGR	Bacteria				Proteobacteria			Alphaproteobacteria				Rhodobacterales					Rhodobacteraceae				Ruegeria				Ruegeria pomeroyi
FADLVFK
FADVACAGPLLAAELDALGK
FADVFNPATGEVQAR	Bacteria				Proteobacteria			Alphaproteobacteria				Rhodobacterales					Rhodobacteraceae
FADVMNPATGEVQAK	Bacteria				Proteobacteria			Alphaproteobacteria
FADYGSFDYGR	Bacteria				Proteobacteria
FAEAGFNPVVTTGFSMSSPLAAVAADYPDTK	Bacteria				Proteobacteria			Alphaproteobacteria				Rhodobacterales					Rhodobacteraceae				Sagittula				Sagittula stellata
FAEAVGGVK	Bacteria				Proteobacteria			Alphaproteobacteria				Rhodobacterales					Rhodobacteraceae
FAEDALTQNR	Bacteria				Proteobacteria			Alphaproteobacteria				Rhodobacterales					Rhodobacteraceae				Ruegeria				Ruegeria pomeroyi
FAELADGSFGQNPSAAGEGPDNYK	Bacteria				Proteobacteria			Alphaproteobacteria				Rhodobacterales					Rhodobacteraceae				Oceanibulbus				Oceanibulbus indolifex
FAFEAVAASTADELVVPK	Bacteria				Proteobacteria			Alphaproteobacteria				Rhodobacterales					Rhodobacteraceae				Ruegeria				Ruegeria pomeroyi
FAGPAMSYGAK	Bacteria				Proteobacteria			Alphaproteobacteria				Rhodobacterales					Rhodobacteraceae				Sagittula				Sagittula stellata
FAGTLLEGSLVGYDTNTVTGGAGAR	Bacteria				Proteobacteria			Alphaproteobacteria				Rhodobacterales					Rhodobacteraceae				Oceanicola				Oceanicola granulosus
FAGYNVSGDDFLNDSDSK	Bacteria				Proteobacteria			Alphaproteobacteria				Sphingomonadales					Sphingomonadaceae				Sphingomonas				Sphingomonas wittichii
FAHTDALALAGGPLV	Bacteria				Firmicutes			Bacilli				Bacillales					Bacillaceae				Bacillus		Bacillus subtilis group		Bacillus subtilis
FALGSSTK	Bacteria				Firmicutes			Bacilli
FALSTEETR
FANSLLLR
FAPAYYGSR	Bacteria				Proteobacteria			Alphaproteobacteria				Sphingomonadales					Sphingomonadaceae				Sphingomonas				Sphingomonas wittichii
FAPFVSDEVDVK	Bacteria				Proteobacteria			Alphaproteobacteria				Rhodobacterales					Rhodobacteraceae				Phaeobacter
FAPGEQAQTLTTR	Bacteria				Deinococcus-Thermus			Deinococci				Deinococcales					Deinococcaceae				Deinococcus				Deinococcus geothermalis
FAPPLLLTK	Bacteria
FASEMGADLVVNPLNEDAAK	Bacteria				Proteobacteria			Gammaproteobacteria				Pseudomonadales					Pseudomonadaceae				Pseudomonas		Pseudomonas putida group		Pseudomonas putida
FASLLDADSGQALDGALEVVDSHTVR	Bacteria				Proteobacteria			Alphaproteobacteria				Rhodobacterales					Rhodobacteraceae				Ruegeria				Ruegeria pomeroyi
FASNVAAVDAQR	Bacteria				Proteobacteria			Alphaproteobacteria				Rhodobacterales					Rhodobacteraceae
FATAQSQFADVNVNGQER	Bacteria				Deinococcus-Thermus			Deinococci				Deinococcales					Deinococcaceae				Deinococcus				Deinococcus proteolyticus
FATGTVPLSGMQDVAYGPTR	Bacteria				Proteobacteria			Alphaproteobacteria				Rhodobacterales					Rhodobacteraceae				Oceanibulbus				Oceanibulbus indolifex
FATPDLTLTSK	Bacteria				Proteobacteria			Alphaproteobacteria				Rhodobacterales					Rhodobacteraceae
FATSDLNDLYR
FATVGDVLVVSLK	Bacteria				Proteobacteria			Alphaproteobacteria				Sphingomonadales					Sphingomonadaceae				Sphingomonas				Sphingomonas wittichii
FAVGYGLK	Bacteria				Proteobacteria			Gammaproteobacteria
FCDEEYDTLLDELSR	Bacteria				Proteobacteria			Alphaproteobacteria				Rhodobacterales					Rhodobacteraceae				Oceanibulbus				Oceanibulbus indolifex
FCEGVGENTLDLANASR	Bacteria				Proteobacteria			Alphaproteobacteria				Rhodobacterales					Rhodobacteraceae
FCEGVGENTLDVANASR	Bacteria				Proteobacteria			Alphaproteobacteria				Rhodobacterales					Rhodobacteraceae
FCEGVGENTLDVANSSR	Bacteria				Proteobacteria			Alphaproteobacteria				Rhodobacterales					Rhodobacteraceae				Roseovarius				Roseovarius nubinhibens
FCLVATGEADLYPR	Bacteria				Proteobacteria			Alphaproteobacteria				Rhodobacterales					Rhodobacteraceae
FCNEEYDTLWTELTQTADMAK	Bacteria				Proteobacteria			Alphaproteobacteria				Rhodobacterales					Rhodobacteraceae				Sagittula				Sagittula stellata
FCQSFMTELSR
FCSQTGCTAQLGLTQADVDAFK	Bacteria				Proteobacteria			Alphaproteobacteria				Rhodobacterales					Rhodobacteraceae				Roseovarius				Roseovarius nubinhibens
FDAALTSMK	Bacteria				Proteobacteria			Alphaproteobacteria				Rhodobacterales					Rhodobacteraceae
FDATVTVQPEVK	Bacteria				Firmicutes			Bacilli				Bacillales					Staphylococcaceae				Staphylococcus				Staphylococcus carnosus	Staphylococcus carnosus subsp. carnosus
FDETVEVHFR	Bacteria
FDGFVHSLGFAPGDQLDGDYVNAVTR
FDGGK
FDGNTQADMGVR	Bacteria				Proteobacteria			Alphaproteobacteria				Rhodobacterales					Rhodobacteraceae				Oceanibulbus				Oceanibulbus indolifex
FDLGEDVHALR	Bacteria				Proteobacteria			Alphaproteobacteria				Rhodobacterales					Rhodobacteraceae
FDSEVELDYYR	Bacteria				Firmicutes			Bacilli
FDSGLLFDFNK	Bacteria				Bacteroidetes			Sphingobacteriia				Sphingobacteriales					Sphingobacteriaceae
FDSLVELDYYR	Bacteria				Firmicutes			Bacilli
FDSTVANLQSLSENSTAAR	Bacteria				Proteobacteria			Gammaproteobacteria				Pseudomonadales					Pseudomonadaceae				Pseudomonas
FDSVSEDLLNLGGPLA	Bacteria				Firmicutes			Bacilli
FDTEEEAVR
FDVELLAPLAMENGLR	Bacteria				Proteobacteria			Alphaproteobacteria				Rhodobacterales					Rhodobacteraceae
FEAEAYLLTK	Bacteria
FEAEVYLLK
FEAGFLAEMR	Bacteria				Proteobacteria			Alphaproteobacteria				Sphingomonadales					Sphingomonadaceae				Sphingomonas				Sphingomonas wittichii
FEAGLLAHLR	Bacteria				Proteobacteria			Alphaproteobacteria				Rhodobacterales					Rhodobacteraceae
FEGVSSVDVVDDQTVK	Bacteria				Proteobacteria			Alphaproteobacteria				Rhodobacterales					Rhodobacteraceae				Oceanibulbus				Oceanibulbus indolifex
FEGVTSVEALDDMTVK	Bacteria				Proteobacteria			Alphaproteobacteria				Rhodobacterales					Rhodobacteraceae				Ruegeria				Ruegeria pomeroyi
FELAAYALNPDLK	Bacteria				Proteobacteria			Alphaproteobacteria				Rhodobacterales					Rhodobacteraceae
FENMGAQMVK
FEPLSK
FESEVYLLSK
FESEVYVLSK	Bacteria				Proteobacteria			Gammaproteobacteria
FESVSEDLLNLGGPLA	Bacteria				Firmicutes			Bacilli				Bacillales					Bacillaceae				Bacillus		Bacillus cereus group
FETLEAEQVVPYLHGNYR	Bacteria				Bacteroidetes			Sphingobacteriia				Sphingobacteriales					Sphingobacteriaceae				Pseudopedobacter				Pseudopedobacter saltans
FETTLTR	Bacteria
FEVELLAPLAMEDGLR	Bacteria				Proteobacteria			Alphaproteobacteria				Rhodobacterales					Rhodobacteraceae
FEYQGLAELGLVR	Bacteria				Proteobacteria			Alphaproteobacteria				Sphingomonadales					Sphingomonadaceae				Sphingomonas				Sphingomonas wittichii
FFEDESCGQCTPCR	Bacteria
FFEGLTEMGVK	Bacteria				Proteobacteria			Alphaproteobacteria				Rhodobacterales					Rhodobacteraceae				Sagittula				Sagittula stellata
FFGLDSYEELPNLK	Bacteria				Proteobacteria			Gammaproteobacteria				Vibrionales					Vibrionaceae
FFLDTANLAQLK	Bacteria				Bacteroidetes
FFSAGADLK
FFSQPLLLGK	Bacteria
FFTPSSLGAFGPSTPK	Bacteria				Firmicutes
FGADGLVVSNHGGR
FGAFDAVLPYLR	Bacteria				Proteobacteria			Alphaproteobacteria				Rhodobacterales					Rhodobacteraceae				Roseovarius				Roseovarius nubinhibens
FGAGGFR
FGAGNLLLKPASEGTGVLAGGPVR	Bacteria				Firmicutes			Bacilli
FGANALLAVSLANAK
FGASAPGGLVVEK	Bacteria				Firmicutes			Bacilli				Bacillales					Staphylococcaceae				Staphylococcus
FGASSLLASLLK	Bacteria				Proteobacteria
FGASSLLGDLER
FGAVDLLAK	Bacteria				Firmicutes			Bacilli
FGDDDQGHFMAYAGYR	Bacteria				Proteobacteria			Alphaproteobacteria				Sphingomonadales					Sphingomonadaceae				Sphingomonas				Sphingomonas wittichii
FGDSVTTDHLSPAGALGK	Bacteria				Firmicutes			Bacilli
FGDSVTTDHLSPAGSLGK	Bacteria				Firmicutes			Bacilli
FGEFETLFPYLR	Bacteria				Proteobacteria			Alphaproteobacteria				Rhodobacterales					Rhodobacteraceae
FGELEEVELGR	Bacteria
FGEVLPLLR	Bacteria				Proteobacteria			Alphaproteobacteria
FGFLLDALK
FGFNAQTEEYGDMFAFGVLDPAK	Bacteria				Proteobacteria			Alphaproteobacteria				Rhodobacterales					Rhodobacteraceae				Roseobacter
FGFNAQTEEYGDMFK	Bacteria				Proteobacteria			Alphaproteobacteria				Rhodobacterales					Rhodobacteraceae
FGGAEVR	Bacteria
FGGAVAAPR	Bacteria				Deinococcus-Thermus			Deinococci				Deinococcales					Deinococcaceae				Deinococcus				Deinococcus proteolyticus
FGGAYAAVVTAVSK	Bacteria				Firmicutes			Bacilli
FGGEGTLTTANSR	Bacteria				Proteobacteria			Gammaproteobacteria				Vibrionales					Vibrionaceae
FGGFGVNTFADGFK	Bacteria				Proteobacteria			Betaproteobacteria				Burkholderiales					Alcaligenaceae				Bordetella
FGGGSETQDATLGVR	Bacteria				Proteobacteria			Alphaproteobacteria				Rhodobacterales					Rhodobacteraceae				Oceanicola				Oceanicola granulosus
FGGNPEAAAQLPR	Bacteria				Proteobacteria			Gammaproteobacteria				Vibrionales					Vibrionaceae				Vibrio
FGGSTLGGALNAVTPTGR	Bacteria				Proteobacteria			Alphaproteobacteria				Sphingomonadales					Sphingomonadaceae
FGGTGSAESYTVR	Bacteria				Deinococcus-Thermus			Deinococci				Deinococcales					Deinococcaceae				Deinococcus				Deinococcus proteolyticus
FGGTSVANLDR	Bacteria				Proteobacteria			Alphaproteobacteria
FGLALVR
FGLDYNDANDR	Bacteria				Proteobacteria			Alphaproteobacteria				Rhodobacterales					Rhodobacteraceae				Ruegeria				Ruegeria pomeroyi
FGLESGLMTTVHATTATQK	Bacteria				Proteobacteria			Gammaproteobacteria
FGLLEGLMTTVHAVTATQK
FGLLPEFVGR
FGLPVVTLVDTAGAYPGK	Bacteria				Proteobacteria			Alphaproteobacteria				Rhodobacterales					Rhodobacteraceae
FGLSLVR
FGLVYNDGADDAGDR	Bacteria				Proteobacteria			Alphaproteobacteria				Rhodobacterales					Rhodobacteraceae				Roseobacter				Roseobacter denitrificans
FGMLNGVQNGSR	Bacteria				Proteobacteria			Betaproteobacteria				Burkholderiales					Alcaligenaceae
FGMVYLPYGVTNNESGFR	Bacteria				Proteobacteria			Alphaproteobacteria				Rhodobacterales					Rhodobacteraceae
FGNEALTFR	Bacteria				Bacteroidetes			Cytophagia				Cytophagales					Flammeovirgaceae				Marivirga				Marivirga tractuosa
FGNFVQLR	Bacteria
FGNSLLLR
FGQADELAK	Bacteria				Firmicutes			Bacilli
FGQAGGEPLTQGNVDR	Bacteria				Deinococcus-Thermus			Deinococci				Deinococcales					Deinococcaceae				Deinococcus				Deinococcus geothermalis
FGQEEAAPVVAPAPAPAPEVQTK	Bacteria				Proteobacteria			Gammaproteobacteria				Enterobacteriales					Enterobacteriaceae				Salmonella				Salmonella bongori
FGQGEAAPVVAPAPAPEVQTK	Bacteria				Proteobacteria			Gammaproteobacteria				Enterobacteriales					Enterobacteriaceae				Shigella
FGSDLDASTLNVLEK	Bacteria				Bacteroidetes			Flavobacteriia				Flavobacteriales					Flavobacteriaceae				Cellulophaga
FGSFDAFK	Bacteria
FGSGSVLLKPAAPGTGVLAGGPVR	Bacteria				Firmicutes			Bacilli				Bacillales					Staphylococcaceae				Staphylococcus
FGSPLLTNDGVTLAK	Bacteria
FGSPTLTK
FGSTHNPHYR	Bacteria				Deinococcus-Thermus			Deinococci				Deinococcales					Deinococcaceae				Deinococcus
FGSVLENVLLNNQTR	Bacteria				Firmicutes			Bacilli				Bacillales					Bacillaceae				Bacillus		Bacillus cereus group
FGTAALTTR	Bacteria
FGTAVNVSQSDLR	Bacteria				Bacteroidetes			Flavobacteriia				Flavobacteriales					Flavobacteriaceae				Cellulophaga
FGTSNGSSPSTSYGFANK	Bacteria				Proteobacteria			Gammaproteobacteria				Enterobacteriales					Enterobacteriaceae				Salmonella
FGVAVPAGHAALTVDEAVEAAK	Bacteria				Proteobacteria			Alphaproteobacteria				Sphingomonadales					Sphingomonadaceae				Sphingomonas				Sphingomonas wittichii
FGVGYVEDR	Bacteria				Proteobacteria			Alphaproteobacteria				Rhodobacterales					Rhodobacteraceae				Phaeobacter
FGVLDPAK	Bacteria
FGVSDAAQEK	Bacteria				Proteobacteria			Alphaproteobacteria				Rhodobacterales					Rhodobacteraceae
FGVSYQGFR	Bacteria				Proteobacteria			Alphaproteobacteria				Rhodobacterales					Rhodobacteraceae				Ruegeria				Ruegeria pomeroyi
FGYNAQTDEYGDMFK	Bacteria				Proteobacteria			Alphaproteobacteria				Rhodobacterales					Rhodobacteraceae
FHDGTPFNADAVVFNMSR	Bacteria				Deinococcus-Thermus			Deinococci				Deinococcales					Deinococcaceae				Deinococcus				Deinococcus deserti
FHDVDSSVLAFELAAR	Bacteria				Proteobacteria			Alphaproteobacteria
FHGTEDAVDTLLEALK	Bacteria				Firmicutes			Bacilli				Bacillales					Staphylococcaceae				Staphylococcus
FHSGATMTCADAEYTFER	Bacteria				Deinococcus-Thermus			Deinococci				Deinococcales					Deinococcaceae				Deinococcus
FHSGDEMK	Bacteria				Proteobacteria			Alphaproteobacteria				Rhodobacterales					Rhodobacteraceae				Roseovarius				Roseovarius nubinhibens
FHSGNDMTADDVVWTFER	Bacteria				Proteobacteria			Gammaproteobacteria				Vibrionales					Vibrionaceae				Vibrio		Vibrio harveyi group
FHSGNPFTCADAEYTFER	Bacteria				Deinococcus-Thermus			Deinococci				Deinococcales					Deinococcaceae				Deinococcus				Deinococcus geothermalis
FHSGNPFTCADAEYTFQR	Bacteria				Deinococcus-Thermus			Deinococci				Deinococcales					Deinococcaceae				Deinococcus				Deinococcus proteolyticus
FLALTLPR	Bacteria
FLEELGTYNPVAQPAEVK	Bacteria				Firmicutes			Bacilli
FLEENLEDLK	Bacteria				Firmicutes			Bacilli
FLEENLER	Bacteria				Proteobacteria			Alphaproteobacteria				Rhodobacterales					Rhodobacteraceae				Oceanibulbus				Oceanibulbus indolifex
FLELTLAK	Bacteria
FLEQDPEGQYGLEAAFR
FLEQQNQVLQTK	Eukaryota	Metazoa			Chordata	Craniata		Mammalia
FLGGVVNNPDKPVVALLGGAK	Bacteria				Firmicutes			Bacilli				Bacillales					Staphylococcaceae				Staphylococcus
FLGPAGLLAAYR
FLGPVYSK
FLLGSVSEHLLR	Bacteria				Firmicutes			Bacilli
FLLQEVLEK
FLNELLPVLDSLDR	Bacteria				Proteobacteria
FLNNFDK
FLPDK
FLPNLNDVTLQSEALGR	Bacteria				Proteobacteria			Alphaproteobacteria				Rhodobacterales					Rhodobacteraceae
FLPNLNDVTLQSETLGR	Bacteria				Proteobacteria			Alphaproteobacteria				Rhodobacterales					Rhodobacteraceae
FLQEGDAAATQAK	Bacteria				Proteobacteria			Alphaproteobacteria				Rhodobacterales					Rhodobacteraceae				Oceanicola				Oceanicola granulosus
FLQELAK
FLSAPEAVEYGLVDSLLTHR	Bacteria				Proteobacteria
FLSELTAAEGLER
FLSQPFDVAK	Bacteria				Proteobacteria
FLSQPFFVAEVFTGSPGK
FLSQPFHVAEVFTGSPGK
FLSTDK
FLTLGTGGQTGVYYVVGQSLCR	Bacteria				Proteobacteria
FLTLGTGGVTGVYYPTGGALCR	Bacteria				Proteobacteria
FLVDETAPLR	Bacteria				Deinococcus-Thermus			Deinococci				Deinococcales					Deinococcaceae				Deinococcus				Deinococcus proteolyticus
FLVGSVSEALVR	Bacteria				Firmicutes			Bacilli
FMEVLEEAGLPK	Bacteria				Firmicutes			Bacilli				Bacillales
FMHCLPAFHNSETK	Bacteria
FNAEEEK
FNAFLADK	Bacteria
FNAVMAGLAASVGGSDSAPK	Bacteria				Proteobacteria			Alphaproteobacteria				Rhodobacterales					Rhodobacteraceae
FNDFLTGR	Bacteria
FNDTLVTR	Bacteria				Bacteroidetes
FNESEGHGPK	Bacteria				Proteobacteria			Alphaproteobacteria				Rhodobacterales					Rhodobacteraceae
FNFETAFGLR	Bacteria				Proteobacteria			Alphaproteobacteria				Rhodobacterales					Rhodobacteraceae
FNFETALGLR	Bacteria				Proteobacteria			Alphaproteobacteria				Rhodobacterales					Rhodobacteraceae
FNHALSNLDNLNENVNASNSR	Bacteria				Proteobacteria			Gammaproteobacteria				Vibrionales					Vibrionaceae				Vibrio
FNLGSDPDVR	Bacteria				Deinococcus-Thermus			Deinococci				Deinococcales					Deinococcaceae				Deinococcus				Deinococcus geothermalis
FNLLDTPGHVDFTLEVER
FNQDAAGLENAK	Bacteria				Firmicutes			Bacilli
FNQETPVGDMVPYADQR	Bacteria				Proteobacteria			Alphaproteobacteria				Rhodobacterales					Rhodobacteraceae				Oceanicola				Oceanicola granulosus
FNQLGSLTETLAALK
FNQLLDDLVK	Bacteria				Bacteroidetes			Flavobacteriia				Flavobacteriales					Flavobacteriaceae				Cellulophaga
FNSALTNLGNTVNNLSEAR	Bacteria				Proteobacteria			Gammaproteobacteria				Enterobacteriales					Enterobacteriaceae
FNSLTAEQQADVLAR	Bacteria				Proteobacteria			Gammaproteobacteria				Vibrionales					Vibrionaceae
FNSSLSEDGQR	Bacteria
FNVELLAPLAMEEGLR	Bacteria				Proteobacteria			Alphaproteobacteria				Rhodobacterales					Rhodobacteraceae
FNWHLNDTWNLFAK	Bacteria				Proteobacteria			Gammaproteobacteria				Vibrionales					Vibrionaceae				Vibrio		Vibrio harveyi group
FNYGVFR	Bacteria				Deinococcus-Thermus			Deinococci				Deinococcales					Deinococcaceae				Deinococcus				Deinococcus proteolyticus
FPAAETGLK	Bacteria				Proteobacteria			Alphaproteobacteria				Rhodobacterales					Rhodobacteraceae
FPGPGK
FPGTVEYDQNNLLVNGQPLR	Bacteria				Deinococcus-Thermus			Deinococci				Deinococcales					Deinococcaceae				Deinococcus				Deinococcus geothermalis
FPMLANSR
FQALPVPEGQTFAVEAADAR	Bacteria				Proteobacteria			Alphaproteobacteria				Sphingomonadales					Sphingomonadaceae				Sphingomonas				Sphingomonas wittichii
FQDGTPFNADAVLFNVNR	Bacteria				Deinococcus-Thermus			Deinococci				Deinococcales					Deinococcaceae				Deinococcus				Deinococcus geothermalis
FQDVGSFDYGR	Bacteria				Proteobacteria
FQGQNTSGANALAQR	Bacteria				Bacteroidetes			Flavobacteriia				Flavobacteriales					Flavobacteriaceae				Cellulophaga
FQNTGDDDATNYTLR	Bacteria				Bacteroidetes			Flavobacteriia				Flavobacteriales					Flavobacteriaceae				Cellulophaga
FQNYLFNNSNASGNR	Bacteria				Deinococcus-Thermus			Deinococci				Deinococcales					Deinococcaceae				Deinococcus				Deinococcus deserti
FQNYYDTLVAAVDAK	Bacteria				Firmicutes			Bacilli
FQQATGQFENTAR	Bacteria				Proteobacteria			Alphaproteobacteria				Rhodobacterales					Rhodobacteraceae				Oceanicola				Oceanicola granulosus
FQQATGQLENNAR	Bacteria				Proteobacteria			Alphaproteobacteria				Rhodobacterales					Rhodobacteraceae				Ruegeria				Ruegeria pomeroyi
FQQATGQLESTAGLK	Bacteria				Proteobacteria			Alphaproteobacteria				Rhodobacterales					Rhodobacteraceae
FQSPDELTDGDFR	Bacteria				Proteobacteria			Alphaproteobacteria				Rhodobacterales					Rhodobacteraceae				Ruegeria				Ruegeria pomeroyi
FQTANASLTASAER	Bacteria				Proteobacteria			Alphaproteobacteria				Rhodobacterales					Rhodobacteraceae				Ruegeria				Ruegeria pomeroyi
FQTTDYPTYK	Bacteria				Proteobacteria			Gammaproteobacteria				Enterobacteriales					Enterobacteriaceae
FRPNTDTHDYEVK	Bacteria				Proteobacteria			Alphaproteobacteria				Rhodobacterales					Rhodobacteraceae
FSAFTPDLK	Bacteria				Proteobacteria
FSAQYETYNVSGGTPQK	Bacteria				Bacteroidetes			Cytophagia				Cytophagales					Flammeovirgaceae				Marivirga				Marivirga tractuosa
FSDGEVSVQLNENVR	Bacteria				Proteobacteria
FSFTFSDLLPR	Bacteria				Proteobacteria			Alphaproteobacteria				Rhodobacterales					Rhodobacteraceae				Ruegeria				Ruegeria pomeroyi
FSHVCLTDYPQELTTSLAER	Bacteria				Deinococcus-Thermus			Deinococci				Deinococcales					Deinococcaceae				Deinococcus
FSHVTNTDR	Bacteria				Proteobacteria
FSLEGGDALLPMLK
FSLLGGLR
FSPGLDGLVAAETK	Bacteria				Firmicutes			Bacilli
FSPTEDK
FSSCGGGGGSFGAGGGFGSR	Eukaryota	Metazoa			Chordata	Craniata		Mammalia			Euarchontoglires	Primates	Haplorrhini	Simiiformes	Catarrhini	Hominoidea	Hominidae
FSSSSGYGGGSSR	Eukaryota	Metazoa			Chordata	Craniata		Mammalia			Euarchontoglires
FSVEYGGLR	Bacteria				Proteobacteria			Alphaproteobacteria				Rhodobacterales					Rhodobacteraceae
FSVGALYLFTSLK	Bacteria				Proteobacteria			Alphaproteobacteria				Sphingomonadales					Sphingomonadaceae				Sphingomonas				Sphingomonas wittichii
FSVGDK
FSVGGSLSATYGR	Bacteria				Deinococcus-Thermus			Deinococci				Deinococcales					Deinococcaceae				Deinococcus				Deinococcus geothermalis
FSVTFPR	Bacteria				Deinococcus-Thermus			Deinococci				Deinococcales					Deinococcaceae				Deinococcus				Deinococcus geothermalis
FTADYCMNPEGGCAQLAK	Bacteria				Proteobacteria			Alphaproteobacteria				Rhodobacterales					Rhodobacteraceae
FTAEGVQELDYK	Bacteria				Proteobacteria
FTAEVYVLSK	Bacteria
FTALASGELDFLAR	Bacteria				Proteobacteria			Alphaproteobacteria				Rhodobacterales					Rhodobacteraceae
FTALASGELDMLAR	Bacteria				Proteobacteria			Alphaproteobacteria				Rhodobacterales					Rhodobacteraceae
FTALASGELDVLAR	Bacteria				Proteobacteria			Alphaproteobacteria				Rhodobacterales					Rhodobacteraceae
FTALASGEVDMLAR	Bacteria				Proteobacteria			Alphaproteobacteria				Rhodobacterales					Rhodobacteraceae
FTALSSGELDVLSR	Bacteria				Proteobacteria			Alphaproteobacteria				Rhodobacterales					Rhodobacteraceae
FTALSSNELDVLAR	Bacteria				Proteobacteria			Alphaproteobacteria				Rhodobacterales					Rhodobacteraceae				Oceanicola				Oceanicola granulosus
FTANMAGHYSSK	Bacteria				Firmicutes			Bacilli
FTDAQGNQHEGLLTSGTFSPTLGYSLALAR
FTDSQDAAGDLR	Bacteria				Deinococcus-Thermus			Deinococci				Deinococcales					Deinococcaceae				Deinococcus				Deinococcus proteolyticus
FTDVAGHEEAK	Bacteria				Deinococcus-Thermus			Deinococci				Deinococcales					Deinococcaceae				Deinococcus
FTEEVEVVDGGFR	Bacteria				Firmicutes			Bacilli				Bacillales					Staphylococcaceae				Staphylococcus
FTEPKPYPYSAFVSSESPLLQR	Bacteria				Proteobacteria			Alphaproteobacteria				Rhodobacterales					Rhodobacteraceae				Sagittula				Sagittula stellata
FTFVGVNYYDGQGFMVPK	Bacteria				Proteobacteria			Alphaproteobacteria				Rhodobacterales					Rhodobacteraceae
FTGANTLEVEGENGK	Bacteria
FTGEVSLTGQPFVMEPSK	Bacteria				Proteobacteria
FTGVEGSTVPLK	Bacteria				Actinobacteria			Actinobacteria
FTGWYDVDLSEK	Bacteria				Proteobacteria
FTLAASFGNVHGVYKPGNVVLTPTLLR	Bacteria				Proteobacteria
FTPSGAAVANFTVASTPR	Bacteria
FTQAGSEMSALLGR
FTQAGSEVSALLGR
FTSVQQEYAQAPDVTR	Bacteria				Proteobacteria			Alphaproteobacteria				Rhodobacterales					Rhodobacteraceae				Sagittula				Sagittula stellata
FTVEGHTDSVGSATLNQK	Bacteria				Bacteroidetes			Flavobacteriia				Flavobacteriales					Flavobacteriaceae				Cellulophaga
FTVVGSLTPNYGR	Bacteria				Deinococcus-Thermus			Deinococci				Deinococcales					Deinococcaceae				Deinococcus				Deinococcus deserti
FTYEYCTHPEGGCAQLTK	Bacteria				Proteobacteria			Alphaproteobacteria				Rhodobacterales					Rhodobacteraceae
FVAADLDDLSAVSEPLMGR	Bacteria				Proteobacteria			Alphaproteobacteria				Rhodobacterales					Rhodobacteraceae				Ruegeria				Ruegeria pomeroyi
FVAGDDVDAATAAVR	Bacteria				Actinobacteria			Actinobacteria				Kineosporiales					Kineosporiaceae				Kineococcus				Kineococcus radiotolerans
FVALEDTVK	Bacteria				Proteobacteria			Alphaproteobacteria				Sphingomonadales					Sphingomonadaceae
FVDSLELFSHVANLGDTR	Bacteria				Proteobacteria			Alphaproteobacteria				Rhodobacterales					Rhodobacteraceae
FVEFYGDGLDSLPLADR
FVEFYGEGLDHLPLADR	Bacteria				Proteobacteria
FVESYDLAVNLGVDPR	Bacteria				Proteobacteria			Gammaproteobacteria
FVFLTNEGAQLER	Bacteria				Firmicutes			Bacilli				Bacillales					Staphylococcaceae				Staphylococcus
FVGEHELTQQQELVK	Bacteria				Firmicutes			Bacilli				Bacillales					Staphylococcaceae				Staphylococcus				Staphylococcus carnosus	Staphylococcus carnosus subsp. carnosus
FVGELSGGDLTLDLK	Bacteria				Proteobacteria			Alphaproteobacteria				Rhodobacterales					Rhodobacteraceae				Sagittula				Sagittula stellata
FVLCGAPSGSYFSGEVK	Bacteria				Bacteroidetes			Flavobacteriia				Flavobacteriales					Flavobacteriaceae				Cellulophaga
FVLDADQLGVLHR	Bacteria				Proteobacteria			Alphaproteobacteria				Rhodobacterales					Rhodobacteraceae				Oceanicola				Oceanicola granulosus
FVLFVVGEGLEK	Bacteria				Proteobacteria			Betaproteobacteria				Burkholderiales					Alcaligenaceae
FVLGGPQGDAGLTGR
FVLLDMVVDAPNVR	Bacteria				Proteobacteria			Alphaproteobacteria				Rhodobacterales					Rhodobacteraceae
FVLSPSLLR	Bacteria				Proteobacteria			Alphaproteobacteria				Rhodobacterales					Rhodobacteraceae
FVQAYQSDEVYEAANK
FVSDNTTLDQEQCLLDQNFLK	Bacteria				Bacteroidetes			Flavobacteriia				Flavobacteriales					Flavobacteriaceae				Cellulophaga
FVVSDNGLDSDDSFAATK	Bacteria				Proteobacteria			Alphaproteobacteria				Rhodobacterales					Rhodobacteraceae				Roseobacter				Roseobacter denitrificans
FYDEAEAALR	Bacteria				Deinococcus-Thermus			Deinococci				Deinococcales					Deinococcaceae				Deinococcus
FYSPLVR	Bacteria
FYSSPFSGGGDPYSGDNLGTANGK	Bacteria				Deinococcus-Thermus			Deinococci				Deinococcales					Deinococcaceae				Deinococcus				Deinococcus geothermalis
GAAAGHDDFGTSELEENPAYQYAVVR	Bacteria				Firmicutes			Bacilli
GAALTCLLSDTLEFR	Bacteria				Proteobacteria			Alphaproteobacteria				Rhodobacterales					Rhodobacteraceae
GAAQNLLPSSTGAAK
GAATGSAAATPAAPR	Bacteria				Deinococcus-Thermus			Deinococci				Deinococcales					Deinococcaceae				Deinococcus				Deinococcus geothermalis
GACDAEYCDYSLQLGQTGK	Bacteria				Firmicutes			Bacilli
GAEAANTGK	Bacteria				Firmicutes
GAELAFGSFGLK	Bacteria				Bacteroidetes
GAELQAGLTDLTSHPLVGEAR	Bacteria				Proteobacteria			Alphaproteobacteria				Rhodobacterales					Rhodobacteraceae				Oceanibulbus				Oceanibulbus indolifex
GAELVAELQAAEAEAVAK	Bacteria				Proteobacteria			Alphaproteobacteria				Rhodobacterales					Rhodobacteraceae				Roseovarius				Roseovarius nubinhibens
GAENPKPLGYYQAFYNTNNPSSYFVYDGSFLK	Bacteria				Bacteroidetes			Cytophagia				Cytophagales					Flammeovirgaceae				Marivirga				Marivirga tractuosa
GAEQLLFPALLER	Bacteria				Proteobacteria			Gammaproteobacteria				Vibrionales					Vibrionaceae				Vibrio
GAEVNATGSALQMPVGDDVYGR	Bacteria				Bacteroidetes			Flavobacteriia				Flavobacteriales					Flavobacteriaceae				Cellulophaga
GAGAHGVFEATGQVGDEPVSK	Bacteria				Deinococcus-Thermus			Deinococci				Deinococcales					Deinococcaceae				Deinococcus				Deinococcus proteolyticus
GAGEGASLADGDYEAAGAK	Bacteria				Proteobacteria			Alphaproteobacteria				Sphingomonadales					Sphingomonadaceae				Sphingomonas				Sphingomonas wittichii
GAGGLFTVALK	Bacteria				Proteobacteria			Alphaproteobacteria				Rhodobacterales					Rhodobacteraceae
GAGLGSGFTDEEYVQAGAK	Bacteria				Firmicutes			Bacilli
GALAEGTESEAELYR	Bacteria				Proteobacteria			Gammaproteobacteria				Enterobacteriales					Enterobacteriaceae
GALASLLSVAK	Bacteria
GALQK
GALSAVVADSR
GALSDFTQASELETDPYK	Bacteria				Bacteroidetes			Flavobacteriia				Flavobacteriales					Flavobacteriaceae				Cellulophaga
GALVTLADDLEATLK	Bacteria				Proteobacteria			Gammaproteobacteria
GANADGSDFK	Bacteria				Proteobacteria			Betaproteobacteria				Burkholderiales					Alcaligenaceae				Bordetella
GANDDQTR	Bacteria				Proteobacteria			Alphaproteobacteria				Sphingomonadales
GANFDK
GANFDTYAGQDLVSNASCTTNCLAPLAK	Bacteria				Proteobacteria			Gammaproteobacteria				Enterobacteriales					Enterobacteriaceae
GANGAVEHLGDNR	Bacteria				Firmicutes			Bacilli
GAPALLEPLMR	Bacteria				Deinococcus-Thermus			Deinococci				Deinococcales					Deinococcaceae				Deinococcus
GAPLMFPEHTVQSNVAAAR	Bacteria				Proteobacteria			Alphaproteobacteria				Rhodobacterales					Rhodobacteraceae
GAPNK
GAQSDQTVALLDGLK	Bacteria				Proteobacteria			Alphaproteobacteria				Sphingomonadales					Sphingomonadaceae				Sphingomonas				Sphingomonas wittichii
GASQNLLPSSTGAAK
GATDDK
GATGLLFYDESNYPR	Bacteria				Bacteroidetes			Flavobacteriia				Flavobacteriales					Flavobacteriaceae				Cellulophaga
GATSEHLAYDAK	Bacteria				Proteobacteria			Betaproteobacteria				Burkholderiales					Alcaligenaceae
GATVELADGVEGYLR
GATVYVSNNPAEEGR	Bacteria				Firmicutes			Bacilli
GATYVSADAQSSSAK	Bacteria				Proteobacteria			Alphaproteobacteria				Rhodobacterales					Rhodobacteraceae
GAVALAPPQELTDEDGTLK	Bacteria				Firmicutes			Bacilli
GAVATLLVGR	Bacteria				Proteobacteria			Alphaproteobacteria				Sphingomonadales					Sphingomonadaceae				Sphingomonas				Sphingomonas wittichii
GAVFLDCSTVDVASAR	Bacteria				Proteobacteria			Alphaproteobacteria				Rhodobacterales					Rhodobacteraceae				Roseovarius				Roseovarius nubinhibens
GAVLLDCSTVDVDSAR	Bacteria				Proteobacteria			Alphaproteobacteria				Rhodobacterales					Rhodobacteraceae				Sagittula				Sagittula stellata
GAVPGATGGDVVVRPAVK	Bacteria				Proteobacteria			Gammaproteobacteria
GAVPGATGSDLLVKPAVK	Bacteria				Proteobacteria
GAVTFLVR
GAVVDNTALLTCLNEGQK	Bacteria				Proteobacteria
GAVVTDTGGPLSVPVGAATLGR	Bacteria				Proteobacteria			Alphaproteobacteria				Rhodobacterales					Rhodobacteraceae				Ruegeria				Ruegeria pomeroyi
GAYQNLLPSSTGAAK
GAYVLADAEGK	Bacteria				Proteobacteria			Alphaproteobacteria				Rhodobacterales					Rhodobacteraceae
GAYVVYESDAEPEYLLLATGSEVSLAVEAAK	Bacteria				Firmicutes			Bacilli				Bacillales					Staphylococcaceae				Staphylococcus				Staphylococcus carnosus	Staphylococcus carnosus subsp. carnosus
GCPEHGAEFADDLLR	Bacteria				Proteobacteria			Alphaproteobacteria				Rhodobacterales					Rhodobacteraceae				Oceanicola				Oceanicola granulosus
GCTGALVGYQPFGGFNMSGTDSK	Bacteria				Firmicutes			Bacilli
GCTGAVVGYQPFGGFK	Bacteria				Firmicutes			Bacilli				Bacillales					Staphylococcaceae				Staphylococcus
GDALAAGNAPAAK	Bacteria				Proteobacteria			Betaproteobacteria				Burkholderiales					Alcaligenaceae				Bordetella
GDDATQLVADDDAAFGEVMK	Bacteria				Proteobacteria			Alphaproteobacteria				Rhodobacterales					Rhodobacteraceae				Sagittula				Sagittula stellata
GDDGFGEGNFK	Bacteria				Proteobacteria
GDDTAYAVGFR	Bacteria				Proteobacteria			Alphaproteobacteria				Rhodobacterales					Rhodobacteraceae				Roseobacter				Roseobacter denitrificans
GDEEQGEL	Bacteria				Firmicutes			Bacilli
GDELEAVLLNLDPVEQR	Bacteria				Deinococcus-Thermus			Deinococci				Deinococcales					Deinococcaceae				Deinococcus
GDGTTGALVGAGLGALAGR	Bacteria				Proteobacteria			Alphaproteobacteria				Sphingomonadales					Sphingomonadaceae				Sphingomonas				Sphingomonas wittichii
GDLCK
GDLEQYYGTK	Bacteria				Deinococcus-Thermus			Deinococci				Deinococcales					Deinococcaceae				Deinococcus				Deinococcus proteolyticus
GDLVADDYEDAVANDPR	Bacteria				Firmicutes			Bacilli
GDNAGEDFGK	Bacteria				Firmicutes			Bacilli
GDNFLSSELFVLAALESR
GDNLNGAYK	Bacteria				Proteobacteria			Gammaproteobacteria
GDPLDTDTMVGAQASQQQFEK	Bacteria				Proteobacteria			Gammaproteobacteria
GDSFTDVTANGTPVAER	Bacteria				Proteobacteria			Alphaproteobacteria				Rhodobacterales					Rhodobacteraceae				Ruegeria				Ruegeria pomeroyi
GDSVYLEGK	Bacteria				Bacteroidetes			Cytophagia				Cytophagales					Flammeovirgaceae				Marivirga				Marivirga tractuosa
GDTADQNAGLK	Bacteria				Proteobacteria			Betaproteobacteria				Burkholderiales					Alcaligenaceae				Bordetella
GDTATGATK	Bacteria
GDTGCLDAGLAVASAER	Bacteria				Proteobacteria			Alphaproteobacteria				Rhodobacterales					Rhodobacteraceae				Oceanibulbus				Oceanibulbus indolifex
GDTLLNATK	Bacteria				Proteobacteria			Alphaproteobacteria				Rhodobacterales					Rhodobacteraceae				Roseobacter				Roseobacter denitrificans
GDTVLDTDEAPTK	Bacteria				Proteobacteria			Betaproteobacteria				Burkholderiales					Alcaligenaceae
GDTVLVLR	Bacteria
GDTVVVLSGK	Bacteria
GDVGVSFVQNFSDAATQR	Bacteria				Deinococcus-Thermus			Deinococci				Deinococcales					Deinococcaceae				Deinococcus				Deinococcus proteolyticus
GDVPLSEMFGYLGTLR	Bacteria				Proteobacteria			Gammaproteobacteria				Vibrionales					Vibrionaceae
GDVSETLLGQVLTAGQGQNPAR	Bacteria				Proteobacteria			Alphaproteobacteria				Rhodobacterales					Rhodobacteraceae				Roseovarius				Roseovarius nubinhibens
GEAGDNLGALLR
GEAGDNVGLLLR
GEAGTGTNATALVVAR	Bacteria				Bacteroidetes			Cytophagia				Cytophagales					Flammeovirgaceae				Marivirga				Marivirga tractuosa
GEATFGTLTGGLSYVVTDAGGDNVEPDEVDQLSLGAR	Bacteria				Proteobacteria			Alphaproteobacteria				Rhodobacterales					Rhodobacteraceae				Oceanicola				Oceanicola granulosus
GEAVLSR
GEDALLLYDDLSK
GEDALLVYDDLSK
GEFGGLGLEVTQEEGFVK	Bacteria				Proteobacteria			Alphaproteobacteria				Rhodobacterales					Rhodobacteraceae
GEFTDSAGPGLDMYSMR	Bacteria				Proteobacteria			Alphaproteobacteria				Rhodobacterales					Rhodobacteraceae
GEFVQSVEPGGPAAQAGLR	Bacteria				Proteobacteria			Alphaproteobacteria				Sphingomonadales					Sphingomonadaceae
GEGDYEGVAR	Bacteria				Proteobacteria			Alphaproteobacteria				Rhodobacterales					Rhodobacteraceae				Oceanicola				Oceanicola granulosus
GEGENNPLASNDTR	Bacteria				Proteobacteria			Gammaproteobacteria				Vibrionales					Vibrionaceae				Vibrio
GEGGYLTNSEGER	Bacteria
GEGGYLTNSQGER	Bacteria				Proteobacteria
GEGMYLSGPAEAEK	Bacteria				Proteobacteria			Gammaproteobacteria				Vibrionales					Vibrionaceae
GEKPVTELGVK	Bacteria				Firmicutes			Bacilli
GELAYGASFFEFFGEEAK	Bacteria				Proteobacteria			Alphaproteobacteria				Rhodobacterales					Rhodobacteraceae				Roseovarius				Roseovarius nubinhibens
GELDTAGYER	Bacteria				Proteobacteria			Alphaproteobacteria				Sphingomonadales					Sphingomonadaceae				Sphingomonas				Sphingomonas wittichii
GELDTTDSDYAR	Bacteria				Deinococcus-Thermus			Deinococci				Deinococcales					Deinococcaceae				Deinococcus
GELDTYVSTVEGK	Bacteria				Proteobacteria			Gammaproteobacteria				Vibrionales					Vibrionaceae				Vibrio		Vibrio harveyi group
GELGEEER
GELGEQALLSLAQALDTYLPTPER	Bacteria				Proteobacteria			Betaproteobacteria				Burkholderiales					Alcaligenaceae
GELGGVCLNVGCLPSK
GELHCVGATTLDEYR
GELQCLGATTLDEYR
GELQPLASNK	Bacteria				Proteobacteria			Betaproteobacteria				Burkholderiales					Alcaligenaceae
GELVGAQGK	Bacteria				Bacteroidetes			Flavobacteriia				Flavobacteriales					Flavobacteriaceae
GENEDETTGLNLLK	Bacteria				Bacteroidetes			Sphingobacteriia				Sphingobacteriales					Sphingobacteriaceae				Pseudopedobacter				Pseudopedobacter saltans
GENVAAAEAAGADVVGSEELLDR	Bacteria				Deinococcus-Thermus			Deinococci				Deinococcales					Deinococcaceae				Deinococcus				Deinococcus proteolyticus
GEPGTGNLVEAVR
GESEPTPEER	Bacteria				Deinococcus-Thermus			Deinococci
GESQPVASNLTAEGK	Bacteria				Proteobacteria			Alphaproteobacteria				Rhodobacterales					Rhodobacteraceae
GETELADEEKPQAASETA	Bacteria				Proteobacteria			Gammaproteobacteria				Vibrionales					Vibrionaceae				Vibrio		Vibrio harveyi group		Vibrio harveyi
GETLNAGQLNQAYQR	Bacteria				Proteobacteria			Alphaproteobacteria				Rhodobacterales					Rhodobacteraceae				Roseovarius				Roseovarius nubinhibens
GETQGLVVTTLGTGDDEQFLDALHGNFK	Bacteria				Proteobacteria			Alphaproteobacteria				Rhodobacterales					Rhodobacteraceae
GETQGLVVTTLGTGDDEQFLDALHGTFK	Bacteria				Proteobacteria			Alphaproteobacteria				Rhodobacterales					Rhodobacteraceae				Roseovarius				Roseovarius nubinhibens
GETQSLSTCTLGTK	Bacteria
[truncated: 4,189 more rows]

## Sheet: Unipept export_search round2
Supplementary Table S3. Unipept taxonomical assignment for the Mix24X_HF01 run.
Unipept export_search round2
peptide	superkingdom	kingdom	subkingdom	superphylum	phylum	subphylum	superclass	class_	subclass	infraclass	superorder	order	suborder	infraorder	parvorder	superfamily	family	subfamily	tribe	subtribe	genus	subgenus	species_group	species_subgroup	species	subspecies	varietas	forma
AAAAADGDAAPAKPAAR	Bacteria				Actinobacteria			Actinobacteria				Kineosporiales					Kineosporiaceae				Kineococcus				Kineococcus radiotolerans
AAAAPAGGDGGMGGMDF	Bacteria				Actinobacteria			Actinobacteria				Kineosporiales					Kineosporiaceae				Kineococcus				Kineococcus radiotolerans
AAAEDGTFKPR	Bacteria				Actinobacteria			Actinobacteria				Kineosporiales					Kineosporiaceae				Kineococcus				Kineococcus radiotolerans
AAASAADLPLFR	Bacteria				Actinobacteria			Actinobacteria				Kineosporiales					Kineosporiaceae				Kineococcus				Kineococcus radiotolerans
AAEAAAPAPAAAAEKPAAKPAPAVEVSAK	Bacteria				Actinobacteria			Actinobacteria				Kineosporiales					Kineosporiaceae				Kineococcus				Kineococcus radiotolerans
AAEETLVTSTVR	Bacteria				Actinobacteria			Actinobacteria				Kineosporiales					Kineosporiaceae				Kineococcus				Kineococcus radiotolerans
AAEIVEAAGFAPELR	Bacteria				Actinobacteria			Actinobacteria				Kineosporiales					Kineosporiaceae				Kineococcus				Kineococcus radiotolerans
AAGTSYEAGAGHH	Bacteria				Actinobacteria			Actinobacteria				Kineosporiales					Kineosporiaceae				Kineococcus				Kineococcus radiotolerans
AALAQNADFEIVAVNDLTDAK	Bacteria				Actinobacteria			Actinobacteria				Kineosporiales					Kineosporiaceae				Kineococcus				Kineococcus radiotolerans
AAQAAQAVLDSGR	Bacteria				Actinobacteria			Actinobacteria				Kineosporiales					Kineosporiaceae				Kineococcus				Kineococcus radiotolerans
AAQAEAAGADIVGGDELIDEVAK	Bacteria				Actinobacteria			Actinobacteria				Kineosporiales					Kineosporiaceae				Kineococcus				Kineococcus radiotolerans
AASAMVEGK	Bacteria				Actinobacteria			Actinobacteria				Kineosporiales					Kineosporiaceae				Kineococcus				Kineococcus radiotolerans
AAVAGIAMGLISDTVDGETR	Bacteria				Actinobacteria			Actinobacteria				Kineosporiales					Kineosporiaceae				Kineococcus				Kineococcus radiotolerans
AEVLEAEHTER	Bacteria				Actinobacteria			Actinobacteria				Kineosporiales					Kineosporiaceae				Kineococcus				Kineococcus radiotolerans
AGHGSQVGTDNAVTR	Bacteria				Actinobacteria			Actinobacteria				Kineosporiales					Kineosporiaceae				Kineococcus				Kineococcus radiotolerans
AGLAAHVGANPGDCIFFAAGAVNPSR	Bacteria				Actinobacteria			Actinobacteria				Kineosporiales					Kineosporiaceae				Kineococcus				Kineococcus radiotolerans
ALPEAEITFGESNGDNR	Bacteria				Actinobacteria			Actinobacteria				Kineosporiales					Kineosporiaceae				Kineococcus				Kineococcus radiotolerans
AMHDIAASDASPSITR	Bacteria				Actinobacteria			Actinobacteria				Kineosporiales					Kineosporiaceae				Kineococcus				Kineococcus radiotolerans
DDLSTVNLHEK	Bacteria				Actinobacteria			Actinobacteria				Kineosporiales					Kineosporiaceae				Kineococcus				Kineococcus radiotolerans
EPEANDTETYDNGVK	Bacteria				Actinobacteria			Actinobacteria				Kineosporiales					Kineosporiaceae				Kineococcus				Kineococcus radiotolerans
AQLADAFAGR	Bacteria				Actinobacteria			Actinobacteria				Kineosporiales					Kineosporiaceae				Kineococcus				Kineococcus radiotolerans
ASAFDQIDK	Bacteria				Actinobacteria			Actinobacteria				Kineosporiales					Kineosporiaceae				Kineococcus				Kineococcus radiotolerans
ATITTTMGPGVPVDPTLTR	Bacteria				Actinobacteria			Actinobacteria				Kineosporiales					Kineosporiaceae				Kineococcus				Kineococcus radiotolerans
ATSYVDLLEQNPEK	Bacteria				Actinobacteria			Actinobacteria				Kineosporiales					Kineosporiaceae				Kineococcus				Kineococcus radiotolerans
AVDAFKPQFSGGSK	Bacteria				Actinobacteria			Actinobacteria				Kineosporiales					Kineosporiaceae				Kineococcus				Kineococcus radiotolerans
AVEAPAEAPAEAETPASES	Bacteria				Actinobacteria			Actinobacteria				Kineosporiales					Kineosporiaceae				Kineococcus				Kineococcus radiotolerans
AVEAVTEQLLGAAK	Bacteria				Actinobacteria			Actinobacteria				Kineosporiales					Kineosporiaceae				Kineococcus				Kineococcus radiotolerans
DLFAAHGVPVLDGR	Bacteria				Actinobacteria			Actinobacteria				Kineosporiales					Kineosporiaceae				Kineococcus				Kineococcus radiotolerans
DVDAGATDADDISQEK	Bacteria				Actinobacteria			Actinobacteria				Kineosporiales					Kineosporiaceae				Kineococcus				Kineococcus radiotolerans
DVTGTVGHDTTTGGAGHDTSGPNTDNAMTR	Bacteria				Actinobacteria			Actinobacteria				Kineosporiales					Kineosporiaceae				Kineococcus				Kineococcus radiotolerans
EAGVTAFEGQLSGPSAIAFITGDPVEAAK	Bacteria				Actinobacteria			Actinobacteria				Kineosporiales					Kineosporiaceae				Kineococcus				Kineococcus radiotolerans
EAIHNQIFNVGDSEQVYR	Bacteria				Actinobacteria			Actinobacteria				Kineosporiales					Kineosporiaceae				Kineococcus				Kineococcus radiotolerans
EGTYPTHDEQGPVITGR	Bacteria				Actinobacteria			Actinobacteria				Kineosporiales					Kineosporiaceae				Kineococcus				Kineococcus radiotolerans
ELEQVDFDDVAGSGLTK	Bacteria				Actinobacteria			Actinobacteria				Kineosporiales					Kineosporiaceae				Kineococcus				Kineococcus radiotolerans
EIPATGLFIAIGHEPR	Bacteria				Actinobacteria			Actinobacteria				Kineosporiales					Kineosporiaceae				Kineococcus				Kineococcus radiotolerans
EVATTVISAGGEDR	Bacteria				Actinobacteria			Actinobacteria				Kineosporiales					Kineosporiaceae				Kineococcus				Kineococcus radiotolerans
EVTVDEVNAAYR	Bacteria				Actinobacteria			Actinobacteria				Kineosporiales					Kineosporiaceae				Kineococcus				Kineococcus radiotolerans
EVVGDQGGLDASAVTR	Bacteria				Actinobacteria			Actinobacteria				Kineosporiales					Kineosporiaceae				Kineococcus				Kineococcus radiotolerans
EVVTGGGETYR	Bacteria				Actinobacteria			Actinobacteria				Kineosporiales					Kineosporiaceae				Kineococcus				Kineococcus radiotolerans
FQDGTLGLAQNLDVR	Bacteria				Actinobacteria			Actinobacteria				Kineosporiales					Kineosporiaceae				Kineococcus				Kineococcus radiotolerans
FVAGDDVDAATAAVR	Bacteria				Actinobacteria			Actinobacteria				Kineosporiales					Kineosporiaceae				Kineococcus				Kineococcus radiotolerans
GGAITLAAAEVGK	Bacteria				Actinobacteria			Actinobacteria				Kineosporiales					Kineosporiaceae				Kineococcus				Kineococcus radiotolerans
GIIHDVPAVFK	Bacteria				Actinobacteria			Actinobacteria				Kineosporiales					Kineosporiaceae				Kineococcus				Kineococcus radiotolerans
LEAEGIPTR	Bacteria				Actinobacteria			Actinobacteria				Kineosporiales					Kineosporiaceae				Kineococcus				Kineococcus radiotolerans
TFEVSDEVIGFAR	Bacteria				Actinobacteria			Actinobacteria				Kineosporiales					Kineosporiaceae				Kineococcus				Kineococcus radiotolerans
DDKPEFR	Bacteria				Actinobacteria			Actinobacteria				Kineosporiales					Kineosporiaceae				Kineococcus				Kineococcus radiotolerans
EENKPEAAMAK	Bacteria				Actinobacteria			Actinobacteria				Kineosporiales					Kineosporiaceae				Kineococcus				Kineococcus radiotolerans
GLLLITGAIPGPR	Bacteria				Actinobacteria			Actinobacteria				Kineosporiales					Kineosporiaceae				Kineococcus				Kineococcus radiotolerans
GLPVEHVAPVALLR	Bacteria				Actinobacteria			Actinobacteria				Kineosporiales					Kineosporiaceae				Kineococcus				Kineococcus radiotolerans
GIVAALGILGDEATKPLVVR	Bacteria				Actinobacteria			Actinobacteria				Kineosporiales					Kineosporiaceae				Kineococcus				Kineococcus radiotolerans
GLVATSEVPVQSVGPSVR	Bacteria				Actinobacteria			Actinobacteria				Kineosporiales					Kineosporiaceae				Kineococcus				Kineococcus radiotolerans
GMHTQVDPAPEAK	Bacteria				Actinobacteria			Actinobacteria				Kineosporiales					Kineosporiaceae				Kineococcus				Kineococcus radiotolerans
GPNTAGLGYEDQGITMDR	Bacteria				Actinobacteria			Actinobacteria				Kineosporiales					Kineosporiaceae				Kineococcus				Kineococcus radiotolerans
GQVVVKPGSITPHTEFEGQAYILSK	Bacteria				Actinobacteria			Actinobacteria				Kineosporiales					Kineosporiaceae				Kineococcus				Kineococcus radiotolerans
GSYGESQSVLDDLER	Bacteria				Actinobacteria			Actinobacteria				Kineosporiales					Kineosporiaceae				Kineococcus				Kineococcus radiotolerans
GVDTEEAVFHITTEDVR	Bacteria				Actinobacteria			Actinobacteria				Kineosporiales					Kineosporiaceae				Kineococcus				Kineococcus radiotolerans
GVGTGFAAGSQTQQTNYER	Bacteria				Actinobacteria			Actinobacteria				Kineosporiales					Kineosporiaceae				Kineococcus				Kineococcus radiotolerans
GVLNVNQEVEVVGIKPTSTK	Bacteria				Actinobacteria			Actinobacteria				Kineosporiales					Kineosporiaceae				Kineococcus				Kineococcus radiotolerans
GVVGEDTQVLSYDK	Bacteria				Actinobacteria			Actinobacteria				Kineosporiales					Kineosporiaceae				Kineococcus				Kineococcus radiotolerans
HAIISNASCTTNCLAPLAK	Bacteria				Actinobacteria			Actinobacteria				Kineosporiales					Kineosporiaceae				Kineococcus				Kineococcus radiotolerans
HVEVPEQVVQVNSDIFVK	Bacteria				Actinobacteria			Actinobacteria				Kineosporiales					Kineosporiaceae				Kineococcus				Kineococcus radiotolerans
IAAAGGTTTVR	Bacteria				Actinobacteria			Actinobacteria				Kineosporiales					Kineosporiaceae				Kineococcus				Kineococcus radiotolerans
IAALGTVPHTK	Bacteria				Actinobacteria			Actinobacteria				Kineosporiales					Kineosporiaceae				Kineococcus				Kineococcus radiotolerans
IDLVVNEAYDGPR	Bacteria				Actinobacteria			Actinobacteria				Kineosporiales					Kineosporiaceae				Kineococcus				Kineococcus radiotolerans
LDSTPEVTGFAETLEDVVIK	Bacteria				Actinobacteria			Actinobacteria				Kineosporiales					Kineosporiaceae				Kineococcus				Kineococcus radiotolerans
IEEELDDAAVYAGAK	Bacteria				Actinobacteria			Actinobacteria				Kineosporiales					Kineosporiaceae				Kineococcus				Kineococcus radiotolerans
LVVGHTTSVDPEAK	Bacteria				Actinobacteria			Actinobacteria				Kineosporiales					Kineosporiaceae				Kineococcus				Kineococcus radiotolerans
ATKPAAGHFEK	Bacteria				Actinobacteria			Actinobacteria				Kineosporiales					Kineosporiaceae				Kineococcus				Kineococcus radiotolerans
DDTTIVDGAGSSEDIAGR	Bacteria				Actinobacteria			Actinobacteria				Kineosporiales					Kineosporiaceae				Kineococcus				Kineococcus radiotolerans
EADEVVEGVVIEVVK	Bacteria				Actinobacteria			Actinobacteria				Kineosporiales					Kineosporiaceae				Kineococcus				Kineococcus radiotolerans
LAAEQAEADAAQR	Bacteria				Actinobacteria			Actinobacteria				Kineosporiales					Kineosporiaceae				Kineococcus				Kineococcus radiotolerans
LADIHHVVLVGGSTR	Bacteria				Actinobacteria			Actinobacteria				Kineosporiales					Kineosporiaceae				Kineococcus				Kineococcus radiotolerans
LAHSPEEAGER	Bacteria				Actinobacteria			Actinobacteria				Kineosporiales					Kineosporiaceae				Kineococcus				Kineococcus radiotolerans
IHGGGSSGQAGALR	Bacteria				Actinobacteria			Actinobacteria				Kineosporiales					Kineosporiaceae				Kineococcus				Kineococcus radiotolerans
ILDPLYIAQDHYDTAVR	Bacteria				Actinobacteria			Actinobacteria				Kineosporiales					Kineosporiaceae				Kineococcus				Kineococcus radiotolerans
IIENTETHGAER	Bacteria				Actinobacteria			Actinobacteria				Kineosporiales					Kineosporiaceae				Kineococcus				Kineococcus radiotolerans
IIEQPNLGGSGGFAR	Bacteria				Actinobacteria			Actinobacteria				Kineosporiales					Kineosporiaceae				Kineococcus				Kineococcus radiotolerans
IMGSAHDAADSVR	Bacteria				Actinobacteria			Actinobacteria				Kineosporiales					Kineosporiaceae				Kineococcus				Kineococcus radiotolerans
IVCTLGPAVAGHDGLR	Bacteria				Actinobacteria			Actinobacteria				Kineosporiales					Kineosporiaceae				Kineococcus				Kineococcus radiotolerans
QAQESIAEQAR	Bacteria				Actinobacteria			Actinobacteria				Kineosporiales					Kineosporiaceae				Kineococcus				Kineococcus radiotolerans
VDAQNEAGTHNVIR	Bacteria				Actinobacteria			Actinobacteria				Kineosporiales					Kineosporiaceae				Kineococcus				Kineococcus radiotolerans
VEGDSIVVGSR	Bacteria				Actinobacteria			Actinobacteria				Kineosporiales					Kineosporiaceae				Kineococcus				Kineococcus radiotolerans
LFGAVTPADVALAVSAAGGPTVDK	Bacteria				Actinobacteria			Actinobacteria				Kineosporiales					Kineosporiaceae				Kineococcus				Kineococcus radiotolerans
LGEIGTDEANALR	Bacteria				Actinobacteria			Actinobacteria				Kineosporiales					Kineosporiaceae				Kineococcus				Kineococcus radiotolerans
LGSTTIESAPTR	Bacteria				Actinobacteria			Actinobacteria				Kineosporiales					Kineosporiaceae				Kineococcus				Kineococcus radiotolerans
LIADPTSAFLDPFR	Bacteria				Actinobacteria			Actinobacteria				Kineosporiales					Kineosporiaceae				Kineococcus				Kineococcus radiotolerans
LLAGAGVHVTSFAR	Bacteria				Actinobacteria			Actinobacteria				Kineosporiales					Kineosporiaceae				Kineococcus				Kineococcus radiotolerans
LINDGVQYATVFK	Bacteria				Actinobacteria			Actinobacteria				Kineosporiales					Kineosporiaceae				Kineococcus				Kineococcus radiotolerans
LNLSHGSHDDHR	Bacteria				Actinobacteria			Actinobacteria				Kineosporiales					Kineosporiaceae				Kineococcus				Kineococcus radiotolerans
LSDELGGGSMTGLPFIETK	Bacteria				Actinobacteria			Actinobacteria				Kineosporiales					Kineosporiaceae				Kineococcus				Kineococcus radiotolerans
LTGIADVQDHTSGK	Bacteria				Actinobacteria			Actinobacteria				Kineosporiales					Kineosporiaceae				Kineococcus				Kineococcus radiotolerans
LVDAGVLGVTSNPTIFATALSK	Bacteria				Actinobacteria			Actinobacteria				Kineosporiales					Kineosporiaceae				Kineococcus				Kineococcus radiotolerans
LVPTNTNEVGGGR	Bacteria				Actinobacteria			Actinobacteria				Kineosporiales					Kineosporiaceae				Kineococcus				Kineococcus radiotolerans
LYSGTSSHTPR	Bacteria				Actinobacteria			Actinobacteria				Kineosporiales					Kineosporiaceae				Kineococcus				Kineococcus radiotolerans
MLDTGQAGDNAALLLR	Bacteria				Actinobacteria			Actinobacteria				Kineosporiales					Kineosporiaceae				Kineococcus				Kineococcus radiotolerans
MLIAQRPTLTEDVVDEYR	Bacteria				Actinobacteria			Actinobacteria				Kineosporiales					Kineosporiaceae				Kineococcus				Kineococcus radiotolerans
MLTSGTQVVGGVTPGK	Bacteria				Actinobacteria			Actinobacteria				Kineosporiales					Kineosporiaceae				Kineococcus				Kineococcus radiotolerans
SDVETLNPTR	Bacteria				Actinobacteria			Actinobacteria				Kineosporiales					Kineosporiaceae				Kineococcus				Kineococcus radiotolerans
GQIESMEDVSGAK	Bacteria				Actinobacteria			Actinobacteria				Kineosporiales					Kineosporiaceae				Kineococcus				Kineococcus radiotolerans
HDDVETSVYAR	Bacteria				Actinobacteria			Actinobacteria				Kineosporiales					Kineosporiaceae				Kineococcus				Kineococcus radiotolerans
MTVVAVGAGYTGTEIVAQTHR	Bacteria				Actinobacteria			Actinobacteria				Kineosporiales					Kineosporiaceae				Kineococcus				Kineococcus radiotolerans
NLEENDQVEYEVTQGAK	Bacteria				Actinobacteria			Actinobacteria				Kineosporiales					Kineosporiaceae				Kineococcus				Kineococcus radiotolerans
NLPTGHGLNAATGEYVDLLGAGINDPVK	Bacteria				Actinobacteria			Actinobacteria				Kineosporiales					Kineosporiaceae				Kineococcus				Kineococcus radiotolerans
NQFGGHAVAQAGPTSGTGSTNS	Bacteria				Actinobacteria			Actinobacteria				Kineosporiales					Kineosporiaceae				Kineococcus				Kineococcus radiotolerans
QDLPTFDR	Bacteria				Actinobacteria			Actinobacteria				Kineosporiales					Kineosporiaceae				Kineococcus				Kineococcus radiotolerans
QEAPAEHPHLR	Bacteria				Actinobacteria			Actinobacteria				Kineosporiales					Kineosporiaceae				Kineococcus				Kineococcus radiotolerans
QTTQNLTVQAVDAEK	Bacteria				Actinobacteria			Actinobacteria				Kineosporiales					Kineosporiaceae				Kineococcus				Kineococcus radiotolerans
QVAEAAEAEAK	Bacteria				Actinobacteria			Actinobacteria				Kineosporiales					Kineosporiaceae				Kineococcus				Kineococcus radiotolerans
SALVDTGYYTQAEVDAGK	Bacteria				Actinobacteria			Actinobacteria				Kineosporiales					Kineosporiaceae				Kineococcus				Kineococcus radiotolerans
SDDSDYVEGSAAR	Bacteria				Actinobacteria			Actinobacteria				Kineosporiales					Kineosporiaceae				Kineococcus				Kineococcus radiotolerans
SGIPLLAFTPDEATR	Bacteria				Actinobacteria			Actinobacteria				Kineosporiales					Kineosporiaceae				Kineococcus				Kineococcus radiotolerans
VDNVEDVVAVGQK	Bacteria				Actinobacteria			Actinobacteria				Kineosporiales					Kineosporiaceae				Kineococcus				Kineococcus radiotolerans
SHGSALGEAEVK	Bacteria				Actinobacteria			Actinobacteria				Kineosporiales					Kineosporiaceae				Kineococcus				Kineococcus radiotolerans
SMLPEIKPSSYTAGYGETLETGPLGGR	Bacteria				Actinobacteria			Actinobacteria				Kineosporiales					Kineosporiaceae				Kineococcus				Kineococcus radiotolerans
SSLNYGLAR	Bacteria				Actinobacteria			Actinobacteria				Kineosporiales					Kineosporiaceae				Kineococcus				Kineococcus radiotolerans
TAASAPTERPS	Bacteria				Actinobacteria			Actinobacteria				Kineosporiales					Kineosporiaceae				Kineococcus				Kineococcus radiotolerans
TADGGSNGTVELPAK	Bacteria				Actinobacteria			Actinobacteria				Kineosporiales					Kineosporiaceae				Kineococcus				Kineococcus radiotolerans
TAEDVPGPAASPVQR	Bacteria				Actinobacteria			Actinobacteria				Kineosporiales					Kineosporiaceae				Kineococcus				Kineococcus radiotolerans
TFHTGGAASESGDITHGLPR	Bacteria				Actinobacteria			Actinobacteria				Kineosporiales					Kineosporiaceae				Kineococcus				Kineococcus radiotolerans
TGEQEIGR	Bacteria				Actinobacteria			Actinobacteria				Kineosporiales					Kineosporiaceae				Kineococcus				Kineococcus radiotolerans
TGGGDVSGNPTLFDAIQK	Bacteria				Actinobacteria			Actinobacteria				Kineosporiales					Kineosporiaceae				Kineococcus				Kineococcus radiotolerans
TGLGTGYEYSR	Bacteria				Actinobacteria			Actinobacteria				Kineosporiales					Kineosporiaceae				Kineococcus				Kineococcus radiotolerans
TGTEIEGAADQPGLATPPTIGVPGDK	Bacteria				Actinobacteria			Actinobacteria				Kineosporiales					Kineosporiaceae				Kineococcus				Kineococcus radiotolerans
TGTSGTTENFTK	Bacteria				Actinobacteria			Actinobacteria				Kineosporiales					Kineosporiaceae				Kineococcus				Kineococcus radiotolerans
TLDATIDHGEVTGDTIR	Bacteria				Actinobacteria			Actinobacteria				Kineosporiales					Kineosporiaceae				Kineococcus				Kineococcus radiotolerans
TIIAYPAPNLQNTGK	Bacteria				Actinobacteria			Actinobacteria				Kineosporiales					Kineosporiaceae				Kineococcus				Kineococcus radiotolerans
TILETTDRPAGLALSR	Bacteria				Actinobacteria			Actinobacteria				Kineosporiales					Kineosporiaceae				Kineococcus				Kineococcus radiotolerans
TQAVTSNVHADFGTR	Bacteria				Actinobacteria			Actinobacteria				Kineosporiales					Kineosporiaceae				Kineococcus				Kineococcus radiotolerans
TTTVDGYEAVQLATTAIAQR	Bacteria				Actinobacteria			Actinobacteria				Kineosporiales					Kineosporiaceae				Kineococcus				Kineococcus radiotolerans
TVDHVSAHDTGTGR	Bacteria				Actinobacteria			Actinobacteria				Kineosporiales					Kineosporiaceae				Kineococcus				Kineococcus radiotolerans
VALTALQDAAR	Bacteria				Actinobacteria			Actinobacteria				Kineosporiales					Kineosporiaceae				Kineococcus				Kineococcus radiotolerans
VAVEAGIAQGWHDLTGDAGR	Bacteria				Actinobacteria			Actinobacteria				Kineosporiales					Kineosporiaceae				Kineococcus				Kineococcus radiotolerans
VCSVEGSTPATR	Bacteria				Actinobacteria			Actinobacteria				Kineosporiales					Kineosporiaceae				Kineococcus				Kineococcus radiotolerans
VDTVNGAAPEQAR	Bacteria				Actinobacteria			Actinobacteria				Kineosporiales					Kineosporiaceae				Kineococcus				Kineococcus radiotolerans
VEALATVADEAR	Bacteria				Actinobacteria			Actinobacteria				Kineosporiales					Kineosporiaceae				Kineococcus				Kineococcus radiotolerans
VFTFADAVR	Bacteria				Actinobacteria			Actinobacteria				Kineosporiales					Kineosporiaceae				Kineococcus				Kineococcus radiotolerans
VGDESVEIIR	Bacteria				Actinobacteria			Actinobacteria				Kineosporiales					Kineosporiaceae				Kineococcus				Kineococcus radiotolerans
VGTGEGLVDPETAQR	Bacteria				Actinobacteria			Actinobacteria				Kineosporiales					Kineosporiaceae				Kineococcus				Kineococcus radiotolerans
VLDDPTVTAVANR	Bacteria				Actinobacteria			Actinobacteria				Kineosporiales					Kineosporiaceae				Kineococcus				Kineococcus radiotolerans
VMQSGKPLVIVAEDVEGEALATLVVNK	Bacteria				Actinobacteria			Actinobacteria				Kineosporiales					Kineosporiaceae				Kineococcus				Kineococcus radiotolerans
VPSDGYFVFFNQLK	Bacteria				Actinobacteria			Actinobacteria				Kineosporiales					Kineosporiaceae				Kineococcus				Kineococcus radiotolerans
VPVDALTGIDAAK	Bacteria				Actinobacteria			Actinobacteria				Kineosporiales					Kineosporiaceae				Kineococcus				Kineococcus radiotolerans
VQGPVVELDGDEMTR	Bacteria				Actinobacteria			Actinobacteria				Kineosporiales					Kineosporiaceae				Kineococcus				Kineococcus radiotolerans
VQPTSGIAATGTAK	Bacteria				Actinobacteria			Actinobacteria				Kineosporiales					Kineosporiaceae				Kineococcus				Kineococcus radiotolerans
VSFEQALVANAAGFSVEK	Bacteria				Actinobacteria			Actinobacteria				Kineosporiales					Kineosporiaceae				Kineococcus				Kineococcus radiotolerans
VTDAGDGIAHVEGLPSVMANELLR	Bacteria				Actinobacteria			Actinobacteria				Kineosporiales					Kineosporiaceae				Kineococcus				Kineococcus radiotolerans
VVAEVVEEAK	Bacteria				Actinobacteria			Actinobacteria				Kineosporiales					Kineosporiaceae				Kineococcus				Kineococcus radiotolerans
VVIVGGGFTGLYAGK	Bacteria				Actinobacteria			Actinobacteria				Kineosporiales					Kineosporiaceae				Kineococcus				Kineococcus radiotolerans
VVNSEGGTEVAR	Bacteria				Actinobacteria			Actinobacteria				Kineosporiales					Kineosporiaceae				Kineococcus				Kineococcus radiotolerans
VVSNAPVAVQHPVEAGTR	Bacteria				Actinobacteria			Actinobacteria				Kineosporiales					Kineosporiaceae				Kineococcus				Kineococcus radiotolerans
VVTASGPTVEPAGAGGDALSFEK	Bacteria				Actinobacteria			Actinobacteria				Kineosporiales					Kineosporiaceae				Kineococcus				Kineococcus radiotolerans
AAAAAEAANAPAEEASAE	Bacteria				Proteobacteria			Alphaproteobacteria				Rhodobacterales					Rhodobacteraceae				Oceanibulbus				Oceanibulbus indolifex
AAAVAAQAVNEGAK	Bacteria				Proteobacteria			Alphaproteobacteria				Rhodobacterales					Rhodobacteraceae				Oceanibulbus				Oceanibulbus indolifex
AAAVAAVNGVTEDQATVDAAK	Bacteria				Proteobacteria			Alphaproteobacteria				Rhodobacterales					Rhodobacteraceae				Oceanibulbus				Oceanibulbus indolifex
AALQETTVTYVDMR	Bacteria				Proteobacteria			Alphaproteobacteria				Rhodobacterales					Rhodobacteraceae				Oceanibulbus				Oceanibulbus indolifex
ADLGAENVDAVQK	Bacteria				Proteobacteria			Alphaproteobacteria				Rhodobacterales					Rhodobacteraceae				Oceanibulbus				Oceanibulbus indolifex
AGATAATVALDNIATNGQLDVVGK	Bacteria				Proteobacteria			Alphaproteobacteria				Rhodobacterales					Rhodobacteraceae				Oceanibulbus				Oceanibulbus indolifex
AHDVVLDPAVAEAK	Bacteria				Proteobacteria			Alphaproteobacteria				Rhodobacterales					Rhodobacteraceae				Oceanibulbus				Oceanibulbus indolifex
AIAAGTSAAPK	Bacteria				Proteobacteria			Alphaproteobacteria				Rhodobacterales					Rhodobacteraceae				Oceanibulbus				Oceanibulbus indolifex
ALGASVDAGGMNGK	Bacteria				Proteobacteria			Alphaproteobacteria				Rhodobacterales					Rhodobacteraceae				Oceanibulbus				Oceanibulbus indolifex
AIHGDAPEFAEQSTETQILVTGIK	Bacteria				Proteobacteria			Alphaproteobacteria				Rhodobacterales					Rhodobacteraceae				Oceanibulbus				Oceanibulbus indolifex
AIMAEGNYGEIFAK	Bacteria				Proteobacteria			Alphaproteobacteria				Rhodobacterales					Rhodobacteraceae				Oceanibulbus				Oceanibulbus indolifex
AMLEEEGVTDLSMK	Bacteria				Proteobacteria			Alphaproteobacteria				Rhodobacterales					Rhodobacteraceae				Oceanibulbus				Oceanibulbus indolifex
ANFTMQFDHYEPVPQNISDEIQAK	Bacteria				Proteobacteria			Alphaproteobacteria				Rhodobacterales					Rhodobacteraceae				Oceanibulbus				Oceanibulbus indolifex
ATMEVVMDAK	Bacteria				Proteobacteria			Alphaproteobacteria				Rhodobacterales					Rhodobacteraceae				Oceanibulbus				Oceanibulbus indolifex
AVATGPSADAVAK	Bacteria				Proteobacteria			Alphaproteobacteria				Rhodobacterales					Rhodobacteraceae				Oceanibulbus				Oceanibulbus indolifex
AVFSVHGEPFNVIAR	Bacteria				Proteobacteria			Alphaproteobacteria				Rhodobacterales					Rhodobacteraceae				Oceanibulbus				Oceanibulbus indolifex
CTTGFTAAAGDTPASAECR	Bacteria				Proteobacteria			Alphaproteobacteria				Rhodobacterales					Rhodobacteraceae				Oceanibulbus				Oceanibulbus indolifex
DAADVALDK	Bacteria				Proteobacteria			Alphaproteobacteria				Rhodobacterales					Rhodobacteraceae				Oceanibulbus				Oceanibulbus indolifex
DAGKPAFATLTFK	Bacteria				Proteobacteria			Alphaproteobacteria				Rhodobacterales					Rhodobacteraceae				Oceanibulbus				Oceanibulbus indolifex
DAGINTLEDMQGK	Bacteria				Proteobacteria			Alphaproteobacteria				Rhodobacterales					Rhodobacteraceae				Oceanibulbus				Oceanibulbus indolifex
DAGLSEDQISNPR	Bacteria				Proteobacteria			Alphaproteobacteria				Rhodobacterales					Rhodobacteraceae				Oceanibulbus				Oceanibulbus indolifex
DATLTPATAVNAATFVGAK	Bacteria				Proteobacteria			Alphaproteobacteria				Rhodobacterales					Rhodobacteraceae				Oceanibulbus				Oceanibulbus indolifex
DATIVVDGAGEK	Bacteria				Proteobacteria			Alphaproteobacteria				Rhodobacterales					Rhodobacteraceae				Oceanibulbus				Oceanibulbus indolifex
DDAAAGTFDK	Bacteria				Proteobacteria			Alphaproteobacteria				Rhodobacterales					Rhodobacteraceae				Oceanibulbus				Oceanibulbus indolifex
DFGQETEVAEVGR	Bacteria				Proteobacteria			Alphaproteobacteria				Rhodobacterales					Rhodobacteraceae				Oceanibulbus				Oceanibulbus indolifex
DGAIAGSDYAMAAK	Bacteria				Proteobacteria			Alphaproteobacteria				Rhodobacterales					Rhodobacteraceae				Oceanibulbus				Oceanibulbus indolifex
DGGIGGETIR	Bacteria				Proteobacteria			Alphaproteobacteria				Rhodobacterales					Rhodobacteraceae				Oceanibulbus				Oceanibulbus indolifex
DLETVTVSGTVDNSVAAK	Bacteria				Proteobacteria			Alphaproteobacteria				Rhodobacterales					Rhodobacteraceae				Oceanibulbus				Oceanibulbus indolifex
DMQNEATAVATK	Bacteria				Proteobacteria			Alphaproteobacteria				Rhodobacterales					Rhodobacteraceae				Oceanibulbus				Oceanibulbus indolifex
DNTLTSATAVDASVFAGAK	Bacteria				Proteobacteria			Alphaproteobacteria				Rhodobacterales					Rhodobacteraceae				Oceanibulbus				Oceanibulbus indolifex
DTALNGMVTYK	Bacteria				Proteobacteria			Alphaproteobacteria				Rhodobacterales					Rhodobacteraceae				Oceanibulbus				Oceanibulbus indolifex
DVCQAEYDQVAADFYANDPR	Bacteria				Proteobacteria			Alphaproteobacteria				Rhodobacterales					Rhodobacteraceae				Oceanibulbus				Oceanibulbus indolifex
EAGLTLIAWTLER	Bacteria				Proteobacteria			Alphaproteobacteria				Rhodobacterales					Rhodobacteraceae				Oceanibulbus				Oceanibulbus indolifex
EAVTTCATEAEER	Bacteria				Proteobacteria			Alphaproteobacteria				Rhodobacterales					Rhodobacteraceae				Oceanibulbus				Oceanibulbus indolifex
EGGMNVEPASEELMSGLR	Bacteria				Proteobacteria			Alphaproteobacteria				Rhodobacterales					Rhodobacteraceae				Oceanibulbus				Oceanibulbus indolifex
EGQDGESEEAFASR	Bacteria				Proteobacteria			Alphaproteobacteria				Rhodobacterales					Rhodobacteraceae				Oceanibulbus				Oceanibulbus indolifex
LASCMGQDASK	Bacteria				Proteobacteria			Alphaproteobacteria				Rhodobacterales					Rhodobacteraceae				Oceanibulbus				Oceanibulbus indolifex
NAVEFVPTTGK	Bacteria				Proteobacteria			Alphaproteobacteria				Rhodobacterales					Rhodobacteraceae				Oceanibulbus				Oceanibulbus indolifex
ESGTNVLFEDYGGGVAEMK	Bacteria				Proteobacteria			Alphaproteobacteria				Rhodobacterales					Rhodobacteraceae				Oceanibulbus				Oceanibulbus indolifex
FADEIVAYTIK	Bacteria				Proteobacteria			Alphaproteobacteria				Rhodobacterales					Rhodobacteraceae				Oceanibulbus				Oceanibulbus indolifex
FAEIADGSFGQNPSAAGEGPDNYK	Bacteria				Proteobacteria			Alphaproteobacteria				Rhodobacterales					Rhodobacteraceae				Oceanibulbus				Oceanibulbus indolifex
FATGTVPLSGMQDVAYGPTR	Bacteria				Proteobacteria			Alphaproteobacteria				Rhodobacterales					Rhodobacteraceae				Oceanibulbus				Oceanibulbus indolifex
FCDEEYDTLLDELSR	Bacteria				Proteobacteria			Alphaproteobacteria				Rhodobacterales					Rhodobacteraceae				Oceanibulbus				Oceanibulbus indolifex
FDGNTQADMGVR	Bacteria				Proteobacteria			Alphaproteobacteria				Rhodobacterales					Rhodobacteraceae				Oceanibulbus				Oceanibulbus indolifex
FEGVSSVDVVDDQTVK	Bacteria				Proteobacteria			Alphaproteobacteria				Rhodobacterales					Rhodobacteraceae				Oceanibulbus				Oceanibulbus indolifex
FLEENIER	Bacteria				Proteobacteria			Alphaproteobacteria				Rhodobacterales					Rhodobacteraceae				Oceanibulbus				Oceanibulbus indolifex
GAELQAGLTDLTSHPLVGEAR	Bacteria				Proteobacteria			Alphaproteobacteria				Rhodobacterales					Rhodobacteraceae				Oceanibulbus				Oceanibulbus indolifex
GAIQIVVGR	Bacteria				Proteobacteria			Alphaproteobacteria				Rhodobacterales					Rhodobacteraceae				Oceanibulbus				Oceanibulbus indolifex
GDTGCIDAGLAVASAER	Bacteria				Proteobacteria			Alphaproteobacteria				Rhodobacterales					Rhodobacteraceae				Oceanibulbus				Oceanibulbus indolifex
YDEDASSTDLTTR	Bacteria				Proteobacteria			Alphaproteobacteria				Rhodobacterales					Rhodobacteraceae				Oceanibulbus				Oceanibulbus indolifex
YDGPCGAEDNTAGECFGGSGR	Bacteria				Proteobacteria			Alphaproteobacteria				Rhodobacterales					Rhodobacteraceae				Oceanibulbus				Oceanibulbus indolifex
GLNAQWTDGGLLYAPPVR	Bacteria				Proteobacteria			Alphaproteobacteria				Rhodobacterales					Rhodobacteraceae				Oceanibulbus				Oceanibulbus indolifex
GVYAAMLVSEAAR	Bacteria				Proteobacteria			Alphaproteobacteria				Rhodobacterales					Rhodobacteraceae				Oceanibulbus				Oceanibulbus indolifex
HFGCGYAQGVMATNPDAK	Bacteria				Proteobacteria			Alphaproteobacteria				Rhodobacterales					Rhodobacteraceae				Oceanibulbus				Oceanibulbus indolifex
HGDVADILEGVAK	Bacteria				Proteobacteria			Alphaproteobacteria				Rhodobacterales					Rhodobacteraceae				Oceanibulbus				Oceanibulbus indolifex
HIMEQEGGDLSGK	Bacteria				Proteobacteria			Alphaproteobacteria				Rhodobacterales					Rhodobacteraceae				Oceanibulbus				Oceanibulbus indolifex
IGVHSEQGTPR	Bacteria				Proteobacteria			Alphaproteobacteria				Rhodobacterales					Rhodobacteraceae				Oceanibulbus				Oceanibulbus indolifex
GPVNSEATR	Bacteria				Proteobacteria			Alphaproteobacteria				Rhodobacterales					Rhodobacteraceae				Oceanibulbus				Oceanibulbus indolifex
LEGLTGDNNDQNVGISIVR	Bacteria				Proteobacteria			Alphaproteobacteria				Rhodobacterales					Rhodobacteraceae				Oceanibulbus				Oceanibulbus indolifex
IMGPQMEFGIYKPIDVSK	Bacteria				Proteobacteria			Alphaproteobacteria				Rhodobacterales					Rhodobacteraceae				Oceanibulbus				Oceanibulbus indolifex
INADGNGVTNGAGADFNGVR	Bacteria				Proteobacteria			Alphaproteobacteria				Rhodobacterales					Rhodobacteraceae				Oceanibulbus				Oceanibulbus indolifex
INDPAPQDADASKPAPSSASTAPAPSK	Bacteria				Proteobacteria			Alphaproteobacteria				Rhodobacterales					Rhodobacteraceae				Oceanibulbus				Oceanibulbus indolifex
IQAPLIVEAANGPVTAGADEVLR	Bacteria				Proteobacteria			Alphaproteobacteria				Rhodobacterales					Rhodobacteraceae				Oceanibulbus				Oceanibulbus indolifex
IVDPETAVPTANPASVAK	Bacteria				Proteobacteria			Alphaproteobacteria				Rhodobacterales					Rhodobacteraceae				Oceanibulbus				Oceanibulbus indolifex
IVVETADGEK	Bacteria				Proteobacteria			Alphaproteobacteria				Rhodobacterales					Rhodobacteraceae				Oceanibulbus				Oceanibulbus indolifex
NNISYEPVPVETNAEGQQQYLAGACDTYTTDASGLAATR	Bacteria				Proteobacteria			Alphaproteobacteria				Rhodobacterales					Rhodobacteraceae				Oceanibulbus				Oceanibulbus indolifex
TAESFVEALNLVR	Bacteria				Proteobacteria			Alphaproteobacteria				Rhodobacterales					Rhodobacteraceae				Oceanibulbus				Oceanibulbus indolifex
LELNMTDASPDLPEGER	Bacteria				Proteobacteria			Alphaproteobacteria				Rhodobacterales					Rhodobacteraceae				Oceanibulbus				Oceanibulbus indolifex
LGYSTDGSNGGVTIQK	Bacteria				Proteobacteria			Alphaproteobacteria				Rhodobacterales					Rhodobacteraceae				Oceanibulbus				Oceanibulbus indolifex
LHPAFENLTQEEMISGGLSAPLHPGAEK	Bacteria				Proteobacteria			Alphaproteobacteria				Rhodobacterales					Rhodobacteraceae				Oceanibulbus				Oceanibulbus indolifex
LQIDATAESDAGVVFGAR	Bacteria				Proteobacteria			Alphaproteobacteria				Rhodobacterales					Rhodobacteraceae				Oceanibulbus				Oceanibulbus indolifex
MDSADNTATTAEDYQGGVATFR	Bacteria				Proteobacteria			Alphaproteobacteria				Rhodobacterales					Rhodobacteraceae				Oceanibulbus				Oceanibulbus indolifex
NIETINLFR	Bacteria				Proteobacteria			Alphaproteobacteria				Rhodobacterales					Rhodobacteraceae				Oceanibulbus				Oceanibulbus indolifex
NIETVNLFR	Bacteria				Proteobacteria			Alphaproteobacteria				Rhodobacterales					Rhodobacteraceae				Oceanibulbus				Oceanibulbus indolifex
QGQVMADILNDR	Bacteria				Proteobacteria			Alphaproteobacteria				Rhodobacterales					Rhodobacteraceae				Oceanibulbus				Oceanibulbus indolifex
QIWQIDNASAINNLVDGQAAGFR	Bacteria				Proteobacteria			Alphaproteobacteria				Rhodobacterales					Rhodobacteraceae				Oceanibulbus				Oceanibulbus indolifex
SASVEMPHDGFSQEDYAQK	Bacteria				Proteobacteria			Alphaproteobacteria				Rhodobacterales					Rhodobacteraceae				Oceanibulbus				Oceanibulbus indolifex
SEGGFASNLGPTDGNK	Bacteria				Proteobacteria			Alphaproteobacteria				Rhodobacterales					Rhodobacteraceae				Oceanibulbus				Oceanibulbus indolifex
VEIVILPNAR	Bacteria				Proteobacteria			Alphaproteobacteria				Rhodobacterales					Rhodobacteraceae				Oceanibulbus				Oceanibulbus indolifex
EGNDLYHEMIESGVIVPDNLVESK	Bacteria				Proteobacteria			Alphaproteobacteria				Rhodobacterales					Rhodobacteraceae				Oceanibulbus				Oceanibulbus indolifex
STIVVGLDGSEAGAR	Bacteria				Proteobacteria			Alphaproteobacteria				Rhodobacterales					Rhodobacteraceae				Oceanibulbus				Oceanibulbus indolifex
SVETTLTDAIAK	Bacteria				Proteobacteria			Alphaproteobacteria				Rhodobacterales					Rhodobacteraceae				Oceanibulbus				Oceanibulbus indolifex
SVLDSGPLAGFPVIDFK	Bacteria				Proteobacteria			Alphaproteobacteria				Rhodobacterales					Rhodobacteraceae				Oceanibulbus				Oceanibulbus indolifex
SVNQGLNETQNR	Bacteria				Proteobacteria			Alphaproteobacteria				Rhodobacterales					Rhodobacteraceae				Oceanibulbus				Oceanibulbus indolifex
TENIDSPYVQAR	Bacteria				Proteobacteria			Alphaproteobacteria				Rhodobacterales					Rhodobacteraceae				Oceanibulbus				Oceanibulbus indolifex
TFHIGGVAQGGQQSFQEASQSGK	Bacteria				Proteobacteria			Alphaproteobacteria				Rhodobacterales					Rhodobacteraceae				Oceanibulbus				Oceanibulbus indolifex
TNEQIVTLEDLK	Bacteria				Proteobacteria			Alphaproteobacteria				Rhodobacterales					Rhodobacteraceae				Oceanibulbus				Oceanibulbus indolifex
TPQEALDSLCAEQEK	Bacteria				Proteobacteria			Alphaproteobacteria				Rhodobacterales					Rhodobacteraceae				Oceanibulbus				Oceanibulbus indolifex
TTYASAGNTIELAR	Bacteria				Proteobacteria			Alphaproteobacteria				Rhodobacterales					Rhodobacteraceae				Oceanibulbus				Oceanibulbus indolifex
VEVGLDFALETGNVAGFK	Bacteria				Proteobacteria			Alphaproteobacteria				Rhodobacterales					Rhodobacteraceae				Oceanibulbus				Oceanibulbus indolifex
TYGAVSNNYVR	Bacteria				Proteobacteria			Alphaproteobacteria				Rhodobacterales					Rhodobacteraceae				Oceanibulbus				Oceanibulbus indolifex
VAFSLGLEGTAVK	Bacteria				Proteobacteria			Alphaproteobacteria				Rhodobacterales					Rhodobacteraceae				Oceanibulbus				Oceanibulbus indolifex
VGGMTEVEVR	Bacteria				Proteobacteria			Alphaproteobacteria				Rhodobacterales					Rhodobacteraceae				Oceanibulbus				Oceanibulbus indolifex
VILAGCEETGDLEAFAEAAGGDEK	Bacteria				Proteobacteria			Alphaproteobacteria				Rhodobacterales					Rhodobacteraceae				Oceanibulbus				Oceanibulbus indolifex
VPLANAEEMNK	Bacteria				Proteobacteria			Alphaproteobacteria				Rhodobacterales					Rhodobacteraceae				Oceanibulbus				Oceanibulbus indolifex
VTADDIPMLTSGLGR	Bacteria				Proteobacteria			Alphaproteobacteria				Rhodobacterales					Rhodobacteraceae				Oceanibulbus				Oceanibulbus indolifex
DEQTMFDNSVTAVK	Bacteria				Proteobacteria			Alphaproteobacteria				Rhodobacterales					Rhodobacteraceae				Oceanibulbus				Oceanibulbus indolifex
VVDQETGEEVSK	Bacteria				Proteobacteria			Alphaproteobacteria				Rhodobacterales					Rhodobacteraceae				Oceanibulbus				Oceanibulbus indolifex
VVENASDAAFEYILEYQSGLQEK	Bacteria				Proteobacteria			Alphaproteobacteria				Rhodobacterales					Rhodobacteraceae				Oceanibulbus				Oceanibulbus indolifex
YAEFSFGHISPDTSGTSVAALGSR	Bacteria				Proteobacteria			Alphaproteobacteria				Rhodobacterales					Rhodobacteraceae				Oceanibulbus				Oceanibulbus indolifex
AAAAGAATGASASAPAPAAPAAPR	Bacteria				Proteobacteria			Alphaproteobacteria				Rhodobacterales					Rhodobacteraceae				Roseovarius				Roseovarius nubinhibens
AAIGAGSVAGVAVAAAEKPAK	Bacteria				Proteobacteria			Alphaproteobacteria				Rhodobacterales					Rhodobacteraceae				Roseovarius				Roseovarius nubinhibens
AAVNGDTNYTPTGGTAK	Bacteria				Proteobacteria			Alphaproteobacteria				Rhodobacterales					Rhodobacteraceae				Roseovarius				Roseovarius nubinhibens
ADSGITDTASMK	Bacteria				Proteobacteria			Alphaproteobacteria				Rhodobacterales					Rhodobacteraceae				Roseovarius				Roseovarius nubinhibens
ADTYTTLEAPAR	Bacteria				Proteobacteria			Alphaproteobacteria				Rhodobacterales					Rhodobacteraceae				Roseovarius				Roseovarius nubinhibens
AEAGEEIIPVPQSDEEAVIK	Bacteria				Proteobacteria			Alphaproteobacteria				Rhodobacterales					Rhodobacteraceae				Roseovarius				Roseovarius nubinhibens
AGAQAAAIDEGLR	Bacteria				Proteobacteria			Alphaproteobacteria				Rhodobacterales					Rhodobacteraceae				Roseovarius				Roseovarius nubinhibens
AGVPAGVFNIVTSSR	Bacteria				Proteobacteria			Alphaproteobacteria				Rhodobacterales					Rhodobacteraceae				Roseovarius				Roseovarius nubinhibens
ALDALQTSTGK	Bacteria				Proteobacteria			Alphaproteobacteria				Rhodobacterales					Rhodobacteraceae				Roseovarius				Roseovarius nubinhibens
AIHQEAPEFQEQSTESEVLVTGIK	Bacteria				Proteobacteria			Alphaproteobacteria				Rhodobacterales					Rhodobacteraceae				Roseovarius				Roseovarius nubinhibens
ALLADVVDLTDNGDNSVTFK	Bacteria				Proteobacteria			Alphaproteobacteria				Rhodobacterales					Rhodobacteraceae				Roseovarius				Roseovarius nubinhibens
ALLDEVGYDGTPVR	Bacteria				Proteobacteria			Alphaproteobacteria				Rhodobacterales					Rhodobacteraceae				Roseovarius				Roseovarius nubinhibens
ALTDSFGSVDEFK	Bacteria				Proteobacteria			Alphaproteobacteria				Rhodobacterales					Rhodobacteraceae				Roseovarius				Roseovarius nubinhibens
AIVHAINNEGIVEK	Bacteria				Proteobacteria			Alphaproteobacteria				Rhodobacterales					Rhodobacteraceae				Roseovarius				Roseovarius nubinhibens
AIVTITPAQAPDQK	Bacteria				Proteobacteria			Alphaproteobacteria				Rhodobacterales					Rhodobacteraceae				Roseovarius				Roseovarius nubinhibens
GDVSETILGQVLTAGQGQNPAR	Bacteria				Proteobacteria			Alphaproteobacteria				Rhodobacterales					Rhodobacteraceae				Roseovarius				Roseovarius nubinhibens
ATVAEGAGVEPANVVISTGAK	Bacteria				Proteobacteria			Alphaproteobacteria				Rhodobacterales					Rhodobacteraceae				Roseovarius				Roseovarius nubinhibens
AVAAAVLGDPDAVEFVPTTGK	Bacteria				Proteobacteria			Alphaproteobacteria				Rhodobacterales					Rhodobacteraceae				Roseovarius				Roseovarius nubinhibens
AVAELYGQDDAAPR	Bacteria				Proteobacteria			Alphaproteobacteria				Rhodobacterales					Rhodobacteraceae				Roseovarius				Roseovarius nubinhibens
AVGAVPTSMSATEVR	Bacteria				Proteobacteria			Alphaproteobacteria				Rhodobacterales					Rhodobacteraceae				Roseovarius				Roseovarius nubinhibens
AVQAGGNYGELFEK	Bacteria				Proteobacteria			Alphaproteobacteria				Rhodobacterales					Rhodobacteraceae				Roseovarius				Roseovarius nubinhibens
DAADAATENGFSVDR	Bacteria				Proteobacteria			Alphaproteobacteria				Rhodobacterales					Rhodobacteraceae				Roseovarius				Roseovarius nubinhibens
DAVAAAATPGGTGAVR	Bacteria				Proteobacteria			Alphaproteobacteria				Rhodobacterales					Rhodobacteraceae				Roseovarius				Roseovarius nubinhibens
DLNNDSVTVNNTGDR	Bacteria				Proteobacteria			Alphaproteobacteria				Rhodobacterales					Rhodobacteraceae				Roseovarius				Roseovarius nubinhibens
DTTTVRPIVSETGLLPR	Bacteria				Proteobacteria			Alphaproteobacteria				Rhodobacterales					Rhodobacteraceae				Roseovarius				Roseovarius nubinhibens
DVNVSFPEEYQAAHLAGK	Bacteria				Proteobacteria			Alphaproteobacteria				Rhodobacterales					Rhodobacteraceae				Roseovarius				Roseovarius nubinhibens
EGFAGFPEVR	Bacteria				Proteobacteria			Alphaproteobacteria				Rhodobacterales					Rhodobacteraceae				Roseovarius				Roseovarius nubinhibens
EGVTFHNGEAFNADDVVFTVNYVAK	Bacteria				Proteobacteria			Alphaproteobacteria				Rhodobacterales					Rhodobacteraceae				Roseovarius				Roseovarius nubinhibens
EIIAAEAPRPLPVIEVAEGVVDPR	Bacteria				Proteobacteria			Alphaproteobacteria				Rhodobacterales					Rhodobacteraceae				Roseovarius				Roseovarius nubinhibens
EVPGAVGSGAVEAGSAFIGR	Bacteria				Proteobacteria			Alphaproteobacteria				Rhodobacterales					Rhodobacteraceae				Roseovarius				Roseovarius nubinhibens
QYAEAIASYLNAVGIQTDFK	Bacteria				Proteobacteria			Alphaproteobacteria				Rhodobacterales					Rhodobacteraceae				Roseovarius				Roseovarius nubinhibens
AEDVVYTIER	Bacteria				Proteobacteria			Alphaproteobacteria				Rhodobacterales					Rhodobacteraceae				Roseovarius				Roseovarius nubinhibens
EDGTLNTLLTK	Bacteria				Proteobacteria			Alphaproteobacteria				Rhodobacterales					Rhodobacteraceae				Roseovarius				Roseovarius nubinhibens
EKPSEGEVVACGDGAR	Bacteria				Proteobacteria			Alphaproteobacteria				Rhodobacterales					Rhodobacteraceae				Roseovarius				Roseovarius nubinhibens
FCEGVGENTIDVANSSR	Bacteria				Proteobacteria			Alphaproteobacteria				Rhodobacterales					Rhodobacteraceae				Roseovarius				Roseovarius nubinhibens
FCSQTGCTAQIGLTQADVDAFK	Bacteria				Proteobacteria			Alphaproteobacteria				Rhodobacterales					Rhodobacteraceae				Roseovarius				Roseovarius nubinhibens
FGAFDAVLPYLR	Bacteria				Proteobacteria			Alphaproteobacteria				Rhodobacterales					Rhodobacteraceae				Roseovarius				Roseovarius nubinhibens
FHSGDEMK	Bacteria				Proteobacteria			Alphaproteobacteria				Rhodobacterales					Rhodobacteraceae				Roseovarius				Roseovarius nubinhibens
GAELVAELQAAEAEAVAK	Bacteria				Proteobacteria			Alphaproteobacteria				Rhodobacterales					Rhodobacteraceae				Roseovarius				Roseovarius nubinhibens
GAVFLDCSTVDVASAR	Bacteria				Proteobacteria			Alphaproteobacteria				Rhodobacterales					Rhodobacteraceae				Roseovarius				Roseovarius nubinhibens
GEIAYGASFFEFFGEEAK	Bacteria				Proteobacteria			Alphaproteobacteria				Rhodobacterales					Rhodobacteraceae				Roseovarius				Roseovarius nubinhibens
GETINAGQLNQAYQR	Bacteria				Proteobacteria			Alphaproteobacteria				Rhodobacterales					Rhodobacteraceae				Roseovarius				Roseovarius nubinhibens
GETQGLVVTTLGTGDDEQFIDALHGTFK	Bacteria				Proteobacteria			Alphaproteobacteria				Rhodobacterales					Rhodobacteraceae				Roseovarius				Roseovarius nubinhibens
GFGTAAAQQSPEGYVGYNPDLTPR	Bacteria				Proteobacteria			Alphaproteobacteria				Rhodobacterales					Rhodobacteraceae				Roseovarius				Roseovarius nubinhibens
GFMPITHDAYNVIIEAR	Bacteria				Proteobacteria			Alphaproteobacteria				Rhodobacterales					Rhodobacteraceae				Roseovarius				Roseovarius nubinhibens
GQEVTDTDGPITVPVGNATLGR	Bacteria				Proteobacteria			Alphaproteobacteria				Rhodobacterales					Rhodobacteraceae				Roseovarius				Roseovarius nubinhibens
GSLTQSSGFQGTGGAFR	Bacteria				Proteobacteria			Alphaproteobacteria				Rhodobacterales					Rhodobacteraceae				Roseovarius				Roseovarius nubinhibens
HGNSFASSNVSGTGPFTIAER	Bacteria				Proteobacteria			Alphaproteobacteria				Rhodobacterales					Rhodobacteraceae				Roseovarius				Roseovarius nubinhibens
HVHEAGNAAGDGSNVGSVLYTR	Bacteria				Proteobacteria			Alphaproteobacteria				Rhodobacterales					Rhodobacteraceae				Roseovarius				Roseovarius nubinhibens
IEIGSENSAGYK	Bacteria				Proteobacteria			Alphaproteobacteria				Rhodobacterales					Rhodobacteraceae				Roseovarius				Roseovarius nubinhibens
IFDDYQDNYAAECDMK	Bacteria				Proteobacteria			Alphaproteobacteria				Rhodobacterales					Rhodobacteraceae				Roseovarius				Roseovarius nubinhibens
IGGSTVDYYSATK	Bacteria				Proteobacteria			Alphaproteobacteria				Rhodobacterales					Rhodobacteraceae				Roseovarius				Roseovarius nubinhibens
IGPTNPDAYTVSGGR	Bacteria				Proteobacteria			Alphaproteobacteria				Rhodobacterales					Rhodobacteraceae				Roseovarius				Roseovarius nubinhibens
LNCGVTTGLVGFAAPDENGR	Bacteria				Proteobacteria			Alphaproteobacteria				Rhodobacterales					Rhodobacteraceae				Roseovarius				Roseovarius nubinhibens
GDVTVSEDEQPAK	Bacteria				Proteobacteria			Alphaproteobacteria				Rhodobacterales					Rhodobacteraceae				Roseovarius				Roseovarius nubinhibens
LATMDQFTVANESTMR	Bacteria				Proteobacteria			Alphaproteobacteria				Rhodobacterales					Rhodobacteraceae				Roseovarius				Roseovarius nubinhibens
LDSNSNGVGVFGLAFYENNTDK	Bacteria				Proteobacteria			Alphaproteobacteria				Rhodobacterales					Rhodobacteraceae				Roseovarius				Roseovarius nubinhibens
IHNAATGAVEAGQIEYQFSESTSNTDYAR	Bacteria				Proteobacteria			Alphaproteobacteria				Rhodobacterales					Rhodobacteraceae				Roseovarius				Roseovarius nubinhibens
ILFGYGSLGNDHPIGSGQR	Bacteria				Proteobacteria			Alphaproteobacteria				Rhodobacterales					Rhodobacteraceae				Roseovarius				Roseovarius nubinhibens
IINDDSSNEAVAK	Bacteria				Proteobacteria			Alphaproteobacteria				Rhodobacterales					Rhodobacteraceae				Roseovarius				Roseovarius nubinhibens
IIPNGSNGVEER	Bacteria				Proteobacteria			Alphaproteobacteria				Rhodobacterales					Rhodobacteraceae				Roseovarius				Roseovarius nubinhibens
IMEAFPVSAFEIK	Bacteria				Proteobacteria			Alphaproteobacteria				Rhodobacterales					Rhodobacteraceae				Roseovarius				Roseovarius nubinhibens
IQEMANEVIVETACENPNSAK	Bacteria				Proteobacteria			Alphaproteobacteria				Rhodobacterales					Rhodobacteraceae				Roseovarius				Roseovarius nubinhibens
ISTDTLVGER	Bacteria				Proteobacteria			Alphaproteobacteria				Rhodobacterales					Rhodobacteraceae				Roseovarius				Roseovarius nubinhibens
ISYYTPDFNGLTVGISYAR	Bacteria				Proteobacteria			Alphaproteobacteria				Rhodobacterales					Rhodobacteraceae				Roseovarius				Roseovarius nubinhibens
IVSTSQEVEVMVLEIDAAK	Bacteria				Proteobacteria			Alphaproteobacteria				Rhodobacterales					Rhodobacteraceae				Roseovarius				Roseovarius nubinhibens
QQALDYIMFATDTQR	Bacteria				Proteobacteria			Alphaproteobacteria				Rhodobacterales					Rhodobacteraceae				Roseovarius				Roseovarius nubinhibens
LGFDCEIIANPDPR	Bacteria				Proteobacteria			Alphaproteobacteria				Rhodobacterales					Rhodobacteraceae				Roseovarius				Roseovarius nubinhibens
LGLLLAELGK	Bacteria				Proteobacteria			Alphaproteobacteria				Rhodobacterales					Rhodobacteraceae				Roseovarius				Roseovarius nubinhibens
LMDPAIVGEEHYQVAR	Bacteria				Proteobacteria			Alphaproteobacteria				Rhodobacterales					Rhodobacteraceae				Roseovarius				Roseovarius nubinhibens
LVTTTALEDETQR	Bacteria				Proteobacteria			Alphaproteobacteria				Rhodobacterales					Rhodobacteraceae				Roseovarius				Roseovarius nubinhibens
AEMLQEVEK	Bacteria				Proteobacteria			Alphaproteobacteria				Rhodobacterales					Rhodobacteraceae				Roseovarius				Roseovarius nubinhibens
EEAEGTVPAAQTQDAEDPAPVER	Bacteria				Proteobacteria			Alphaproteobacteria				Rhodobacterales					Rhodobacteraceae				Roseovarius				Roseovarius nubinhibens
MQFVTAQSTAEAAR	Bacteria				Proteobacteria			Alphaproteobacteria				Rhodobacterales					Rhodobacteraceae				Roseovarius				Roseovarius nubinhibens
MVISPTEAGEGYSFESR	Bacteria				Proteobacteria			Alphaproteobacteria				Rhodobacterales					Rhodobacteraceae				Roseovarius				Roseovarius nubinhibens
NANIGPAPASDNNR	Bacteria				Proteobacteria			Alphaproteobacteria				Rhodobacterales					Rhodobacteraceae				Roseovarius				Roseovarius nubinhibens
NAQEDQSAHDK	Bacteria				Proteobacteria			Alphaproteobacteria				Rhodobacterales					Rhodobacteraceae				Roseovarius				Roseovarius nubinhibens
NIGENSPVGLAR	Bacteria				Proteobacteria			Alphaproteobacteria				Rhodobacterales					Rhodobacteraceae				Roseovarius				Roseovarius nubinhibens
NLLSASAAAEVR	Bacteria				Proteobacteria			Alphaproteobacteria				Rhodobacterales					Rhodobacteraceae				Roseovarius				Roseovarius nubinhibens
NLTLTIPTGSGILHAVR	Bacteria				Proteobacteria			Alphaproteobacteria				Rhodobacterales					Rhodobacteraceae				Roseovarius				Roseovarius nubinhibens
QAADSGALYGSVTTR	Bacteria				Proteobacteria			Alphaproteobacteria				Rhodobacterales					Rhodobacteraceae				Roseovarius				Roseovarius nubinhibens
QAGISAWTEVGGNNDVDR	Bacteria				Proteobacteria			Alphaproteobacteria				Rhodobacterales					Rhodobacteraceae				Roseovarius				Roseovarius nubinhibens
QLGDVTALCCGANAAAAGEAAAK	Bacteria				Proteobacteria			Alphaproteobacteria				Rhodobacterales					Rhodobacteraceae				Roseovarius				Roseovarius nubinhibens
QINVSLGGVANGFPR	Bacteria				Proteobacteria			Alphaproteobacteria				Rhodobacterales					Rhodobacteraceae				Roseovarius				Roseovarius nubinhibens
RPAYLENFLEK	Bacteria				Proteobacteria			Alphaproteobacteria				Rhodobacterales					Rhodobacteraceae				Roseovarius				Roseovarius nubinhibens
SAAAALDAVCAVITR	Bacteria				Proteobacteria			Alphaproteobacteria				Rhodobacterales					Rhodobacteraceae				Roseovarius				Roseovarius nubinhibens
SATCQGDGPVDATFK	Bacteria				Proteobacteria			Alphaproteobacteria				Rhodobacterales					Rhodobacteraceae				Roseovarius				Roseovarius nubinhibens
SDLDAGAGSVEEDTVR	Bacteria				Proteobacteria			Alphaproteobacteria				Rhodobacterales					Rhodobacteraceae				Roseovarius				Roseovarius nubinhibens
SFVAQGSEGQETEIR	Bacteria				Proteobacteria			Alphaproteobacteria				Rhodobacterales					Rhodobacteraceae				Roseovarius				Roseovarius nubinhibens
SGQAPAAAAAPATPAGH	Bacteria				Proteobacteria			Alphaproteobacteria				Rhodobacterales					Rhodobacteraceae				Roseovarius				Roseovarius nubinhibens
DALQGSDIR	Bacteria				Proteobacteria			Alphaproteobacteria				Rhodobacterales					Rhodobacteraceae				Roseovarius				Roseovarius nubinhibens
INDPSPKPADSSAPK	Bacteria				Proteobacteria			Alphaproteobacteria				Rhodobacterales					Rhodobacteraceae				Roseovarius				Roseovarius nubinhibens
SLDEDCAYGVLQGEAK	Bacteria				Proteobacteria			Alphaproteobacteria				Rhodobacterales					Rhodobacteraceae				Roseovarius				Roseovarius nubinhibens
SLDGLEGANADQNAGIAIVR	Bacteria				Proteobacteria			Alphaproteobacteria				Rhodobacterales					Rhodobacteraceae				Roseovarius				Roseovarius nubinhibens
SQQNAYHEPYMEK	Bacteria				Proteobacteria			Alphaproteobacteria				Rhodobacterales					Rhodobacteraceae				Roseovarius				Roseovarius nubinhibens
TAAEGLVAVNVEGGR	Bacteria				Proteobacteria			Alphaproteobacteria				Rhodobacterales					Rhodobacteraceae				Roseovarius				Roseovarius nubinhibens
TDMVGDTPPDDICDVFDLETYPGK	Bacteria				Proteobacteria			Alphaproteobacteria				Rhodobacterales					Rhodobacteraceae				Roseovarius				Roseovarius nubinhibens
TDVTEDEVNAAMR	Bacteria				Proteobacteria			Alphaproteobacteria				Rhodobacterales					Rhodobacteraceae				Roseovarius				Roseovarius nubinhibens
TGDLGVFDVENR	Bacteria				Proteobacteria			Alphaproteobacteria				Rhodobacterales					Rhodobacteraceae				Roseovarius				Roseovarius nubinhibens
TGPEFTTFTQADLFNALSPK	Bacteria				Proteobacteria			Alphaproteobacteria				Rhodobacterales					Rhodobacteraceae				Roseovarius				Roseovarius nubinhibens
TLADEGGPHFSADQVR	Bacteria				Proteobacteria			Alphaproteobacteria				Rhodobacterales					Rhodobacteraceae				Roseovarius				Roseovarius nubinhibens
TLIDLGFEIVATR	Bacteria				Proteobacteria			Alphaproteobacteria				Rhodobacterales					Rhodobacteraceae				Roseovarius				Roseovarius nubinhibens
TPEAHGYSAVQLGAGSIK	Bacteria				Proteobacteria			Alphaproteobacteria				Rhodobacterales					Rhodobacteraceae				Roseovarius				Roseovarius nubinhibens
TPNGPDVAALR	Bacteria				Proteobacteria			Alphaproteobacteria				Rhodobacterales					Rhodobacteraceae				Roseovarius				Roseovarius nubinhibens
VAGMSEEEQVFSGPAR	Bacteria				Proteobacteria			Alphaproteobacteria				Rhodobacterales					Rhodobacteraceae				Roseovarius				Roseovarius nubinhibens
VANVALTDEALQK	Bacteria				Proteobacteria			Alphaproteobacteria				Rhodobacterales					Rhodobacteraceae				Roseovarius				Roseovarius nubinhibens
VATMADVAPSTETIASGEYPVSRPLYFYVK	Bacteria				Proteobacteria			Alphaproteobacteria				Rhodobacterales					Rhodobacteraceae				Roseovarius				Roseovarius nubinhibens
VLDTLEGVQTAFNSAQSGK	Bacteria				Proteobacteria			Alphaproteobacteria				Rhodobacterales					Rhodobacteraceae				Roseovarius				Roseovarius nubinhibens
VLVQGCEDTGAYELLK	Bacteria				Proteobacteria			Alphaproteobacteria				Rhodobacterales					Rhodobacteraceae				Roseovarius				Roseovarius nubinhibens
VPAEAMALVEER	Bacteria				Proteobacteria			Alphaproteobacteria				Rhodobacterales					Rhodobacteraceae				Roseovarius				Roseovarius nubinhibens
VTEVVPGQHFVLEANESYHDSPK	Bacteria				Proteobacteria			Alphaproteobacteria				Rhodobacterales					Rhodobacteraceae				Roseovarius				Roseovarius nubinhibens
VVDQETGEEIAPEK	Bacteria				Proteobacteria			Alphaproteobacteria				Rhodobacterales					Rhodobacteraceae				Roseovarius				Roseovarius nubinhibens
VYDSYMASMR	Bacteria				Proteobacteria			Alphaproteobacteria				Rhodobacterales					Rhodobacteraceae				Roseovarius				Roseovarius nubinhibens
WFVENAGADIPADK	Bacteria				Proteobacteria			Alphaproteobacteria				Rhodobacterales					Rhodobacteraceae				Roseovarius				Roseovarius nubinhibens
WSDFNADLPDVEIATFIPGTK	Bacteria				Proteobacteria			Alphaproteobacteria				Rhodobacterales					Rhodobacteraceae				Roseovarius				Roseovarius nubinhibens
YEGISPDDFALAAELK	Bacteria				Proteobacteria			Alphaproteobacteria				Rhodobacterales					Rhodobacteraceae				Roseovarius				Roseovarius nubinhibens
AAAATATGLAR	Bacteria				Proteobacteria			Alphaproteobacteria				Sphingomonadales					Sphingomonadaceae				Sphingomonas				Sphingomonas wittichii
AAGAEVVGAEDLLETIQGGTVDFDR	Bacteria				Proteobacteria			Alphaproteobacteria				Sphingomonadales					Sphingomonadaceae				Sphingomonas				Sphingomonas wittichii
AALPLTEAIELYGR	Bacteria				Proteobacteria			Alphaproteobacteria				Sphingomonadales					Sphingomonadaceae				Sphingomonas				Sphingomonas wittichii
AASIIANILR	Bacteria				Proteobacteria			Alphaproteobacteria				Sphingomonadales					Sphingomonadaceae				Sphingomonas				Sphingomonas wittichii
AATEVLDK	Bacteria				Proteobacteria			Alphaproteobacteria				Sphingomonadales					Sphingomonadaceae				Sphingomonas				Sphingomonas wittichii
AAVTGISAELFEDLGR	Bacteria				Proteobacteria			Alphaproteobacteria				Sphingomonadales					Sphingomonadaceae				Sphingomonas				Sphingomonas wittichii
AENQGTTSFELAVGPDGK	Bacteria				Proteobacteria			Alphaproteobacteria				Sphingomonadales					Sphingomonadaceae				Sphingomonas				Sphingomonas wittichii
AGAADQGAPVEIVSGTGR	Bacteria				Proteobacteria			Alphaproteobacteria				Sphingomonadales					Sphingomonadaceae				Sphingomonas				Sphingomonas wittichii
AGDVILAGGATAAEALSPGDHIR	Bacteria				Proteobacteria			Alphaproteobacteria				Sphingomonadales					Sphingomonadaceae				Sphingomonas				Sphingomonas wittichii
AIDGAVGAQLMQAFK	Bacteria				Proteobacteria			Alphaproteobacteria				Sphingomonadales					Sphingomonadaceae				Sphingomonas				Sphingomonas wittichii
ALDGTNDEIGR	Bacteria				Proteobacteria			Alphaproteobacteria				Sphingomonadales					Sphingomonadaceae				Sphingomonas				Sphingomonas wittichii
ALGPAGETLDLVFVSLDHER	Bacteria				Proteobacteria			Alphaproteobacteria				Sphingomonadales					Sphingomonadaceae				Sphingomonas				Sphingomonas wittichii
ALIDGAIDALGNAR	Bacteria				Proteobacteria			Alphaproteobacteria				Sphingomonadales					Sphingomonadaceae				Sphingomonas				Sphingomonas wittichii
ALVIAPGQAGSVSQR	Bacteria				Proteobacteria			Alphaproteobacteria				Sphingomonadales					Sphingomonadaceae				Sphingomonas				Sphingomonas wittichii
ANGDTGSPEVQVAILTER	Bacteria				Proteobacteria			Alphaproteobacteria				Sphingomonadales					Sphingomonadaceae				Sphingomonas				Sphingomonas wittichii
APEADIGQPIPGGIKPQPQVTK	Bacteria				Proteobacteria			Alphaproteobacteria				Sphingomonadales					Sphingomonadaceae				Sphingomonas				Sphingomonas wittichii
ATLDDGTTVLR	Bacteria				Proteobacteria			Alphaproteobacteria				Sphingomonadales					Sphingomonadaceae				Sphingomonas				Sphingomonas wittichii
LGINDPVLDTAR	Bacteria				Proteobacteria			Alphaproteobacteria				Sphingomonadales					Sphingomonadaceae				Sphingomonas				Sphingomonas wittichii
QIAQNAGQDGAVVAGNLLR	Bacteria				Proteobacteria			Alphaproteobacteria				Sphingomonadales					Sphingomonadaceae				Sphingomonas				Sphingomonas wittichii
RPGGVDVVEASAFADK	Bacteria				Proteobacteria			Alphaproteobacteria				Sphingomonadales					Sphingomonadaceae				Sphingomonas				Sphingomonas wittichii
APGYATIGLGAEAR	Bacteria				Proteobacteria			Alphaproteobacteria				Sphingomonadales					Sphingomonadaceae				Sphingomonas				Sphingomonas wittichii
APNVQDLFAPVR	Bacteria				Proteobacteria			Alphaproteobacteria				Sphingomonadales					Sphingomonadaceae				Sphingomonas				Sphingomonas wittichii
AQEMALVLEAQGLSER	Bacteria				Proteobacteria			Alphaproteobacteria				Sphingomonadales					Sphingomonadaceae				Sphingomonas				Sphingomonas wittichii
AQGLPDVSATGSYNEFVK	Bacteria				Proteobacteria			Alphaproteobacteria				Sphingomonadales					Sphingomonadaceae				Sphingomonas				Sphingomonas wittichii
AQVLLTPTETFSILASGHLR	Bacteria				Proteobacteria			Alphaproteobacteria				Sphingomonadales					Sphingomonadaceae				Sphingomonas				Sphingomonas wittichii
ASGGPAGGPFTAQNASGTDFK	Bacteria				Proteobacteria			Alphaproteobacteria				Sphingomonadales					Sphingomonadaceae				Sphingomonas				Sphingomonas wittichii
ATASDIVLVEYEGR	Bacteria				Proteobacteria			Alphaproteobacteria				Sphingomonadales					Sphingomonadaceae				Sphingomonas				Sphingomonas wittichii
ATFGAEHQEEK	Bacteria				Proteobacteria			Alphaproteobacteria				Sphingomonadales					Sphingomonadaceae				Sphingomonas				Sphingomonas wittichii
ATPADEGSVAFYPIER	Bacteria				Proteobacteria			Alphaproteobacteria				Sphingomonadales					Sphingomonadaceae				Sphingomonas				Sphingomonas wittichii
ATPQLEDALSILDAYQVQR	Bacteria				Proteobacteria			Alphaproteobacteria				Sphingomonadales					Sphingomonadaceae				Sphingomonas				Sphingomonas wittichii
ATYIVDPHNVIQHVTVNGLNQGR	Bacteria				Proteobacteria			Alphaproteobacteria				Sphingomonadales					Sphingomonadaceae				Sphingomonas				Sphingomonas wittichii
AVGDISALVAYAPDNR	Bacteria				Proteobacteria			Alphaproteobacteria				Sphingomonadales					Sphingomonadaceae				Sphingomonas				Sphingomonas wittichii
CPPGDLPVTGLSGGEK	Bacteria				Proteobacteria			Alphaproteobacteria				Sphingomonadales					Sphingomonadaceae				Sphingomonas				Sphingomonas wittichii
DDPEVPAGTELVK	Bacteria				Proteobacteria			Alphaproteobacteria				Sphingomonadales					Sphingomonadaceae				Sphingomonas				Sphingomonas wittichii
DLLAGSGLPIVAADDLGDAAR	Bacteria				Proteobacteria			Alphaproteobacteria				Sphingomonadales					Sphingomonadaceae				Sphingomonas				Sphingomonas wittichii
DLVAAVADTR	Bacteria				Proteobacteria			Alphaproteobacteria				Sphingomonadales					Sphingomonadaceae				Sphingomonas				Sphingomonas wittichii
DIVEALAEDGIK	Bacteria				Proteobacteria			Alphaproteobacteria				Sphingomonadales					Sphingomonadaceae				Sphingomonas				Sphingomonas wittichii
DSGNYDGVR	Bacteria				Proteobacteria			Alphaproteobacteria				Sphingomonadales					Sphingomonadaceae				Sphingomonas				Sphingomonas wittichii
DTNPGATPSVDR	Bacteria				Proteobacteria			Alphaproteobacteria				Sphingomonadales					Sphingomonadaceae				Sphingomonas				Sphingomonas wittichii
DVPEYIAQDGGAK	Bacteria				Proteobacteria			Alphaproteobacteria				Sphingomonadales					Sphingomonadaceae				Sphingomonas				Sphingomonas wittichii
EAFADATPQDQMAAIK	Bacteria				Proteobacteria			Alphaproteobacteria				Sphingomonadales					Sphingomonadaceae				Sphingomonas				Sphingomonas wittichii
EALNSLQADHGFLTK	Bacteria				Proteobacteria			Alphaproteobacteria				Sphingomonadales					Sphingomonadaceae				Sphingomonas				Sphingomonas wittichii
EANPDAQAATPPAAVVDR	Bacteria				Proteobacteria			Alphaproteobacteria				Sphingomonadales					Sphingomonadaceae				Sphingomonas				Sphingomonas wittichii
EGLYYGQCSELCGAR	Bacteria				Proteobacteria			Alphaproteobacteria				Sphingomonadales					Sphingomonadaceae				Sphingomonas				Sphingomonas wittichii
NPATGATLTIAASK	Bacteria				Proteobacteria			Alphaproteobacteria				Sphingomonadales					Sphingomonadaceae				Sphingomonas				Sphingomonas wittichii
VNSFTTSASR	Bacteria				Proteobacteria			Alphaproteobacteria				Sphingomonadales					Sphingomonadaceae				Sphingomonas				Sphingomonas wittichii
EKPQEGEVVAVGGGSK	Bacteria				Proteobacteria			Alphaproteobacteria				Sphingomonadales					Sphingomonadaceae				Sphingomonas				Sphingomonas wittichii
ELVAEPANIVYPESFVER	Bacteria				Proteobacteria			Alphaproteobacteria				Sphingomonadales					Sphingomonadaceae				Sphingomonas				Sphingomonas wittichii
FAGYNVSGDDFLNDSDSK	Bacteria				Proteobacteria			Alphaproteobacteria				Sphingomonadales					Sphingomonadaceae				Sphingomonas				Sphingomonas wittichii
FAPAYYGSR	Bacteria				Proteobacteria			Alphaproteobacteria				Sphingomonadales					Sphingomonadaceae				Sphingomonas				Sphingomonas wittichii
FATVGDVIVVSIK	Bacteria				Proteobacteria			Alphaproteobacteria				Sphingomonadales					Sphingomonadaceae				Sphingomonas				Sphingomonas wittichii
FEAGFLAEMR	Bacteria				Proteobacteria			Alphaproteobacteria				Sphingomonadales					Sphingomonadaceae				Sphingomonas				Sphingomonas wittichii
FEYQGIAELGLVR	Bacteria				Proteobacteria			Alphaproteobacteria				Sphingomonadales					Sphingomonadaceae				Sphingomonas				Sphingomonas wittichii
FGDDDQGHFMAYAGYR	Bacteria				Proteobacteria			Alphaproteobacteria				Sphingomonadales					Sphingomonadaceae				Sphingomonas				Sphingomonas wittichii
FGVAVPAGHAALTVDEAVEAAK	Bacteria				Proteobacteria			Alphaproteobacteria				Sphingomonadales					Sphingomonadaceae				Sphingomonas				Sphingomonas wittichii
FQALPVPEGQTFAVEAADAR	Bacteria				Proteobacteria			Alphaproteobacteria				Sphingomonadales					Sphingomonadaceae				Sphingomonas				Sphingomonas wittichii
FSVGALYLFTSLK	Bacteria				Proteobacteria			Alphaproteobacteria				Sphingomonadales					Sphingomonadaceae				Sphingomonas				Sphingomonas wittichii
GAGEGASIADGDYEAAGAK	Bacteria				Proteobacteria			Alphaproteobacteria				Sphingomonadales					Sphingomonadaceae				Sphingomonas				Sphingomonas wittichii
GAHFEDNYK	Bacteria				Proteobacteria			Alphaproteobacteria				Sphingomonadales					Sphingomonadaceae				Sphingomonas				Sphingomonas wittichii
GAQSDQTVALIDGIK	Bacteria				Proteobacteria			Alphaproteobacteria				Sphingomonadales					Sphingomonadaceae				Sphingomonas				Sphingomonas wittichii
GAVATILVGR	Bacteria				Proteobacteria			Alphaproteobacteria				Sphingomonadales					Sphingomonadaceae				Sphingomonas				Sphingomonas wittichii
GFNAATDVYENLVAAGVIDPTK	Bacteria				Proteobacteria			Alphaproteobacteria				Sphingomonadales					Sphingomonadaceae				Sphingomonas				Sphingomonas wittichii
GFSATIDGYDIK	Bacteria				Proteobacteria			Alphaproteobacteria				Sphingomonadales					Sphingomonadaceae				Sphingomonas				Sphingomonas wittichii
GGVGAATADGSK	Bacteria				Proteobacteria			Alphaproteobacteria				Sphingomonadales					Sphingomonadaceae				Sphingomonas				Sphingomonas wittichii
GGYSFDTGTLIYGTGGLAYGK	Bacteria				Proteobacteria			Alphaproteobacteria				Sphingomonadales					Sphingomonadaceae				Sphingomonas				Sphingomonas wittichii
GIATGLVEAQAEER	Bacteria				Proteobacteria			Alphaproteobacteria				Sphingomonadales					Sphingomonadaceae				Sphingomonas				Sphingomonas wittichii
EAADTSIEAGEQK	Bacteria				Proteobacteria			Alphaproteobacteria				Sphingomonadales					Sphingomonadaceae				Sphingomonas				Sphingomonas wittichii
GETTAEVTSAHPLTATQVK	Bacteria				Proteobacteria			Alphaproteobacteria				Sphingomonadales					Sphingomonadaceae				Sphingomonas				Sphingomonas wittichii
GLADADPAVFGGLTEEIAR	Bacteria				Proteobacteria			Alphaproteobacteria				Sphingomonadales					Sphingomonadaceae				Sphingomonas				Sphingomonas wittichii
GNFEAFATSAK	Bacteria				Proteobacteria			Alphaproteobacteria				Sphingomonadales					Sphingomonadaceae				Sphingomonas				Sphingomonas wittichii
GQKPAFDVVNADTGEVVFPAGTK	Bacteria				Proteobacteria			Alphaproteobacteria				Sphingomonadales					Sphingomonadaceae				Sphingomonas				Sphingomonas wittichii
GQLATNVQQVDR	Bacteria				Proteobacteria			Alphaproteobacteria				Sphingomonadales					Sphingomonadaceae				Sphingomonas				Sphingomonas wittichii
GQVLAKPGSIKPHTDFSSEVYVLSK	Bacteria				Proteobacteria			Alphaproteobacteria				Sphingomonadales					Sphingomonadaceae				Sphingomonas				Sphingomonas wittichii
GSEEQGEELIEK	Bacteria				Proteobacteria			Alphaproteobacteria				Sphingomonadales					Sphingomonadaceae				Sphingomonas				Sphingomonas wittichii
GSFSTDTMCNR	Bacteria				Proteobacteria			Alphaproteobacteria				Sphingomonadales					Sphingomonadaceae				Sphingomonas				Sphingomonas wittichii
GTDVASGEAGGITQHIGAYQVQVK	Bacteria				Proteobacteria			Alphaproteobacteria				Sphingomonadales					Sphingomonadaceae				Sphingomonas				Sphingomonas wittichii
GVDVGVNYSTR	Bacteria				Proteobacteria			Alphaproteobacteria				Sphingomonadales					Sphingomonadaceae				Sphingomonas				Sphingomonas wittichii
GVPDSAITTEAFGESRPLVDTADGVR	Bacteria				Proteobacteria			Alphaproteobacteria				Sphingomonadales					Sphingomonadaceae				Sphingomonas				Sphingomonas wittichii
GYSEEDLAGHSGLR	Bacteria				Proteobacteria			Alphaproteobacteria				Sphingomonadales					Sphingomonadaceae				Sphingomonas				Sphingomonas wittichii
HEASLRPTTTAAYK	Bacteria				Proteobacteria			Alphaproteobacteria				Sphingomonadales					Sphingomonadaceae				Sphingomonas				Sphingomonas wittichii
HKPSYTPFIDCGDNVIVINAEK	Bacteria				Proteobacteria			Alphaproteobacteria				Sphingomonadales					Sphingomonadaceae				Sphingomonas				Sphingomonas wittichii
IAGEDEDAAPAPK	Bacteria				Proteobacteria			Alphaproteobacteria				Sphingomonadales					Sphingomonadaceae				Sphingomonas				Sphingomonas wittichii
IAGITEEIFK	Bacteria				Proteobacteria			Alphaproteobacteria				Sphingomonadales					Sphingomonadaceae				Sphingomonas				Sphingomonas wittichii
IAHPPADASSLR	Bacteria				Proteobacteria			Alphaproteobacteria				Sphingomonadales					Sphingomonadaceae				Sphingomonas				Sphingomonas wittichii
IAPAAVSIADELPGR	Bacteria				Proteobacteria			Alphaproteobacteria				Sphingomonadales					Sphingomonadaceae				Sphingomonas				Sphingomonas wittichii
IAPTSELLFTANYSFTNAR	Bacteria				Proteobacteria			Alphaproteobacteria				Sphingomonadales					Sphingomonadaceae				Sphingomonas				Sphingomonas wittichii
IDAGATASTAATPAVEDR	Bacteria				Proteobacteria			Alphaproteobacteria				Sphingomonadales					Sphingomonadaceae				Sphingomonas				Sphingomonas wittichii
IDFDQVEALAR	Bacteria				Proteobacteria			Alphaproteobacteria				Sphingomonadales					Sphingomonadaceae				Sphingomonas				Sphingomonas wittichii
IDGQYSLYQHSNSNSTLEAAHAAR	Bacteria				Proteobacteria			Alphaproteobacteria				Sphingomonadales					Sphingomonadaceae				Sphingomonas				Sphingomonas wittichii
TGATADAAASVGK	Bacteria				Proteobacteria			Alphaproteobacteria				Sphingomonadales					Sphingomonadaceae				Sphingomonas				Sphingomonas wittichii
VPVGPQTLGR	Bacteria				Proteobacteria			Alphaproteobacteria				Sphingomonadales					Sphingomonadaceae				Sphingomonas				Sphingomonas wittichii
YQTAAGYGQLGR	Bacteria				Proteobacteria			Alphaproteobacteria				Sphingomonadales					Sphingomonadaceae				Sphingomonas				Sphingomonas wittichii
EEAAAAAPK	Bacteria				Proteobacteria			Alphaproteobacteria				Sphingomonadales					Sphingomonadaceae				Sphingomonas				Sphingomonas wittichii
LACPGAELSGVHAIR	Bacteria				Proteobacteria			Alphaproteobacteria				Sphingomonadales					Sphingomonadaceae				Sphingomonas				Sphingomonas wittichii
LADALGIVDADAGVAYR	Bacteria				Proteobacteria			Alphaproteobacteria				Sphingomonadales					Sphingomonadaceae				Sphingomonas				Sphingomonas wittichii
LAGVTASDLTEDNFTLPA	Bacteria				Proteobacteria			Alphaproteobacteria				Sphingomonadales					Sphingomonadaceae				Sphingomonas				Sphingomonas wittichii
LALTFQPVSDLK	Bacteria				Proteobacteria			Alphaproteobacteria				Sphingomonadales					Sphingomonadaceae				Sphingomonas				Sphingomonas wittichii
LAPGVTLFLDAR	Bacteria				Proteobacteria			Alphaproteobacteria				Sphingomonadales					Sphingomonadaceae				Sphingomonas				Sphingomonas wittichii
LDTAGVIDHAALK	Bacteria				Proteobacteria			Alphaproteobacteria				Sphingomonadales					Sphingomonadaceae				Sphingomonas				Sphingomonas wittichii
LEAGATLGEPQNDEEVEFQR	Bacteria				Proteobacteria			Alphaproteobacteria				Sphingomonadales					Sphingomonadaceae				Sphingomonas				Sphingomonas wittichii
IHGLDNVQAGEMIEFSNGIK	Bacteria				Proteobacteria			Alphaproteobacteria				Sphingomonadales					Sphingomonadaceae				Sphingomonas				Sphingomonas wittichii
IPQPNLTSAAPVTVVGSQEIK	Bacteria				Proteobacteria			Alphaproteobacteria				Sphingomonadales					Sphingomonadaceae				Sphingomonas				Sphingomonas wittichii
LVAEHPIEK	Bacteria				Proteobacteria			Alphaproteobacteria				Sphingomonadales					Sphingomonadaceae				Sphingomonas				Sphingomonas wittichii
VEQAALEMTK	Bacteria				Proteobacteria			Alphaproteobacteria				Sphingomonadales					Sphingomonadaceae				Sphingomonas				Sphingomonas wittichii
LEQLYPFPADALITR	Bacteria				Proteobacteria			Alphaproteobacteria				Sphingomonadales					Sphingomonadaceae				Sphingomonas				Sphingomonas wittichii
LEVQGLGIAEFTVGR	Bacteria				Proteobacteria			Alphaproteobacteria				Sphingomonadales					Sphingomonadaceae				Sphingomonas				Sphingomonas wittichii
LGAAAILIR	Bacteria				Proteobacteria			Alphaproteobacteria				Sphingomonadales					Sphingomonadaceae				Sphingomonas				Sphingomonas wittichii
LGANSLSFNLQGTYLDK	Bacteria				Proteobacteria			Alphaproteobacteria				Sphingomonadales					Sphingomonadaceae				Sphingomonas				Sphingomonas wittichii
LGDYVLVDLR	Bacteria				Proteobacteria			Alphaproteobacteria				Sphingomonadales					Sphingomonadaceae				Sphingomonas				Sphingomonas wittichii
LGGMTVTDTAIDEEGYK	Bacteria				Proteobacteria			Alphaproteobacteria				Sphingomonadales					Sphingomonadaceae				Sphingomonas				Sphingomonas wittichii
LLAGTGNDQVHLLVVATSER	Bacteria				Proteobacteria			Alphaproteobacteria				Sphingomonadales					Sphingomonadaceae				Sphingomonas				Sphingomonas wittichii
LIPGLFSGAPVLNDVYDTR	Bacteria				Proteobacteria			Alphaproteobacteria				Sphingomonadales					Sphingomonadaceae				Sphingomonas				Sphingomonas wittichii
LISEAVELR	Bacteria				Proteobacteria			Alphaproteobacteria				Sphingomonadales					Sphingomonadaceae				Sphingomonas				Sphingomonas wittichii
LITGQETPDAGSIDIGPTVK	Bacteria				Proteobacteria			Alphaproteobacteria				Sphingomonadales					Sphingomonadaceae				Sphingomonas				Sphingomonas wittichii
LNALGDGAAR	Bacteria				Proteobacteria			Alphaproteobacteria				Sphingomonadales					Sphingomonadaceae				Sphingomonas				Sphingomonas wittichii
LNNAIDVIIDPR	Bacteria				Proteobacteria			Alphaproteobacteria				Sphingomonadales					Sphingomonadaceae				Sphingomonas				Sphingomonas wittichii
LPGEAGSTVSLGDVLLAGEGAELK	Bacteria				Proteobacteria			Alphaproteobacteria				Sphingomonadales					Sphingomonadaceae				Sphingomonas				Sphingomonas wittichii
LPIPESSDEGATNAVVSK	Bacteria				Proteobacteria			Alphaproteobacteria				Sphingomonadales					Sphingomonadaceae				Sphingomonas				Sphingomonas wittichii
LQPAVVNISTTQK	Bacteria				Proteobacteria			Alphaproteobacteria				Sphingomonadales					Sphingomonadaceae				Sphingomonas				Sphingomonas wittichii
LQTAGLSLGYDQTVVR	Bacteria				Proteobacteria			Alphaproteobacteria				Sphingomonadales					Sphingomonadaceae				Sphingomonas				Sphingomonas wittichii
LRPIEPLTLIAGGVYTSGER	Bacteria				Proteobacteria			Alphaproteobacteria				Sphingomonadales					Sphingomonadaceae				Sphingomonas				Sphingomonas wittichii
LSFGGFFNAK	Bacteria				Proteobacteria			Alphaproteobacteria				Sphingomonadales					Sphingomonadaceae				Sphingomonas				Sphingomonas wittichii
LTADLAADAK	Bacteria				Proteobacteria			Alphaproteobacteria				Sphingomonadales					Sphingomonadaceae				Sphingomonas				Sphingomonas wittichii
LTESYLELGVPQEAER	Bacteria				Proteobacteria			Alphaproteobacteria				Sphingomonadales					Sphingomonadaceae				Sphingomonas				Sphingomonas wittichii
LTLLDDSSGETAR	Bacteria				Proteobacteria			Alphaproteobacteria				Sphingomonadales					Sphingomonadaceae				Sphingomonas				Sphingomonas wittichii
LTTSPGIDTGASYSPDGSK	Bacteria				Proteobacteria			Alphaproteobacteria				Sphingomonadales					Sphingomonadaceae				Sphingomonas				Sphingomonas wittichii
LTYQAAHKPAADAPR	Bacteria				Proteobacteria			Alphaproteobacteria				Sphingomonadales					Sphingomonadaceae				Sphingomonas				Sphingomonas wittichii
LVVVDTLELK	Bacteria				Proteobacteria			Alphaproteobacteria				Sphingomonadales					Sphingomonadaceae				Sphingomonas				Sphingomonas wittichii
LYCEAVAEAATR	Bacteria				Proteobacteria			Alphaproteobacteria				Sphingomonadales					Sphingomonadaceae				Sphingomonas				Sphingomonas wittichii
GELDTAGYER	Bacteria				Proteobacteria			Alphaproteobacteria				Sphingomonadales					Sphingomonadaceae				Sphingomonas				Sphingomonas wittichii
MQVELTDPYILIHEK	Bacteria				Proteobacteria			Alphaproteobacteria				Sphingomonadales					Sphingomonadaceae				Sphingomonas				Sphingomonas wittichii
MTSSDVSLNIVEIR	Bacteria				Proteobacteria			Alphaproteobacteria				Sphingomonadales					Sphingomonadaceae				Sphingomonas				Sphingomonas wittichii
NFLVSAGVSASR	Bacteria				Proteobacteria			Alphaproteobacteria				Sphingomonadales					Sphingomonadaceae				Sphingomonas				Sphingomonas wittichii
NFNHPAATSGK	Bacteria				Proteobacteria			Alphaproteobacteria				Sphingomonadales					Sphingomonadaceae				Sphingomonas				Sphingomonas wittichii
NGGLGTITSVFIR	Bacteria				Proteobacteria			Alphaproteobacteria				Sphingomonadales					Sphingomonadaceae				Sphingomonas				Sphingomonas wittichii
NQVVGGFGFR	Bacteria				Proteobacteria			Alphaproteobacteria				Sphingomonadales					Sphingomonadaceae				Sphingomonas				Sphingomonas wittichii
NSFSTSNGVNSFTVDGASK	Bacteria				Proteobacteria			Alphaproteobacteria				Sphingomonadales					Sphingomonadaceae				Sphingomonas				Sphingomonas wittichii
NTTNLIDFDLGTFTYANIAR	Bacteria				Proteobacteria			Alphaproteobacteria				Sphingomonadales					Sphingomonadaceae				Sphingomonas				Sphingomonas wittichii
QASNTGQLYGSVSAR	Bacteria				Proteobacteria			Alphaproteobacteria				Sphingomonadales					Sphingomonadaceae				Sphingomonas				Sphingomonas wittichii
QGGPNAPGLELPEVHIR	Bacteria				Proteobacteria			Alphaproteobacteria				Sphingomonadales					Sphingomonadaceae				Sphingomonas				Sphingomonas wittichii
QIGSSAAILGSPLR	Bacteria				Proteobacteria			Alphaproteobacteria				Sphingomonadales					Sphingomonadaceae				Sphingomonas				Sphingomonas wittichii
QIVDDGLLAQDQHTK	Bacteria				Proteobacteria			Alphaproteobacteria				Sphingomonadales					Sphingomonadaceae				Sphingomonas				Sphingomonas wittichii
QTVNVTGDYR	Bacteria				Proteobacteria			Alphaproteobacteria				Sphingomonadales					Sphingomonadaceae				Sphingomonas				Sphingomonas wittichii
QTVPLADLLR	Bacteria				Proteobacteria			Alphaproteobacteria				Sphingomonadales					Sphingomonadaceae				Sphingomonas				Sphingomonas wittichii
QVKPGDEISLGSK	Bacteria				Proteobacteria			Alphaproteobacteria				Sphingomonadales					Sphingomonadaceae				Sphingomonas				Sphingomonas wittichii
SAAAPTGDDEDEPIVDTR	Bacteria				Proteobacteria			Alphaproteobacteria				Sphingomonadales					Sphingomonadaceae				Sphingomonas				Sphingomonas wittichii
SANGYIEDLNR	Bacteria				Proteobacteria			Alphaproteobacteria				Sphingomonadales					Sphingomonadaceae				Sphingomonas				Sphingomonas wittichii
SCIGSATAADPR	Bacteria				Proteobacteria			Alphaproteobacteria				Sphingomonadales					Sphingomonadaceae				Sphingomonas				Sphingomonas wittichii
SDAISGQAYDDAVAAR	Bacteria				Proteobacteria			Alphaproteobacteria				Sphingomonadales					Sphingomonadaceae				Sphingomonas				Sphingomonas wittichii
SGEADFDAFAPK	Bacteria				Proteobacteria			Alphaproteobacteria				Sphingomonadales					Sphingomonadaceae				Sphingomonas				Sphingomonas wittichii
SGEVAIIDSEGR	Bacteria				Proteobacteria			Alphaproteobacteria				Sphingomonadales					Sphingomonadaceae				Sphingomonas				Sphingomonas wittichii
SGSDQYNVGLSQR	Bacteria				Proteobacteria			Alphaproteobacteria				Sphingomonadales					Sphingomonadaceae				Sphingomonas				Sphingomonas wittichii
VEIALTYIHGIGPAK	Bacteria				Proteobacteria			Alphaproteobacteria				Sphingomonadales					Sphingomonadaceae				Sphingomonas				Sphingomonas wittichii
VEITFGAGM	Bacteria				Proteobacteria			Alphaproteobacteria				Sphingomonadales					Sphingomonadaceae				Sphingomonas				Sphingomonas wittichii
SKPVAGSNEVAQVGIISANGDK	Bacteria				Proteobacteria			Alphaproteobacteria				Sphingomonadales					Sphingomonadaceae				Sphingomonas				Sphingomonas wittichii
SLLSVTDNIVEGK	Bacteria				Proteobacteria			Alphaproteobacteria				Sphingomonadales					Sphingomonadaceae				Sphingomonas				Sphingomonas wittichii
SISVIDAATIEQR	Bacteria				Proteobacteria			Alphaproteobacteria				Sphingomonadales					Sphingomonadaceae				Sphingomonas				Sphingomonas wittichii
SNFADNFPIFAR	Bacteria				Proteobacteria			Alphaproteobacteria				Sphingomonadales					Sphingomonadaceae				Sphingomonas				Sphingomonas wittichii
SQTYSTADDNQNAVTIR	Bacteria				Proteobacteria			Alphaproteobacteria				Sphingomonadales					Sphingomonadaceae				Sphingomonas				Sphingomonas wittichii
SSVAEVGQNTVDK	Bacteria				Proteobacteria			Alphaproteobacteria				Sphingomonadales					Sphingomonadaceae				Sphingomonas				Sphingomonas wittichii
STDQIVEMAGLLK	Bacteria				Proteobacteria			Alphaproteobacteria				Sphingomonadales					Sphingomonadaceae				Sphingomonas				Sphingomonas wittichii
STFEGTSVVIVTR	Bacteria				Proteobacteria			Alphaproteobacteria				Sphingomonadales					Sphingomonadaceae				Sphingomonas				Sphingomonas wittichii
SVGGLPQQEQFTK	Bacteria				Proteobacteria			Alphaproteobacteria				Sphingomonadales					Sphingomonadaceae				Sphingomonas				Sphingomonas wittichii
SVQAQQANSLSASVR	Bacteria				Proteobacteria			Alphaproteobacteria				Sphingomonadales					Sphingomonadaceae				Sphingomonas				Sphingomonas wittichii
TAAEDIVDSK	Bacteria				Proteobacteria			Alphaproteobacteria				Sphingomonadales					Sphingomonadaceae				Sphingomonas				Sphingomonas wittichii
TADTAAGAVTYTGR	Bacteria				Proteobacteria			Alphaproteobacteria				Sphingomonadales					Sphingomonadaceae				Sphingomonas				Sphingomonas wittichii
TAVEGGDADAMTEK	Bacteria				Proteobacteria			Alphaproteobacteria				Sphingomonadales					Sphingomonadaceae				Sphingomonas				Sphingomonas wittichii
TDVAFQTGDLTGQGAATLPVK	Bacteria				Proteobacteria			Alphaproteobacteria				Sphingomonadales					Sphingomonadaceae				Sphingomonas				Sphingomonas wittichii
TGFDVDGIVGYDFGMFR	Bacteria				Proteobacteria			Alphaproteobacteria				Sphingomonadales					Sphingomonadaceae				Sphingomonas				Sphingomonas wittichii
TGITVAALEGQESVTGVR	Bacteria				Proteobacteria			Alphaproteobacteria				Sphingomonadales					Sphingomonadaceae				Sphingomonas				Sphingomonas wittichii
THDIDPATITGTGK	Bacteria				Proteobacteria			Alphaproteobacteria				Sphingomonadales					Sphingomonadaceae				Sphingomonas				Sphingomonas wittichii
TIGLVFQPTFLR	Bacteria				Proteobacteria			Alphaproteobacteria				Sphingomonadales					Sphingomonadaceae				Sphingomonas				Sphingomonas wittichii
TLGVEPVPVFAANK	Bacteria				Proteobacteria			Alphaproteobacteria				Sphingomonadales					Sphingomonadaceae				Sphingomonas				Sphingomonas wittichii
TNFSETYLNEFSASR	Bacteria				Proteobacteria			Alphaproteobacteria				Sphingomonadales					Sphingomonadaceae				Sphingomonas				Sphingomonas wittichii
TPAAVGGAGAPAGTYPDASGK	Bacteria				Proteobacteria			Alphaproteobacteria				Sphingomonadales					Sphingomonadaceae				Sphingomonas				Sphingomonas wittichii
TPAGPGGFGAPPGVYPDASGK	Bacteria				Proteobacteria			Alphaproteobacteria				Sphingomonadales					Sphingomonadaceae				Sphingomonas				Sphingomonas wittichii
TPTELFQIQSDYAK	Bacteria				Proteobacteria			Alphaproteobacteria				Sphingomonadales					Sphingomonadaceae				Sphingomonas				Sphingomonas wittichii
TQPKPAAAAAAPAAAPVAAAAAPAGER	Bacteria				Proteobacteria			Alphaproteobacteria				Sphingomonadales					Sphingomonadaceae				Sphingomonas				Sphingomonas wittichii
TQQNLEIVQTDAER	Bacteria				Proteobacteria			Alphaproteobacteria				Sphingomonadales					Sphingomonadaceae				Sphingomonas				Sphingomonas wittichii
TSEYPVLSGTVGPDVVDIR	Bacteria				Proteobacteria			Alphaproteobacteria				Sphingomonadales					Sphingomonadaceae				Sphingomonas				Sphingomonas wittichii
TSSNTTLAGASSPFNQK	Bacteria				Proteobacteria			Alphaproteobacteria				Sphingomonadales					Sphingomonadaceae				Sphingomonas				Sphingomonas wittichii
VDLDGFPAPNYTLADTDEYQR	Bacteria				Proteobacteria			Alphaproteobacteria				Sphingomonadales					Sphingomonadaceae				Sphingomonas				Sphingomonas wittichii
TYFNQVYSSHYASIAPGR	Bacteria				Proteobacteria			Alphaproteobacteria				Sphingomonadales					Sphingomonadaceae				Sphingomonas				Sphingomonas wittichii
TYLYDNVTAFSTTPAVYK	Bacteria				Proteobacteria			Alphaproteobacteria				Sphingomonadales					Sphingomonadaceae				Sphingomonas				Sphingomonas wittichii
VAASPSELGTTLAEVLK	Bacteria				Proteobacteria			Alphaproteobacteria				Sphingomonadales					Sphingomonadaceae				Sphingomonas				Sphingomonas wittichii
VADALSEGQEVK	Bacteria				Proteobacteria			Alphaproteobacteria				Sphingomonadales					Sphingomonadaceae				Sphingomonas				Sphingomonas wittichii
VAGLTDLVVDIAR	Bacteria				Proteobacteria			Alphaproteobacteria				Sphingomonadales					Sphingomonadaceae				Sphingomonas				Sphingomonas wittichii
VAVAQAQLGEQR	Bacteria				Proteobacteria			Alphaproteobacteria				Sphingomonadales					Sphingomonadaceae				Sphingomonas				Sphingomonas wittichii
VDGGSYGTLR	Bacteria				Proteobacteria			Alphaproteobacteria				Sphingomonadales					Sphingomonadaceae				Sphingomonas				Sphingomonas wittichii
VESVQNANDQASCVAK	Bacteria				Proteobacteria			Alphaproteobacteria				Sphingomonadales					Sphingomonadaceae				Sphingomonas				Sphingomonas wittichii
VFESSLNK	Bacteria				Proteobacteria			Alphaproteobacteria				Sphingomonadales					Sphingomonadaceae				Sphingomonas				Sphingomonas wittichii
VFNANITGTLGEYGLK	Bacteria				Proteobacteria			Alphaproteobacteria				Sphingomonadales					Sphingomonadaceae				Sphingomonas				Sphingomonas wittichii
VGAGVEYALGTNAYVK	Bacteria				Proteobacteria			Alphaproteobacteria				Sphingomonadales					Sphingomonadaceae				Sphingomonas				Sphingomonas wittichii
VGTVVGGK	Bacteria				Proteobacteria			Alphaproteobacteria				Sphingomonadales					Sphingomonadaceae				Sphingomonas				Sphingomonas wittichii
VHAGYDYQFGETSGPVIGAVAEYGK	Bacteria				Proteobacteria			Alphaproteobacteria				Sphingomonadales					Sphingomonadaceae				Sphingomonas				Sphingomonas wittichii
VLTDASVQGK	Bacteria				Proteobacteria			Alphaproteobacteria				Sphingomonadales					Sphingomonadaceae				Sphingomonas				Sphingomonas wittichii
VQLAGHADK	Bacteria				Proteobacteria			Alphaproteobacteria				Sphingomonadales					Sphingomonadaceae				Sphingomonas				Sphingomonas wittichii
VRPVDVVGAQYSGK	Bacteria				Proteobacteria			Alphaproteobacteria				Sphingomonadales					Sphingomonadaceae				Sphingomonas				Sphingomonas wittichii
DNTTIVDGAGAADAIK	Bacteria				Proteobacteria			Alphaproteobacteria				Sphingomonadales					Sphingomonadaceae				Sphingomonas				Sphingomonas wittichii
GDGTTGAIVGAGIGALAGR	Bacteria				Proteobacteria			Alphaproteobacteria				Sphingomonadales					Sphingomonadaceae				Sphingomonas				Sphingomonas wittichii
VTGVNTIVSK	Bacteria				Proteobacteria			Alphaproteobacteria				Sphingomonadales					Sphingomonadaceae				Sphingomonas				Sphingomonas wittichii
VTNSSGFPSLDTK	Bacteria				Proteobacteria			Alphaproteobacteria				Sphingomonadales					Sphingomonadaceae				Sphingomonas				Sphingomonas wittichii
VVQIVQAPAGQLAR	Bacteria				Proteobacteria			Alphaproteobacteria				Sphingomonadales					Sphingomonadaceae				Sphingomonas				Sphingomonas wittichii
WPFGLTTGATITHVSR	Bacteria				Proteobacteria			Alphaproteobacteria				Sphingomonadales					Sphingomonadaceae				Sphingomonas				Sphingomonas wittichii
WTLDQVIEQR	Bacteria				Proteobacteria			Alphaproteobacteria				Sphingomonadales					Sphingomonadaceae				Sphingomonas				Sphingomonas wittichii
YADNQPPVITGYQASSR	Bacteria				Proteobacteria			Alphaproteobacteria				Sphingomonadales					Sphingomonadaceae				Sphingomonas				Sphingomonas wittichii
YDDHSQFGDATTASADLAYSPNGGSTTLR	Bacteria				Proteobacteria			Alphaproteobacteria				Sphingomonadales					Sphingomonadaceae				Sphingomonas				Sphingomonas wittichii
YGAGLETR	Bacteria				Proteobacteria			Alphaproteobacteria				Sphingomonadales					Sphingomonadaceae				Sphingomonas				Sphingomonas wittichii
YGNDVVLVNVR	Bacteria				Proteobacteria			Alphaproteobacteria				Sphingomonadales					Sphingomonadaceae				Sphingomonas				Sphingomonas wittichii
YPNVSVTLEGHCDER	Bacteria				Proteobacteria			Alphaproteobacteria				Sphingomonadales					Sphingomonadaceae				Sphingomonas				Sphingomonas wittichii
YQDLIDNQTLTEQTDEATGISQK	Bacteria				Proteobacteria			Alphaproteobacteria				Sphingomonadales					Sphingomonadaceae				Sphingomonas				Sphingomonas wittichii
YSAGEFDVAHLFFAK	Bacteria				Proteobacteria			Alphaproteobacteria				Sphingomonadales					Sphingomonadaceae				Sphingomonas				Sphingomonas wittichii
YSHYNTGINTDTYK	Bacteria				Proteobacteria			Alphaproteobacteria				Sphingomonadales					Sphingomonadaceae				Sphingomonas				Sphingomonas wittichii
YSNYEQGFSR	Bacteria				Proteobacteria			Alphaproteobacteria				Sphingomonadales					Sphingomonadaceae				Sphingomonas				Sphingomonas wittichii
YSQSYSDALPDFVK	Bacteria				Proteobacteria			Alphaproteobacteria				Sphingomonadales					Sphingomonadaceae				Sphingomonas				Sphingomonas wittichii
YVASLGAVR	Bacteria				Proteobacteria			Alphaproteobacteria				Sphingomonadales					Sphingomonadaceae				Sphingomonas				Sphingomonas wittichii
AAADEAATIEGVSK	Bacteria				Proteobacteria			Alphaproteobacteria				Rhodobacterales					Rhodobacteraceae
AAADFTTQPLYR	Bacteria				Proteobacteria			Alphaproteobacteria				Rhodobacterales					Rhodobacteraceae
AAADLIEEVILR	Bacteria				Proteobacteria			Alphaproteobacteria				Rhodobacterales					Rhodobacteraceae
AAAGAATTLEQLMAK	Bacteria				Proteobacteria			Alphaproteobacteria				Rhodobacterales					Rhodobacteraceae
AAASTLPENWDK	Bacteria				Proteobacteria			Alphaproteobacteria				Rhodobacterales					Rhodobacteraceae
AAATEAMEYQR	Bacteria				Proteobacteria			Alphaproteobacteria				Rhodobacterales					Rhodobacteraceae
AADALVGAGYGAAGER	Bacteria				Proteobacteria			Alphaproteobacteria				Rhodobacterales					Rhodobacteraceae
AAGAGDQVGTVLYNR	Bacteria				Proteobacteria			Alphaproteobacteria				Rhodobacterales					Rhodobacteraceae
AAGIIVGSVDELVGK	Bacteria				Proteobacteria			Alphaproteobacteria				Rhodobacterales					Rhodobacteraceae
AAHVAHVPEDR	Bacteria				Proteobacteria			Alphaproteobacteria				Rhodobacterales					Rhodobacteraceae
AALTEEQLEDANLGSALK	Bacteria				Proteobacteria			Alphaproteobacteria				Rhodobacterales					Rhodobacteraceae
AATDVSYIANAR	Bacteria				Proteobacteria			Alphaproteobacteria				Rhodobacterales					Rhodobacteraceae
AAVDVVMSDNER	Bacteria				Proteobacteria			Alphaproteobacteria				Rhodobacterales					Rhodobacteraceae
AAVPSGASTGAYEAVER	Bacteria				Proteobacteria			Alphaproteobacteria				Rhodobacterales					Rhodobacteraceae
AAVPSGASTGVHEAVEK	Bacteria				Proteobacteria			Alphaproteobacteria				Rhodobacterales					Rhodobacteraceae
AAVQEGIVVGGGVALVQAGK	Bacteria				Proteobacteria			Alphaproteobacteria				Rhodobacterales					Rhodobacteraceae
AAVQEGIVVGGGVALVQGAK	Bacteria				Proteobacteria			Alphaproteobacteria				Rhodobacterales					Rhodobacteraceae
AAVQEGVIVGGGVALVQAGK	Bacteria				Proteobacteria			Alphaproteobacteria				Rhodobacterales					Rhodobacteraceae
AAVQEGVVVGGGVALVQAGK	Bacteria				Proteobacteria			Alphaproteobacteria				Rhodobacterales					Rhodobacteraceae
AAVQEGVVVGGGVALVQGAK	Bacteria				Proteobacteria			Alphaproteobacteria				Rhodobacterales					Rhodobacteraceae
AAYAISDK	Bacteria				Proteobacteria			Alphaproteobacteria				Rhodobacterales					Rhodobacteraceae
ACAEAGVTDIIEVR	Bacteria				Proteobacteria			Alphaproteobacteria				Rhodobacterales					Rhodobacteraceae
ACVTGKPLNAGGIAGR	Bacteria				Proteobacteria			Alphaproteobacteria				Rhodobacterales					Rhodobacteraceae
ACVTGKPLNAGGIHGR	Bacteria				Proteobacteria			Alphaproteobacteria				Rhodobacterales					Rhodobacteraceae
ADAGVTSFDDLK	Bacteria				Proteobacteria			Alphaproteobacteria				Rhodobacterales					Rhodobacteraceae
ADDTGNLVFR	Bacteria				Proteobacteria			Alphaproteobacteria				Rhodobacterales					Rhodobacteraceae
ADFGAQFSF	Bacteria				Proteobacteria			Alphaproteobacteria				Rhodobacterales					Rhodobacteraceae
ADLEVSIAR	Bacteria				Proteobacteria			Alphaproteobacteria				Rhodobacterales					Rhodobacteraceae
ADSGIESFDDLK	Bacteria				Proteobacteria			Alphaproteobacteria				Rhodobacterales					Rhodobacteraceae
ADSTCVDAAAATAAAER	Bacteria				Proteobacteria			Alphaproteobacteria				Rhodobacterales					Rhodobacteraceae
AEEYGSHPTTFEAPADGTIR	Bacteria				Proteobacteria			Alphaproteobacteria				Rhodobacterales					Rhodobacteraceae
AEPADYAK	Bacteria				Proteobacteria			Alphaproteobacteria				Rhodobacterales					Rhodobacteraceae
AEVIGNLSEGQAVDGVVK	Bacteria				Proteobacteria			Alphaproteobacteria				Rhodobacterales					Rhodobacteraceae
AEVIGNLTEGQAVDGVVK	Bacteria				Proteobacteria			Alphaproteobacteria				Rhodobacterales					Rhodobacteraceae
AFVNAVSAAKPAGAK	Bacteria				Proteobacteria			Alphaproteobacteria				Rhodobacterales					Rhodobacteraceae
AGATTVAATTLHEIVR	Bacteria				Proteobacteria			Alphaproteobacteria				Rhodobacterales					Rhodobacteraceae
AGATTVSATLLHEIVR	Bacteria				Proteobacteria			Alphaproteobacteria				Rhodobacterales					Rhodobacteraceae
AGCLMGPDAYR	Bacteria				Proteobacteria			Alphaproteobacteria				Rhodobacterales					Rhodobacteraceae
AGDLGIVK	Bacteria				Proteobacteria			Alphaproteobacteria				Rhodobacterales					Rhodobacteraceae
AGFDESGQSVLFDGR	Bacteria				Proteobacteria			Alphaproteobacteria				Rhodobacterales					Rhodobacteraceae
AGFDTSGQSVLFDGR	Bacteria				Proteobacteria			Alphaproteobacteria				Rhodobacterales					Rhodobacteraceae
AGFHGPYGLGINQFFK	Bacteria				Proteobacteria			Alphaproteobacteria				Rhodobacterales					Rhodobacteraceae
AGFQEITK	Bacteria				Proteobacteria			Alphaproteobacteria				Rhodobacterales					Rhodobacteraceae
[truncated: 8,843 more rows]

## Sheet: Unipept export_search round3
Supplementary Table S3. Unipept taxonomical assignment for the Mix24X_HF01 run.
[truncated: 11,798 more rows]
