# Supplementary material for: Mix24X, a Lab-Assembled Reference to Evaluate Interpretation Procedures for Tandem Mass Spectrometry Proteotyping of Complex Samples
Source: Int J Mol Sci. 2023 May 11;24(10):8634. doi: 10.3390/ijms24108634 (PMC10218423; doi:10.3390/ijms24108634)
Supplement: Supplementary file 1 [file ijms-24-08634-s001.zip › Supplementary_20230502/Mix24X_Supplementary Table S4.xlsx]

## Sheet: Species count
Supplementary Table S4. Unipept taxonomic assignation for the merged of Mix24X_HF01+HF02+HF03 runs.
Species-specific peptide counts
Search Round 1 (against NCBInr)					Search Round 2 (against NCBInr with 20 selected genera)					Search Round 3a (against NCBInr with 24 selected species)					Search Round 3b (against NCBInr with 29 selected species)
Species	Number of species-specific peptides	Classifier	Spectral counts of taxon-specific peptides		Species	Number of species-specific peptides	Classifier	Spectral counts of taxon-specific peptides		species	Number of species-specific peptides	Classifier	Spectral counts of taxon-specific peptides		species	Number of species-specific peptides	Classifier	Spectral counts of taxon-specific peptides
Sagittula stellata	242	Mix24X	559		Sagittula stellata	393	Mix24X	904		Sagittula stellata	393	Mix24X	962		Sagittula stellata	386	Mix24X	929
Sphingomonas wittichii	208	Mix24X	506		Sphingomonas wittichii	336	Mix24X	747		Sphingomonas wittichii	336	Mix24X	807		Sphingomonas wittichii	331	Mix24X	790
Oceanicola granulosus	191	Mix24X	379		Oceanicola granulosus	329	Mix24X	587		Oceanicola granulosus	336	Mix24X	625		Oceanicola granulosus	324	Mix24X	603
Deinococcus geothermalis	180	Mix24X	428		Deinococcus geothermalis	321	Mix24X	676		Deinococcus geothermalis	308	Mix24X	712		Deinococcus geothermalis	294	Mix24X	688
Ruegeria pomeroyi	173	Mix24X	449		Ruegeria pomeroyi	282	Mix24X	691		Ruegeria pomeroyi	283	Mix24X	741		Marivirga tractuosa	279	Mix24X	639
Staphylococcus carnosus	159	Mix24X	278		Marivirga tractuosa	278	Mix24X	602		Marivirga tractuosa	283	Mix24X	659		Ruegeria pomeroyi	275	Mix24X	726
Marivirga tractuosa	156	Mix24X	377		Staphylococcus carnosus	269	Mix24X	471		Kineococcus radiotolerans	259	Mix24X	540		Kineococcus radiotolerans	250	Mix24X	525
Deinococcus proteolyticus	153	Mix24X	414		Kineococcus radiotolerans	253	Mix24X	497		Staphylococcus carnosus	257	Mix24X	504		Staphylococcus carnosus	248	Mix24X	492
Kineococcus radiotolerans	143	Mix24X	279		Deinococcus proteolyticus	239	Mix24X	618		Deinococcus proteolyticus	237	Mix24X	650		Deinococcus proteolyticus	230	Mix24X	634
Pseudopedobacter saltans	128	Mix24X	211		Pseudopedobacter saltans	227	Mix24X	404		Pseudopedobacter saltans	226	Mix24X	430		Pseudopedobacter saltans	224	Mix24X	421
Roseovarius nubinhibens	126	Mix24X	287		Roseovarius nubinhibens	213	Mix24X	451		Roseovarius nubinhibens	204	Mix24X	457		Roseovarius nubinhibens	198	Mix24X	444
Oceanibulbus indolifex	116	Mix24X	312		Oceanibulbus indolifex	185	Mix24X	462		Oceanibulbus indolifex	184	Mix24X	495		Oceanibulbus indolifex	181	Mix24X	483
Deinococcus deserti	99	Mix24X	275		Deinococcus deserti	155	Mix24X	373		Deinococcus deserti	160	Mix24X	404		Deinococcus deserti	151	Mix24X	386
Roseobacter denitrificans	49	Mix24X	101		Roseobacter denitrificans	79	Mix24X	155		Roseobacter denitrificans	77	Mix24X	163		Roseobacter denitrificans	76	Mix24X	160
Pseudomonas putida	25	Mix24X	54		Pseudomonas putida	48	Mix24X	95		Pseudomonas putida	44	Mix24X	95		Pseudomonas putida	47	Mix24X	93
Vibrio harveyi	23	Mix24X	33		Vibrio harveyi	41	Mix24X	64		Vibrio harveyi	44	Mix24X	66		Vibrio harveyi	45	Mix24X	66
Salmonella bongori	14	Mix24X	37		Phaeobacter inhibens	23	Mix24X	69		Phaeobacter inhibens	22	Mix24X	74		Phaeobacter inhibens	21	Mix24X	70
Phaeobacter inhibens	14	Mix24X	40		Salmonella bongori	21	Mix24X	58		Cellulophaga lytica	19	Mix24X	37		Salmonella bongori	20	Mix24X	61
Bacillus thuringiensis	12	Mix24X	27		Cellulophaga lytica	20	Mix24X	33		Salmonella bongori	19	Mix24X	62		Cellulophaga lytica	19	Mix24X	37
Cellulophaga lytica	12	Mix24X	21		Bacillus thuringiensis	16	Mix24X	34		Bacillus thuringiensis	15	Mix24X	39		Bacillus cereus	18	Mix24X	8
Bacillus subtilis	10	Mix24X	24		Shigella flexneri	15	Mix24X	24		Bacillus subtilis	14	Mix24X	32		Bacillus subtilis	14	Mix24X	31
Shigella flexneri	9	Mix24X	17		Bacillus subtilis	14	Mix24X	30		Shigella flexneri	14	Mix24X	23		Shigella flexneri	14	Mix24X	23
Homo sapiens	5	C	16		Bordetella parapertussis	8	Mix24X	12		Bordetella parapertussis	11	Mix24X	18		Bacillus thuringiensis	13	Mix24X	35
Bordetella parapertussis	3	Mix24X	5		Bacillus cereus	6	Mix24X	10		Bacillus cereus	5	Mix24X	9		Pseudomonas fluorescens	10	FP	1
Vibrio alginolyticus	2	FP	2		Pseudomonas fluorescens	4	FP	2		Oribacterium parvum	1	FP	1		Bordetella parapertussis	9	Mix24X	15
Sus scrofa	2	C	9		Pseudomonas parafulva	2	FP	2		Vibrio alginolyticus	1	FP	3		Staphylococcus schleiferi	2	FP	2
Trypanosoma cruzi	2	FP	3		Vibrio natriegens	2	FP	2		Leisingera aquaemixtae	1	FP	1		Pseudomonas mendocina	2	FP	1
Salmonella enterica	1	FP	5		Lactobacillus coryniformis	2	FP	1		Myxococcus hansupus	1	FP	1		Spirochaeta africana	1	FP	0
Streptomyces albus	1	FP	3		Staphylococcus schleiferi	2	FP	2		Facklamia languida	1	FP	4		Salmonella enterica	1	FP	5
Lautropia mirabilis	1	FP	1		Pseudomonas mendocina	2	FP	2		Novosphingobium fuchskuhlense	1	FP	3		Leisingera aquaemixtae	1	FP	0
Actinosynnema mirum	1	FP	2		Caulobacter vibrioides	2	FP	2		Escherichia coli	1	FP	5		Pseudomonas lundensis	1	FP	1
Chromohalobacter salexigens	1	FP	1		Vibrio furnissii	1	FP	0		Jaapia argillacea	1	FP	1		Sphingobium chlorophenolicum	1	FP	0
Neospora caninum	1	FP	3		Ruegeria mobilis	1	FP	2		Streptomyces rubellomurinus	1	FP	2		Daphnia magna	1	FP	0
Rhodococcus opacus	1	FP	2		Pseudomonas syringae	1	FP	1		Bacillus glycinifermentans	1	FP	2		Lactobacillus kisonensis	1	FP	1
Danaus plexippus	1	FP	3		Denitrovibrio acetiphilus	1	FP	1		Photobacterium damselae	1	FP	3		Vibrio alginolyticus	1	FP	3
Naumovozyma castellii	1	FP	3		Chromohalobacter salexigens	1	FP	1		Vibrio natriegens	1	FP	1		Novosphingobium fuchskuhlense	1	FP	1
Marinovum algicola	1	FP	1		Desulfovibrio desulfuricans	1	FP	0		Marinovum algicola	1	FP	1		Sulfobacillus acidophilus	1	FP	0
Vibrio natriegens	1	FP	1		Anaerovibrio lipolyticus	1	FP	2		Salmonella enterica	1	FP	5		Pseudomonas extremaustralis	1	FP	0
Streptomyces rubellomurinus	1	FP	1		Desulfovibrio salexigens	1	FP	0		Paraburkholderia phymatum	1	FP	1		Morus notabilis	1	FP	0
Deinococcus radiodurans	1	FP	1		Bacillus megaterium	1	FP	1		Number of taxon-specific peptides	3765		8638		Marinovum algicola	1	FP	1
Propionibacterium acidipropionici	1	FP	1		Enterobacter cloacae	1	FP	0							Jaapia argillacea	1	FP	1
Felis catus	1	FP	1		Salmonella enterica	1	FP	5							Oribacterium parvum	1	FP	1
Roseibacterium elongatum	1	FP	1		Escherichia coli	1	FP	3							Myxococcus hansupus	1	FP	1
Branchiostoma floridae	1	FP	1		Thioalkalivibrio sulfidiphilus	1	FP	1							Streptomyces rubellomurinus	1	FP	2
Stylonema alsidii	1	FP	1		Facklamia languida	1	FP	2							Pseudomonas parafulva	1	FP	0
Jannaschia donghaensis	1	FP	1		Vibrio metoecus	1	FP	2							Thioalkalivibrio sulfidiphilus	1	FP	0
Bacillus cereus	1	Mix24X	1		Geobacillus stearothermophilus	1	FP	1							Escherichia coli	1	FP	4
Sphingobium yanoikuyae	1	FP	2		Bordetella pertussis	1	FP	1							Facklamia languida	1	FP	4
Baudoinia panamericana	1	FP	1		Halothiobacillus neapolitanus	1	FP	1							Bacillus glycinifermentans	1	FP	1
Saccharothrix espanaensis	1	FP	1		Pseudomonas viridiflava	1	FP	1							Vibrio natriegens	1	FP	1
Acetobacter senegalensis	1	FP	2		Hordeum vulgare	1	FP	1							Photobacterium damselae	1	FP	3
Ceraceosorus bombacis	1	FP	1		Roseobacter litoralis	1	FP	1							Pseudomonas brassicacearum	1	FP	0
Aegilops tauschii	1	FP	1		Bacillus manliponensis	1	FP	1							Number of taxon-specific peptides	3706		8393
Sulfurihydrogenibium azorense	1	FP	1		Bacillus coagulans	1	FP	1
Gordonia paraffinivorans	1	FP	2		Crassostrea gigas	1	FP	1
Pannonibacter indicus	1	FP	1		Sphingomonas hengshuiensis	1	FP	0
Myxococcus hansupus	1	FP	1		Lactobacillus kisonensis	1	FP	2
Agarivorans albus	1	FP	1		Staphylococcus xylosus	1	FP	1
Helobdella robusta	1	FP	1		Lactobacillus mellis	1	FP	0
Corynebacterium durum	1	FP	1		Vibrio campbellii	1	FP	0
Candidatus Pantoea carbekii	1	FP	1		Lactobacillus oryzae	1	FP	1
Lasius niger	1	FP	1		Butyrivibrio crossotus	1	FP	0
Geobacillus stearothermophilus	1	FP	1		Lautropia mirabilis	1	FP	1
Pseudooceanicola batsensis	1	FP	1		Pseudomonas knackmussii	1	FP	1
Muricauda ruestringensis	1	FP	1		Leisingera aquaemixtae	1	FP	1
Rubellimicrobium mesophilum	1	FP	0		Deinococcus phoenicis	1	FP	0
Bacillus manliponensis	1	FP	1		Lysinibacillus xylanilyticus	1	FP	0
Torrubiella hemipterigena	1	FP	1		Pseudomonas rhizosphaerae	1	FP	2
Chitinivibrio alkaliphilus	1	FP	1		Marinovum algicola	1	FP	1
Ornatilinea apprima	1	FP	1		Pseudomonas taetrolens	1	FP	0
Deinococcus phoenicis	1	FP	1		Virgibacillus pantothenticus	1	FP	0
Methanocorpusculum labreanum	1	FP	1		Pseudooceanicola batsensis	1	FP	1
Acanthamoeba castellanii	1	FP	1		Aneurinibacillus migulanus	1	FP	5
Idiomarina salinarum	1	FP	0		Brevibacillus reuszeri	1	FP	1
Edwardsiella ictaluri	1	FP	0		Myxococcus hansupus	1	FP	1
Labrenzia alba	1	FP	0		Bacillus sp. B-jedd	1	FP	2
Vibrio campbellii	1	FP	0		Vibrio tasmaniensis	1	FP	1
Erythrobacter citreus	1	FP	0		Bacillus licheniformis	1	FP	0
Stereum hirsutum	1	FP	0		Bacillus infantis	1	FP	0
Volvox carteri	1	FP	0		Brevundimonas subvibrioides	1	FP	1
Microvirga lotononidis	1	FP	0		Oceanobacillus oncorhynchi	1	FP	1
Number of taxon-specific peptides	2310		5205		Bacillus vireti	1	FP	0
					Vibrio ponticus	1	FP	0
					Bacillus endophyticus	1	FP	0
					Paenibacillus borealis	1	FP	1
					Deinococcus radiodurans	1	FP	1
					Paenibacillus larvae	1	FP	1
					Streptomyces rubellomurinus	1	FP	2
					Paenibacillus macerans	1	FP	2
					Vibrio alginolyticus	1	FP	2
					Danaus plexippus	1	FP	3
					Vibrio caribbeanicus	1	FP	1
					Vibrio parahaemolyticus	1	FP	1
					Vibrio gallicus	1	FP	0
					Pseudomonas chlororaphis	1	FP	1
					Vibrio hepatarius	1	FP	1
					Bdellovibrio exovorus	1	FP	0
					Deinococcus swuensis	1	FP	0
					Pseudomonas fulva	1	FP	1
					Clonostachys rosea	1	FP	1
					Pseudomonas batumici	1	FP	2
					Oribacterium parvum	1	FP	1
					Bacillus alcalophilus	1	FP	1
					Aliivibrio fischeri	1	FP	0
					Methylobacillus flagellatus	1	FP	0
					Number of taxon-specific peptides	3861		8155

## Sheet: Genus count
Supplementary Table S4. Unipept taxonomic assignation for the merged of Mix24X_HF01+HF02+HF03 runs.
Genus-specific peptide counts
Search Round 1 (against NCBInr)
Genus	Number of genus-specific peptides	Classifier	Spectral counts of taxon-specific peptides
Deinococcus	624	Mix24X	1546
Sagittula	242	Mix24X	559
Staphylococcus	236	Mix24X	459
Sphingomonas	223	Mix24X	537
Oceanicola	191	Mix24X	379
Ruegeria	179	Mix24X	454
Vibrio	173	Mix24X	329
Cellulophaga	168	Mix24X	333
Marivirga	156	Mix24X	377
Kineococcus	143	Mix24X	279
Roseovarius	133	Mix24X	292
Pseudopedobacter	128	Mix24X	211
Bordetella	120	Mix24X	247
Oceanibulbus	116	Mix24X	312
Phaeobacter	103	Mix24X	262
Roseobacter	85	Mix24X	208
Pseudomonas	74	Mix24X	175
Bacillus	50	Mix24X	124
Salmonella	35	Mix24X	95
Shigella	13	Mix24X	31
Homo	5	C	16
Sus	2	C	9
Streptomyces	2	FP	4
Trypanosoma	2	FP	3
Pantoea	2	FP	3
Actinosynnema	1	FP	2
Lautropia	1	FP	1
Leptolyngbya	1	FP	0
Neospora	1	FP	3
Chromohalobacter	1	FP	1
Danaus	1	FP	3
Rhodococcus	1	FP	2
Marinovum	1	FP	1
Propionibacterium	1	FP	1
Naumovozyma	1	FP	3
Sphingobium	1	FP	2
Rhodobacter	1	FP	1
Gordonia	1	FP	2
Methylobacterium	1	FP	1
Acetobacter	1	FP	2
Felis	1	FP	1
Odoribacter	1	FP	1
Pannonibacter	1	FP	1
Stylonema	1	FP	1
Rubellimicrobium	1	FP	0
Baudoinia	1	FP	1
Roseibacterium	1	FP	1
Lasius	1	FP	1
Geobacillus	1	FP	1
Agarivorans	1	FP	1
Saccharothrix	1	FP	1
Methanocorpusculum	1	FP	1
Sulfurihydrogenibium	1	FP	1
Torrubiella	1	FP	1
Branchiostoma	1	FP	1
Aegilops	1	FP	1
Roseiflexus	1	FP	1
Ceraceosorus	1	FP	1
Chitinivibrio	1	FP	1
Serratia	1	FP	1
Ornatilinea	1	FP	1
Shimia	1	FP	0
Corynebacterium	1	FP	1
Jannaschia	1	FP	1
Dacryopinax	1	FP	1
Pseudooceanicola	1	FP	1
Muricauda	1	FP	1
Myxococcus	1	FP	1
Acanthamoeba	1	FP	1
Labrenzia	1	FP	0
Idiomarina	1	FP	0
Microvirga	1	FP	0
Edwardsiella	1	FP	0
Erythrobacter	1	FP	0
Helobdella	1	FP	1
Stereum	1	FP	0
Volvox	1	FP	0
Number of taxon-specific peptides	3257		7297

## Sheet: Unipept import
Supplementary Table S4. Unipept taxonomic assignation for the merged of Mix24X_HF01+HF02+HF03 runs.
Search Round 1 (against NCBInr)			Search Round 2 (against NCBInr with 20 genera)		Search Round 3a (against NCBInr with 25 species)		Search Round 3b (against NCBInr with 29 species)
List of unique peptides	List of I&L equated unique peptides		List of unique peptides		List of unique peptides		List of unique peptides
AAAAGAATGASASAPAPAAPAAPR	AAAAGAATGASASAPAPAAPAAPR		AAAAADGDAAPAKPAAR		AAAAADGDAAPAKPAAR		AAAAADGDAAPAKPAAR
AAAAGCVVIDNSSLYR	AAAAGCVVLDNSSLYR		AAAAPAGGDGGMGGMDF		AAAAGAATGASASAPAPAAPAAPR		AAAAGAATGASASAPAPAAPAAPR
AAAAPAAAAEAPAAAAAAPAAAAPAAASSAASGVASPAAAK	AAAAPAAAAEAPAAAAAAPAAAAPAAASSAASGVASPAAAK		AAAEDGTFKPR		AAAAPAGGDGGMGGMDF		AAAAGCVVIDNSSLYR
AAAATATGLAR	AAAATATGLAR		AAASAADLPLFR		AAAATATGLAR		AAAAPAAAAEAPAAAAAAPAAAAPAAASSAASGVASPAAAK
AAADEAATIEGVSK	AAADEAATLEGVSK		AAEAAAPAPAAAAEKPAAKPAPAVEVSAK		AAADEAATIEGVSK		AAAAPAGGDGGMGGMDF
AAADFTTQPLYR	AAADFTTQPLYR		AAEETLVTSTVR		AAADFTTQPLYR		AAAATATGLAR
AAADILGQPLYK	AAADLLEEVLLR		AAEIVEAAGFAPELR		AAADLIEEVILR		AAADEAATIEGVSK
AAADLIEEVILR	AAADLLGQPLYK		AAGTSYEAGAGHH		AAADLLGQPLYK		AAADFTTQPLYR
AAADLLGQPLYK	AAADTGANVEYR		AAKPLLIIAEDVDGEALSTLVVNK		AAADTGANVEYR		AAADLIEEVILR
AAADTGANVEYR	AAAEDGTFKPR		AALAQNADFEIVAVNDLTDAK		AAAEAAHAAIK		AAADLLGQPLYK
AAAEDGTFKPR	AAAENLLPTSTGAAK		AALDAFVAGPPAGR		AAAEDGTFKPR		AAADTGANVEYR
AAAENIIPTSTGAAK	AAAENLVPNSTGAAK		AAQAAQAVLDSGR		AAAENIIPTSTGAAK		AAADYCTQPLYR
AAAENIVPNSTGAAK	AAAENMLPTSTGAAK		AAQAEAAGADIVGGDELIDEVAK		AAAENIVPNSTGAAK		AAAEAAHAAIK
AAAENMIPTSTGAAK	AAAFEGALTDAEVLATLPTYDEALAR		AASAMVEGK		AAAENMIPTSTGAAK		AAAEDGTFKPR
AAAFEGALTDAEVLATLPTYDEAIAR	AAAFEGELLPASQLDR		AAVAGIAMGLISDTVDGETR		AAAESSIQVK		AAAENIIPTSTGAAK
AAAFEGELIPASQIDR	AAAGAATTLEQLMAK		AAVLGHYGEEDTSVPLEGVQATEAR		AAAGAATTLEQLMAK		AAAENIMPTSTGAAK
AAAGAATTLEQLMAK	AAAGEGSATGGSVQLVER		AETAHDAVHGAADEAAPEAR		AAAGFPIIADEGLGVSK		AAAENIVPNSTGAAK
AAAGEGSATGGSVQLVER	AAAKEAFGTDNLEGK		AEVLEAEHTER		AAAINIIPTSTGAAK		AAAENMIPTSTGAAK
AAAKEAFGTDNLEGK	AAALNLVPTSTGAAK		AGHGSQVGTDNAVTR		AAAKEAEEMLAHAR		AAAESSIQVK
AAALNIVPTSTGAAK	AAALSMLPTSTGAAK		AGLAAHVGANPGDCIFFAAGAVNPSR		AAAKEAFGTDNLEGK		AAAFEGALTDAEVLATLPTYDEAIAR
AAALSMIPTSTGAAK	AAAMLER		AGNPEGIDPEDACGK		AAALNIVPTSTGAAK		AAAFEGELIPASQIDR
AAAMLER	AAANELGVPLYR		AGQPLSPDAVER		AAALSMIPTSTGAAK		AAAGAATTLEQLMAK
AAANELGVPLYR	AAANEMGMPLYR		AGVEHTVLNAK		AAAMLER		AAAGEGSATGGSVQLVER
AAANEMGMPLYR	AAAPAPAPSAAVTAATAAHK		AGVIYTGCDGDQPGVQMNLIR		AAANELGVPLYR		AAAGFPIIADEGLGVSK
AAAPAPAPSAAVTAATAAHK	AAAPAPAPSAAVTAATAAHKSDS		AIAAHGLAEGSR		AAAPAPAPSAAVTAATAAHK		AAAINIIPTSTGAAK
AAAPAPAPSAAVTAATAAHKSDS	AAAPSAEQTATLQGLPNTNRPLASPAAR		EPEANDTETYDNGVK		AAAPAPAPSAAVTAATAAHKSDS		AAAITPEKAPK
AAAPSAEQTATLQGLPNTNRPIASPAAR	AAAQAAADAPAADAAPETQGE		ALFFSHGFNIR		AAAPNAEQTTSLQGLPNTNRPIASPAAR		AAAKEAEEMLAHAR
AAAQAAADAPAADAAPETQGE	AAASAADLPLFR		ALLDEVYATPLK		AAAPSAEQTATLQGLPNTNRPIASPAAR		AAAKEAFGTDNLEGK
AAASAADLPLFR	AAASTLPENWDKNK		ALLHAAEVADSAK		AAAQAAADAPAADAAPETQGE		AAALAAADAR
AAASTLPENWDKNK	AAASVLGQALDLLR		ALPEAEITFGESNGDNR		AAASAADLPLFR		AAALNIVPTSTGAAK
AAASVLGQALDLLR	AAATGVSVSEEQLR		AMHDIAASDASPSITR		AAASTLPENWDKNK		AAALSCILSDTLEFR
AAATGVSVSEEQIR	AAATQEMTLVDTPNAK		APAGITFAVENNTR		AAASVLGQALDLLR		AAALSMIPTSTGAAK
AAATQEMTLVDTPNAK	AAAVAAQAVNEGAK		AQLADAFAGR		AAATEAMEYQR		AAAMLER
AAAVAAQAVNEGAK	AAAVAAVNGVTEDQATVDAAK		AQICTTVFNETR		AAATGVSVSEEQIR		AAAMSIIPTSTGAAK
AAAVAAVNGVTEDQATVDAAK	AAAVNLVPTSTGAAK		ASAFDQIDK		AAATMLAGSPGSAR		AAANELGVPLYR
AAAVNLVPTSTGAAK	AAAYSATEAVELVKK		ASQEQPDDASADAVR		AAATQEMTLVDTPNAK		AAANEMGMPLYR
AAAYSATEAVELVKK	AAAYTNCELGVLSTEKR		ATITTTMGPGVPVDPTLTR		AAAVAAQAVNEGAK		AAAPAPAPSAAVTAATAAHK
AAAYTNCELGVLSTEKR	AADALNDESELAPGTGTFGSFK		DDLSTVNLHEK		AAAVAAVNGVTEDQATVDAAK		AAAPAPAPSAAVTAATAAHKSDS
AADAINDESELAPGTGTFGSFK	AADGYDYDTLADDLQK		DVAPLADDEFSPVFMR		AAAVNIIPTSTGAAK		AAAPNAEQTTSLQGLPNTNRPIASPAAR
AADGYDYDTIADDIQK	AADHQCFKDVLVVK		ESETFGVR		AAAVNIVPTSTGAAK		AAAPSAEQTATLQGLPNTNRPIASPAAR
AADHQCFKDVLVVK	AADPNVSDAEAEEVER		HQADGLVEAAQR		AAAYSATEAVELVKK		AAAQAAADAPAADAAPETQGE
AADPNVSDAEAEEVER	AADRPFLMPLEDVFSLSGR		ATQLFTLGESLGGVESLVEHPGK		AAAYTNCELGVLSTEKR		AAAQAAAQPAPAEGEPAR
AADRPFLMPIEDVFSISGR	AADSDETLYGVK		ATSYVDLLEQNPEK		AADAINDESELAPGTGTFGSFK		AAAQAAAQPAPAEGEPARK
AADSDETLYGVK	AADYGADAASGGHDNKGPK		AVDAFKPQFSGGSK		AADALVGAGYGAAGER		AAAQAALIEAQAAR
AADYGADAASGGHDNKGPK	AAEEAAPATPAPTTPAEPAKQ		AVEAPAEAPAEAETPASES		AADGADFASDFTPGQADNGVYQPTSERPMVAPK		AAAQESHQPLYR
AAEEAAPATPAPTTPAEPAKQ	AAEELEKDGVSVEVLDLR		AVEAVTEQLLGAAK		AADGYDYDTIADDIQK		AAASAADLPLFR
AAEELEKDGVSVEVIDLR	AAEELEKEGLSLEVVDLR		AVGQGYADGLR		AADLALGMALR		AAASTLPENWDKNK
AAEELEKEGISLEVVDLR	AAEESKEQLQEALR		AVSAAASNSSLDHPLITEK		AADLFAK		AAASVLGQALDLLR
AAEESKEQIQEALR	AAEETLVTSTVR		AVTDAQEVLGEHQDSVVTR		AADPNVSDAEAEEVER		AAATEAMEYQR
AAEETLVTSTVR	AAEGLEGDEATGAR		AVTPGTIIGTNTSTIPVK		AADQAAVDAMR		AAATGVSVSEEQIR
AAEGLEGDEATGAR	AAEGLQGDEATGAR		AVYSMQFSNYAEVPR		AADQAAVNAMR		AAATMLAGSPGSAR
AAEGLQGDEATGAR	AAELLAGPYR		AYDHTLGGSGTDPEPPTVDR		AADSDETLYGVK		AAATQEMTLVDTPNAK
AAEIVEAAGFAPELR	AAELVEAAGFAPELR		DGTETADALHAAGGR		AADYGADAASGGHDNKGPK		AAAVAAQAVNEGAK
AAELIAGPYR	AAESEEPTTNEPVGEAK		DLFAAHGVPVLDGR		AAEAAAPAPAAAAEKPAAKPAPAVEVSAK		AAAVAAVNGVTEDQATVDAAK
AAESEEPTTNEPVGEAK	AAESGKPAELVAK		DIGVVVLGDYAGIEEGQEVHR		AAEEAAPATPAPTTPAEPAKQ		AAAVNIIPTSTGAAK
AAESGKPAEIVAK	AAESGKPAELVEK		DNGYGLMVGGSK		AAEEIGATITGFVR		AAAVNIVPTSTGAAK
AAESGKPAEIVEK	AAFALTDKQER		DVDAGATDADDISQEK		AAEELEKDGVSVEVIDLR		AAAYSATEAVELVKK
AAFAITDKQER	AAFDFAVEHQSVER		GASAGSTDPSPTPPSPTAQTPQEHTA		AAEELEKEGISLEVVDLR		AAAYSIVPTSTGAAK
AAFALTDKQER	AAFGGSGGRGSSSGGGYSSGSSSYGSGGR		DVTGTVGHDTTTGGAGHDTSGPNTDNAMTR		AAEESKEQIQEALR		AAAYTNCELGVLSTEKR
AAFDFAVEHQSVER	AAFGNDEVYLEK		DVTSEPGVDPTTGDAALR		AAEETLVTSTVR		AADAINDESELAPGTGTFGSFK
AAFGGSGGRGSSSGGGYSSGSSSYGSGGR	AAFGNDEVYVEK		EAGVTAFEGQLSGPSAIAFITGDPVEAAK		AAEFAHMEVTDEDIASVVSR		AADALVGAGYGAAGER
AAFGNDEVYIEK	AAFLNALADELEAR		EAIHNQIFNVGDSEQVYR		AAEGLEGDEATGAR		AADGYDYDTIADDIQK
AAFGNDEVYVEK	AAFLQNEGTETPVFVR		EDVQGVYAGLRPLLSGESESTSK		AAEGLQGDEATGAR		AADHQCFKDVLVVK
AAFLNAIADEIEAR	AAFSNEAGLGSAALAHSAVR		EGLTVGEFFITTHGAR		AAEIIAER		AADLALGMALR
AAFLQNEGTETPVFVR	AAFSNEAGVGSAALAHSAVR		EGTYPTHDEQGPVITGR		AAEILGKPIEELR		AADLFAK
AAFSNEAGIGSAAIAHSAVR	AAFVGTNNYDLGVELAK		EHLGDTATQAGSQNAPGR		AAEIVEAAGFAPELR		AADPNVSDAEAEEVER
AAFSNEAGVGSAAIAHSAVR	AAGADLVGLDDLAEQLK		ELEQVDFDDVAGSGLTK		AAEKECISLR		AADQAAVDAMR
AAFVGTNNYDIGVELAK	AAGADYVGLDEYLAK		EIPATGLFIAIGHEPR		AAELIAGPYR		AADQAAVNAMR
AAGADIVGLDDLAEQIK	AAGAEVVGAEDLLETLQGGTVDFDR		ESDDAGSTTGAATGATAATPAR		AAESEEPTTNEPVGEAK		AADSDETLYGVK
AAGADYVGLDEYIAK	AAGAGDQVGTVLYNR		ESPAVDPASGVSAR		AAESGKPAEIVAK		AADYGADAASGGHDNKGPK
AAGAEVVGAEDLLETIQGGTVDFDR	AAGATDLYAVELSPER		EVATTVISAGGEDR		AAESGKPAEIVEK		AAEAAAPAPAAAAEKPAAKPAPAVEVSAK
AAGAGDQVGTVLYNR	AAGATESGSHTVVSLDGTYSLGELAPGLDTMLYAGGR		EVTVDEVNAAYR		AAETLTTR		AAEAFGAELSEK
AAGATDIYAVELSPER	AAGFLTR		EVVGDQGGLDASAVTR		AAEYGLIDSVYDKR		AAEDRLEGILNPTIR
AAGATESGSHTVVSLDGTYSLGEIAPGLDTMIYAGGR	AAGFVLR		EVVTGGGETYR		AAFAISDKQER		AAEEAAPATPAPTTPAEPAKQ
AAGFLTR	AAGGELGEAAGLADEDLTR		LEAEGIPTR		AAFAITDKQER		AAEEIGATITGFVR
AAGFVLR	AAGLDAVVFDR		TFEVSDEVIGFAR		AAFDFAVEHQSVER		AAEELEKDGVSVEVIDLR
AAGGEIGEAAGIADEDLTR	AAGLELVAFDR		FGTLTGVDRPAADGDFVSIDLR		AAFEGGTAPKN		AAEELEKEGISLEVVDLR
AAGIDAVVFDR	AAGLGSLVVGDENYGEGSSR		FIEANVTKPVVGYVAGFTAPEGK		AAFELAMR		AAEELEKEGLSLEVVDLR
AAGIELVAFDR	AAGLKEFLFVTSR		FQDGTLGLAQNLDVR		AAFGNDEVYVEK		AAEESKEQIQEALR
AAGIGSIVVGDENYGEGSSR	AAGLKPEAVVLVATLR		FVAGDDVDAATAAVR		AAFGNETELR		AAEETLVTSTVR
AAGIIVGSVDELVGK	AAGLLAGDVLLSFDGVDVKDTR		GAGPAPAAEEGVVEER		AAFLNAIADEIEAR		AAEFAHMEVTDEDIASVVSR
AAGIKEFIFVTSR	AAGLLVGSVDELVGK		GGAITLAAAEVGK		AAFSNEAGIGSAAIAHSAVR		AAEGLEGDEATGAR
AAGIKPEAVVIVATIR	AAGLLVLEGYLR		GGLERPAAQEADEQTPAR		AAFSNEAGVGSAAIAHSAVR		AAEGLQGDEATGAR
AAGIVVADSPATLGEAVQEAIAKG	AAGLTSGSARPNTVK		GGPGYQFDDEIHPDLR		AAFVGTNNYDIGVELAK		AAEGVVPKPLDAEQVAGLVELLK
AAGLLAGDVILSFDGVDVKDTR	AAGLVVADSPATLGEAVQEALAKG		DHAGGGDQVFIQGHASPGVYAR		AAGAAVVGTGR		AAEIIAER
AAGLLVLEGYIR	AAGTYAQFVGR		GHTVHQVMIAEGAR		AAGADIVGLDDLAEQIK		AAEILIVR
AAGLTSGSARPNTVK	AAGTYEGYKYGDSLVAAGEK		GLAAAGVLADSDEAR		AAGADYVGLDEYIAK		AAEIVEAAGFAPELR
AAGTYAQFVGR	AAGTYVQLVGR		GIDLSAGNSMLVK		AAGAEVVGAEDLLETIQGGTVDFDR		AAEKECISLR
AAGTYEGYKYGDSLVAAGEK	AAGVTEAQFDR		GLERPEQVAAR		AAGAGDQVGTVLYNR		AAELIAGPYR
AAGTYVQIVGR	AAGYELGKDLTLAMDCAASEFYK		GIIHDVPAVFK		AAGASQVIAIDKNEYR		AAELLAER
AAGVTEAQFDR	AAHQFVCEAVVHLSSGLNAAAK		GLLLITGAIPGPR		AAGATDIYAVELSPER		AAENARGEAVISR
AAGYELGKDITLAMDCAASEFYK	AALAENADNKQELVR		GLPVEHVAPVALLR		AAGATESGSHTVVSLDGTYSLGEIAPGLDTMIYAGGR		AAESEEPTTNEPVGEAK
AAHQFVCEAVVHLSSGLNAAAK	AALAGAVAGAK		GIVAALGILGDEATKPLVVR		AAGDEVYEIADR		AAESGKPAEIVAK
AAIAENADNKQELVR	AALANMVQAAQNLR		GLVATSEVPVQSVGPSVR		AAGFLTR		AAESGKPAEIVEK
AAIAGAVAGAK	AALAQNADFELVAVNDLTDAK		GMHTQVDPAPEAK		AAGGEIGEAAGIADEDLTR		AAETLTTR
AAIDPLVGPQAYQGR	AALDAALASSVPEAAR		GPNTAGLGYEDQGITMDR		AAGIDAVVFDR		AAEYGLIDSVYDKR
AAIDYAIEHGR	AALDAFVAGPPAGR		GQVVVKPGSITPHTEFEGQAYILSK		AAGIELVAFDR		AAFAISDKQER
AAIESGVATLPYPK	AALDPLVGPQAYQGR		GSYDVAGLR		AAGIGSIVVGDENYGEGSSR		AAFAITDKQER
AAIGAGSVAGVAVAAAEKPAK	AALDYALEHGR		GSYGESQSVLDDLER		AAGIIVGSVDELVGK		AAFDFAVEHQSVER
AAIGSAGGNALAGQTER	AALEKAEPLLGSADAK		GVAAGDVAETPAAGVFGTER		AAGIKEFIFVTSR		AAFEGGTAPKN
AAIIAGETEVHDYSSDDSCPALNF	AALELAEQR		GVDTEEAVFHITTEDVR		AAGIKPEAVVIVATIR		AAFELAMR
AAIIQEFAER	AALESGVATLPYPK		GVGTGFAAGSQTQQTNYER		AAGIPVILLDR		AAFELVGELK
AAILAAETAQADQNR	AALFLLR		GVLNVNQEVEVVGIKPTSTK		AAGKGNVDAFVK		AAFGNDEVYIEK
AAILVATDLAGR	AALGAGSVAGVAVAAAEKPAK		GVVGEDTQVLSYDK		AAGLLCK		AAFGNDEVYVEK
AAISGLNLGGGK	AALGSAGGNALAGQTER		HAIISNASCTTNCLAPLAK		AAGLLVLEGYIR		AAFGNETELR
AALANMVQAAQNLR	AALLAAETAQADQNR		LDSTPEVTGFAETLEDVVIK		AAGLTSGSARPNTVK		AAFLNAIADEIEAR
AALAQNADFEIVAVNDLTDAK	AALLAGETEVHDYSSDDSCPALNF		DDKPEFR		AAGMEEVISVATAGK		AAFLQNEGTETPVFVR
AALDAAIASSVPEAAR	AALLATSEAVQQLFDR		EENKPEAAMAK		AAGMEGIQSPVAK		AAFSNEAGIGSAAIAHSAVR
AALDAFVAGPPAGR	AALLDCLAPDR		HLPDEDAAEPEGR		AAGTSYEAGAGHH		AAFSNEAGVGSAAIAHSAVR
AALEKAEPLLGSADAK	AALLQEFAER		HVEVPEQVVQVNSDIFVK		AAGTYEGYKYGDSLVAAGEK		AAFVGTNNYDIGVELAK
AALELAEQR	AALLVATDLAGR		IAAAGGTTTVR		AAGTYVQIVGR		AAGAAVVGTGR
AALFIIR	AALNAPLAQVQALQAAASVPAPR		IAALGTVPHTK		AAGVTEAQFDR		AAGADIVGLDDLAEQIK
AALIDCLAPDR	AALNNSEVEVVALNDLTDAK		IDLVVNEAYDGPR		AAHQFVCEAVVHLSSGLNAAAK		AAGADYVGLDEYIAK
AALLATSEAVQQIFDR	AALPLTEALELYGR		IEEELDDAAVYAGAK		AAHVAHVPEDR		AAGAEVVGAEDLLETIQGGTVDFDR
AALNAPLAQVQALQAAASVPAPR	AALPTLQYLVEQGAK		IHGGGSSGQAGALR		AAIAAAQANPNAK		AAGAGDQVGTVLYNR
AALNNSEVEVVAINDLTDAK	AALQETTVTYVDMR		ILDPLYIAQDHYDTAVR		AAIAENADNKQELVR		AAGASQVIAIDKNEYR
AALPLTEAIELYGR	AALQLSQSGQTCALLSK		IIENTETHGAER		AAIAGAVAGAK		AAGATDIYAVELSPER
AALPTIQYLVEQGAK	AALSGLNLGGGK		IIEQPNLGGSGGFAR		AAIDPLVGPQAYQGR		AAGATESGSHTVVSLDGTYSLGEIAPGLDTMIYAGGR
AALQETTVTYVDMR	AALTEEQLEDANLGSALK		LVVGHTTSVDPEAK		AAIDYAIEHGR		AAGDEVYEIADR
AALQISQSGQTCALLSK	AALVDGSYHDVDSSEMAFK		ATKPAAGHFEK		AAIDYAIEHGRK		AAGFLTR
AALTEEQLEDANLGSALK	AAMAESGFPDCGPLK		DDTTIVDGAGSSEDIAGR		AAIESGVATLPYPK		AAGGEIGEAAGIADEDLTR
AALVDGSYHDVDSSEMAFK	AAMVEVNSETDFVAR		EADEVVEGVVIEVVK		AAIGAAAAGGAALLTGADNR		AAGIDAVVFDR
AAMAESGFPDCGPIK	AANAGGVAVSGLEMAQNSLR		IDLVAGTGK		AAIGAGSVAGVAVAAAEKPAK		AAGIELVAFDR
AAMVEVNSETDFVAR	AANGVSELHGEVSR		IMGSAHDAADSVR		AAIGSAGGNALAGQTER		AAGIGSIVVGDENYGEGSSR
AANAGGVAVSGLEMAQNSLR	AANPDLAFDVASNPEFLR		ITPAALETVVALASAR		AAIGVAALPK		AAGIIVGSVDELVGK
AANGVSELHGEVSR	AAPAASEEAASAPAQATTAATPAPAAPQGADGNR		IVCTLGPAVAGHDGLR		AAIIQEFAER		AAGIKEFIFVTSR
AANPDLAFDVASNPEFLR	AAPAASGDNLTELTGVGPAAAK		IVFTVAIYDADTR		AAILAAETAQADQNR		AAGIKPEAVVIVATIR
AAPAASEEAASAPAQATTAATPAPAAPQGADGNR	AAPETLSVQAQALR		IVGESLQDSAR		AAIQYAINEK		AAGIPVILLDR
AAPAASGDNLTELTGVGPAAAK	AAPGTGVLAGTVPR		QAQESIAEQAR		AAIQYAINEKR		AAGIVVADSPATLGEAVQEAIAKG
AAPETISVQAQALR	AAPKAEAPAAVEAPAAAR		SQPFYDGLTFHR		AAISDAISR		AAGLLAGDVILSFDGVDVKDTR
AAPGTGVIAGTVPR	AAPSYEELSNSQELLETGLK		VCSVEGSTPATR		AAISGLNLGGGK		AAGLLCK
AAPKAEAPAAVEAPAAAR	AAQAAQAVLDSGR		VDAQNEAGTHNVIR		AAKPGANPAAAAPAPKPEGA		AAGLLVLEGYIR
AAPSYEELSNSQELLETGIK	AAQAEAAGADLVGGDELLDEVAK		LAAEGLAAGNEISIK		AAKPLLIIAEDVDGEALSTLVVNK		AAGLTSGSARPNTVK
AAQAAQAVLDSGR	AAQEAVQQFGAGTGSVR		LAAEQAEADAAQR		AALAMSTFGAGFGPQSPR		AAGMEEVISVATAGK
AAQAEAAGADIVGGDELIDEVAK	AAQLAEAAGVELGPVR		LADIHHVVLVGGSTR		AALANMVQAAQNLR		AAGMEGIQSPVAK
AAQEAVQQFGAGTGSVR	AAQQFVDWVTSK		LAHSPEEAGER		AALAQNADFEIVAVNDLTDAK		AAGTFIR
AAQLAEAAGVELGPVR	AAQSQVESGQSQLR		LAVVAVVTQAER		AALDAAIASSVPEAAR		AAGTPSVQAPAAQAAPTTAAPAPAAAAQPLPDFTK
AAQQFVDWVTSK	AAQYVAAHPGEVCPAK		LFGAVTPADVALAVSAAGGPTVDK		AALDAFAADFA		AAGTSYEAGAGHH
AAQSQVESGQSQIR	AAQYVASHPGEVCPAK		LGEERPSVVAVAGVAK		AALDEFAADFA		AAGTYAQFVGR
AAQYVAAHPGEVCPAK	AARPEQGLFPDLELGLAR		LGEIGTDEANALR		AALEAATR		AAGTYEGYKYGDSLVAAGEK
AAQYVASHPGEVCPAK	AASAAAAAAGALLAER		LGISYTEVVELLETEGLDK		AALEASVK		AAGTYVQIVGR
AARPEQGLFPDLELGIAR	AASAAGDDLSNAAVEVK		LGSTTIESAPTR		AALEKAEPLLGSADAK		AAGVTEAQFDR
AASAAAAAAGALIAER	AASAMVEGKEPEANDTETYDNGVK		LGVSVASVEGNVINLTDGTPIPSR		AALELAEQR		AAGVVMLRPASPGTGVIAGGPVR
AASAAGDDLSNAAVEVK	AASEAVKEAALASNQYYVNNR		LHHSGPTVSQTVAR		AALFIIR		AAGVYVR
AASAMVEGKEPEANDTETYDNGVK	AASLLANLLR		LHILDVMAEAIDAPDEMSPTAPR		AALGVIR		AAGYDVDVPFAQGR
AASEAVKEAAIASNQYYVNNR	AASNDAAAPAAAAPAAAGDDLTQLTGVGPAAAK		LHVVEGLAAGETPSTK		AALGVLR		AAGYELGKDITLAMDCAASEFYK
AASIIANILR	AASRPVNDSAEVAQVGTLSANGESELGR		LIADPTSAFLDPFR		AALIDCLAPDR		AAHQFVCEAVVHLSSGLNAAAK
AASNDAAAPAAAAPAAAGDDLTQITGVGPAAAK	AASVNLDGLAAPGVSLQTK		LLAGAGVHVTSFAR		AALIDCLAPDRR		AAHVAHVPEDR
AASRPVNDSAEVAQVGTISANGESEIGR	AATEVCQYFDK		LINDGVQYATVFK		AALLATSEAVQQIFDR		AAIAAAQANPNAK
AASVNLDGIAAPGVSLQTK	AATEVLDKLGLNDPVLDTAR		VEGDSIVVGSR		AALNAPLAQVQALQAAASVPAPR		AAIAENADNKQELVR
AATEVCQYFDK	AATGEEVSAEDLGGGDVHTR		LLPASTAELVIVSPTDHLTYSPLLPDVTASVIEPR		AALNNSEVEVVAINDLTDAK		AAIAGAVAGAK
AATEVLDKLGINDPVLDTAR	AATGQAAAGAAAPAAAAPAAAGSDDLTK		LLTTQSGELASR		AALPLTEAIELYGR		AAIDFAK
AATGEEVSAEDLGGGDVHTR	AATLALADYEGPVYLR		LNLSHGSHDDHR		AALPTIQYLVEQGAK		AAIDPLVGPQAYQGR
AATGQAAAGAAAPAAAAPAAAGSDDLTK	AATLLAEQLDAFVDLR		LSADQVGATELAGESITAK		AALQETTVTYVDMR		AAIDYAIEHGR
AATIAIADYEGPVYLR	AAVAGLAMGLLSDTVDGETR		LSDELGGGSMTGLPFIETK		AALQISQSGQTCALLSK		AAIDYAIEHGRK
AATILAEQLDAFVDLR	AAVALDAGKPLEVMEVNLEGPK		LTGIADVQDHTSGK		AALQLAQGGHK		AAIEAGAPEQAPLEAR
AAVAGIAMGLISDTVDGETR	AAVALEAGKPLEVMEVNLEGPK		LVDAAQPQPVELAR		AALTEADPEKR		AAIESGVATLPYPK
AAVALDAGKPLEVMEVNLEGPK	AAVDAGDVVVATK		LVDAGVLGVTSNPTIFATALSK		AALTEEQLADGNLGSALK		AAIGAGSVAGVAVAAAEKPAK
AAVALEAGKPLEVMEVNLEGPK	AAVDAGFVPNDMQVGQTGK		LVPTNTNEVGGGR		AALTEEQLEDANLGSALK		AAIGLVR
AAVDAGDVVVATK	AAVDAGYVPNDYQVGQTGK		LVSRPASASPAAGSAK		AALVDGSYHDVDSSEMAFK		AAIGSAGGNALAGQTER
AAVDAGFVPNDMQVGQTGK	AAVDHAYYAATQEAGNR		LYSGTSSHTPR		AALVDHDNIK		AAIGVAALPK
AAVDAGYVPNDYQVGQTGK	AAVDSGYAPNDWQVGQTGK		MFSNAEEVLAFIAQEDVK		AALYIIR		AAIIAGETEVHDYSSDDSCPALNF
AAVDHAYYAATQEAGNR	AAVDTLLVLPNDR		MLDTGQAGDNAALLLR		AAMAESGFPDCGPIK		AAIIQEFAER
AAVDSGYAPNDWQVGQTGK	AAVDVVMSDNER		MLIAQRPTLTEDVVDEYR		AAMGAGSVSATAVAAAAPKPTKK		AAILAAETAQADQNR
AAVDTLIVIPNDR	AAVEEGLLPGGGLALLR		MLTSGTQVVGGVTPGK		AAMVEVNSETDFVAR		AAILLDTKGPEIR
AAVDVVMSDNER	AAVEEGLVAGGGTSLMNVYTK		SDVETLNPTR		AANGAIVIK		AAIQYAINEK
AAVEEGILPGGGIALLR	AAVEEGLVPGGGTALLYATK		MTHAAVAGSLLEVPDDLIR		AANPDLAFDVASNPEFLR		AAIQYAINEKR
AAVEEGIVAGGGTSLMNVYTK	AAVEEGLVSGGGTALVNVYNK		MTVVAVGAGYTGTEIVAQTHR		AANTPEFHDR		AAISDAISR
AAVEEGIVPGGGTALLYATK	AAVEEGVVAGGGVALLR		NLEENDQVEYEVTQGAK		AAPAASEEAASAPAQATTAATPAPAAPQGADGNR		AAISGLNLGGGK
AAVEEGIVSGGGTALVNVYNK	AAVEEGVVPGGGVALLR		NLLDNLYFNPK		AAPAPAVKK		AAIVGLR
AAVEEGVVAGGGVALIR	AAVEESGATVHMGVTASSDTFYPGQER		NLPTGHGLNAATGEYVDLLGAGINDPVK		AAPEMISIIKR		AAKPGANPAAAAPAPKPEGA
AAVEEGVVPGGGVALLR	AAVEKLEAR		NQFGGHAVAQAGPTSGTGSTNS		AAPETISVQAQALR		AAKPLLIIAEDVDGEALSTLVVNK
AAVEESGATVHMGVTASSDTFYPGQER	AAVGEGLVAGGGTALVNVYK		NVAGLEDASSTEFEPTSK		AAPGTGVIAGTVPR		AALADDYFAEK
AAVEKLEAR	AAVLGHYGEEDTSVPLEGVQATEAR		QAAGAPAEAAPVEAPAAETVDA		AAPKAEAPAAVEAPAAAR		AALAMSTFGAGFGPQSPR
AAVGEGIVAGGGTALVNVYK	AAVLLADSFK		QDLPTFDR		AAPLNMVITETGAATAAAK		AALANMVQAAQNLR
AAVLGHYGEEDTSVPLEGVQATEAR	AAVNALANPTMPEVGER		QEAPAEHPHLR		AAPNTIPTAAK		AALAQNADFEIVAVNDLTDAK
AAVLLADSFK	AAVNDGEVVSSLGER		FDIVLNNLAGLAYTTGK		AAPSYEELSNSQELLETGIK		AALDAAIASSVPEAAR
AAVNAIANPTMPEVGER	AAVNGDTNYTPTGGTAK		FPIPGVSENAR		AAPTPAKPMGPNDYMVIGLAR		AALDAFAADFA
AAVNDGEVVSSLGER	AAVPSGASTGAYEANER		GQIESMEDVSGAK		AAQAAQAVLDSGR		AALDAFVAGPPAGR
AAVNGDTNYTPTGGTAK	AAVPSGASTGAYEAVEK		HDDVETSVYAR		AAQAEAAGADIVGGDELIDEVAK		AALDEFAADFA
AAVPSGASTGAYEANER	AAVPSGASTGAYEAVEKR		QTTQNLTVQAVDAEK		AAQAINAADAR		AALDFAK
AAVPSGASTGAYEAVEK	AAVPSGASTGAYEAVER		QVAEAAEAEAK		AAQEAVQQFGAGTGSVR		AALDYGVVIK
AAVPSGASTGAYEAVEKR	AAVPSGASTGQYEAVELR		RPAGASPALEVDGQDVDGDVQAELAK		AAQLAEAAGVELGPVR		AALEAATR
AAVPSGASTGAYEAVER	AAVPSGASTGVHEAVEKR		SALVDTGYYTQAEVDAGK		AAQLGFK		AALEATLEGVTGALKEGDQVQLIGFGTFK
AAVPSGASTGQYEAVELR	AAVQEGLVAGGGLALLR		SDDSDYVEGSAAR		AAQPGPWENVAGEIK		AALEDPYFAEK
AAVPSGASTGVHEAVEKR	AAVQEGLVVGGGVALVQAGK		SGHLDALEDELFR		AAQQFVDWVTSK		AALEKAEPLLGSADAK
AAVQEGIVAGGGIALLR	AAVQEGLVVGGGVALVQGAK		SGIPLLAFTPDEATR		AAQYVASHPGEVCPAK		AALELAEQR
AAVQEGIVVGGGVALVQAGK	AAVQEGVLVGGGVALVQAGK		SGQTFSDGSPVTAK		AARPEQGLFPDLELGIAR		AALESLDKR
AAVQEGIVVGGGVALVQGAK	AAVQEGVVVGGGVALVQAGK		SHGSALGEAEVK		AASAAGDDLSNAAVEVK		AALFIIR
AAVQEGVIVGGGVALVQAGK	AAVQEGVVVGGGVALVQGAK		SLDLDALSEGQMFDGSSIR		AASAAGLSIHVPFAPGR		AALGIVPQPLNAEQTAGLVELLK
AAVQEGVVVGGGVALVQAGK	AAVTGLSAELFEDLGR		SIGVTPLVSGNIK		AASAMVEGKEPEANDTETYDNGVK		AALGVIR
AAVQEGVVVGGGVALVQGAK	AAVVTQDHQVDVTEK		SMLPEIKPSSYTAGYGETLETGPLGGR		AASEDGSFKWEITPVTVAGR		AALGVLR
AAVTGISAELFEDLGR	AAVYLKPDQVSLALGR		VDNVEDVVAVGQK		AASIIANILR		AALIDCLAPDR
AAVVTQDHQVDVTEK	AAWLYAQFVTSK		SSLNYGLAR		AASNDAAAPAAAAPAAAGDDLTQITGVGPAAAK		AALIDCLAPDRR
AAVYLKPDQVSLAIGR	AAYAVVDDGKR		STPESPTQHVFVTGGVASSLGK		AASVNLDGIAAPGVSLQTK		AALKNYQQVK
AAWLYAQFVTSK	AAYNPTGVGSFGVSYAQVDGFR		SVAESIVYGALEGAR		AASYEEIKK		AALLATSEAVQQIFDR
AAYAVVDDGKR	AAYPDLDLLGGNVATGAGAK		TAASAPTERPS		AATDVSYIANAR		AALLAVPYAFK
AAYNPTGVGSFGVSYAQVDGFR	AAYQDQFGLGQR		TAATYGALVANR		AATEVCQYFDK		AALNAPLAQVQALQAAASVPAPR
AAYPDLDIIGGNVATGAGAK	AAYSSGKPALGVGAGNTPVVLDETADLKR		TADGGSNGTVELPAK		AATEVLDKLGINDPVLDTAR		AALNNSEVEVVAINDLTDAK
AAYQDQFGLGQR	AAYVGTATLEDLDSAK		TAEDVPGPAASPVQR		AATGEEVSAEDLGGGDVHTR		AALPLTEAIELYGR
AAYSSGKPAIGVGAGNTPVVIDETADIKR	ACAEAGVFLLSPFVGR		TALGPDTTYAVLK		AATGQAAAGAAAPAAAAPAAAGSDDLTK		AALPTIQYLVEQGAK
AAYVGTATIEDIDSAK	ACAEAGVTDLLEVR		TAVVEGLAQSVVR		AATHDVLAGLTAR		AALQETTVTYVDMR
ACAEAGVFLISPFVGR	ACAEAGVYLLSPFVGR		TFHTGGAASESGDITHGLPR		AATIAIADYEGPVYLR		AALQISQSGQTCALLSK
ACAEAGVTDIIEVR	ACALPLVEEAR		TGEQEIGR		AATILAEQLDAFVDLR		AALQLAQGGHK
ACAEAGVYLISPFVGR	ACAQANVAQGSLDEER		TGETMEIAASYGAK		AATILAEQLEAFVDLRDVR		AALTEADPEKR
ACALPLVEEAR	ACEALHTGADGVSK		TGGGDVSGNPTLFDAIQK		AAVAAQGNTLGGVK		AALTEEQLADGNLGSALK
ACAQANVAQGSLDEER	ACEEAAEGQVVSPVNFNSPGQVVLAGHK		TGLFGSNISLIPLAAADHAGDTLR		AAVAGIAMGLISDTVDGETR		AALTEEQLEDANLGSALK
ACEALHTGADGVSK	ACEMMLTSTPLTGAEALK		TGLGTGYEYSR		AAVAGIAMGLVK		AALVDGSYHDVDSSEMAFK
ACEEAAEGQVVSPVNFNSPGQVVIAGHK	ACGESLLPTTTGAAK		TGTEIEGAADQPGLATPPTIGVPGDK		AAVALEAGKPLEVMEVNLEGPK		AALVDHDNIK
ACEMMLTSTPITGAEALK	ACGQSLLPTTTGAAK		TGTSGTTENFTK		AAVAPGSALR		AALYIIK
ACGESIIPTTTGAAK	ACLGLLTNPVNTTVALAAEVLKK		TLDATIDHGEVTGDTIR		AAVAVEAGKPLEVMEVNLEGPK		AALYIIR
ACGQSIIPTTTGAAK	ACVDLSLQYLPQR		TIIAYPAPNLQNTGK		AAVDAGFVPNDMQVGQTGK		AAMAESGFPDCGPIK
ACIGIITNPVNTTVAIAAEVLKK	ACVGLLTNPVNTTVALAAEVLKK		TILETTDRPAGLALSR		AAVDAGYVPNDYQVGQTGK		AAMALER
ACVDLSIQYIPQR	ACVHALNEVPEVNAELDGTDLVYK		TLPAGWEQSLPVFEPGK		AAVDHAYYAATQEAGNR		AAMGAGSVSATAVAAAAPKPTKK
ACVGIITNPVNTTVAIAAEVLKK	ACVTGKPLNAGGLHGR		TPGTEASTENLEK		AAVDTLIVIPNDR		AAMVEVNSETDFVAR
ACVHALNEVPEVNAEIDGTDIVYK	ACYSVVTADAELAADR		TQAVTSNVHADFGTR		AAVDVVMSDNER		AANAGGVAVSGLEMAQNSLR
ACVTGKPLNAGGIHGR	ADAFAVLVK		TRPAQDTTAPVAEAVATGSAPTGTAATEPVIGK		AAVEALEAR		AANGAIVIK
ACYSVVTADAELAADR	ADAGLSTFDDLK		TSDFLTHPVFSR		AAVEEGIVAGGGTSLMNVYTK		AANGVSELHGEVSR
ADAFAVIVK	ADAGLTSFDDLK		TTTVDGYEAVQLATTAIAQR		AAVEEGIVAGGGVALVR		AANKFPAIIYGGK
ADAGISTFDDLK	ADAGVTSFDDLK		TVDHVSAHDTGTGR		AAVEEGIVPGGGTALLYATK		AANPDLAFDVASNPEFLR
ADAGITSFDDLK	ADAVLHDTPNLLYFLK		VALTALQDAAR		AAVEEGIVSGGGTALVNVYNK		AANTPEFHDR
ADAGVTSFDDLK	ADDASVQDALENLAK		VASTLLELR		AAVEEGVVAGGGVALIR		AANVGGEVLCTVF
ADAVLHDTPNILYFIK	ADDGAPCVTYLGPDGAGHYVK		VAVEAGIAQGWHDLTGDAGR		AAVEEGVVPGGGVALLR		AAPAANLTINGDR
ADDASVQDALENLAK	ADDNAELVAGGNYDK		VDTVNGAAPEQAR		AAVEEGVVPGGGVALVR		AAPAASEEAASAPAQATTAATPAPAAPQGADGNR
ADDGAPCVTYIGPDGAGHYVK	ADEFDALR		VEALATVADEAR		AAVEESGATVHMGVTASSDTFYPGQER		AAPAASGDNLTELTGVGPAAAK
ADDNAEIVAGGNYDK	ADETELQAAAPAEAAPGAEGQGER		VFTFADAVR		AAVEKLEAR		AAPAPAVKK
ADEFDALR	ADETELQAAAPAEAAPGAEGQGERR		VGDESVEIIR		AAVEKRPGGVDVVEASAFADK		AAPEGTGIIAGGPMR
ADETEIQAAAPAEAAPGAEGQGER	ADFAESLDANAVHGSDSEAAAAR		VGTGEGLVDPETAQR		AAVEKVEEVLA		AAPEMISIIKR
ADETEIQAAAPAEAAPGAEGQGERR	ADFATTTGENVTHGSDSAESAQR		VHAAYQAAVNHTGQPTVILAK		AAVFDGSYHDVDSNEMAFK		AAPETISVQAQALR
ADFAESIDANAVHGSDSEAAAAR	ADFATTTGENVTHGSDSPESAAR		VIADAVAEGLQVR		AAVGEGIVAGGGTALVNVYK		AAPGTGVIAGTVPR
ADFATTTGENVTHGSDSAESAQR	ADGHYDRFPAAETGLK		VLDDPTVTAVANR		AAVLAIASLAR		AAPILYDLR
ADFATTTGENVTHGSDSPESAAR	ADGKSTDLDGDYTETLAR		VIQAYFFPDYASGLK		AAVLLADSFK		AAPKAEAPAAVEAPAAAR
ADGHYDRFPAAETGIK	ADGSANPLADAR		VMQSGKPLVIVAEDVEGEALATLVVNK		AAVLPANLIQAQR		AAPLNMVITETGAATAAAK
ADGKSTDIDGDYTETLAR	ADHVQKGELNVGAK		VPSDGYFVFFNQLK		AAVNAIANPTMPEVGER		AAPSYEELSNSQELLETGIK
ADGSANPLADAR	ADKLGGLVEFYR		VPVDALTGIDAAK		AAVNDGEVVSSLGER		AAPTPAKPMGPNDYMVIGLAR
ADHVQKGEINVGAK	ADLDVFMLAPK		VQGPVVELDGDEMTR		AAVNGDTNYTPTGGTAK		AAQAAQAVLDSGR
ADIDVFMIAPK	ADLDYAAVEADTTYGK		VQPTSGIAATGTAK		AAVPSGASTGAYEANER		AAQAEAAGADIVGGDELIDEVAK
ADIDYAAVEADTTYGK	ADLDYATSEADTTYGK		VSDANETQFTLATSK		AAVPSGASTGAYEAVEK		AAQEAVQQFGAGTGSVR
ADIDYATSEADTTYGK	ADLDYGTAR		VSFEQALVANAAGFSVEK		AAVPSGASTGAYEAVEKR		AAQLAEAAGVELGPVR
ADIDYGTAR	ADLDYGTATASTTYGQLGLK		VTDAGDGIAHVEGLPSVMANELLR		AAVPSGASTGAYEAVER		AAQLAEEAGADGITAHLR
ADIDYGTATASTTYGQLGIK	ADLEETTSDYDREK		VTTLVTVPGPVSNNK		AAVPSGASTGQYEAVELR		AAQLGFK
ADIEETTSDYDREK	ADLEMQLESLTEELAYLKK		VVAEVVEEAK		AAVPSGASTGVHEAVEKR		AAQPELMR
ADISSDQIAAIGITNQR	ADLEVSLAR		VVDDTTFTVALLQPESDFPLR		AAVQEGIVAGGGIALLR		AAQPGPWENVAGEIK
ADKLGGLVEFYR	ADLGAENVDAVQK		VVDPLGAPIDGLGPIEAETR		AAVQEGIVVGGGVALVQAGK		AAQPGPWENVAGELK
ADLEMQIESLTEELAYLKK	ADLGAENVEAVKK		VVGIEHFGASADYQDLYR		AAVQEGIVVGGGVALVQGAK		AAQQFVDWVTSK
ADLEVSIAR	ADLGLQDMTLAEAR		VVLVDADEDGSR		AAVQEGVIVGGGVALVQAGK		AAQSQVESGQSQIR
ADLGAENVDAVQK	ADLKGEMLQYAVSPLLPAATFNAGR		VVIVGGGFTGLYAGK		AAVQEGVVVGGGVALVQAGK		AAQVAWDDWAGR
ADLGAENVEAVKK	ADLSLVFAGLK		VVNSEGGTEVAR		AAVQEGVVVGGGVALVQGAK		AAQVVELSAK
ADLGLQDMTLAEAR	ADLSSDQLAALGLTNQR		VVSNAPVAVQHPVEAGTR		AAVTGISAELFEDLGR		AAQYVAAHPGEVCPAK
ADLKGEMLQYAVSPIIPAATFNAGR	ADLVDDAELLELVEMEVR		VVTASGPTVEPAGAGGDALSFEK		AAVVTQDHQVDVTEK		AAQYVASHPGEVCPAK
ADLSIVFAGIK	ADMVDDAELLELVEMEVR		VYSGVVAAGSQVVNSTK		AAVYLKPDQVSLAIGR		AARPEQGLFPDLELGIAR
ADLVDDAELLELVEMEVR	ADMVDDEELLELVEMEVR		YITSETVSR		AAWLYAQFVTSK		AARPSIAPAHADKESTSIR
ADMVDDAELLELVEMEVR	ADNAALLAHTK		YSGLPTHPHHER		AAYAISDKQER		AASAAAAAAGALIAER
ADMVDDEELLELVEMEVR	ADNAFQTDSAAADTAAR		AAAAAEAANAPAEEASAE		AAYAVEDNGKR		AASAAGDDLSAQAVDVK
ADNAAIIAHTK	ADPAVDGTNSEAFLMVSFEKR		AAAVAAQAVNEGAK		AAYAVVDDGKR		AASAAGDDLSNAAVEVK
ADNAFQTDSAAADTAAR	ADPSTLSEQDLATLK		AAAVAAVNGVTEDQATVDAAK		AAYELAK		AASAAGLSIHVPFAPGR
ADPAVDGTNSEAFIMVSFEKR	ADQLTELGTQESGLPEAR		AAEEIGATITGFVR		AAYNPTGVGSFGVSYAQVDGFR		AASAMVEGKEPEANDTETYDNGVK
ADPSTISEQDIATLK	ADSADAEKVLK		AAFHGPYGLGINQFLK		AAYQDQFGLGQR		AASEAVKEAAIASNQYYVNNR
ADQITEIGTQESGLPEAR	ADSGATSFDDLFGK		AALDYGVVIK		AAYSSGKPAIGVGAGNTPVVIDETADIKR		AASEDGSFKWEITPVTVAGR
ADSADAEKVIK	ADSGATSFDDLFGKR		AALQETTVTYVDMR		AAYVGTATIEDIDSAK		AASIIANILR
ADSGATSFDDLFGK	ADSGLESFDDLK		AAVAAQGNTLGGVK		ACAEAGVFLISPFVGR		AASNDAAAPAAAAPAAAGDDLTQITGVGPAAAK
ADSGATSFDDLFGKR	ADSGLTDTASMK		ACAQANVAQGSLDEER		ACAEAGVTDIIEVR		AASRPVNDSAEVAQVGTISANGESEIGR
ADSGIESFDDLK	ADSPAVGTGVEER		ADLGAENVDAVQK		ACALPLVEEAR		AASVNLDGIAAPGVSLQTK
ADSGITDTASMK	ADSTCLDNAAATAAAER		ADLGLQDMTLAEAR		ACDVLKPVFDR		AASYEEIKK
ADSPAVGTGVEER	ADSTCVDAAAATAAAER		AELEQLASYAAETVAQVPADQR		ACEALHTGADGVSK		AATDFASASAEVAAENMAAFAEVAK
ADSTCIDNAAATAAAER	ADTTGPQYVGAVDQGTTSSR		AGATAATVALDNIATNGQLDVVGK		ACEEAAEGQVVSPVNFNSPGQVVIAGHK		AATDVSYIANAR
ADSTCVDAAAATAAAER	ADTYTTLEAPAR		AHDVVLDPAVAEAK		ACEMMLTSTPITGAEALK		AATEVCQYFDK
ADTTGPQYVGAVDQGTTSSR	ADVAAAVAAANASPATSAPASAPR		AHLSCSGQAHAYAASGEDK		ACGESIIPTTTGAAK		AATEVLDKLGINDPVLDTAR
ADTYTTLEAPAR	ADVCSACHPFYTGK		AIAAGTSAAPK		ACGQSIIPTTTGAAK		AATGEEVSAEDLGGGDVHTR
ADVAAAVAAANASPATSAPASAPR	ADVYVLSKDEGGR		MDGEPTVFGPR		ACIGIITNPVNTTVAIAAEVLKK		AATGQAAAGAAAPAAAAPAAAGSDDLTK
ADVCSACHPFYTGK	ADYNGPTHQVYVPLAQR		AICGVDEVR		ACQFSAALVYTF		AATHDVLAGLTAR
ADVYVLSKDEGGR	ADYPNSDTEPVR		AIDAGSADVAAR		ACVDLSIQYIPQR		AATIAIADYEGPVYLR
ADYNGPTHQVYVPIAQR	ADYSDGDLHKNDYK		ALGASVDAGGMNGK		ACVGIITNPVNTTVAIAAEVLKK		AATILAEQLDAFVDLR
ADYPNSDTEPVR	ADYSVKVPDGLDSAAASSLTCAGVTTYK		AIHGDAPEFAEQSTETQILVTGIK		ACVTGKPLNAGGIAGR		AATILAEQLEAFVDLRDVR
ADYSDGDIHKNDYK	AEAAPAAGADDLKK		AIMAEGNYGEIFAK		ACVTGKPLNAGGIHGR		AATLAIAEHEGPVYLR
ADYSVKVPDGLDSAAASSITCAGVTTYK	AEAEADFAGFAAR		ALVPFVSVDK		ACYSVVTADAELAADR		AATLFNDAQR
AEAAPAAGADDLKK	AEAEGFYAEHSER		AMLEEEGVTDLSMK		ADAFAVIVK		AAVAAQGNTLGGVK
AEAEADFAGFAAR	AEAEKELAASYER		ANFTMQFDHYEPVPQNISDEIQAK		ADAGITSFDDLK		AAVAGIAMGLISDTVDGETR
AEAEGFYAEHSER	AEALHYLGDLVQR		ANSVAHVANQVGAR		ADAGVTSFDDLK		AAVAGIAMGLVK
AEAEKEIAASYER	AEALTALGSAETGLPEAR		DGGDVDYVGASAVELIGPGESAGSYR		ADAGVTSFDDLKGK		AAVALEAGKPLEVMEVNLEGPK
AEAIHYIGDLVQR	AEAPAAVEAPAAAR		ATMEVVMDAK		ADAVLHDTPNILYFIK		AAVAPGSALR
AEAITAIGSAETGLPEAR	AEAPFVGTGMEETVAR		ATVEEPHPFLTDR		ADDASVQDALENLAK		AAVAVEAGKPLEVMEVNLEGPK
AEAPAAVEAPAAAR	AEAPKPAETAK		AVATGPSADAVAK		ADDGAPCVTYIGPDGAGHYVK		AAVDAGDVVVATK
AEAPFVGTGMEETVAR	AEAPYVGTGLEGK		AVFSVHGEPFNVIAR		ADDNAEIVAGGNYDK		AAVDAGFVPNDMQVGQTGK
AEAPKPAETAK	AEAQVLLEQANK		CTTGFTAAAGDTPASAECR		ADDTGNLVFR		AAVDAGYVPNDYQVGQTGK
AEAPYVGTGIEGK	AEAVAAEHGVR		DAADVALDK		ADDTGNLVFRK		AAVDHAYYAATQEAGNR
AEAQVIIEQANK	AECPSQTELLLTGCDK		DAGKPAFATLTFK		ADEFDALR		AAVDSGYAPNDWQVGQTGK
AEAVAAEHGVR	AECPTQTELVLK		DAGINTLEDMQGK		ADEIQIYK		AAVDTLIVIPNDR
AECPSQTEIIITGCDK	AEDVTALLDSLNDDQPK		DAGLSEDQISNPR		ADESGNLVFR		AAVDVVMSDNER
AECPTQTEIVIK	AEEKNNAQVEESTQAPEVK		DATLTPATAVNAATFVGAK		ADETEIQAAAPAEAAPGAEGQGER		AAVEALEAR
AEDVTALIDSINDDQPK	AEELGALLVDPSKTDDVVAELAER		DATIVVDGAGEK		ADETEIQAAAPAEAAPGAEGQGERR		AAVEEGIVAGGGTSLMNVYTK
AEEKNNAQVEESTQAPEVK	AEETNSDMYAALDLVVDKLER		DDAAAGTFDK		ADFAESIDANAVHGSDSEAAAAR		AAVEEGIVAGGGVALVR
AEELGAIIVDPSKTDDVVAEIAER	AEEYGSHDKTFLLDAAGTVR		DFGQETEVAEVGR		ADFATTTGENVTHGSDSPESAAR		AAVEEGIVPGGGTALLYATK
AEETNSDMYAAIDLVVDKIER	AEEYGSHPTTFEAPADGTLR		DFHDNNPEIAK		ADFGAQFSF		AAVEEGIVSGGGTALVNVYNK
AEEYGSHDKTFILDAAGTVR	AEFAHGHHADAADADNPR		DGAIAGSDYAMAAK		ADFITLHVPLTDQTR		AAVEEGVVAGGGVALIR
AEEYGSHPTTFEAPADGTIR	AEFGLNPGSEQVR		DGGIGGETIR		ADFNVPLKDGK		AAVEEGVVPGGGVALIR
AEFAHGHHADAADADNPR	AEFYSEVLTLVVDGK		DGMEQLEITEEK		ADGHYDRFPAAETGIK		AAVEEGVVPGGGVALLR
AEFGINPGSEQVR	AEGLNYEVATFPWAASGR		DLETVTVSGTVDNSVAAK		ADGSANPLADAR		AAVEEGVVPGGGVALVR
AEFYSEVLTIVVDGK	AEGVEVNVGTFPFAASGR		DMQNEATAVATK		ADGYEIR		AAVEESGATVHMGVTASSDTFYPGQER
AEGINYEVATFPWAASGR	AEGYTVAATYAGNDEAAAK		DNTLTSATAVDASVFAGAK		ADIDVFMIAPK		AAVEFAK
AEGVEVNVGTFPFAASGR	AEKLNALETVTLASK		DTALNGMVTYK		ADIDYAAVEADTTYGK		AAVEKLEAR
AEGYTVAATYAGNDEAAAK	AELDGKALLVCSTGLGGPSTSLAVEELAQLGVR		DVCQAEYDQVAADFYANDPR		ADIDYATSEADTTYGK		AAVEKRPGGVDVVEASAFADK
AEKINALETVTIASK	AELDGKPVVVCSTGLGGPSTSLAVEELAQLGVR		DVGPFPADVFR		ADIDYATSSAHTQYGVIGIK		AAVEKVEEVLA
AELDGKAIIVCSTGIGGPSTSIAVEELAQLGVR	AELDSTDSDYAR		LASCMGQDASK		ADIDYGTAR		AAVFDGSYHDVDSNEMAFK
AELDGKPVVVCSTGIGGPSTSIAVEELAQLGVR	AELDSTDSDYAREK		NAVEFVPTTGK		ADIDYGTATASTTYGQLGIK		AAVGEGIVAGGGTALVNVYK
AELDSTDSDYAR	AELETTDSDYAR		EAGLTLIAWTLER		ADILILGK		AAVIAFLQSVSG
AELDSTDSDYAREK	AELETTDSDYAREK		EAVTTCATEAEER		ADILTFHTPLFK		AAVIDELLTQR
AELETTDSDYAR	AELFTAGQLVDVTGQSK		EGGMNVEPASEELMSGLR		ADISSDQIAAIGITNQR		AAVLAIASLAR
AELETTDSDYAREK	AELGCGNLYPEGGR		EGQDGESEEAFASR		ADKAAAAAEAANAPAEEASAE		AAVLGHYGEEDTSVPLEGVQATEAR
AELFTAGQLVDVTGQSK	AELPAELNEALLVEFYSR		ELGEVTVLAAGSSAAAAGEAASK		ADKLGGLVEFYR		AAVLLADSFK
AELGCGNIYPEGGR	AELPTGDTSDLQEAR		ELYNEIYGK		ADKPLVGTGMER		AAVLPANLIQAQR
AELPAEINEALIVEFYSR	AELYNQDGTSLEMGGR		ESGTNVLFEDYGGGVAEMK		ADLEVSLAR		AAVNAIANPTMPEVGER
AELPTGDTSDIQEAR	AENLANHLTEQGLK		EVSVVPSPTVESVFLNNEKPQFQDK		ADLGAENVDAVQK		AAVNDGEVVSSLGER
AELYNQDGTSLEMGGR	AENQGTTSFELAVGPDGK		FADEIVAYTIK		ADLGAENVEAVKK		AAVNGDTNYTPTGGTAK
AENLANHLTEQGLK	AEPDGYTLSLATVSTMAVNPACRPK		FAEIADGSFGQNPSAAGEGPDNYK		ADLIFIGR		AAVPSGASTGAYEANER
AENQGTTSFELAVGPDGK	AEQAGDTLQSAR		FAEIEMQSEAQR		ADLKDFAEQLVNLTVK		AAVPSGASTGAYEANERR
AEPDGYTLSIATVSTMAVNPACRPK	AEQLALGLALR		FATGTVPLSGMQDVAYGPTR		ADLNVPVKDGK		AAVPSGASTGAYEAVEK
AEQAGDTLQSAR	AEQQLDKDSALVPVYYYVNAR		FCDEEYDAMVAELGR		ADLSIVFAGIK		AAVPSGASTGAYEAVEKR
AEQLALGIALR	AESMSAAANLFVGQTEAPLVVRPFVPK		FCDEEYDTLLDELSR		ADLSVVK		AAVPSGASTGAYEAVER
AEQQLDKDSAIVPVYYYVNAR	AESPSVGTGVEER		DEELANEVR		ADLVFGSNSVLR		AAVPSGASTGEHEAVELR
AESMSAAANIFVGQTEAPLVVRPFVPK	AESTAVMVDLLTLLKEYPNAK		FDGNTQADMGVR		ADMVDDAELLELVEMEVR		AAVPSGASTGQYEAVELR
AESPSVGTGVEER	AESYSEGTVPLHTLR		FDVGAATDIEVYVADQDGSDTGYGIDFNHDLGGGTSLR		ADNAFQTDSAAADTAAR		AAVPSGASTGVHEAVEKR
AESTAVMVDIITILKEYPNAK	AETAEKYGDEQVK		FEEETGHTVEVTK		ADPAVDGTNSEAFIMVSFEKR		AAVQEGIVAGGGIALLR
AESYSEGTVPLHTLR	AETAHDAVHGAADEAAPEAR		FEGVSSVDVVDDQTVK		ADPSTISEQDIATLK		AAVQEGIVVGGGVALVQAGK
AETAEKYGDEQVK	AETECQDTEYQQLLDLK		FLEENIER		ADQAEAFAEAAK		AAVQEGIVVGGGVALVQGAK
AETAHDAVHGAADEAAPEAR	AETECQNTEYQQLLDLK		FQNGTMSQAALDVLER		ADQITEIGTQESGLPEAR		AAVQEGVIVGGGVALVQAGK
AETECQDTEYQQLLDIK	AETGETAFEKTPAGDAK		FTADYCMNPEGGCAQLSK		ADSADAEKVIK		AAVQEGVVVGGGVALVQAGK
AETECQNTEYQQLLDIK	AETYTGGLKYDANNLYLAAQYTQTYNATR		GAELQAGLTDLTSHPLVGEAR		ADSGATSFDDLFGK		AAVQEGVVVGGGVALVQGAK
AETGETAFEKTPAGDAK	AEVLAGSAADAAAPK		GAIQIVVGR		ADSGATSFDDLFGKR		AAVSGNLAEALR
AETYTGGLKYDANNIYLAAQYTQTYNATR	AEVLEAEHTER		GALVGGAIGAGVGYSLDK		ADSGIENVKDLK		AAVTGISAELFEDLGR
AEVIAGSAADAAAPK	AEVLGNLHEGQAVDGVVK		GALVTDEIVIGLIR		ADSGIESFDDLK		AAVVTQDHQVDVTEK
AEVIGNLHEGQAVDGVVK	AEVLGNLSEGQAVDGVVK		GAQSLETR		ADSGITDTASMK		AAVYLKPDQVSLAIGR
AEVIGNLSEGQAVDGVVK	AEVLGNLSEGQTVDGVVK		GDTGCIDAGLAVASAER		ADSPAVGTGVEER		AAWLYAQFVTSK
AEVIGNLSEGQTVDGVVK	AEVLGNLTEGQAVDGVVK		GGVGAAPDYPGASSYR		ADSTCIDNAAATAAAER		AAYAATPPGAYAQAR
AEVIGNLTEGQAVDGVVK	AEVLGNLTEGQSLDGVVK		YDEDASSTDLTTR		ADSTCVDAAAATAAAER		AAYAISDKQER
AEVIGNLTEGQSIDGVVK	AEVLGNLTEGQTVDGVVK		YDGPCGAEDNTAGECFGGSGR		ADTKANVPGGASFK		AAYAVEDNGKR
AEVIGNLTEGQTVDGVVK	AEVLSSTFDEPAER		GLNAQWTDGGLLYAPPVR		ADTTGPQYVGAVDQGTTSSR		AAYAVVDDGKR
AEVISSTFDEPAER	AEVPLAEMFGYATNLR		GQAVNDTGDQIR		ADTYTTLEAPAR		AAYELAK
AEVLEAEHTER	AEVPLGEMFGYATDVR		GVIDGAEFSTPNVDFSGGFQQVTK		ADVAAAVAAANASPATSAPASAPR		AAYLASVDLAK
AEVPLAEMFGYATNLR	AEVPLSEMFGYVTSLR		GVYAAMLVSEAAR		ADVAPSNLAIVGR		AAYNPTGVGSFGVSYAQVDGFR
AEVPLGEMFGYATDVR	AEVTGSGKKPWR		HFGCGYAQGVMATNPDAK		ADVMFVIQR		AAYPDLDIIGGNVATGAGAK
AEVPLSEMFGYVTSLR	AEVTLNQFFSPAAK		HGDNEWGDITR		ADVYVLSKDEGGR		AAYQDQFGLGQR
AEVTGSGKKPWR	AEVVPLAEADAPASAELR		HGDVADILEGVAK		ADYNGPTHQVYVPIAQR		AAYSSGKPAIGVGAGNTPVVIDETADIKR
AEVTLNQFFSPAAK	AEVYVLSKDEGGR		HIMEQEGGDLSGK		ADYPNSDTEPVR		AAYVGTATIEDIDSAK
AEVVPLAEADAPASAEIR	AEYQTLTDLNNDSVK		IASGDYHPFTGPINK		ADYSDGDIHKNDYK		ACAEAGVFLISPFVGR
AEVYVLSKDEGGR	AFADVTDLFR		IATEGGVSGVALTSAAYAR		ADYSVKVPDGLDSAAASSITCAGVTTYK		ACAEAGVTDIIEVR
AEYQTITDINNDSVK	AFAELADVYVNDAFGAAHR		IETPLPHDNIAMIGLR		AEAAPAAAPAATGAK		ACAEAGVYLISPFVGR
AFADVTDLFR	AFAEQLVNLTVK		IGVHSEQGTPR		AEAAPAAGADDLKK		ACALPLVEEAR
AFAELADVYVNDAFGAAHR	AFAGDAVLADNASVMAR		IGVLVAMNGGNEEFGK		AEAAPTASGGLSK		ACAQANVAQGSLDEER
AFAEQLVNLTVK	AFANVEMTTETK		ILALVQAYR		AEAEGFYAEHSER		ACDVLKPVFDR
AFAGDAVIADNASVMAR	AFDFACLPSEGVGLAR		GPVNSEATR		AEAEKEIAASYER		ACEALHTGADGVSK
AFANVEMTTETK	AFDGDKLDNR		LEGLTGDNNDQNVGISIVR		AEAGEEIIPVPQSDEEAVIK		ACEEAAEGQVVSPVNFNSPGQVVIAGHK
AFDFACLPSEGVGLAR	AFDMLPAEAYLPDGR		IMGPQMEFGIYKPIDVSK		AEAIHYIGDLVQR		ACEMMLTSTPITGAEALK
AFDGDKLDNR	AFDQLDNAPEEK		INADGNGVTNGAGADFNGVR		AEAITAIGSAETGLPEAR		ACGESIIPTTTGAAK
AFDMLPAEAYLPDGR	AFDQLDNAPEEKAR		INDPAPQDADASKPAPSSASTAPAPSK		AEAPAAVEAPAAAR		ACGQSIIPTTTGAAK
AFDQIDNAPEEK	AFEGDEPYADLR		IQAPLIVEAANGPVTAGADEVLR		AEAPARPAAPAAAPAASGDR		ACIGIITNPVNTTVAIAAEVLKK
AFDQIDNAPEEKAR	AFELAGYGEDEVR		ISGLVDELVER		AEAPFVGTGMEETVAR		ACQFSAALVYTF
AFEGDEPYADLR	AFELPDLPYAHDALASK		IVATLGPASETR		AEAPKPAETAK		ACTLPLTGTGVVDR
AFEIAGYGEDEVR	AFETLLLDLHGK		IVDPETAVPTANPASVAK		AEAPYVGTGIEGK		ACVDLSIQYIPQR
AFELPDLPYAHDALASK	AFGDAPAGLAQLVLGGR		IVVETADGEK		AEAVAAEHGVR		ACVGIITNPVNTTVAIAAEVLKK
AFETILLDIHGK	AFHCGNAECEAQLKEDTK		NNISYEPVPVETNAEGQQQYLAGACDTYTTDASGLAATR		AECPTQTEIVIK		ACVHALNEVPEVNAEIDGTDIVYK
AFGDAPAGLAQLVIGGR	AFHNDQLGPFYEK		TAESFVEALNLVR		AEEIVASDPQK		ACVTGKPLNAGGIAGR
AFHCGNAECEAQIKEDTK	AFLLAEGANGPTDVEAEK		VEEIVHQEQQR		AEEIVASNPEK		ACVTGKPLNAGGIHGR
AFHNDQLGPFYEK	AFLMPVEDVFTLTGR		LDNEDPEPETISYEELIK		AEEKNNAQVEESTQAPEVK		ACYSVVTADAELAADR
AFLIAEGANGPTDVEAEK	AFLNSVSNGLTVTAFKR		LEAYEGYHDSPK		AEELGAIIVDPSKTDDVVAEIAER		ADAAACCLYASEEAMK
AFLMPVEDVFTITGR	AFLPASQVDTR		LELNMTDASPDLPEGER		AEELGIELK		ADAFAVIVK
AFLNSVSNGLTVTAFKR	AFLPGSLVDLRPVK		LFNDEGGIAGTPIR		AEETNSDMYAAIDLVVDKIER		ADAGITSFDDLK
AFLPASQVDTR	AFNEMQPLVDR		LGAYDATLVEGSR		AEEYGSHDKTFILDAAGTVR		ADAGVTSFDDLK
AFLPGSLVDLRPVK	AFQETNLLSLCEDVSVYNR		LGDGMDVEAGAAAAR		AEEYGSHDKTFQASAK		ADAGVTSFDDLKGK
AFNEMQPIVDR	AFSDWLVSDEGQK		LGYSTDGSNGGVTIQK		AEEYGSHPTTFEAPADGTIR		ADAHQGEYVAAHDER
AFQETNLLSLCEDVSVYNR	AFSGEGAVADNASVLAR		LHPAFENLTQEEMISGGLSAPLHPGAEK		AEFAHGHHADAADADNPR		ADAVLHDTPNILYFIK
AFSDWLVSDEGQK	AFSLLLKEEVK		LLEEFPVSDFSIK		AEFALDYAR		ADDAAIDEALGSLAETAQNFENRK
AFSGEGAVADNASVLAR	AFSQFLNLANTAEQYHSLSPK		LLGTEGTLGEMIGLDNEWAK		AEFGEVDILVNNAGITR		ADDALAGQKPGNLLDAAR
AFSILLKEEVK	AFSTGGYADVHR		YQELPENLQAIVR		AEFGINPGSEQVR		ADDASVQDALENLAK
AFSQFLNLANTAEQYHSISPK	AFTSEEFTHFLEELTK		LLSGHQNENAVFGFDSIPFLAPSFEASAK		AEFTERVEQQAK		ADDGAPCVTYIGPDGAGHYVK
AFSTGGYADVHR	AFVALNPGYEPDDELKEDLR		LNIVATTGMIADAAR		AEGGMVFGGAR		ADDNAEIVAGGNYDK
AFTSEEFTHFLEELTK	AFVDAYMAETGETPK		LQIDATAESDAGVVFGAR		AEGGTVHGGAPVR		ADDTGNLVFR
AFVALNPGYEPDDELKEDIR	AFVEDYLGSNADSYNHPNAAVEPR		MCFAVPAEDHEVNPILSR		AEGIDLTKDR		ADDTGNLVFRK
AFVDAYMAETGETPK	AFVGTDFVVNQNAR		MDSADNTATTAEDYQGGVATFR		AEGINYEVATFPWAASGR		ADDVDSLLAADLGGK
AFVEDYLGSNADSYNHPNAAVEPR	AFVPLSEMFGYATDMR		MGLTDADIAAFK		AEGKSEFAENDAYVHATPLIR		ADEFDALR
AFVGTDFVVNQNAR	AFVPLSEMFGYATSLR		DAEVAVCAENGVTDIIEVR		AEGLSGFLVPR		ADESGNLVFR
AFVPLSEMFGYATDMR	AGAADQGAPVELVSGTGR		NALPFQDNDEGR		AEGVEVNVGTFPFAASGR		ADETEIQAAAPAEAAPGAEGQGER
AFVPLSEMFGYATSLR	AGAATEVELKER		NIDASVFFGGDPGSPDTFPK		AEITASLVK		ADETEIQAAAPAEAAPGAEGQGERR
AGAADQGAPVEIVSGTGR	AGADALFPEALQSEEEFR		NIDSSVFFGGDPGSTDTFQR		AEKSDQETTDNAALETK		ADFAESIDANAVHGSDSEAAAAR
AGAATEVELKER	AGADQLAER		NIETINLFR		AELDGKPVVVCSTGIGGPSTSIAVEELAQLGVR		ADFATTTGENVTHGSDSAESAQR
AGADAIFPEALQSEEEFR	AGAKPANFLDLGGGAK		NIETVNLFR		AELDSTDSDYAR		ADFATTTGENVTHGSDSPESAAR
AGADQLAER	AGANFLR		QGMNEVQDYVER		AELDSTDSDYAREK		ADFGAQFSF
AGAKPANFLDIGGGAK	AGAQAAALDEGLR		QGQVMADILNDR		AELETTDSDYAR		ADFITLHVPLTDQTR
AGANFLR	AGATAATVALDNLATNGQLDVVGK		QIWQIDDAGAIENLEEGQAAGFR		AELETTDSDYAREK		ADFNVPLKDGK
AGAQAAAIDEGLR	AGATTLNLPDTVGYTAPR		QIWQIDNASAINNLVDGQAAGFR		AELGCGNIYPEGGR		ADGHYDRFPAAETGIK
AGATAATVALDNIATNGQLDVVGK	AGATTVSATLLHELVR		LEEEQGNFEAFLER		AELGLAADTYTNWYDR		ADGSANPLADAR
AGATTINIPDTVGYTAPR	AGAVADLLQAGGVTYDR		SASVEMPHDGFSQEDYAQK		AELPAEINEALIVEFYSR		ADGTTDPHAKPTEEVSVR
AGATTVSATLLHEIVR	AGCLMGPDAYR		SEGGFASNLGPTDGNK		AELPTGDTSDIQEAR		ADGVGSFLCVNHYISSPSSTER
AGAVADILQAGGVTYDR	AGCVVLDNSSLYR		SLALAAVYTR		AELQKHEVR		ADGYEIR
AGCLMGPDAYR	AGDDAAGLALSEK		STIVVGLDGSEAGAR		AELYNQDGTSLEMGGR		ADHVQKGEINVGAK
AGCVVIDNSSLYR	AGDEANADSEALGR		VEIVILPNAR		AENLANHLTEQGLK		ADIDVFMIAPK
AGDDAAGLAISEK	AGDEGKLFGSLGTR		SVETTLTDAIAK		AENQGTTSFELAVGPDGK		ADIDYAAVEADTTYGK
AGDEANADSEALGR	AGDGPYLLEVK		SVLDSGPLAGFPVIDFK		AENQYYGTGR		ADIDYAHSEAVTPYGIIGIK
AGDEGKLFGSIGTR	AGDHLSPLFESPLGLFDPVR		SVNQGLNETQNR		AEPLLGSADAK		ADIDYATSEADTTYGK
AGDGPYILEVK	AGDLAAALGLK		TAEDPQPLYK		AEQAGDTLQSAR		ADIDYATSSAHTQYGVIGIK
AGDHLSPIFESPLGLFDPVR	AGDLAAALGLKDVTTGDTLCDPASPLLLER		TAQEIHGVSNITGGQMR		AEQDAFAVASQNK		ADIDYGTAR
AGDIAAAIGLK	AGDLAAALGLKDVTTGDTLCDPDAPLLLER		TAVGSFGGAFANTPAHDLGAAVLK		AEQDGFSIPEVDALTGK		ADIDYGTATASTTYGQLGIK
AGDIAAAIGLKDVTTGDTLCDPASPIILER	AGDLAAALGLKDVTTGDTLCDPSAPLLLER		TDDNVTVVTK		AEQLALGIALR		ADILILGK
AGDIAAAIGLKDVTTGDTLCDPDAPIILER	AGDLAALLGMK		TENIDSPYVQAR		AEQQLDKDSAIVPVYYYVNAR		ADILTFHTPLFK
AGDIAAAIGLKDVTTGDTLCDPSAPIILER	AGDVLLAGGATAAEALSPGDHLR		TFHIGGVAQGGQQSFQEASQSGK		AERPDAQDGTPR		ADISSDQIAAIGITNQR
AGDIAALIGMK	AGEAVNPNLATGELELR		TGLVAGSGGPSTSAMFAAHNIVK		AESAYYESLHETPLIANTIAR		ADKAAAAAEAANAPAEEASAE
AGDVILAGGATAAEALSPGDHIR	AGELGAVLGLK		TGNMFGSTTFDIKPDILTMSK		AESPSVGTGVEER		ADKLGGLVEFYR
AGEAVNPNLATGEIEIR	AGELGLLGLEVPEDYGGFELGK		TNEQIVTLEDLK		AESTAVMVDIITILKEYPNAK		ADKPLVGTGMER
AGEIPDLVAQER	AGELPDLVAQER		VEVGLDFALETGNVAGFK		AESYSEGTVPLHTLR		ADLEVSLAR
AGEITEDDLR	AGELTEDDLR		ADLMTHAESIDLFK		AETGETAFEKTPAGDAK		ADLFGGGLSLTGAVFQTK
AGELGAVIGLK	AGELVVLENADSAGK		EGNDLYHEMIESGVIVPDNLVESK		AETGKPSIIVLR		ADLFNVNAGIVK
AGELGLLGIEVPEDYGGFELGK	AGENCGVLLR		TPQEALDSLCAEQEK		AETQPEPVKAEAASDAPAAEAKPK		ADLFPLDLDR
AGELVVIENADSAGK	AGENVGALLR		TSVLNQMEPVSDSTGAIR		AETTYGSLGIK		ADLGAENVDAVQK
AGENCGVLLR	AGENVGVLLR		TTYASAGNTIELAR		AEVADAMSQSAR		ADLGAENVEAVKK
AGENVGALLR	AGESLESAEK		TVGLAADLLQK		AEVFQPIDR		ADLGFLR
AGENVGVLLR	AGETGVTAEPSGGDSADTSASK		TYGAVSNNYVR		AEVFVLSKEEGGR		ADLGLNPSNDGTVIR
AGESIESAEK	AGEVLVELK		VAFSLGLEGTAVK		AEVIAGSAADAAAPK		ADLGLQDMTLAEAR
AGETGVTAEPSGGDSADTSASK	AGFDESGQSVLFDGR		VFTGSDGVQVPLEETIASFK		AEVIGNLHEGQAVDGVVK		ADLIFIGR
AGEVLVEIK	AGFDTSGQSVLFDGR		VGDALDPETQIGPVVDEK		AEVIGNLSEGQAVDGVVK		ADLKDFAEQLVNLTVK
AGFDESGQSVLFDGR	AGFHGPYGLGLNQFFK		VGFVFVGPVGDGGWTYEHNEGR		AEVIGNLSEGQTVDGVVK		ADLKGEMLQYAVSPIIPAATFNAGR
AGFDTSGQSVLFDGR	AGFLAALAK		VGGMTEVEVR		AEVIGNLTEGQAVDGVVK		ADLNVPVKDGK
AGFHGPYGLGINQFFK	AGFQELTK		VGTTEVVPALAESWEVSEDGMK		AEVIIDKQLLK		ADLNVPVKEGK
AGFLAAIAK	AGFQLNEFSSSGLGR		APEGGTFVGPAILR		AEVISSTFDEPAER		ADLQEALEPGAAR
AGFQEITK	AGFSESGQSLLFDGR		VIGGALQEEQGIDGQK		AEVLEAEHTER		ADLSIVFAGIK
AGFQLNEFSSSGLGR	AGFSESGQSVLFDGR		VILAGCEETGDLEAFAEAAGGDEK		AEVPLGEMFGYATDVR		ADLSVVK
AGFSESGQSILFDGR	AGFTEPELDKLLDQAR		VLVAEDPMLGHR		AEVRPDEVSAILR		ADLVDDAELLELVEMEVR
AGFSESGQSVLFDGR	AGGAPAPAVSAPAAGATPAEVEQR		VPLANAEEMNK		AEVTLNQFFSPAAK		ADLVFGSNSVLR
AGFTEPELDKLIDQAR	AGGDAYEFVGPSLTDPK		VTADDIPMLTSGLGR		AEVYVLSK		ADMVDDAELLELVEMEVR
AGGAPAPAVSAPAAGATPAEVEQR	AGGDKVTYLTLDMEEVVVSSVK		VTPVSAFDDTK		AEVYVLSKDEGGR		ADMVDDEELLELVEMEVR
AGGDAYEFVGPSLTDPK	AGGFMLAEVAR		VVALSGGYSTAEACER		AEYGALVNVR		ADMVEDEELLELVEMEVR
AGGDKVTYLTIDMEEVVVSSVK	AGGGSATLSMGQAAAR		VVDQETGEEVSK		AEYGDSKPLAGAR		ADNAAIIAHTK
AGGFMIAEVAR	AGGGSATLSMGQAACR		YGTGANQNPVTR		AEYLESPTIDEREQEVLVR		ADNAFQTDSAAADTAAR
AGGGSATLSMGQAAAR	AGGKHNDLDNVGYTAR		DEQTMFDNSVTAVK		AEYQTITDINNDSVK		ADPAVDGTNSEAFIMVSFEKR
AGGGSATLSMGQAACR	AGGLFSLLGELSR		VVENASDAAFEYILEYQSGLQEK		AFAAQWLGK		ADPSTISEQDIATLK
AGGIFSILGELSR	AGGLLGLLGELGR		VVVDGEVTTNPYTTWDQVNPAFPAQPIQAFIPGTK		AFADIVK		ADQAEAFAEAAK
AGGILGILGELGR	AGGMGLLLGR		VYQPIADESGR		AFADLNAVDVL		ADQDALAVESHRR
AGGKHNDLDNVGYTAR	AGGPDYLALHMQAK		VYQTQDEANQDLVSGR		AFAELADVYVNDAFGAAHR		ADQITEIGTQESGLPEAR
AGGMGLILGR	AGGPDYLVLHMQGR		YAEFSFGHISPDTSGTSVAALGSR		AFAENWLGKR		ADSADAEKVIK
AGGPDYLALHMQAK	AGGQEVDVPFVPGR		AAAAGAATGASASAPAPAAPAAPR		AFAEQLVNLTVK		ADSDLLR
AGGPDYLVLHMQGR	AGGRLPLLLGR		AAADAGHSVEVPFAPGR		AFALAGLR		ADSGATSFDDLFGK
AGGQEVDVPFVPGR	AGGTTDSDSFAPGDPSYDALDNR		AAEADNGNEIAYFAPK		AFANVEMTTETK		ADSGATSFDDLFGKR
AGGRIPLIIGR	AGGVALEPENAQLTVLR		AAIGAGSVAGVAVAAAEKPAK		AFAPEFLNR		ADSGIENVKDLK
AGGTTDSDSFAPGDPSYDAIDNR	AGGVQLVTNEGTEEK		AALIEAVEAMGEMPESQAHPQGAK		AFASIVK		ADSGIESFDDLK
AGGVAIEPENAQITVIR	AGGVQLVTNEGTEEKSDFSSLVAK		AAQSQVESGQSQIR		AFAVLDR		ADSGITDTASMK
AGGVQIVTNEGTEEK	AGLAKEDVSETLLGQVLTAAQGQNPAR		AAVFAGGDQSVFANVDALK		AFDENAEAEIK		ADSPAVGTGVEER
AGGVQIVTNEGTEEKSDFSSIVAK	AGLALNDNFVK		AAVNGDTNYTPTGGTAK		AFDFACLPSEGVGLAR		ADSTCIDNAAATAAAER
AGIAKEDVSETILGQVLTAAQGQNPAR	AGLAPSAVVLVATVR		ADPTFIVIAEMDR		AFDGDKLDNR		ADSTCVDAAAATAAAER
AGIALNDNFVK	AGLDKSEVSETLLGQVLTAAQGQNPAR		ADSGITDTASMK		AFDIDMIK		ADTASPEVIADCPR
AGIAPSAVVLVATVR	AGLDQALAR		ADTYTTLEAPAR		AFDIVAIGR		ADTEKDILR
AGIDKSEVSETILGQVLTAAQGQNPAR	AGLEAGELEVHDYTSDESCPSVSF		AEAGEEIIPVPQSDEEAVIK		AFDMLPAEAYLPDGR		ADTGCIDNGLSTSNGER
AGIEAGEIEVHDYTSDESCPSVSF	AGLELTLFHGR		AGAQAAAIDEGLR		AFDQIDNAPEEK		ADTGIQYEQR
AGIELTLFHGR	AGLEVLTLSAGELGR		AGFHGPAGTGINQLFK		AFDQIDNAPEEKAR		ADTKANVPGGASFK
AGIEVITISAGELGR	AGLGTDNLDKDAASK		AGVPAGVFNIVTSSR		AFEEGSQTMSK		ADTTGPQYVGAVDQGTTSSR
AGIGTDNIDKDAASK	AGLGTDNVDKDAASK		AHVEAQLPVDAR		AFEGDEPYADLR		ADTVKLEIGGK
AGIGTDNVDKDAASK	AGLKPEQVDEVLMGNVLQAGQGQAPAR		GDVSETILGQVLTAGQGQNPAR		AFEHKDTVR		ADTYTTLEAPAR
AGIKPEQVDEVIMGNVLQAGQGQAPAR	AGLLNSGGADGGETDLGDAVR		AKPPASVLSSDLHVSGNLK		AFELPALPYAK		ADVAAAVAAANASPATSAPASAPR
AGIQGDIGPK	AGLLTDEELNDLAAYLR		ALDALQTSTGK		AFELPDLPYAHDALAGK		ADVAAVGGYEGEDR
AGITDDLR	AGLNVATNQLESHYLAGGNVDR		ALFPIPSLTMHFVTAK		AFELPDLPYAHDALASK		ADVAPSNLAIVGR
AGLDQAIAR	AGLQGDLGPK		AIHQEAPEFQEQSTESEVLVTGIK		AFELPDLPYAHDALASSGMSR		ADVCSACHPFYTGK
AGLINSGGADGGETDLGDAVR	AGLSEEQLADANLGSALK		ALLADVVDLTDNGDNSVTFK		AFEPGYTGSR		ADVMFVIQR
AGLLTDEEINDIAAYLR	AGLSGANTSDNWDGR		ALLAEAGYPDGFTIEFYAYR		AFETILLDIHGK		ADVYVLSKDEGGR
AGLNVATNQLESHYLAGGNVDR	AGLTDDLR		ALLDEVGYDGTPVR		AFEWEKPLNPDHPDTR		ADYNGPTHQVYVPIAQR
AGLSEEQLADANLGSALK	AGLTFLVDMLK		ALNQSLEGHQPK		AFFANPVLAGAVHK		ADYNGPTHQVYVPLAQR
AGLSGANTSDNWDGR	AGLVADTSLSLNGVEVK		ALTDSFGSVDEFK		AFFDFVR		ADYPNSDTEPVR
AGLTFLVDMIK	AGLVGNASFENMSGGGGGK		AIVHAINNEGIVEK		AFFSLAFGTATK		ADYSDGDIHKNDYK
AGLVADTSISLNGVEVK	AGLYDAATVR		AIVTITPAQAPDQK		AFGDAPAGLAQLVIGGR		ADYSVKVPDGLDSAAASSITCAGVTTYK
AGLVGNASFENMSGGGGGK	AGNGQWFNVVER		AQPETIEADFNAHYPK		AFGDNTDGMEVFHHEGR		AEAAPAAAASAPAAK
AGLYDAATVR	AGNLDLDEALFGLEPR		ASFENPADHVVLPEIISK		AFGFIELNDGSFFK		AEAAPAAAPAATGAK
AGNGQWFNVVER	AGNTALEEVVMALK		ATEAYAQFDDAVEINR		AFGHAAAPAQDR		AEAAPAAGADDLKK
AGNIDLDEALFGLEPR	AGQDAYADVEFR		ATLEGGALTFGSGSNSR		AFGLTIPLVTK		AEAAPTASGGLSK
AGNTALEEVVMALK	AGQQVNVLLSAAKPGLVLGK		ATVAEGAGVEPANVVISTGAK		AFHCGNAECEAQIKEDTK		AEAEADFAGFAAR
AGQDAYADVEFR	AGQSFSTDLNYAASLK		ATYPTLESHIYVTDTTEGR		AFHNDQLGPFYEK		AEAEGFYAEHSER
AGQQVNVIISAAKPGIVIGK	AGQTSMLAR		AVAAAVLGDPDAVEFVPTTGK		AFLEFAAEDLGADYIATGHYVR		AEAEKEIAASYER
AGQSFSTDLNYAASLK	AGRDLYVGGR		AVAELYGQDDAAPR		AFLNSVSNGLTVTAFKR		AEAGEEIIPVPQSDEEAVIK
AGQTSMIAR	AGSAQNLLR		AVALGAQHIMLGDAK		AFLPASQVDTR		AEAIHYIGDLVQR
AGRDLYVGGR	AGSGALTLGQPNSPGVPADFAK		AVGAVPTSMSATEVR		AFLPGSLVDLRPVK		AEAITAIGSAETGLPEAR
AGSAQNLLR	AGSLTSVQAVYVPADDLTDPAPATSFAHLDATTVLSR		AVQAGGNYGELFEK		AFLPGSLVDVRPVR		AEAPAAVEAPAAAR
AGSGALTLGQPNSPGVPADFAK	AGSVDLDEALFGLEPR		AYDMIHSIVAEPEEGQVYDGK		AFMLLGR		AEAPARPAAPAAAPAASGDR
AGSITSVQAVYVPADDLTDPAPATSFAHLDATTVLSR	AGSVELDEELFGLEPR		AYLTMINPDGTLGPDVAK		AFNEMQPIVDR		AEAPFVGTGMEETVAR
AGSVDLDEALFGLEPR	AGSVGAQTAMELLKK		DAADAATENGFSVDR		AFNIHNR		AEAPKPAETAK
AGSVELDEELFGLEPR	AGSYEDCSDADLVVLTAGAPQKPGETR		DAGITSPEDFPGK		AFQELNAIDVL		AEAPYVGTGIEGK
AGSVGAQTAMEILKK	AGTELMSDAK		DAVAAAATPGGTGAVR		AFQMNVDREYER		AEAQGGLSASEAR
AGSYEDCSDADLVVITAGAPQKPGETR	AGTHDSHGAPLGDAELALTR		DGLTAPLHPGAEK		AFSILLKEEVK		AEAQVIIEQANK
AGTELMSDAK	AGTLDFTGDLSPDSLK		DILDVVGLPQR		AFSLPPLPFDR		AEAVAAEHGVR
AGTHDSHGAPLGDAEIALTR	AGTLYVMAVNQGK		DLNNDSVTVNNTGDR		AFSLSGAYNIGAHTFTLAYQK		AECPSQTEIIITGCDK
AGTIDFTGDLSPDSLK	AGTSGVHGAPLGKEESK		DMGPGVDWDIYAIYAEADDK		AFSTGGYADVHR		AECPTQTEIVIK
AGTLYVMAVNQGK	AGTTTNLNVEFAQLVTPAPAPVQNQFTLALR		DQYGTASGAAVMTLLEK		AFTIDLSGK		AEDVTALIDSINDDQPK
AGTSGVHGAPLGKEESK	AGVAFTR		DTTTVRPIVSETGLLPR		AFTSEEFTHFLEELTK		AEEIVASDPQK
AGTTTNLNVEFAQIVTPAPAPVQNQFTIALR	AGVAGPEVGHVAVGHVLNTEPR		DVDPESEAYEK		AFVALNPGYEPDDELKEDIR		AEEIVASNPEK
AGVAFTR	AGVAYMATGGMAGTLR		DVKPEHMVEDAHDPSK		AFVDAYMAETGETPK		AEEKNNAQVEESTQAPEVK
AGVAGPEVGHVAVGHVINTEPR	AGVDKGDVSETLLGQVLTAGQGQNPAR		EVPGAVGSGAVEAGSAFIGR		AFVEDYLGSNADSYNHPNAAVEPR		AEELGAIIVDPSKTDDVVAEIAER
AGVAYMATGGMAGTLR	AGVDMTSPEPLEAACK		GTAGTDLK		AFVGTDFVVNQNAR		AEELGIELK
AGVDKGDVSETILGQVLTAGQGQNPAR	AGVDVLTLDTAHGHSK		NVLVGDVDFASAK		AFVLTGEFEK		AEELPAGVSFSNNTFAK
AGVDMTSPEPIEAACK	AGVEALEAR		QYAEAIASYLNAVGIQTDFK		AFVNAVSAAKPAGAK		AEETNSDMYAAIDLVVDKIER
AGVDVITIDTAHGHSK	AGVELDYCPQCR		VIDALEEQINEEVAR		AFVPLSEMFGYATDMR		AEETNSDMYAAIDLVVDKLER
AGVEALEAR	AGVHFGHQTR		VLYHGHAVAGVAAK		AFVPLSEMFGYATSLR		AEEYGSHDKTFILDAAGTVR
AGVEIDYCPQCR	AGVLANVLQLLK		DVNVSFPEEYQAAHLAGK		AGAADQGAPVEIVSGTGR		AEEYGSHDKTFQASAK
AGVHFGHQTR	AGVPAGVFNLVTSSR		EFLTTDPVAR		AGAAEAIQQVAK		AEEYGSHPTTFEAPADGTIR
AGVLANVLQLLK	AGVQGDLGPK		EGFAGFPEVR		AGAATEVELK		AEEYLKDAR
AGVPAGVFNIVTSSR	AGYAPNVVEAPESTSPLK		EGVTFHNGEAFNADDVVFTVNYVAK		AGAATEVELKER		AEFAHGHHADAADADNPR
AGVQGDLGPK	AGYDAMLNVALHGK		EKPSEGEVVACGDGAR		AGADAIFPEALQSEEEFR		AEFALDYAR
AGYAPNVVEAPESTSPLK	AGYDFGPVLGYGVLGAAR		EIIAAEAPRPLPVIEVAEGVVDPR		AGADQLAER		AEFGEVDILVNNAGITR
AGYDAMLNVALHGK	AGYTAVLSHR		ETGAAVFLIPDGDVAGVIHCAEAR		AGAITTAPNESSGDLK		AEFGINPGSEQVR
AGYDFGPVLGYGVLGAAR	AGYTAVMSHR		FAGSVPAVDVVSIPFIFSNEAHIR		AGAKPANFLDIGGGAK		AEFTERVEQQAK
AGYTAVISHR	AGYTAVVSHR		AEDVVYTIER		AGALAAGGAAVSGTGEAGAGR		AEFYSEVLTIVVDGK
AGYTAVMSHR	AHDETEQFQVGDSVR		EDGTLNTLLTK		AGANFLR		AEGGMVFGGAR
AGYTAVVSHR	AHDVVLDPAVAEAK		FCEGVGENTIDVANSSR		AGANIIASYFAK		AEGGTVHGGAPVR
AHDETEQFQVGDSVR	AHELAGNVLGEGEK		FCSQTGCTAQIGLTQADVDAFK		AGANLSAADKEK		AEGIDLTKDR
AHDVVLDPAVAEAK	AHELQGVLALENSLNR		FGAFDAVLPYLR		AGAQAAAIDEGLR		AEGINYEVATFPWAASGR
AHEIAGNVIGEGEK	AHGATHVLNYR		FHSGDEMK		AGASYVSPFLGR		AEGKPEEMVEK
AHEIQGVLALENSLNR	AHGEPLGEEGVQETK		FNELLLEGK		AGATAATVALDNIATNGQLDVVGK		AEGKSEFAENDAYVHATPLIR
AHGATHVINYR	AHHEVGTAGQAELNYK		FRPNPQTAGDNVFQTASDLSDEDTAAR		AGATTVSATLLHEIVR		AEGLSGFLVPR
AHGEPLGEEGVQETK	AHLAPFVPGHSVVQLEGMLTR		GAELVAELQAAEAEAVAK		AGAVGAIFFLDTNPAYTYADNK		AEGTPATTTSQTPEGDR
AHHEVGTAGQAEINYK	AHLESVQAGQGALVDVR		GAVFLDCSTVDVASAR		AGCLMGPDAYR		AEGTPATTTSQTPEGDRGGYGDR
AHLAPFVPGHSVVQIEGMLTR	AHLVLPAASFAEGDGTLVSQEGR		GEAAQTLEVAEGYR		AGCVAGVIINR		AEGTVPGGVHFEMTGADVTECTGGVR
AHLESVQAGQGALVDVR	AHSLAAQGGLNAAK		GEIAYGASFFEFFGEEAK		AGCVVIDNSSLYR		AEGVEVNVGTFPFAASGR
AHLVLPAASFAEGDGTLVSQEGR	AHTLPPLPYALDALAPR		GETINAGQLNQAYQR		AGDDAAGLAISEK		AEGYTVAATYAGNDEAAAK
AHSIAAQGGINAAK	AHVTKPVVSYLAGVTAPAGK		GETQGLVVTTLGTGDDEQFIDALHGTFK		AGDEANADSEALGR		AEHFEAMKDK
AHTLPPLPYALDALAPR	AHYLAAVASAR		GFGTAAAQQSPEGYVGYNPDLTPR		AGDEGKLFGSIGTR		AEITASLVK
AHVTKPVVSYIAGVTAPAGK	AHYVLMNVEADQAVLDELETAFR		GFMPITHDAYNVIIEAR		AGDGPYILEVK		AEKINALETVTIASK
AHYLAAVASAR	AHYVLMNVEAPQEVLDELETTFR		GQAITLDTALAGVGVPLHAGAER		AGDIAAAIGLK		AEKSDQETTDNAALETK
AHYVLMNVEADQAVIDELETAFR	AKAEAQVLLEQANK		GQEVTDTDGPITVPVGNATLGR		AGDIAAAIGLKDVTTGDTLCDPDAPIILER		AELDGKPVVVCSTGIGGPSTSIAVEELAQLGVR
AHYVLMNVEAPQEVIDELETTFR	AKAEVEADYAEALAGK		GSAAFLTENGIACEVVNK		AGDIAAAIGLKDVTTGDTLCDPSAPIILER		AELDSTDSDYAR
AIAAGGNYGEIFENNIGESSPVGLAR	AKATLDDGTTVLR		GSLTQSSGFQGTGGAFR		AGDIAALIGMK		AELDSTDSDYAREK
AIAATMFGDASK	AKDDLSTVNLHEK		GTVIGTAINLSF		AGDKVLFGK		AELEQLASYAAETVAQVPADQR
AIACAFNLEYLLAGGTDKR	AKEEGVTKPLCLNQEAYNTALADR		GYDSAGIATLNEGNLDR		AGDLGIVK		AELETTDSDYAR
AIADDESKDETER	AKELRPYVEK		HFEDSGDRPAQEPSVK		AGDTLNVHVK		AELETTDSDYAREK
AIAELAQAEQNDEVAR	AKEQQVQANDLQEK		LNCGVTTGLVGFAAPDENGR		AGDVILAGGATAAEALSPGDHIR		AELFTAGQLVDVTGQSK
AIAELLVER	AKGETEAEVLR		HGNSFASSNVSGTGPFTIAER		AGEDVVKDR		AELGCGNIYPEGGR
AIAEYLQSNITLLR	AKKPVLLMGTGAK		HVHEAGNAAGDGSNVGSVLYTR		AGEIPDLEAQVR		AELGLAADTYTNWYDR
AIALYCDLVSR	AKLEALVEELLER		HVVAQANANIDETGR		AGEIPDLVALER		AELPAEINEALIVEFYSR
AIAMDATEGLVR	AKLELSSAQQTDVNLPYLTADATGPK		IAADASLLWSLAFTEK		AGEIPDLVAQER		AELPTGDTSDIQEAR
AIANEIATDELAHVK	AKLELSSAQSTDVNLPYLTADATGPK		IASHSAEGVIELMPTSDGEVYGFK		AGELGAVIGLK		AELQKHEVR
AIANLYPETIHLVASADSGIETPADLAGK	AKLESLVEDLVNR		IASSPAFTGDR		AGELVVIENADSAGK		AELYNQDGTSLEMGGR
AIANPLLDEISLR	AKLESLVEDLVQR		IEIGSENSAGYK		AGENCGVLLR		AENATTSAPARPEPAK
AIAQAHPDALETLGFAAGSMGPK	AKLESLVGDLLK		IFDDYQDNYAAECDMK		AGENIEAMIVNIDRK		AENGDIVKPNVK
AIAQVGTISANSDETVGK	AKLPTLLTLPAK		IGGSTVDYYSATK		AGENVGALLR		AENLANHLTEQGLK
AIAQVGTISANSDNSIGEIIAEAMEK	AKPAPAAEESGEAASSSSDGDDAPK		IGPTNPDAYTVSGGR		AGENVGVLLR		AENQGTTSFELAVGPDGK
AIASDCADGMTK	AKPAPAAEESGEAASSSSDGDDAPKAAE		IHNAATGAVEAGQIEYQFSESTSNTDYAR		AGESIESAEK		AENQYYGTGR
AIASQGNYGEIFAK	AKPEEFLQTGLSTLDVQTSLLR		ILFGYGSLGNDHPIGSGQR		AGETGVTAEPSGGDSADTSASK		AEPDGYTLSIATVSTMAVNPACRPK
AICCFTSSGNTAGLVSR	AKPGQDFFPLTVNYQER		IINDDSSNEAVAK		AGEVLLR		AEPLLGSADAK
AIDAGSADVAAR	AKTQDFTALMK		IIPNGSNGVEER		AGEVLVEIK		AEQAGDTLQSAR
AIDALVPIGR	AKVESLLFALTPDASVR		IITIDAHAMSPTVR		AGFDESGQSVLFDGR		AEQAPEAAEAPKADAAK
AIDESGIVAPLR	AKVEVTDAEMSQALMNQAR		AAAGESITIK		AGFDTSGQSILFDGR		AEQDAFAVASQNK
AIDKPFLLPIEDVFSISGR	AKVVYSTEDALEK		GDVTVSEDEQPAK		AGFDTSGQSVLFDGR		AEQDGFSIPEVDALTGK
AIDPTSLPVVDGSPR	AKYPDLQLLGGNVATAAGAR		IMEAFPVSAFEIK		AGFHGPYGLGINQFFK		AEQLALGIALR
AIDQPFLMPVEDVFSISGR	AKYPSLNLLAGNVATAEATK		INDPSPKPADSSAPK		AGFHGPYGTGVNQLVR		AEQQLDKDSAIVPVYYYVNAR
AIDSAVEELTFIAGQKPVVTR	AKYTGTEQQHLK		IPVVAGAGSNNTAESLR		AGFLAAIAK		AERPDAQDGTPR
AIDSTGAGEGPARPG	ALAAAGFNLTSLR		IQEMANEVIVETACENPNSAK		AGFLAAIAKGEAK		AERPLIILGK
AIDYAVNNAGIVDR	ALAAAVLGDPNAVEFVPTTGQTR		ISTDTLVGER		AGFQEITK		AESAYYESLHETPLIANTIAR
AIEAPLR	ALAAGGNYGELFENNLGESSPVGLAR		ISYYTPDFNGLTVGISYAR		AGFQEVAK		AESMSAAANIFVGQTEAPLVVRPFVPK
AIEAPLRQIAENAGVDGAVVAGK	ALAALLDLKGDNEDQNVGLALLR		IVAAGGQENMTLSPHVAHLR		AGFSESGQSILFDGR		AESPSVGTGVEER
AIEDGDFFENEVLNEAIDHVK	ALAATMFGDASK		IVANLYPEDVHLVLPK		AGGAGIPGFYTK		AESTAVMVDIITILKEYPNAK
AIEGAYNPTITTLYQDK	ALACAFNLEYLLAGGTDKR		IVSTSQEVEVMVLEIDAAK		AGGDAYEFVGPSLTDPK		AESYSEGTVPLHTLR
AIEIKVPDIGADEVEITEILVK	ALADAGNDEEKALALLR		IYYTAGFHEPGAGLSIGMNR		AGGDKVTYLTIDMEEVVVSSVK		AETAEKYGDEQVK
AIELLGTMQGGYNIHPLIDALDDAK	ALADAVEAALR		QQALDYIMFATDTQR		AGGFMIAEVAR		AETAHDAVHGAADEAAPEAR
AIENFYISNNK	ALADDESKDETER		RPDAAAESGAASTSSVR		AGGGSATLSMGQAAAR		AETGETAFEKTPAGDAK
AIEQIDQLASR	ALADTLLEEGFR		DVISLSEAQIR		AGGGSATLSMGQAACR		AETGKPSIIVLR
AIESETGMLPR	ALAELAQAEQNDEVAR		LATMDQFTVANESTMR		AGGILGILGELGR		AETQPEPVKAEAASDAPAAEAKPK
AIFESLGVADVVTK	ALAELLVER		LDAATVASANR		AGGKHNDLDNVGYTAR		AETTYGSLGIK
AIFNEFQGGSFKPEDVDGSGDVK	ALAELPSLDELR		LDSNSNGVGVFGLAFYENNTDK		AGGMGLILGR		AETYTGGLKYDANNIYLAAQYTQTYNATR
AIGAGLALGLGALGTGVAQAR	ALAELPSLDELRAK		LEAGVDALAEALETSADLR		AGGNPEKDIASSLR		AEVADAMSQSAR
AIGAGLALGLGAVGTGIAQAR	ALAEQTEDADLAAEFAPVAK		LGFDCEIIANPDPR		AGGNYAGQFYPTK		AEVFQPIDR
AIGDEELVDTSKDAR	ALAEYDGLTDAQK		LGHECAIEAGAGEK		AGGPDYLALHMQAK		AEVFVLSKEEGGR
AIGEAKDDDTADILTAASR	ALAEYLQSNLTLLR		LGLLLAELGK		AGGPDYLVLHMQGR		AEVIAGSAADAAAPK
AIGEAKDEDTADIFTAASR	ALAGLTEEQVK		LLAENPAYAK		AGGQEVDVPFVPGR		AEVIGNLHEGQAVDGVVK
AIGFLVGQIMK	ALAGPVGADPELAEK		LIDEGQVTELLVPFEHIVGK		AGGRIPLIIGR		AEVIGNLSEGQAVDGVVK
AIGIISNNPEFADVR	ALALGLKPLVVVNK		LLGTEGNLGEMLGLDADWAVK		AGGTTDSDSFAPGDPSYDAIDNR		AEVIGNLSEGQTVDGVVK
AIGKPEWITDPAYSTAHAR	ALALNLVDPAAAGTVLEK		VVEVADAGNANFSPIYDDDMPLFEK		AGHGSQVGTDNAVTR		AEVIGNLTEGQAVDGVVK
AIGQVER	ALALYCDLVSR		LMDPAIVGEEHYQVAR		AGIALNDNFVK		AEVIGNLTEGQTVDGVVK
AIHGDAPEFAEQSTETQILVTGIK	ALAMDATEGLVR		LVADPFSEAAHLDEGALNDLVETAVR		AGIALTDNFVK		AEVIIDKQLLK
AIHQEAPEFQEQSTESEVLVTGIK	ALANELATDELAHVK		LVPIDGDAAATLTEK		AGIAPSAVVLVATVR		AEVISSTFDEPAER
AIHQPAPEFSDQSTESEVLVTGIK	ALANLYPETLHLVASADSGLETPADLAGK		LVTTTALEDETQR		AGIAQVEADLGPIDVVVANAGITR		AEVLEAEHTER
AIHQPAPSFDEQSTSSDILVTGIK	ALANPLLDELSLR		MDPYSNNHVR		AGIDKSEVSETILGQVLTAAQGQNPAR		AEVPLAEMFGYATNLR
AIIAIHDTTLGPALGGTR	ALAPELVGEEHYAVAR		MQFVTAQSTAEAAR		AGIEAGEIEVHDYTSDESCPSVSF		AEVPLGEMFGYATDVR
AIIAVLK	ALAQAHPDALETLGFAAGSMGPK		MVISPTEAGEGYSFESR		AGIELTLFHGR		AEVPLSEMFGYVTSLR
AIINNSGLDVIAADDLKDGAQK	ALAQDADLYLLDEPFAGVDAATEK		NANIGPAPASDNNR		AGIETIAFDR		AEVRPDEVSAILR
AIKEVAPSLYIVAR	ALAQVGTLSANSDETVGK		NAQEDQSAHDK		AGIGTDNVDKDAASK		AEVTGSGKKPWR
AILDQNTNEETR	ALAQVGTLSANSDNSLGELLAEAMEK		NIGENSPVGLAR		AGIIDPK		AEVTLNQFFSPAAK
AILERPDCGLELVSINDLADAK	ALASDCADGMTK		NLLSASAAAEVR		AGIKPEQVDEVIMGNVLQAGQGQAPAR		AEVVPLAEADAPASAEIR
AILHVEAGAKK	ALASQGNYGELFAK		NLPGPGVAAQNLADR		AGILISK		AEVVYAATHEGAR
AILLPGDLSDESFAR	ALCCFTSSGNTAGLVSR		NLTLTIPTGSGILHAVR		AGIPHDHYEPK		AEVYVLSK
AILNLEAPVVR	ALDADVLSLETSR		NIYLNNGSAITVPADLEGK		AGIQGDIGPK		AEVYVLSKDEGGR
AILNNMVQGVSK	ALDAGSADVAAR		QAADSGALYGSVTTR		AGISLNDNFVK		AEYGALVNVR
AILNYGSMATTHYQLAETLANNGAALAR	ALDALQTSTGK		QAGISAWTEVGGNNDVDR		AGIVALDPEIIALENK		AEYGDSKPLAGAR
AILQDIQFHPLTEK	ALDALVPLGR		QLGDVTALCCGANAAAAGEAAAK		AGKFDDEVFAYTISTR		AEYLESPTIDEREQEVLVR
AILSLEAPIAR	ALDALVPVGR		QINVSLGGVANGFPR		AGKFDDEVIPFTIK		AEYLLDHGMLDR
AILVEAADELNSLAVAK	ALDAVLESVTGALK		RPAYLENFLEK		AGLAAHVGANPGDCIFFAAGAVNPSR		AEYQTITDINNDSVK
AIMAEGNYGEIFAK	ALDDKSVTLLR		AAEEAAAAAAAEAEAAAK		AGLDQAIAR		AFADIVK
AIMTTVHSYTNDQR	ALDDQGSAPSGNTPEEFAK		AEMLQEVEK		AGLIGFSK		AFADLNAVDVL
AINAFTNPSTNSYK	ALDESGLVAPLR		EEAEGTVPAAQTQDAEDPAPVER		AGLIGLIHR		AFADVTDLFR
AINAFTNPSTNSYKR	ALDEVRPLVSETQLLPR		QTALVTGDVDTASLLDNK		AGLIGLTK		AFAELADVYVNDAFGAAHR
AINALANPTTNSYKR	ALDGLEGQNADQNR		RPAELAQGIALR		AGLINSGGADGGETDLGDAVR		AFAENWLGKR
AINEDAAGNYIHYGVR	ALDGLKGANDDQTR		SAAAALDAVCAVITR		AGLIQGFPDGTFR		AFAEQLVNLTVK
AINEYDLVATSVLSGNR	ALDGLQMSGK		SAEHQYEVITK		AGLLDPK		AFAGDAVIADNASVMAR
AINPEFAVVGDGTAAGFNAGMQTANTMPYTALDNAGNR	ALDGTNDELGR		SAGVESFADLEGK		AGLNPLHTTDFYSAPLEK		AFALAGLR
AINVNTNVSAMTAQR	ALDKPFLLPLEDVFSLSGR		SATCQGDGPVDATFK		AGLNVATNQLESHYLAGGNVDR		AFANVEMTTETK
AIPGALSGVMFNQGQVCSAGSR	ALDLAESGPSAK		SAVEDLTTIAGQR		AGLQVER		AFAPEFLNR
AIPSALER	ALDLAESGPSEGFDAK		SAYITGESIYVDGGR		AGLSFGR		AFAPSVFPAEIGGK
AIQAAEISAILKDQIK	ALDLLDLTAAHLAAK		SDAAPKPEAAPAASAAPAAPK		AGLSGANTSDNWDGR		AFASIVK
AIQAMIGPVAPSAVTTYGEEEAR	ALDLSQCGPVEGFDAK		SDLDAGAGSVEEDTVR		AGLSIPLHPGAVK		AFATNFNPEINLR
AIQQELGDGEDGKNEVAELEAK	ALDMFEASPVQGFDAK		SFVAQGSEGQETEIR		AGLTFLVDMIK		AFAVLDR
AIQTGQVQIGER	ALDMLPADAYLPDGR		SGQAPAAAAAPATPAGH		AGLVADTSISLNGVEVK		AFCAGADLKER
AIQTGQVQLGER	ALDMPFLMPVEDVFSLSGR		SLDEDCAYGVLQGEAK		AGLVGFSVSNLR		AFDFACLPSEGVGLAR
AISAPVKQIAQNAGQDGAVVAGNLLR	ALDNAVEELTQLAGQKPVVTR		SLDGLEGANADQNAGIAIVR		AGLVGNASFENMSGGGGGK		AFDGDKLDNR
AISEAGSFSEHAPR	ALDNAVEELTQLTGQKPVVTR		SNFTVTEDGETVQGK		AGMDSHGFGMASVR		AFDIDMIK
AISEGGYQSMPK	ALDNLDLFK		SQLSAVLAEEMGSDK		AGNGQWFNVVER		AFDIVAIGR
AISELGIYPAVDPLDSTSR	ALDPTSLPVVDGSPR		SQQNAYHEPYMEK		AGNIDLDEALFGLEPR		AFDMDVLYTGPHR
AISGAADFSVHAPR	ALDQPFLMPVEDVFSLSGR		DALQGSDIR		AGNTALEEVVMALK		AFDMLPAEAYLPDGR
AISGAGEFSVHAPR	ALDSALAQLER		GPDMAKPAAPQAAPSEFK		AGNTLPIR		AFDQIDNAPEEK
AISLVLPHLK	ALDSAVEELTFLAGQKPVVTR		SSAPLVGQHAELGIDMAPHMPTDPNNAK		AGNVAAEGAIAVK		AFDQIDNAPEEKAR
AISLYCDLAAR	ALDSLLTDSASEDTQAR		SVNPEVNMVSAPVIAK		AGPALAAGCAFVARPAK		AFEEGSQTMSK
AISLYCDLVSR	ALDSTGAGEGPARPG		TAAEGLVAVNVEGGR		AGPFDAR		AFEFKLPDIGEGIHEGEIVK
AISMEMGAPLDLAR	ALDSYDKAYYVGTDSK		TDMVGDTPPDDICDVFDLETYPGK		AGPLAGYPVVDMGIR		AFEGDEPYADLR
AITEAADFSVHAPR	ALDTALQELADAR		TDVTEDEVNAAMR		AGQDAYADVEFR		AFEHKDTVR
AITEAVTEGVPTYISVFAGR	ALDVHAEGTLAGMLKR		TGDLGVFDVENR		AGQQVNVIISAAKPGIVIGK		AFEIAGYGEDEVR
AITGLGLTEAK	ALDYAVNNAGLVDR		TGPEFTTFTQADLFNALSPK		AGQSFSTDLNYAASLK		AFELAGYGEDEVR
AITHGLAIASGVK	ALEALQANPK		TLADEGGPHFSADQVR		AGQTSMIAR		AFELPALPYAK
AITSANQLELLQTAEAVAR	ALEAPLR		TLIDLGFEIVATR		AGRDLYVGGR		AFELPDLPYAHDALAGK
AITSLGLK	ALEAPLRQLAENAGVDGAVVAGK		TLSSQENVDYLK		AGRFDAAIIEDTVAK		AFELPDLPYAHDALASK
AITTFYFEYDSSDLKPEAMR	ALEAPLRQLAENAGVDGSVVAGK		TLVDEHEVQVR		AGSAQNLLR		AFELPDLPYAHDALASSGMSR
AITVALAQEGAK	ALEDAGLSPSELDEVLLVGGSTR		TPEAHGYSAVQLGAGSIK		AGSGVATLGLPDSPGVPEGTAK		AFEPGYTGSR
AITVISNAETPTK	ALEDALVDFAGCAVVLSHDR		TPLERPQMQLEGYNEVTDFTK		AGSGVATLGLPDSPGVPEGVAK		AFETIIVEVEDHVALIR
AIVAATESGSTAK	ALEDGDFFENEVLNEALDHVK		TPNGPDVAALR		AGSPEANKVIK		AFETILLDIHGK
AIVDEEQPGIVLCGK	ALEEDPKLDNLR		TVEIPGGATSNPVVAGR		AGSVELDEELFGLEPR		AFEVDKEAYAK
AIVDGINIAIR	ALEESNYELEGK		VAELEFGVGGR		AGSVGAQTAMEILKK		AFEWEKPLNPDHPDTR
AIVDLEQGDYEELDQMNAAKPYAK	ALEEVAYYEGQVTR		VAGMSEEEQVFSGPAR		AGSYEDCSDADLVVITAGAPQKPGETR		AFFANPVLAGAVHK
AIVDLQQGDYEELDQMNAAKPYAK	ALEEVKNR		VANVALTDEALQK		AGTELMSDAK		AFFDADLR
AIVEATTHYTDYK	ALEGAYNPTLTTLYQDK		VATMADVAPSTETIASGEYPVSRPLYFYVK		AGTHDSHGAPLGDAEIALTR		AFFDFVR
AIVELDSIR	ALEGDADYEAK		VDTTLNYLYNTYPNTR		AGTIDFTGDLSPDSLK		AFFSLAFGTATK
AIVFSAVGTAGQR	ALEGDAEWEAK		VFYTNSGSEANDTVMK		AGTNNVEELR		AFGDAPAGLAQLVIGGR
AIVHAINNEGIVEK	ALEGDAEYEQK		VGYEDGEYILNPTVDDMHELR		AGTSGVHGAPLGKEESK		AFGDNTDGMEVFHHEGR
AIVIAALDNLAK	ALEGDEKYEEK		VLDTLEGVQTAFNSAQSGK		AGVAFTR		AFGELHTQLR
AIVPSGASTGEHEAVELR	ALEGLEGANADQNAGLVLVR		VLDVLAGEGYIR		AGVAGPEVGHVAVGHVINTEPR		AFGFIELNDGSFFK
AIVPSGASTGSHEALELR	ALEGLEGANADQNAGLVLVRK		VLGEAMQEAVDGAMSK		AGVAIDSVEDMK		AFGHAAAPAQDR
AIVQGGATIASLGER	ALELGAQPVELETGPMELR		VLVQGCEDTGAYELLK		AGVAPMR		AFGLTIPLVTK
AIVQLEDGVQISSGDTLAR	ALELGLSYCSALGGGR		VNEIEDGLIYLQITR		AGVAYMATGGMAGTLR		AFHCGNAECEAQIKEDTK
AIVTITPAQAPDQK	ALELKVPDLGADEVELTELLVK		VPAEAMALVEER		AGVDKGDVSETILGQVLTAGQGQNPAR		AFHNDQLGPFYEK
AKAEAQVIIEQANK	ALELLGTMQGGYNLHPLLDALDDAK		VPQIDAEGNEFITR		AGVDMTSPEPIEAACK		AFIEKDCSIAEINPLVTTGEGK
AKAEVEADYAEALAGK	ALELLKDGGDLDYVGASGVELLGEGEAAGSYR		VTEVVPGQHFVLEANESYHDSPK		AGVDVITIDTAHGHSK		AFISAVAK
AKATLDDGTTVLR	ALENFYLSNNK		VTGADVVASMNHHR		AGVEIDYCPQCR		AFKPLHDR
AKDDLSTVNLHEK	ALEPSLVGQEHYDVAR		VVDQETGEEIAPEK		AGVHFGHQTR		AFLGLPVGGIR
AKEEGVTKPLCLNQEAYNTALADR	ALEQLDQLASR		YEGISPDDFALAAELK		AGVLANVLQLLK		AFLIAEGANGPTDVEAEK
AKELRPYVEK	ALESETGMLPR		AEQEFENEAK		AGVPAGVFNIVTSSR		AFLMPVEDVFTITGR
AKEQQVQANDLQEK	ALESFLGNVEGSLK		VYAGTEHPHEAQSPDVLDVK		AGVPLGNQSVLLR		AFLNSVSNGLTVTAFKR
AKGETEAEVIR	ALETATEEQKELSK		VYDSYMASMR		AGVQGDLGPK		AFLPASQVDTR
AKIELSSAQQTDVNLPYITADATGPK	ALFAGLDSVDVVDPLTVK		VYLGGPVTGIQPPVHYDFR		AGVVHAGIGK		AFLPGSLVDLRPVK
AKIELSSAQSTDVNLPYITADATGPK	ALFANMAGSLLEHEQLK		WFVENAGADIPADK		AGYAPNVVEAPESTSPLK		AFLPGSLVDVRPVR
AKIPTIITLPAK	ALFESLEEDQLR		WSDFNADLPDVEIATFIPGTK		AGYDAMLNVALHGK		AFLQGLR
AKKPVLLMGTGAK	ALFESLGVADVVTK		YAERPTDANIIFSK		AGYDFGPVLGYGVLGAAR		AFMLGIR
AKLEALVEELIER	ALFFNMLEGVSK		YPLSSVHTGR		AGYEPGKDIAIALDPATTELYR		AFMLLGR
AKLESLVEDLVNR	ALFNEFQGGSFKPEDVDGSGDVK		AAAAGCVVIDNSSLYR		AGYIDQR		AFNEMQPIVDR
AKLESLVEDLVQR	ALFTEFDPAAELPEDK		AADQAAVNAMR		AGYTAVISHR		AFNIHNR
AKLESLVGDLIK	ALFVSLGFAELAK		AAGSVTAAQFLQR		AGYTAVMSHR		AFPNSPEENFSQK
AKPAPAAEESGEAASSSSDGDDAPK	ALGAGLALGLGALGTGVAQAR		AAGTYVQIVGR		AGYTAVVSHR		AFPTIDIPDR
AKPAPAAEESGEAASSSSDGDDAPKAAE	ALGAGLALGLGAVGTGLAQAR		AALESVGYQTR		AGYTNVMSHR		AFQELNAIDVL
AKPEEFIQTGISTIDVQTSLIR	ALGANLELTEAAK		AALLAVPYAFK		AGYYDGIGAAR		AFQETNLLSLCEDVSVYNR
AKPGQDFFPLTVNYQER	ALGANLVLTEGAK		AAQVVELSAK		AGYYPNLVPAVPSR		AFQGTLLAHTDGEVPNLVVK
AKTQDFTAIMK	ALGASVDAGGMNGK		AATDLSYLVCAK		AHCAPDTLK		AFQLPDLPYAHDALASK
AKVESLIFAITPDASVR	ALGDEELVDTSKDAR		AAVEEGILPGGGIALLR		AHDAELIKK		AFQMNVDREYER
AKVEVTDAEMSQAIMNQAR	ALGDLDLALVDKR		AAVEEGIVPGGGTALLYATK		AHDETEQFQVGDSVR		AFSDLGIR
AKVVYSTEDAIEK	ALGDVLLNATTFR		AAVPSGASTGAYEAVEK		AHDVVLDPAVAEAK		AFSDWLVSDEGQK
AKYPDLQIIGGNVATAAGAR	ALGDVTVLACGASAK		ADFITLHVPLTDQTR		AHEDNVVDDAIGNAIEK		AFSGEGAVADNASVLAR
AKYPSLNIIAGNVATAEATK	ALGEAKDDDTADLLTAASR		ADIDVFMIAPK		AHEIAGNVIGEGEK		AFSHLEGCHVSR
AKYTGTEQQHLK	ALGEAKDEDTADLFTAASR		ADVMFVIQR		AHEIQGVLALENSLNR		AFSILLKEEVK
ALAAAGFNITSIR	ALGETANDLKQYGSK		AEAITAIGSAETGLPEAR		AHGATHVINYR		AFSLPPLPFDR
ALAAAVLGDPNAVEFVPTTGQTR	ALGFLVGQLMK		AEAPFVGTGMEETVAR		AHGEPLGEEGVQETK		AFSLSGAYNIGAHTFTLAYQK
ALAAIIDLKGDNEDQNVGIALLR	ALGGALGGYLAGPQPVLDLLR		AEFAHGHHADAADADNPR		AHHEVGTAGQAEINYK		AFSQFLNLANTAEQYHSISPK
ALADAGNDEEKAIALLR	ALGGASGGYTAAR		AGCVVIDNSSLYR		AHIGVIPGLK		AFSTGGYADVHR
ALADAVEAALR	ALGGDADPAVQQGLAAQR		AGIAPSAVVLVATVR		AHLAPFVPGHSVVQIEGMLTR		AFTANIAR
ALADTLIEEGFR	ALGGGVFPLSCVAANR		AGIQGDIGPK		AHLESVQAGQGALVDVR		AFTEHIHK
ALAELPSLDELR	ALGKEDDVQVR		AGVQGDLGPK		AHLVLPAASFAEGDGTLVSQEGR		AFTGVGGTPLFIEK
ALAELPSLDELRAK	ALGKPEWLTDPAYSTAHAR		AIALYCDLVAR		AHLYNPR		AFTIDLSGK
ALAEQTEDADLAAEFAPVAK	ALGLDLR		AIAMDATEGLVR		AHLYTYASDEFEGR		AFTSEEFTHFLEELTK
ALAEYDGITDAQK	ALGLDVVSPQLMLK		ALAELPSLDELR		AHQELTFR		AFVALNPGYEPDDELKEDIR
ALAGLTEEQVK	ALGLGFVPYSPLGR		AISLYCDLVSR		AHQVCPYSNATR		AFVDAYMAETGETPK
ALAGPVGADPELAEK	ALGLLSNNPEFADVR		ALVHHNALR		AHSIAAQGGINAAK		AFVEDYLGSNADSYNHPNAAVEPR
ALAINLVDPAAAGTVIEK	ALGLNTDTPLLGYYFK		ALVPFVSVDNMMR		AHTLPPLPYALDALAPR		AFVGTDFVVNQNAR
ALALGLKPIVVVNK	ALGLTLLDVR		AMENLLAK		AHVLPCNLSDADAVNALPK		AFVLTGEFEK
ALAPEIVGEEHYAVAR	ALGPAGETLDLVFVSLDHER		AMLQDIAILTGGQVISEDLGMK		AHVNAQTYDK		AFVNAVSAAKPAGAK
ALAQDADLYLLDEPFAGVDAATEK	ALGPEPMSTAYVQPSR		ANAVYEGLYLLGTSIARPLISK		AHVTDYSNASR		AFVPAFDGFER
ALDADVISIETSR	ALGQVER		AQALTNDAMEAAGYR		AHVTKPVVSYIAGVTAPAGK		AFVPLSEMFGYATDMR
ALDALQTSTGK	ALGYANAQDLAR		AQEAAEAARPYAER		AHYLAAVASAR		AFVPLSEMFGYATSLR
ALDALVPVGR	ALGYEADQTTTTR		ATFVTSADVDDDVVYQVVK		AHYVLMNVEADQAVIDELETAFR		AFYNDMLGKFEK
ALDAVIESVTGALK	ALHAVLPTKEEFPYTLR		ATGGGGFDLAQPSQDR		AHYVLMNVEAPQEVIDELETTFR		AGAAAFLR
ALDDKSVTLIR	ALHGDAPEFAEQSTETQLLVTGLK		DPAKPAFATLTFK		AIAAGGNYGEIFENNIGESSPVGLAR		AGAADQGAPVEIVSGTGR
ALDDQGSAPSGNTPEEFAK	ALHQEAPEFQEQSTESEVLVTGLK		DPMINVVYTINEPAAAGAYEALK		AIAAGTSAAPK		AGAAEAIQQVAK
ALDEVRPIVSETQILPR	ALHQPAPEFSDQSTESEVLVTGLK		EYPLNLYR		AIAAKPEVGEIYEGK		AGAATEVELK
ALDGLEGQNADQNR	ALHQPAPSFDEQSTSSDLLVTGLK		QIAENAGVDGAVVAGK		AIAATMFGDASK		AGAATEVELKER
ALDGLKGANDDQTR	ALKEPARPMVALVGGSK		ATLCGEESAGTGSDHVR		AIADDESKDETER		AGADAIFPEALQSEEEFR
ALDGLQMSGK	ALKEVAPSLYLVAR		AVAAAVLGDK		AIADKGAIFASR		AGADAIFPEALQSEEEFRLFNSK
ALDGTNDEIGR	ALLAALK		AVLNEDGTPK		AIAELAQAEQNDEVAR		AGADFLR
ALDIAESGPSAK	ALLADVVDLTDNGDNSVTFK		AVQTGQAPIGER		AIAELKDGEVLLVENTR		AGADQLAER
ALDIAESGPSEGFDAK	ALLAEAGYPDGFTLEFYAYR		AVQTGQVPIGER		AIAELLVER		AGAITTAPNESSGDLK
ALDILDITAAHLAAK	ALLALHDTTLGPALGGTR		AYAEVYAQDDNAEK		AIALVLPR		AGAITTAPNESSGDLKFDGNK
ALDLSQCGPVEGFDAK	ALLAVLK		AYCGAFNFK		AIALYCDLVAR		AGAKPANFLDIGGGAK
ALDMFEASPVQGFDAK	ALLDEAGLVDTDGDGVR		CAQYYMNHR		AIALYCDLVSR		AGALAAGGAAVSGTGEAGAGR
ALDMLPADAYLPDGR	ALLDEVGYDGTPVR		CQLVGDDLFVTNPK		AIAMDATEGLVR		AGANFLR
ALDMPFLMPVEDVFSISGR	ALLDGALDALGNARF		DFHANPDK		AIANEIATDELAHVK		AGANIIASYFAK
ALDNAVEELTQIAGQKPVVTR	ALLDQNTNEETR		DSTVNHESFTER		AIANLYPETIHLVASADSGIETPADLAGK		AGANLSAADKEK
ALDNAVEELTQITGQKPVVTR	ALLDTLLR		VEEFAGEYR		AIANPLLDEISLHGAK		AGAQAAAIDEGLR
ALDNIDLFK	ALLEFDDQEPQLQNELR		EAGASHVIVGHSER		AIAPQAEIILLHAYEAPFEASVR		AGASPETPSSEAGSNPQQGGVTAQGEPVQGGQR
ALDSALAQIER	ALLEGAAAQGHEVR		EALAVAEANK		AIAQVGTISANSDETVGK		AGASYVSPFIGR
ALDSILTDSASEDTQAR	ALLERPDCGLELVSLNDLADAK		EAVEQYGSSDSGASLGDILGAALK		AIAQVGTISANSDNSIGEIIAEAMEK		AGASYVSPFLGR
ALDSYDKAYYVGTDSK	ALLGATNPAEAAEGTLR		EDGGYVTPVECVGDFATFISR		AIASDCADGMTK		AGATAATVALDNIATNGQLDVVGK
ALDTAIQELADAR	ALLGNMVEGVTAGFAR		EGDTGSPEVQIAILTSR		AIASQGNYGEIFAK		AGATTINIPDTVGYTAPR
ALDVHAEGTLAGMLKR	ALLGNMVEGVTEGFAR		EKPSEGEVVAVGTGAR		AIAYNTGER		AGATTVSATLLHEIVR
ALEALQANPK	ALLHVAK		ELGDVVLFDIAEGTPQGK		AICGVDEVR		AGAVADILQAGGVTYDR
ALEAPLR	ALLHVEAGAKK		ELGDVVLFDVVEGVPQGK		AIDAGSADVAAR		AGAVFLR
ALEAPLRQIAENAGVDGAVVAGK	ALLHVSHVFQEAQHSDNLGLLAK		ELLSSYEFPGDDIPVIK		AIDALIPIGR		AGAVGAIFFLDTNPAYTYADNK
ALEAPLRQIAENAGVDGSVVAGK	ALLLDGATVNETFAQAAR		EIVETSGAK		AIDALVPIGR		AGCLMGPDAYR
ALEDAGLSPSEIDEVILVGGSTR	ALLLHADHELNASTFTAR		EMLNILAER		AIDAMIPIGR		AGCVAGVIINR
ALEDALVDFAGCAVVISHDR	ALLLKEDELVLDR		EMQDEFAVASQNK		AIDAMIPVGR		AGCVVIDNSSLYR
ALEEDPKLDNIR	ALLLPGDLSDESFAR		EMQNQSAQWLQIR		AIDESGIVAPLR		AGDALNILTFSKK
ALEESNYELEGK	ALLNAGHRYENAK		ENPAEAQIVSHR		AIDFLVENR		AGDDAAGLAISEK
ALEEVAYYEGQVTR	ALLNFDAQSDELKAELTER		EQQDEFALASQNK		AIDFSDGYYK		AGDEANADSEALGR
ALEEVKNR	ALLNLEAPVVR		ETPAEAQIASHR		AIDGAVGAQLMQAFKR		AGDEGKLFGSIGTR
ALEGDADYEAK	ALLNNMVQGVSK		EVMGATNPADAAPGTIR		AIDKPFLLPIEDVFSISGR		AGDGPYILEVK
ALEGDAEWEAK	ALLNNSGLDVLAADDLKDGAQK		EYYINDAGGQVDVLAR		AIDQPFLMPVEDVFSISGR		AGDHLSPIFESPLGLFDPVR
ALEGDAEYEQK	ALLNSMVLGVTEGFTK		FACGYAQGVK		AIDSAVEELTFIAGQKPVVTR		AGDIAAAIGLK
ALEGDEKYEEK	ALLNSMVLGVTEGFTKK		FADEIVPFIIK		AIDSMVPIGR		AGDIAAAIGLKDVTTGDTLCDPDAPIILER
ALEGLEGANADQNAGIVIVR	ALLNYGSMATTHYQLAETLANNGAALAR		FADVMNPATGEVQAK		AIDSTGAGEGPARPG		AGDIAAAIGLKDVTTGDTLCDPSAPIILER
ALEGLEGANADQNAGIVIVRK	ALLPLLPAPEDFQYTLR		FGEVIPLIR		AIDYAVNNAGIVDR		AGDIAALIGMK
ALEIGLSYCSAIGGGR	ALLQDLQFHPLTEK		FGGTSVANLDR		AIEAPLR		AGDKAAVFGCGPIGLLVIEALK
ALEILKDGGDIDYVGASGVELIGEGEAAGSYR	ALLQEDLYEEFLAR		FGLSFDHFGR		AIEAPLRQIAENAGVDGAVVAGK		AGDKVLFGK
ALELGAQPVEIETGPMELR	ALLSALEAAKPAAAK		FHDVDSSVLAFEIAAR		AIEDGDFFENEVLNEAIDHVK		AGDLGIVK
ALEPSIVGQEHYDVAR	ALLSLEAPLAR		FHDVDSSVLAFEIASR		AIEEGLEER		AGDTLNVHVK
ALESFLGNVEGSLK	ALLSVSDKAGLVEFAQALSAR		FMNNLMIDGK		AIEEPLR		AGDVILAGGATAAEALSPGDHIR
ALETATEEQKEISK	ALLSVSDKTGLLDLGK		FTPSAPAEYNAVLNSK		AIEGAYNPTITTLYQDK		AGDVITSLNGKPISSFAALR
ALFAGIDSVDVVDPLTVK	ALLTAALDGSLSK		GAALNAVQIAELLGR		AIEIKVPDIGADEVEITEILVK		AGDVYAPIRPYIQK
ALFANMAGSLIEHEQIK	ALLVEAADELNSLAVAK		GAPTGHSVPVR		AIELLGTMQGGYNIHPLIDALDDAK		AGDYELR
ALFESIEEDQIR	ALMAAVDEYLPTPAR		GELQSGKPIIGIAQTGSDLSPCNR		AIENFYISNNK		AGEAVNPNLATGEIEIR
ALFFNMIEGVSK	ALMAEGNYGELFAK		GGGVPCLVAVDK		AIENTLESR		AGEDVVKDR
ALFTEFDPAAELPEDK	ALMEYDETLR		GGLVDEAALAELLK		AIEQIDQLASR		AGEIPDLEAQVR
ALFVSLGFAEIAK	ALMGANMQR		GGTGSNFGVLLGVK		AIESETGMLPR		AGEIPDLVALER
ALGANLELTEAAK	ALMGPGVDPHSFR		GGYEDTMTAGIAAFR		AIESGYFDDQIVPITIK		AGEIPDLVAQER
ALGANLVLTEGAK	ALMGQGNEFVTK		YSPSQISAFILGK		AIFADIDAVIR		AGEIPDLVASKR
ALGASVDAGGMNGK	ALMGSNMQSQAVPLVR		GLCGGFNTNIAK		AIFDPYEK		AGEITEDDLR
ALGDIDIAIVDKR	ALMTTVHSYTNDQR		GIDGSLA		AIFESLGVADVVTK		AGEIVLR
ALGDVLLNATTFR	ALNADGVNAEDLAAER		GIDLATSK		AIFGPGTNIPEAAQDILR		AGELGAVIGLK
ALGDVTVLACGASAK	ALNAFTNPSTNSYK		GIEAIAAWAK		AIFIEPGLVGVK		AGELGLLGIEVPEDYGGFELGK
ALGETANDLKQYGSK	ALNAFTNPSTNSYKR		GIFADLSIVK		AIFPVAGLGTR		AGELVIIEAADSAGK
ALGGAIGGYIAGPQPVIDLLR	ALNALANPTTNSYKR		GLHPAFANLK		AIGAGLALGLGALGTGVAQAR		AGELVVIENADSAGK
ALGGASGGYTAAR	ALNEDAAGNYLHYGVR		GLIGYHGEFLTDTR		AIGAGLALGLGAVGTGIAQAR		AGELVVIENAEAEGK
ALGGDADPAVQQGLAAQR	ALNEGKPQQLVDK		GIPALFIFK		AIGDEELVDTSKDAR		AGENCGVLLR
ALGGGVFPISCVAANR	ALNEGKPQQLVEK		GLPLVNIAQPFK		AIGEAKDDDTADILTAASR		AGENIEAMIVNIDRK
ALGIDIR	ALNEYDLVATSVLSGNR		GNYSETLNAGIAAFR		AIGEAKDEDTADIFTAASR		AGENVGALLR
ALGIDVVSPQLMIK	ALNPEFAVVGDGTAAGFNAGMQTANTMPYTALDNAGNR		GQIEETTSDYDR		AIGFLVGQIMK		AGENVGVLLR
ALGIGFVPYSPLGR	ALNQLTGKR		GQVLCKPGSVKPHTK		AIGIISNNPEFADVR		AGESIESAEK
ALGITIIDVR	ALNVNTNVSAMTAQR		GTYEEALTAGIAAFR		AIGKPEWITDPAYSTAHAR		AGETGVTAEPSGGDSADTSASK
ALGKEDDVQVR	ALPEAELTFGESNGDNR		GVECYESTK		AIGLLSFLNK		AGETNIVNSLQGK
ALGLNTDTPLLGYYFK	ALPGALSGVMFNQGQVCSAGSR		GVVNVGDELEIVGIR		AIGLVLPQLK		AGETTTPETPKPQAPAGGDFKPAAPK
ALGPAGETLDLVFVSLDHER	ALPLGLEVLDVR		GYALGVGEVK		AIHELQR		AGEVLLIENLR
ALGPEPMSTAYVQPSR	ALPSALER		HGATLEAMQK		AIHGDAPEFAEQSTETQILVTGIK		AGEVLLR
ALGYANAQDIAR	ALQAAELSALLKDQLK		HKPHAVCLVPEK		AIHQEAPEFQEQSTESEVLVTGIK		AGEVLVEIK
ALGYEADQTTTTR	ALQAMLGPVAPSAVTTYGEEEAR		HIGPVVNK		AIHQPAPEFSDQSTESEVLVTGIK		AGFAAEGGTVGYICR
ALHAVLPTKEEFPYTIR	ALQAVGFHLTSLR		HNFGGLR		AIHQPAPSFDEQSTSSDILVTGIK		AGFDESGQSVLFDGR
ALIDGAIDALGNARF	ALQAVLPAATDFPYTLR		HPHPILSDEK		AIIAELGLRK		AGFDTSGQSILFDGR
ALIEGAAAQGHEVR	ALQAVLPAATDFPYTVR		HVAVSEMVIEK		AIIAIHDTTLGPALGGTR		AGFDTSGQSVLFDGR
ALIGATNPAEAAEGTIR	ALQAVLPAPTDFPYTLR		IAELAKPLDEIR		AIIAVLK		AGFHGPYGLGINQFFK
ALIGNMVEGVTAGFAR	ALQAVLPPATDFPYTLR		IAFALGLEGK		AIIDASAHASNTSTDEAHLTHHR		AGFHGPYGTGVNQLVR
ALIGNMVEGVTEGFAR	ALQECMQHNFSVFR		IAGVNIPTAK		AIINNSDVDVIAADDLKDGAEK		AGFLAAIAK
ALIIDGATVNETFAQAAR	ALQGEEGVLECAYVEGDSEHAPYFAQPVK		IALIGAGQIGGTLAHLAALK		AIINNSGLDVIAADDLKDGAQK		AGFLAAIAKGEAK
ALILHADHELNASTFTAR	ALQGEQGVVECAYVEGDGQYAR		IALIGAGQIGGTLAHLVALK		AIIPNGGIR		AGFLAALAK
ALINAGHRYENAK	ALQLLKDGGDVDYVGASAVELLGPGESAGSYR		IAMLDLGVSQPTVGVLR		AIKEVAPSLYIVAR		AGFNPFLLR
ALINNMVQGVSK	ALQQELGDGEDGKNEVAELEAK		IATSENWK		AILDQNTNEETR		AGFQEITK
ALIQEDIYEEFIAR	ALQTGQVQLGER		IAVNQVGR		AILEESRAEQR		AGFQEVAK
ALKEPARPMVAIVGGSK	ALSAADFDKELAAR		IDMNLFPSTR		AILHVEAGAK		AGFSESGQSILFDGR
ALLAALK	ALSAPVKQLAQNAGQDGAVVAGNLLR		IGILGGENAQDR		AILHVEAGAKK		AGFTEPELDKLIDQAR
ALLADVVDLTDNGDNSVTFK	ALSDLEFSNYSANENFR		IGPGVAGGNNR		AILLAPVVR		AGFTNVMSHR
ALLAEAGYPDGFTIEFYAYR	ALSEAGSFSEHAPR		IIKPFSEITIVVR		AILLPGDLSDESFAR		AGGAGIPGFYTK
ALLDEAGIVDTDGDGVR	ALSEGGYQSMPK		IITNLGVLDVVEGGLK		AILNLEAPVVR		AGGAPAPAVSAPAAGATPAEVEQR
ALLDEVGYDGTPVR	ALSELGLYPAVDPLDSTSR		ADAVYIDQIR		AILNYGSMATTHYQLAETLANNGAALAR		AGGDAYEFVGPSLTDPK
ALLDTLLR	ALSETNAFSVHAPR		GCYVGQEVTAR		AILQDIQFHPLTEK		AGGDKVTYLTIDMEEVVVSSVK
ALLEFDDQEPQLQNEIR	ALSEVYAQDDNKAK		GDSILNSTK		AILSLEAPIAR		AGGFMIAEVAR
ALLHVAK	ALSGAADFSVHAPR		GVECYEK		AILSLEAPVLR		AGGGSATLSMGQAAAR
ALLHVSHVFQEAQHSDNLGIIAK	ALSGAGEFSVHAPR		KPMAGFIAGR		AILVEAADELNSLAVAK		AGGGSATLSMGQAACR
ALLLKEDEIVIDR	ALSGASDFSVHAPR		INNLTEHFK		AILVNAADDVHTDIEPLAVAK		AGGIFSILGELSR
ALLNFDAQSDELKAEITER	ALSGTYDDYLQTDAALNR		LPGPIWVVK		AILVVAADDVHQDIEPLAVAK		AGGILGILGELGR
ALLNSMVIGVTEGFTK	ALSLDDTTGFVK		LPILEIGAK		AILVVAADDVHTDIEPLAVAK		AGGKHNDLDNVGYTAR
ALLNSMVIGVTEGFTKK	ALSLNSTDGFLQLVTR		ISGFGLMEMSR		AIMAEGNYGEIFAK		AGGKHNDLENVGYTAR
ALLPLLPAPEDFQYTIR	ALSLVLPHLK		ITIQASGGLSDADIDK		AIMEAADKTDSPVIVQASAGAR		AGGLFIK
ALLSALEAAKPAAAK	ALSLYCDLAAR		ITVDGVIALADAEAVAAGR		AIMPAYAK		AGGLNEYGIAR
ALLSVSDKAGIVEFAQALSAR	ALSLYCDLVSR		LVDDLSALTVLEAAELSK		AIMTTVHSYTNDQR		AGGMGLILGR
ALLSVSDKTGLIDLGK	ALSMEMGAPLDLAR		IVNYLADEFK		AINALANPTTNSYKR		AGGNPEKDIASSLR
ALLTAALDGSLSK	ALSPELVGEEHYEVAR		IVVAGATGNVGR		AINEDAAGNYIHYGVR		AGGNPEKDIASTLR
ALMAAVDEYIPTPAR	ALSVKEFLVEK		IYIEDGSDIER		AINEYDLVATSVLSGNR		AGGNYAGQFYPTK
ALMEYDETLR	ALSVNLPAGVETGTR		IYQRPFGGHTTEFGEGPPVQR		AINPEFAVVGDGTAAGFNAGMQTANTMPYTALDNAGNR		AGGPDYLALHMQAK
ALMGANMQR	ALTASQNNLAR		IYVQSGVYDAFAEK		AINVNTNVSAMTAQR		AGGPDYLVLHMQGR
ALMGPGVDPHSFR	ALTDPLGDLLTR		STPYAAQMAAEDAGK		AIPGALSGVMFNQGQVCSAGSR		AGGQEVDVPFVPGR
ALMGQGNEFVTK	ALTDSFGSVDEFKK		STPYAAQMAAEDAGR		AIPNYNVMGLAK		AGGRIPLIIGR
ALMGSNMQSQAVPLVR	ALTEAADFSVHAPR		VCPFSGDNAPK		AIPQAAISK		AGGRIPLLIGR
ALNADGVNAEDIAAER	ALTEAELAQVGAEVNR		VPLGPDVDLR		AIQAAEISAILKDQIK		AGGTTDSDSFAPGDPSYDAIDNR
ALNAFTNPSTNSYK	ALTEASEFSVHAPR		YEGADLGILVTR		AIQAMIGPVAPSAVTTYGEEEAR		AGGVAIEPENAQITVIR
ALNAFTNPSTNSYKR	ALTEAVTEGVPTYLSVFAGR		GYYGDLTEK		AIQQELGDGEDGKNEVAELEAK		AGGYIQIEAPAHHVK
ALNEGKPQQIVDK	ALTEETGTTLELEDDGTVK		LAADVLIASDGPR		AIQTGQVQLGER		AGHDLTVFDLVPAAVK
ALNEGKPQQIVEK	ALTEGLSAQQSDEEFDAR		LAGSGIAAGAIASR		AISAPVKQIAQNAGQDGAVVAGNLLR		AGHGSQVGTDNAVTR
ALNQLTGKR	ALTETDGDMDKALDLLR		LAIGPGYDK		AISEAGSFSEHAPR		AGHSVTGFDVAGTTADGVTNATSAPEAVK
ALPEAEITFGESNGDNR	ALTETNGDMEK		LAQLWWQNIGDAMSGAK		AISEGGYQSMPK		AGHYDNVAFHR
ALPLGLEVIDVR	ALTETRPEAAETFAANAAR		LASEGLVTTLPNR		AISELGIYPAVDPLDSTSR		AGIAKEDVSETILGQVLTAAQGQNPAR
ALQAVGFHITSIR	ALTGLGLTEAK		LENVTMDMLGTAK		AISLGTSK		AGIALNDNFVK
ALQAVLPAATDFPYTIR	ALTHGLALASGVK		LFEILGPR		AISLYCDLAAR		AGIALTDNFVK
ALQAVLPAATDFPYTVR	ALTLAGSDTSGGAGLQADLK		LFIDVFQK		AISQIVGPTK		AGIAPSAVVLVATVR
ALQAVLPAPTDFPYTIR	ALTLTNVPGSTLSR		LGFYVQIR		AISTIAESK		AGIAQVEADLGPIDVVVANAGITR
ALQAVLPPATDFPYTIR	ALTNAPDDFTVHR		LGLLLAELGQK		AISVELPTILVR		AGIDAAGVEQVLFGCVLPAGQGQAPAR
ALQECMQHNFSVFR	ALTSANQLELLQTAEAVAR		LGLISPHLIPR		AISVPVGDATLGR		AGIDKAEVSETILGQVLTAAQGQNPAR
ALQGEEGVIECAYVEGDSEHAPYFAQPVK	ALTSLGLK		LGSPAGTTR		AISVPVGDVTLGR		AGIDKSEVSETILGQVLTAAQGQNPAR
ALQGEQGVVECAYVEGDGQYAR	ALTTFYFEYDSSDLKPEAMR		LGTYNPLLPK		AITAALVK		AGIEAGEIEVHDYTSDESCPSVSF
ALQIIKDGGDVDYVGASAVELIGPGESAGSYR	ALTVALAQEGAK		LLAFAEENQIPIAK		AITEAADFSVHAPR		AGIELTLFHGR
ALSAADFDKEIAAR	ALTVLSNAETPTK		LLEGQSGAGPITR		AITEAVTEGVPTYISVFAGR		AGIETIAFDR
ALSDLEFSNYSANENFR	ALTVNTNLTSMSVQK		LLMGAFVLGIPEHK		AITGLGLTEAK		AGIEVITISAGELGR
ALSETNAFSVHAPR	ALTVVEPTDATSATNDVSFDKPAAK		LIWYYNNILGRPEK		AITSANQLELLQTAEAVAR		AGIGTDNIDKDAASK
ALSEVYAQDDNKAK	ALVAAFEAVAK		LLVQAVGAR		AITSPQAGNIDVGPK		AGIGTDNVDKDAASK
ALSGAADFSVHAPR	ALVAATESGSTAK		LNLVAGLIR		AITTFYFEYDSSDLKPEAMR		AGIIDPK
ALSGASDFSVHAPR	ALVANMVTGVSK		LNVPSVFLYGGSILPGR		AITTGLR		AGIIGFSK
ALSGTYDDYIQTDAAINR	ALVASDANLAQFEAQK		LPEGGNLLEIR		AITVALAQEGAK		AGIIGLTK
ALSLDDTTGFVK	ALVDEEQPGLVLCGK		LSFLPGVK		AITVISNAETPTK		AGIIHSGIGK
ALSLNSTDGFLQLVTR	ALVDGLNLALR		LSGELLDAANNR		AIVAATESGSTAK		AGIKHNVLNAK
ALSLVLPHLK	ALVDLEQGDYEELDQMNAAKPYAK		LVDVAQDCIVR		AIVDEEQPGLVLCGK		AGIKPEQVDEVIMGNVLQAGQGQAPAR
ALSPEIVGEEHYEVAR	ALVDLQQGDYEELDQMNAAKPYAK		LVEAEGFEK		AIVDGINIAIR		AGILAQVPAGR
ALSVKEFLVEK	ALVEAEGDFDKALDVLR		LVGTTKPTIQAIR		AIVDLQQGDYEELDQMNAAKPYAK		AGILGLTK
ALSVNIPAGVETGTR	ALVEATTHYTDYK		LVGTTKPTIQSIR		AIVEATTHYTDYK		AGILISK
ALTASQNNIAR	ALVEFFEKELAEAK		LVPGYEAPVLR		AIVFSAVGTAGQR		AGIPHDHYEPK
ALTDPLGDLLTR	ALVELDSLR		LYTEGFHVPAGEVYAAVEAPK		AIVHAINNEGIVEK		AGIQGDIGPK
ALTDSFGSVDEFKK	ALVFEPELVLMDEPLGALDK		MDVILLER		AIVIAALDNLAK		AGISLNDNFVK
ALTEAELAQVGAEVNR	ALVFSAVGTAGQR		MFIQTESTPNPATLK		AIVLDIDSEKER		AGITDLDR
ALTEASEFSVHAPR	ALVHALNNEGLVEK		MGTAEVESALVAHEK		AIVPSGASTGEHEAVELR		AGIVALDPEIIALENK
ALTEETGTTIEIEDDGTVK	ALVLAALDNLAK		MNDPIGDMLTR		AIVPSGASTGSHEALELR		AGKFDDEVFAYTISTR
ALTEGLSAQQSDEEFDAR	ALVLDGAAVNEDFAK		MPALSPTMEEGTLAK		AIVQATTHYTDYELIGK		AGKFDDEVIPFTIK
ALTETDGDMDKAIDLLR	ALVLDGAAVNEGFAR		MPGSDAWQFLGR		AIVQGGATIASLGER		AGKGPILLELK
ALTETNGDMEK	ALVLDGASVDEGFAR		MQVTETLNEGLK		AIVQLEDGVQISSGDTLAR		AGKLPGLAGFR
ALTETRPEAAETFAANAAR	ALVLHADHELNASAFTAR		MSDFGLQLR		AIVTITPAQAPDQK		AGLAAHVGANPGDCIFFAAGAVNPSR
ALTIAGSDTSGGAGIQADLK	ALVLHADHELNASTFTAR		MSSVEIDTVMPQDLINAKPAAAAVR		AIVVQEAQK		AGLADPNRPIGSFLFLGPTGVGK
ALTITNVPGSTLSR	ALVPFVSVDNMMK		NAAVILNNNNEPIGTR		AIYVETPTNPLLK		AGLDQAIAR
ALTNAPDDFTVHR	ALVPSGASTGEHEAVELR		NDLDYASNFLR		AKAEAQVIIEQANK		AGLGMMDGVLENVPSAR
ALTVNTNITSMSVQK	ALVPSGASTGEYEAVELR		NFPDDIMEAGAK		AKAEPADYAK		AGLIGFSK
ALTVVEPTDATSATNDVSFDKPAAK	ALVPSGASTGSHEALELR		NGPQSAGAFPGPACYK		AKAEQHPIEATGR		AGLIGLIHR
ALVAAFEAVAK	ALVQGGATLASLGER		NGVPMATPVFDGAR		AKAEVEADYAEALAGK		AGLIGLTK
ALVANMVTGVSK	ALVQLEDGVQLSSGDTLAR		NLYDAYVNDSDLIGTHSR		AKAQALVAAGK		AGLINSGGADGGETDLGDAVR
ALVASDANIAQFEAQK	ALVSDLNAQQSDAEFNEK		NMSPMSAEATVVR		AKATLDDGTTVLR		AGLIQGFPDGTFR
ALVEAEGDFDKAIDVLR	ALVTGGDSGLGR		NQAESLIHSTEK		AKDDLSTVNLHEK		AGLLDPK
ALVEFFEKEIAEAK	ALVTLTPAQAPDQK		NYYMPSFVESGLATELVVDK		AKDEDLSDAALK		AGLLTDEEINDIAAYLR
ALVFEPELVLMDEPLGALDK	ALVVEKDADGGTGASVR		QAIIDVVFQGSGEIAK		AKDSELSTTALK		AGLNVATNQLESHYLAGGNVDR
ALVIDGAAVNEDFAK	ALVVGGGAVGTSLAYHLAK		QASAIIPLLWR		AKEAEAAGADFVGDTDYIGK		AGLPVLGVLPR
ALVIDGAAVNEGFAR	ALYEPVHGSAPDLAGQGK		QATVVAEPLER		AKEEGVTKPLCLNQEAYNTALADR		AGLQVER
ALVIDGASVDEGFAR	ALYSQLAQLAAQK		QDFQALIK		AKEGGLNVGAR		AGLREPEKPIGNYLFAGPTGVGK
ALVLHADHELNASAFTAR	AMDKLFTLHADHEQNASTSTVR		QEAEALAVK		AKELRPYVEK		AGLSEEQLADANLGSALK
ALVLHADHELNASTFTAR	AMDSNDLEKER		QFVNHGHVTVNGK		AKEQQVQANDLQEK		AGLSFGR
ALVPFVSVDNMMK	AMENLLAKDPMLNVVYTLNEPAAAGAYEALK		QGFNVDPLLQR		AKETLAATGVSPDLR		AGLSGANTSDNWDGR
ALVPSGASTGEHEAVELR	AMFSLHTEPFNLLAR		QIAQNAGVDGSVVAGK		AKEVPVAIEK		AGLSIPLHPGAVK
ALVPSGASTGEYEAVELR	AMGVFAEDCATK		ADNVSTYSAR		AKEVTEAIAK		AGLTFLVDMIK
ALVSDLNAQQSDAEFNEK	AMHDLAASDASPSLTR		DPNPVIFLENEILYGR		AKFEELSAGLVER		AGLVADTSISLNGVEVK
ALVTGGDSGIGR	AMLEDLALLTGGEVLTEELGR		GEAPFSVDANLLHTSSEGK		AKIELSSAQQTDVNLPYITADATGPK		AGLVGFSVSNLR
ALVVEKDADGGTGASVR	AMLEDLALLTGGTVLSEER		GILLFGSQPFGLR		AKIPTIITLPAK		AGLVGNASFENMSGGGGGK
ALVVGGGAVGTSIAYHLAK	AMLEDLALLTGGTVLSEETGMSLEK		QTLTDEDAEGR		AKKPVLLMGTGAK		AGLYDAATVR
ALYEPVHGSAPDIAGQGK	AMLEEEGVTDLSMK		QTVAEFYQR		AKLEALVEELIER		AGMDSHGFGMASVR
ALYSQIAQLAAQK	AMLELDGTPNKGK		SAGSEPGPACYR		AKLESLVEDLVNR		AGNGQWFNVVER
AMDKIFTLHADHEQNASTSTVR	AMLENAASEQGSR		SASFYEVQSHVNLTDHVR		AKLESLVEDLVQR		AGNIDLDEALFGLEPR
AMDSNDIEKER	AMLQAALSGELAK		SATSILDYIFR		AKLESLVGDLIK		AGNTALEEVVMALK
AMENLLAKDPMINVVYTINEPAAAGAYEALK	AMLQDLALLTGGQLLSDDLGMK		SDIFVEFPEQTR		AKLGAVQNR		AGNTLPIR
AMFSLHTEPFNIIAR	AMLQDLALLTGGQVLSEDLGMK		SFDGEDYILER		AKLTGTAERPR		AGNVAAEGAIAVK
AMGVFAEDCATK	AMMGATNPANAAPGTLR		SGAYDNVAFHR		AKNEAEEIQK		AGPALAAGCAFVARPAK
AMHDIAASDASPSITR	AMMGTGEASGDNR		SGIVDQVDATR		AKPEEFIQTGISTIDVNTSLIR		AGPFDAR
AMIELDGTPNKGK	AMNEAGNVTWDLVDVVASDALR		SHGIHAEPTTMGLTFAR		AKPEEFIQTGISTIDVQTSLIR		AGPLAGYPVVDMGIR
AMIQAALSGELAK	AMNNPFFDLAR		SHGSTGQCQDPGK		AKPGQDFFPLTVNYQER		AGQDAYADVEFR
AMLEDIAILTGGEVITEELGR	AMSMALDRPLLVELGYGQAGK		SLAVLDGAVCVLDANAGVEPQTETVWR		AKPVLLEPIMK		AGQDFFPLTVDYIEK
AMLEDIAILTGGTVISEER	AMTDFASASAEVAAENMAAFAEVAK		SIIMIGEIGGSAEEEAAQFLR		AKTQDFTAIMK		AGQQVNVIISAAKPGIVIGK
AMLEDIAILTGGTVISEETGMSLEK	AMVEVFLER		SLNAFTNPTTNSYK		AKVESLIFAITPDASVR		AGQSFSTDLNYAASLK
AMLEEEGVTDLSMK	AMVPLSEMFGYATALR		SPALSFFTGVPYGMTTPELTAWVR		AKVEVTDAEMSQAIMNQAR		AGQTSMIAR
AMLENAASEQGSR	AMVPLSEMFGYATSLR		SPGEMGADIAIGSTQR		AKYPDLQIIGGNVATAAGAR		AGRDLYVGGR
AMLQDIAILTGGQLISDDLGMK	ANAEGQLDAQVK		SQIFSTAEDNQNAVTIR		AKYPSLNIIAGNVATAEATK		AGRFDAAIIEDTVAK
AMLQDIAILTGGQVISEDLGMK	ANAGTTLGNTPEGTGFR		DGYTAVQLGAGSAK		AKYTGTEQQHLK		AGRFDAAILEDTVAK
AMMGATNPANAAPGTIR	ANAVADQLQAGGVPYNR		SQVFSTAEDNQNAVTLR		ALAAAGFNITSIR		AGSAQNLLR
AMMGTGEASGDNR	ANDAAGDGTTTATVLAQALLTEGLK		SVGTSNPYNMIR		ALAAAVLGDPNAVEFVPTTGQTR		AGSFAVLEALR
AMNEAGNVTWDLVDVVASDAIR	ANDAAGDGTTTATVLAQALVNEGLK		TAADYGVDVSPR		ALAAVFR		AGSFVANEAAEAPALEK
AMNNPFFDLAR	ANDAAGDGTTTATVLAQSLLTEGLK		TDAAGVEGFDAAVDR		ALADAGNDEEKAIALLR		AGSGALTLGQPNSPGVPADFAK
AMSMAIDRPLLVEIGYGQAGK	ANDEHLLEETGAK		TDGVSVDIDGDYTETLAR		ALADAVEAALR		AGSGVATLGLPDSPGVPEGTAK
AMTDFASASAEVAAENMAAFAEVAK	ANDEHQLEQVGQK		TGVGTQIAEGK		ALADTLIEEGFR		AGSGVATLGLPDSPGVPEGVAK
AMVEVFLER	ANDESTLYTTSQNPHVLR		THCQTSGVSLQEQDPYNNVIR		ALAEAGCSAVK		AGSITSVQAVYVPADDLTDPAPATSFAHLDATTVLSR
AMVPLSEMFGYATALR	ANDNYRDPAKPAFATLTFK		TLSIIKPDATK		ALAEALATR		AGSPEANKVIK
AMVPLSEMFGYATSLR	ANEEADLTDEAAALDAK		TLVLEVAQHLGENTVR		ALAEEIAR		AGSVDLDEALFGLEPR
ANAEGQLDAQVK	ANEMTLSSENER		TQYSFSTDPSLR		ALAEFLFDSPDAMIR		AGSVELDEELFGLEPR
ANAGTTIGNTPEGTGFR	ANEQGVSVSNEALQR		TSDITLEEFR		ALAEHGIVFGEPK		AGSVGAQTAMEILKK
ANAVADQIQAGGVPYNR	ANFDAFVDALVK		TTDVTGTVELPEGTEMVMPGDNLK		ALAELPSLDELR		AGSYEDCSDADLVVITAGAPQKPGETR
ANDAAGDGTTTATVLAQAIITEGLK	ANGDTGSPEVQVALLTER		TTPSIVAFTDSER		ALAELPSLDELRAK		AGTELMSDAK
ANDAAGDGTTTATVLAQAIVNEGLK	ANLDFDLSDKVK		TTVFIEPVALALSR		ALAESGINFIGTGVSGGEVGALTGPSIMPGGQK		AGTGGSELPDLPAEFSR
ANDAAGDGTTTATVLAQSIITEGLK	ANLDYGTSEAHTTYGVLGLK		TVAVHSTADSDAMHVR		ALAEYDGITDAQK		AGTHDSHGAPLGDAEIALTR
ANDEHLIEETGAK	ANLECDTLLLDNK		TVGAGVVSSISK		ALAFAQAQAK		AGTIDFTGDLSPDSLK
ANDEHQIEQVGQK	ANLEETTSDYDR		TVSNMQEVMAR		ALAGLTEEQVK		AGTNNVEELR
ANDESTLYTTSQNPHVIR	ANLEETTSDYDREK		VAAATTVGDAGFER		ALAGPVGADPELAEK		AGTSGVHGAPLGKEESK
ANDNYRDPAKPAFATLTFK	ANLFAEDLLEDYKK		VAGTEAGITSLQMDIK		ALAINLVDPAAAGTVIEK		AGTTTNLNVEFAQIVTPAPAPVQNQFTIALR
ANEEADLTDEAAALDAK	ANLGGVCLNVGCLPSK		VAGTENGITSLQMDIK		ALAIPLVIHAER		AGTVEASAVTAELEKMDGEPTVFGPR
ANEMTLSSENER	ANLLNPDVTLVGLGLER		VAVIGGGVVGTHAAR		ALALLAK		AGTVPARPDVVNPVGSLK
ANEQGVSVSNEAIQR	ANMTKPVVGFLGGQTAPAGK		VDGDHETQVQAIETCIADGAK		ALAPEIVGEEHYAVAR		AGVAFTR
ANFDAFVDAIVK	ANMTKPVVGFLGGQTAPAGKR		VFGAYAAK		ALAQDADLYLLDEPFAGVDAATEK		AGVAGPEVGHVAVGHVINTEPR
ANGDTGSPEVQVAILTER	ANNLSYEPVPLETNAEGQQQYLAGACDTYTTDASGLAATR		VGGMTEVEVK		ALAQELASR		AGVAIDSVEDMK
ANIDYGTSEAHTTYGVIGIK	ANNPSDVNLLLNEANLQYK		VGLLPEGR		ALAQGGTAVGTGINADPR		AGVAILR
ANIECDTLILDNK	ANNQVLVDNMGNLTDLSAK		VGNEGVITVEENK		ALDADVISIETSR		AGVAVIAIDLPIHGTR
ANIEETTSDYDR	ANPEVNMVSAPVVAK		VGQQATTLSGGEAQR		ALDALQTSTGK		AGVAYMATGGMAGTLR
ANIEETTSDYDREK	ANQLLADLQANPANLASR		GDTGENLIGLLER		ALDALVPVGR		AGVDKGDVSETILGQVLTAGQGQNPAR
ANILNPDVTLVGIGIER	ANQVFSTAEDNQSAVTLHVLQGER		LSDAAVQIFR		ALDALVSEK		AGVDMTSPEPIEAACK
ANLDFDISDKVK	ANSAVVGPNDDVSMPR		LSETAVQIFR		ALDALVSEKTEK		AGVDVITIDTAHGHSK
ANLFAEDLLEDYKK	ANSGLSEDELQR		VIAGTGSDIYSAIAGAIGALR		ALDAVIESVTGALK		AGVEALEAR
ANLGGVCLNVGCIPSK	ANSSTTTAAEPLK		VLAVGTDCSVGK		ALDDKSVTLIR		AGVEHTVLNAK
ANMTKPVVGFIGGQTAPAGK	ANSVAHVANQVGAR		VIAVHQPHR		ALDDQGSAPSGNTPEEFAK		AGVEIDYCPQCR
ANMTKPVVGFIGGQTAPAGKR	ANSYLACSDPSDVAR		VICQGLTGSQGTFHTEQAIAYGTK		ALDEVRPIVSETQILPR		AGVHFGHQTR
ANNISYEPVPIETNAEGQQQYLAGACDTYTTDASGLAATR	ANSYLLGLSAPLGGASNVFGSWQMVDPSNDKLTGGDEK		VIDGTFPDYTR		ALDGLEGQNADQNR		AGVLAEVR
ANNPSDVNLILNEANLQYK	ANTGVTLEPLNSQNAPK		VIIERPHK		ALDGLKGANDDQTR		AGVLANVLQLLK
ANNQVLVDNMGNLTDLSAK	ANTTVTFPSPGDNFTFTVGADTGLNK		VILVDGEPVGAINR		ALDGLQMSGK		AGVLKPGEADEFIER
ANPEVNMVSAPVVAK	ANVDLALTNPETSSVQK		VLNTLLFEMK		ALDGTNDEIGR		AGVNQVLIDSTDDLKGVAR
ANQIIADLQANPANIASR	ANVGAAATPGGTGACR		VLNTLLFEMQR		ALDIAESGPSAK		AGVPAGVFNIVTSSR
ANQVFSTAEDNQSAVTIHVLQGER	ANVPGGASFKDHDTGVSPVFAGGVEYALTPELATR		VLTEASVQGK		ALDIAESGPSEGFDAK		AGVPLGNQSVLLR
ANSAVVGPNDDVSMPR	ANYELEAECDFVEVHAVTEDGTK		VMTNPLLVESYK		ALDILDITAAHLAAK		AGVQGDLGPK
ANSGLSEDEIQR	ANYSNPPAHGASVVATLLSNDALR		VNENSQPVGSCVAR		ALDLLLTGR		AGVVHAGIGK
ANSSTTTAAEPLK	APAAESAPQAPMSAR		VNENSQPVGSCVTR		ALDLSQCGPVEGFDAK		AGYAPNVVEAPESTSPLK
ANSVAHVANQVGAR	APAEAALDDELAKR		VNQIGTLTETLQAVEMAHR		ALDMFEASPVQGFDAK		AGYDAMLNVALHGK
ANSYLACSDPSDVAR	APAKESAPAAAAPAAQPALAAR		VNYTGIGSNEEIINK		ALDMLPADAYLPDGR		AGYDFGPVLGYGVLGAAR
ANSYLLGLSAPIGGASNVFGSWQMVDPSNDKLTGGDEK	APDLLVR		VPHCLEYR		ALDNAVEELTQITGQKPVVTR		AGYEPGKDIAIALDPATTELYR
ANTGVTLEPINSQNAPK	APEAAKPAAPAAPAAPAPSDYK		VTTQNLQVVK		ALDNIDLFK		AGYIDQR
ANTTVTFPSPGDNFTFTVGADTGLNK	APECTTENFGPLGTGPFVVTEFKPNDVLTMK		VVALSGGYSTDEACEK		ALDSALAQIER		AGYTAVISHR
ANVDLALTNPETSSVQK	APFDLVNGLLR		VVAPDVGGGFGTK		ALDSILTDSASEDTQAR		AGYTAVMSHR
ANVGAAATPGGTGACR	APFTAELDASDLEK		VVDTLIIIPNQNLFR		ALDSYDKAYYVGTDSK		AGYTAVVSHR
ANVPGGASFKDHDTGVSPVFAGGVEYAITPEIATR	APGFGER		VVEFPWSELYPK		ALDTAIQELADAR		AGYTNVMSHR
ANYELEAECDFVEVHAVTEDGTK	APGGYEVQVER		VVFTVDFR		ALEALQANPK		AGYVVEIDPR
ANYSNPPAHGASVVATILSNDALR	APGLLPR		VVVAGATGNVGR		ALEANNITSDKTAVGDR		AGYYDGIGAAR
APAAESAPQAPMSAR	APGSLGASSFPSR		VVVSTYQSVSGSGK		ALEAPLR		AGYYPNLVPAVPSR
APAEAAIDDELAKR	APGYATLGLGAEAR		VVVVMDHTNK		ALEAPLRQIAENAGVDGSVVAGK		AHDAELIKK
APAKESAPAAAAPAAQPALAAR	APKDNTWYTGAK		VYYCNSGSEANEK		ALEAPVR		AHDETEQFQVGDSVR
APDIIVR	APLEVFHEALDNLQPSVEVR		WKPTAGFIAGR		ALEATDGDIEK		AHDTALAGESAADKR
APEAAKPAAPAAPAAPAPSDYK	APLFEDKVVDHVFAGAK		WILIDAEGVVLGR		ALEDALVDFAGCAVVISHDR		AHDVVLDPAVAEAK
APECTTENFGPIGTGPFVVTEFKPNDVITMK	APLGLKR		YDVEECQQR		ALEEAGAEVEVK		AHEDNVVDDAIGNAIEK
APFDLVNGLLR	APNGLSSYPHPR		YGGEFGGFNER		ALEEDPKLDNIR		AHEHSVENLMNSR
APFTAELDASDIEK	APNVQDLFAPVR		YLGPAALLHAYR		ALEEPAR		AHEIAGNVIGEGEK
APGFGER	APQFTGGGLVHGPKPR		YSTVAGIPLPDLIK		ALEEPIR		AHEIQGVLALENSLNR
APGGYEVQVER	APSTYGGGLSVSSSR		YSVGQPFLYPK		ALEEPVR		AHELGLKPR
APGIIPR	APTGEPAAAAEMTK		YTESEIER		ALEEVKNR		AHGATHVINYR
APGSLGASSFPSR	APTKTDLFSNNMQGK		YYEGAPVIR		ALEGDADYEAK		AHGEPLGEEGVAQTK
APGYATIGLGAEAR	APVALLDFAASAR		YYSVIYDLVDDVK		ALEGDAEWEAK		AHGEPLGEEGVQETK
APIEVFHEALDNIQPSVEVR	APVEVFHEALDNVKPSVEVR		AAAAPAAAAEAPAAAAAAPAAAAPAAASSAASGVASPAAAK		ALEGDAEYEEK		AHHEVGTAGQAEINYK
APIFEDKVVDHVFAGAK	AQAAAQQDAQGLAR		AAATMLAGSPGSAR		ALEGDAEYEQK		AHIGVIPGLK
APKDNTWYTGAK	AQAESRDNTPGGATFNGAR		AADPNVSDAEAEEVER		ALEGLEGANADQNAGIVIVR		AHKSDIEIAR
APLGLKR	AQALADENFK		AAGADIVGLDDLAEQIK		ALEGLEGANADQNAGIVIVRK		AHLAPFVPGHSVVQIEGMLTR
APNGLSSYPHPR	AQALTNDAMEAAGYR		AAQQFVDWVTSK		ALEGSGILGK		AHLAPYLPGVLDAQGR
APNVQDLFAPVR	AQAVANVFLAQNVPSSR		AARPSIAPAHADK		ALEIGLSYCSAIGGGR		AHLESVQAGQGALVDVR
APQFTGGGIVHGPKPR	AQAVTSTLLSSGVSAGR		AEPDGYTLSIATVSTMAVNPACRPK		ALEILKDGGDIDYVGASGVELIGEGEAAGSYR		AHLGVIPGLK
APSTYGGGLSVSSSR	AQCLLTGAPSEVDEK		AEYGALVNVR		ALELGAQPVEIETGPMELR		AHLVLPAASFAEGDGTLVSQEGR
APTGEPAAAAEMTK	AQEEYGTAELDASQLR		AGALAAGGAAVSGTGEAGAGR		ALEPSIVGQEHYDVAR		AHLVLPHHK
APTKTDIFSNNMQGK	AQEFAVQADVAYPVPFYDR		AGGILGILGELGR		ALESFLGNVEGSLK		AHLYTYASDEFEGR
APVALLDFAASAR	AQELQDGPAPR		AGHDLTVFDLVPAAVK		ALETATEEQKEISK		AHQELTFR
APVEVFHEALDNVKPSVEVR	AQEVDAVLLGAVGGPK		AGVAGPEVGHVAVGHVINTEPR		ALETVLTR		AHQIKEEQDTNPEVR
AQAAAQQDAQGLAR	AQEVDVPMYLGAEEVR		AGYYPNLVPAVPSR		ALEVINPVVR		AHQVCPYSNATR
AQAESRDNTPGGATFNGAR	AQFAGEAGQAGYLCR		AHLAPYLPGVLDAQGR		ALEYGLIDKIFTNR		AHSIAAQGGINAAK
AQAIADENFK	AQFAHATDKR		ALEQADYPSVR		ALFAGIDSVDVVDPLTVK		AHTLPPLPYALDALAPR
AQALTNDAMEAAGYR	AQFEADTNYLPATK		ALGGDADPAVQQGLAAQR		ALFANMAGSLIEHEQIK		AHVEAQLPVDAR
AQAVANVFLAQNVPSSR	AQFLLETVLEK		ALNADGVNAEDIAAER		ALFASLSK		AHVLPCNLSDADAVNALPK
AQAVTSTLISSGVSAGR	AQFTMQFDHYDPVPQNLSDELQAK		ANSYLACSDPSDVAR		ALFEAGADVVK		AHVNAQTYDK
AQCLLTGAPSEVDEK	AQFTMQFDHYDPVPQNLSDELQSK		ANSYLLGLSAPIGGASNVFGSWQMVDPSNDK		ALFESIEEDQIR		AHVTKPVVSYIAGVTAPAGK
AQEEYGTAEIDASQLR	AQGDMPAYGYTPPYTDGAK		APAHELPER		ALFFNMIEGVSK		AHYLAAVASAR
AQEFAVQADVAYPVPFYDR	AQGDTGSPEVQVALLTAR		AQAAAQQDAQGLAR		ALFPLVEK		AHYVLMNVEADQAVIDELETAFR
AQELQDGPAPR	AQGGQPLQGAQPGQPGQTGGGQGGDDYLEK		AQCLLTGAPSEVDEK		ALFQAMR		AHYVLMNVEAGQEVIDELETAFR
AQEVDAVLLGAVGGPK	AQGLPDVSATGSYNEFVKR		AQPSANPQLSYGLR		ALGANLELTEAAK		AHYVLMNVEAPQEVIDELETTFR
AQEVDVPMYIGAEEVR	AQGMATTAASALTAR		ASAFAGAVLSR		ALGANLVLTEGAK		AIAAGGNYGEIFENNIGESSPVGLAR
AQFAGEAGQAGYICR	AQLCTTVFNETR		ASVEVLESGQR		ALGASVDAGGMNGK		AIAAGTSAAPK
AQFAHATDKR	AQLDLYNEVATEHGYDVTK		ATGNHIVDSHPER		ALGDIDIAIVDKR		AIAAHGLAEGSR
AQFEADTNYIPATK	AQLDVLDAQLLETLGKR		EVTYHAR		ALGDLAETDATAR		AIAAIFK
AQFLLETVLEK	AQLEEATSDYDREK		FEASVEGPDQQEVLEQAAR		ALGDVLLNATTFR		AIAAKPEVGEIYEGK
AQFTMQFDHYDPVPQNISDEIQAK	AQLEETSSDYDREK		QEYDNAVAR		ALGETANDLKQYGSK		AIAATMFGDASK
AQFTMQFDHYDPVPQNISDEIQSK	AQLEETTSDYDREK		AVELTGAVQNDATVAR		ALGEVLPALK		AIACAFNLEYLLAGGTDKR
AQGDMPAYGYTPPYTDGAK	AQLEETTSEFDREK		AVGLTINTTGEHAVGAMGADDGTIALR		ALGGASGGYTAAR		AIADDESKDETER
AQGDTGSPEVQVALLTAR	AQLETTTSDYDREK		AVLAGLESSVLASVDK		ALGGDADPAVQQGLAAQR		AIADKGAIFASR
AQGGQPIQGAQPGQPGQTGGGQGGDDYLEK	AQLFNFSSGPAMLPAEVLK		AVLVQTDAELQPLAVAK		ALGGGPAPR		AIAEEYGQPVVVK
AQGLPDVSATGSYNEFVKR	AQLLEEDASGGAGLGAK		DAAVLDLAAEVDVGR		ALGGGVFPISCVAANR		AIAEGKPENMVEK
AQGMATTAASALTAR	AQLLQQAGTSVLAQANQVPQNVLSLLR		DAIEQFAVPR		ALGIDINDVDLEAAD		AIAELAQAEQNDEVAR
AQICTTVFNETR	AQLNVLGQNGGR		DCGLEVTETNAER		ALGIDVVSPQLMIK		AIAELKDGEVLLVENTR
AQIDVIDAQLIETLGKR	AQLSDMKDGDVLVLENVR		DSVGAVVLGDYTGVSEGDQVK		ALGIELLR		AIAELLVER
AQIEEATSDYDREK	AQLSELKPGAALVDVALDQGGCFETSK		EALSPEFQDYAQQVVK		ALGIFGDSVTTDHISPAGSIK		AIAEPLR
AQIEETSSDYDREK	AQLSEMKPGAVLVDVALDQGGCFETSK		ECLTAIQTGEYAK		ALGIGFVPYSPLGR		AIAESIGIHVEK
AQIEETTSDYDREK	AQLSQGADVLFAAAGGTGLGVLQTAADEGK		EFVEVFQDEAGK		ALGKEDDVQVR		AIAEYLQSNITLLR
AQIETTTSDYDREK	AQNFEAVAQYQFDFGLRPSLAYLQSK		ESAGTVVLHAGK		ALGLNDELAHSSIR		AIALVLPR
AQIFNFSSGPAMLPAEVLK	AQPDGAYVNAATQR		EVAESGGEK		ALGLNTDTPLLGYYFK		AIALYCDLVAR
AQIIEEDASGGAGLGAK	AQPSANPQLSYGLR		EVGEDVEVVGYR		ALGPAGETLDLVFVSLDHER		AIALYCDLVSR
AQILQQAGTSVLAQANQVPQNVLSLLR	AQPVSAGSVSSEHEK		EVLGEAGFDPDVVLLAAHPAGDDTAQR		ALGPEPMSTAYVQPSR		AIAMDATEGLVR
AQINVIGQNGGR	AQQETEEASERADQGQ		FAGYGEAAFK		ALGVALTPK		AIANEIATDELAHVK
AQISDMKDGDVLVLENVR	AQQLVDATDKLAVNLGLELLK		FGGFGVNTFADGFK		ALGVSSAK		AIANLYPETIHLVASADSGIETPADLAGK
AQISQGADVIFAAAGGTGLGVLQTAADEGK	AQQSFDKPVEVQK		GANADGSDFK		ALGVTFFLPEGDAISASR		AIANPLLDEISLHGAK
AQLDLYNEVATEHGYDVTK	AQSVVDYLLSK		GGAAPAGQQPAPGQQAPAQQPAK		ALGYANAQDIAR		AIANPLLDEISLR
AQLEETTSEFDREK	AQTETTLAALEQK		GGPGGGNDPYELFR		ALGYEADQTTTTR		AIAPGESGELLVK
AQLSELKPGAALVDVAIDQGGCFETSK	AQVAQLAGKPSSEVSMLHAR		GIEITAVEK		ALHEAGADVFR		AIAPQAEIILLHAYEAPFEASVR
AQLSEMKPGAVLVDVAIDQGGCFETSK	AQVEETTSEFDREK		GITPAQPAPVSTPAPAK		ALHGAGATVGLSGTR		AIAQAHPDALETLGFAAGSMGPK
AQNFEAVAQYQFDFGLRPSLAYLQSK	AQVGALAVGGAEK		GMQVAGTGAPISVPVGHGTLGR		ALIDGAIDALGNARF		AIAQVGTISANSDETVGK
AQPDGAYVNAATQR	AQVLADALDEANAK		GNDIVAALGK		ALIEAGANVVK		AIAQVGTISANSDNSIGEIIAEAMEK
AQPSANPQLSYGLR	AQVLLTPTETFSLLASGHLR		GNTALQLGATETR		ALIEAGVDVVK		AIASDCADGMTK
AQPVSAGSVSSEHEK	AQVLNTNSLSLLTQNNLNK		GQSDLLVVR		ALIEGAAAQGHEVR		AIASITLDHEFVVHDIR
AQQETEEASERADQGQ	AQVPLSEMFGYATDLR		GQVLAKPGSINPHTDFTAEVYILSK		ALIGATNPAEAAEGTIR		AIASQGNYGEIFAK
AQQIVDATDKLAVNIGLEILK	AQVVVLGSGPAGYSAAFR		GVEASIQPDQITVK		ALIGFAGPR		AIASVADTIR
AQQSFDKPVEVQK	AQWCNEEFDALLQK		GVTFNAHGGDTNPLIAAAVVK		ALIGKEEGDSVEVR		AIAYNTGER
AQSVVDYLISK	AQYDTVLANEVTAR		GYWSPFPESPSPR		ALIGNMVEGVTEGFAR		AICCFTSSGNTAGLVSR
AQTETTLAAIEQK	AQYLLDQLLAEAR		DVADAIGLPR		ALIIDGATVNETFAQAAR		AICGVDEVR
AQVAQIAGKPSSEVSMIHAR	ARAGDGPTLLETLTFR		HGLTDTDAQEQIR		ALILHADHELNASTFTAR		AIDAGSADVAAR
AQVEETTSEFDREK	ARDEGGQVFGGER		IAALTVEQGLR		ALILLQK		AIDALIPIGR
AQVGALAVGGAEK	AREELASDNLSDNLAYQYATLR		IAVVGPTTGQVTQYGDMVR		ALINAGHR		AIDALVPIGR
AQVINTNSLSLLTQNNLNK	ARLAEGQGFLAALDQSGGSTPK		IGAAPAAGQAFSWR		ALINNMVQGVSK		AIDAMIPIGR
AQVLADALDEANAK	ARVEDALHATR		IGTGGTAGTYYPVGGMIANSISQPGK		ALIVAPPR		AIDAMIPVGR
AQVLLTPTETFSILASGHLR	ASAAGLNNSTLNTAFR		IKPIYAGTYQDSIAK		ALKDAVK		AIDEAADVGFEGLTKK
AQVPLSEMFGYATDLR	ASAEAYLGETVTK		IIRPTANYVGPEDQTYVPISK		ALKEPARPMVAIVGGSK		AIDESGIVAPLR
AQVVVLGSGPAGYSAAFR	ASAEVMDENMNDELFAK		ASAEAAATATAAE		ALKPLHDR		AIDFLVENR
AQWCNEEFDALIQK	ASAFAGAVLSR		DVNPDEAVAAGAAIQGSVLSGER		ALLAAFDFPFRK		AIDFSDGYYK
AQYDTVLANEVTAR	ASAFDQLDKAPEER		HDSALATYGK		ALLAAFNFPFRK		AIDGAVGAQLMQAFKR
AQYLIDQLLAEAR	ASAPGLKPVSGSK		ISTNVSVFDHEPDANPLPLYLR		ALLAALK		AIDIITGLR
ARAGDGPTLIETLTFR	ASAQGLNATTLDR		ISVTATKPLVTQR		ALLADVVDLTDNGDNSVTFK		AIDINLTGAFVGSR
ARDEGGQVFGGER	ASASSANSLSSANSASSASVRPATGTTAAVAGSAAGR		ITTSGVDAYGLGTESQVLSPGGVLQVSNTAIQTSGK		ALLAFLQK		AIDKPFLLPIEDVFSISGR
AREELASDNLSDNIAYQYATLR	ASAVPVDVTDADSVAEAAGK		IVAHAQHAQEPNWFTTAPVGALK		ALLDEAGIVDTDGDGVR		AIDLVFK
ARIAEGQGFIAALDQSGGSTPK	ASDFVLAMGQGR		LVAQAEAAPQAPK		ALLDEAGIVDTDGDGVREK		AIDPTSLPVVDGSPR
ARVEDALHATR	ASDLLVSNASCTTNCLAPVAK		IVGEFAAASLDESLASTLVK		ALLDEVGYDGTPVR		AIDQPFLMPVEDVFSISGR
ASAAGINNSTLNTAFR	ASDVAGDGTTTATVLAQALVREGAK		IVVQGFGNVGGTAAR		ALLDEVYATPLKR		AIDSAVEELTFIAGQKPVVTR
ASAEAYLGETVTK	ASEAEAAGADYVGESEYATK		LAAAADELFGLVLK		ALLDFFLSR		AIDSMVPIGR
ASAEVMDENMNDELFAK	ASEDDKHVYVGTDR		LAAEAMSANTPESTGER		ALLDLFK		AIDSTGAGEGPARPG
ASAFAGAVLSR	ASEEGLMVVER		LAEGSYDQYLGVAMAGR		ALLDTLLR		AIDYAVNNAGIVDR
ASAFDQIDKAPEER	ASFDPSNLSANYR		LAEVLQACATPQSTADIVPVLFK		ALLEADPEYR		AIEAPLR
ASAPGLKPVSGSK	ASFENPADHVVLPELLSKEPLGPLVR		LAGDAADGTYASLAGVPLEK		ALLEFDDQEPQLQNEIR		AIEAPLRQIAENAGVDGAVVAGK
ASAQGINATTLDR	ASFGADALAANYTALVQALEAAKPGAAK		LCNSPVPDVSR		ALLHAAEVADSAKESETFGVR		AIEDGDFFENEVLNEAIDHVK
ASASSANSLSSANSASSASVRPATGTTAAVAGSAAGR	ASFGDDAPALVCEPGR		LDELCLLGK		ALLHVAK		AIEEGLEER
ASAVPVDVTDADSVAEAAGK	ASFGPDETGLTLEER		LECIGACPPGQPVAGAHYSGTNLSANR		ALLHVSHVFQEAQHSDNLGIIAK		AIEEPLR
ASDFVLAMGQGR	ASFVGELSFGPR		LEEASVPASDDDK		ALLLKEDEIVIDR		AIEFLPSEEQLAER
ASDLIVSNASCTTNCLAPVAK	ASFVTLQDVGGR		LEPLPPGGGYEFVDAIK		ALLNFDAQSDELKAEITER		AIEGAYNPTITTLYQDK
ASDVAGDGTTTATVLAQAIVREGAK	ASGEETAQQVVAVR		LESTFSAPVFSTEEK		ALLNSMVIGVTEGFTK		AIEGLEK
ASEAEAAGADYVGESEYATK	ASGGPAGGPFTAQNASGTDFK		LFGSVTNADVAEGLR		ALLNSMVIGVTEGFTKK		AIEIKVPDIGADEVEITEILVK
ASEDDKHVYVGTDR	ASGGPAGGPFTAQNASGTDFKR		LLEESPSPVLSEETR		ALLNTLNIR		AIELAGGELGSK
ASEEGIMVVER	ASGTDEAVVLVPPLR		LLHGDEVAIGGHPWR		ALLPLLPAPEDFQYTIR		AIELLGTMQGGYNIHPLIDALDDAK
ASFDPSNLSANYR	ASGTNDKAGSAQNLLR		LILGAFGMTDK		ALLQAMGLPFRK		AIENFYISNNK
ASFENPADHVVLPEIISKEPLGPLVR	ASHGVSLSHR		LIQPLLDAFAK		ALLSALEAAKPAAAK		AIENTLESR
ASFGADALAANYTALVQALEAAKPGAAK	ASHLLVADKK		LNFLAGVGYTHHDIDSR		ALLSEILPK		AIENYYKR
ASFGDDAPALVCEPGR	ASHLLVKDEATAK		LNVDENQDTAAK		ALLSMAIR		AIEQIDQLASR
ASFGPDETGLTLEER	ASLAQAGNDADPYR		LPEQTVYDIVK		ALLSVSDKAGIVEFAQALSAR		AIESETGMLPR
ASFVGEISFGPR	ASLASVSNDHR		LPQQPANFDDSLR		ALLTAALDGSLSK		AIESGYFDDQIVPITIK
ASFVTLQDVGGR	ASLATESFLSAASFQETTR		LSAGLGWR		ALLYAINGGKDEK		AIFADIDAVIR
ASGEETAQQVVAVR	ASLESNYGLR		LSKPVTTSK		ALMAAVDEYIPTPAR		AIFDPYEK
ASGGPAGGPFTAQNASGTDFK	ASLGGTCLNVGCLPSK		LVITDLEGVSHEFLILK		ALMEYDETLR		AIFESLGVADVVTK
ASGGPAGGPFTAQNASGTDFKR	ASLGYAYYQGFNVSTTATGSSASGASATYSAAADR		LVVSQGATDSPQLR		ALMGPGVDPHAYR		AIFEVMGVR
ASGTDEAVVLVPPIR	ASLPTLELALK		LYNFVPYGLDADEVLDYAQVER		ALMGQGNEFVTK		AIFGPGTNIPEAAQDILR
ASGTNDKAGSAQNLLR	ASLTEEQLEDPNLGTALK		MGVVPQQLAGGDVYPSLEK		ALMGSNMQSQAVPLVR		AIFIEPGLVGVK
ASHGVSISHR	ASNAGGVATSGLEMSQNSLR		MLPEFEEAALGLK		ALNADGVNAEDIAAER		AIFNEFQGGSFKPEDVDGSGDVK
ASHILVADKK	ASPSLLDGLVVEYYGTPTPLR		QLGAEVLTNEANPEALQAK		ALNAFTNPSTNSYK		AIFPVAGLGTR
ASHILVKDEATAK	ASQDVMAENMGDELFK		GDTADQNAGIK		ALNAFTNPSTNSYKR		AIFWLDANR
ASIAQAGNDADPYR	ASQDVMAENMGDELFKK		NFAFLEDAK		ALNAFTNPTTNSYK		AIGAGLALGLGALGTGVAQAR
ASIASVSNDHR	ASQEFLNEDVLDDTALYPDEETLNNTYTTTPYDPK		NLPASQGVFNMSATDHAGFDER		ALNEGKPQQIVDK		AIGAGLALGLGAVGTGIAQAR
ASIPTIELALK	ASQEHAEQALEAAAK		NQSAVLDGALSVAGR		ALNEGKPQQIVEK		AIGDEELVDTSKDAR
ASLATESFISAASFQETTR	ASQEQPDDASADAVR		NSVNYENQSAAAGSVAK		ALNMAIDKDAIIDVVFQGSGQVAK		AIGDQLTCIFVDHGLLR
ASLATESFLSAASFQETTR	ASQLGTLNEVPLPYVDEEGNTNHK		NTFNTAIGK		ALNQIKR		AIGEAKDDDTADILTAASR
ASLESNYGLR	ASQLQEGQNHLKR		NYGETAAQDGQAAFEALR		ALNQLTGKR		AIGEAKDEDTADIFTAASR
ASLGGTCLNVGCIPSK	ASQVALLNANYLASR		NYGGVIYQTHGAANNDVLR		ALNQSLEGHQPK		AIGFLVGQIMK
ASLGYAYYQGFNVSTTATGSSASGASATYSAAADR	ASSGEVLNGLAK		NYQAIVEAASR		ALPAIADAVK		AIGIISNNPEFADVR
ASLPTIELALK	ASSGLNEDELQK		QATIGLQSESWGR		ALPEAEITFGESNGDNR		AIGKPEWITDPAYSTAHAR
ASLTEEQLEDPNLGTALK	ASSGLNEEELQK		QHGALSLSAYTTDEAVASR		ALPLGLEVIDVR		AIGLLSFLNK
ASNAGGVATSGLEMSQNSLR	ASTDSTPEPTVQPAASTR		QLGLPVLADSK		ALQAVGFHITSIR		AIGLLSK
ASPSLLDGIVVEYYGTPTPLR	ASTLNNVVR		GDAAAAGEAGADEAGSQPAAQSEGDAR		ALQAVLPAATDFPYTVR		AIGLTPR
ASQDVMAENMGDELFK	ASTLSNVVR		LPDHGEDVTR		ALQAVLPAPTDFPYTIR		AIGLVLPQLK
ASQDVMAENMGDELFKK	ASVDALVLDTAHGHSK		QQSIVVGAGSNLTR		ALQAVLPPATDFPYTIR		AIGVLEMDDESGGDAK
ASQEFLNEDVIDDTAIYPDEETLNNTYTTTPYDPK	ASVDSAYGASR		QQVPYVTTQLAK		ALQECMQHNFSVFR		AIGYGMPGYTIDGNDPLAVYK
ASQEHAEQAIEAAAK	ASVEVLESGQR		QSALAYTQAYEK		ALQGEADWEAK		AIHELQR
ASQEQPDDASADAVR	ASVEVVEELR		QTAEALHETGR		ALQGEEGVIECAYVEGDSEHAPYFAQPVK		AIHGDAPEFAEQSTETQILVTGIK
ASQIGTINEVPLPYVDEEGNTNHK	ASVGHGEDPSGSGTSDTSSASVVLSQR		QVAALDDPYVLIYDK		ALQGEQGVVECAYVEGDGQYAR		AIHQEAPEFQEQSTESEVLVTGIK
ASQIQEGQNHLKR	ASVNGPTALGYSK		QVLFADEAR		ALQLYDPSLR		AIHQPAPEFSDQSTESEVLVTGIK
ASQVAILNANYIASR	ASVNPGGVGTVGLSFAQNTGNR		SADAIFTGGENLAK		ALQLYNPELR		AIHQPAPSFDEQSTSSDILVTGIK
ASSGEVLNGLAK	ASVPLSEMFGYVGDLR		SETDVLQDLK		ALSAADFDKEIAAR		AIIAFSR
ASSGLNEDEIQK	ASYCLTEPDSGSDANAAK		SGSYAAGNIENLAADGSR		ALSDLEFSNYSANENFR		AIIAIHDTTLGPALGGTR
ASSGLNEEEIQK	ASYTMEFLKYDEAPSNVAQAVLEAR		SLAEPEQVEQAR		ALSEVYAQDDNKAK		AIIAVLK
ASTDSTPEPTVQPAASTR	ATAAAQPSNLLSVATYGHNAR		SLAESMRPTLGETVVVENK		ALSFIGEHEITYLR		AIIDASAHASNTSTDEAHLTHHR
ASTINNVVR	ATAEGESLAAAAR		SIEVEPVGAHHAK		ALSGAADFSVHAPR		AIILEAEAAKQDK
ASTISNVVR	ATAETELTKLDTALQK		SILPLHQLLAK		ALSGASDFSVHAPR		AIINNSDVDVIAADDLKDGAEK
ASVDAIVLDTAHGHSK	ATASDLVLVEYEGR		SNPQFGFVATPSTR		ALSGTYDDYIQTDAAINR		AIINNSGLDVIAADDLKDGAQK
ASVDSAYGASR	ATATDDTNFSSFR		SPGIDTEPNFTPDGR		ALSHTLLMFDNFYDVEEK		AIIPNGGIR
ASVEVLESGQR	ATDKTFLMPVEDVFTLTGR		SQQEFFTPDTIAANTYQNVGEVK		ALSLDDTTGFVK		AIKEVAPSLYIVAR
ASVEVVEELR	ATDMKFPGPGK		TDGGASGGQAAVEHFAR		ALSLVLPHLK		AIKPFFAR
ASVGHGEDPSGSGTSDTSSASVVLSQR	ATDQPFLMPLEDVFSLSGR		VAGGELGQVTLTLK		ALSMAIDRPLLVEIGYGK		AILAALK
ASVNGPTALGYSK	ATDRVTLMASEEGGTELEEVAAK		SRPEGDEAQAIAR		ALSMAVVVR		AILAAYR
ASVNPGGVGTVGLSFAQNTGNR	ATEAYAQFDDAVELNRYDDETLTK		SVMEACYTQAQAVYK		ALSNDILHGITR		AILAFQKPDK
ASVPLSEMFGYVGDLR	ATEDLELGDAGVDLYR		TAAPLPLLPAELAR		ALSNPERPFTAIIGGAK		AILALAK
ASYCLTEPDSGSDANAAK	ATEDLEPGDPGVDLYR		TADFASEVAAAAAGR		ALSPAEAR		AILDQNTNEETR
ASYTMEFLKYDEAPSNVAQAVIEAR	ATEEQEKNAFDAR		TFQYGQHSVVLETGEMAR		ALSPEIVGEEHYEVAR		AILEESRAEQR
ATAAAQPSNIISVATYGHNAR	ATEGLQAEFGEDR		TGIYDVTVTNQQGR		ALSVKEFLVEK		AILERPDCGLELVSINDLADAK
ATAEGESLAAAAR	ATEVKDAVQQGGVQAGLDK		TIVTNAGDEASVVVNTVLNGK		ALSVNIPAGVETGTR		AILGLIK
ATAETEITKLDTAIQK	ATFDDPSAHVLLPELLSKEPLGPLVR		DEGYIDGYSVK		ALSVPCSDSK		AILHVEAGAK
ATASDIVLVEYEGR	ATFEALKDQTSPK		EMVLPGDNVSMTVK		ALTASQNNIAR		AILHVEAGAKK
ATATDDTNFSSFR	ATFGAEHQEEK		TPMGGMLGSLSGLAAHELGSAAIK		ALTDPLGDLLTR		AILLAPVVR
ATDKTFLMPVEDVFTITGR	ATFGAEHQEEKLR		TSDNAGDGTTTATVLAQAVVQEGLK		ALTDSFGSVDEFKK		AILLPGDLSDESFAR
ATDMKFPGPGK	ATFGSQLNR		TSEHVHTISR		ALTDVLLR		AILNLEAPVVR
ATDQPFLMPIEDVFSISGR	ATFVADANTPDEVVYVLVK		TTDGWFGGQGYPVAVTLPSGDK		ALTEASEFSVHAPR		AILNYGSMATTHYQLAETLANNGAALAR
ATDRVTLMASEEGGTEIEEVAAK	ATFVTSADVDDDVVYQVVK		TTLEKPDNYVILPEDFSK		ALTEGLSAQQSDEEFDAR		AILQDIQFHPLTEK
ATEAYAQFDDAVEINRYDDETLTK	ATFVTSSDVPDDVVYEVVK		VAAADGFDVAIAPR		ALTETDGDMDKAIDLLR		AILSLEAPIAR
ATEDLELGDAGVDIYR	ATGAQGDLAVAQAQDAYR		VAEGSYDGFMATVAR		ALTETNGDMEK		AILSLEAPVLR
ATEDLEPGDPGVDIYR	ATGDSTLYTTSQNPHVLR		VAQYLHANSFQTPIGK		ALTETRPEAAETFAANAAR		AILVEAADELNSLAVAK
ATEEQEKNAFDAR	ATGFTLLTK		VAVQVAQQLVDQEVNGILGHFNSGTTIPASR		ALTITNVPGSTLSR		AILVNAADDVHTDIEPLAVAK
ATEGLQAEFGEDR	ATGGDKVVSYSTQVSK		VDFVYYGGYHPEMGLLLR		ALTNAPDDFTVHR		AILVSTLADL
ATEVKDAVQQGGVQAGLDK	ATGGGGFDLAQPSQDR		VFVDPAAGLTDAEAAELAR		ALTPFIDR		AILVVAADDVHQDIEPLAVAK
ATFDDPSAHVLLPEIISKEPLGPLVR	ATGLCHTDEFTR		VGFATADNVR		ALTSALR		AILVVAADDVHTDIEPLAVAK
ATFEALKDQTSPK	ATGNHLVDSHPER		VGFYNPVAAEGTENLR		ALTSLGLK		AIMAEGNYGEIFAK
ATFGAEHQEEK	ATGSSEADFAENR		VGGALGFTDGR		ALTVNTNITSMSVQK		AIMEAADKTDSPVIVQASAGAR
ATFGAEHQEEKLR	ATGVQFTSASGQPGSSPGLVLR		GDALAAGNAPAAK		ALVAAFEAVAK		AIMPAYAK
ATFGSQLNR	ATHGLYDQFGEDR		VGVTIAATGPAASLGIPER		ALVANMVTGVSK		AIMTTVHSYTNDQR
ATFVADANTPDEVVYVLVK	ATHGVSLSHR		VIAVQDHTGTIHNDGGLDVHK		ALVASDANIAQFEAQK		AINALANPTTNSYKR
ATFVTSADVDDDVVYQVVK	ATKADVAAAVAAANASPATSAPASAPR		VLDPISQSASVPAEVAR		ALVAVNLASEEPYHNALNEK		AINEDAAGNYIHYGVR
ATFVTSSDVPDDVVYEVVK	ATLADADVVVSGGR		VIQGEAQLR		ALVDAGLR		AINEYDLVATSVLSGNR
ATGAQGDLAVAQAQDAYR	ATLDDGTTVLR		VPVGVQPGDAVEVEIR		ALVDGQLVAEAK		AINPEFAVVGDGTAAGFNAGMQTANTMPYTALDNAGNR
ATGDSTLYTTSQNPHVIR	ATLDGLENMNSPEMVAAK		VTDSYITVEVSELADKPVEVVMQK		ALVEAEGDFDKAIDVLR		AINQLKR
ATGFTLLTK	ATLDPLVGAQPFQGR		VVAQGTGQALDMAR		ALVEAGVKPCGLGAR		AINVNTNVSAMTAQR
ATGGDKVVSYSTQVSK	ATLEDLGQAKR		GPINTTQTDIIEK		ALVEFFEKEIAEAK		AIPEMPVAR
ATGGGGFDLAQPSQDR	ATLETTETPGEGAGDGVR		VVEESAAFADALASCQR		ALVFEPELVLMDEPLGALDK		AIPGALNGVMFNQGQVCCAGSR
ATGICHTDEFTR	ATLGEVGNEEHSLR		VVKPQAGHYAK		ALVIAPGQAGSVSQR		AIPGALSGVMFNQGQVCSAGSR
ATGLCHTDEFTR	ATLGGVCLNVGCLPSK		VVNTLGDAIDGK		ALVIDGAAVNEDFAK		AIPNYNVMGLAK
ATGNHIVDSHPER	ATLKPEGQAALDQLYSQLSNLDPK		VVTNDDLAAELATR		ALVIDGAAVNEGFAR		AIPQAAISK
ATGSSEADFAENR	ATLKPEGQQALDQLYSQLSNLDPK		VYHDAGLPQIAMATSPEYTNQQYETTFR		ALVIDGASVDEGFAR		AIQAAEISAILKDQIK
ATGVQFTSASGQPGSSPGIVIR	ATLLAEFLDKYK		VYLNQVSVR		ALVLHADHELNASAFTAR		AIQAMIGPVAPSAVTTYGEEEAR
ATHGLYDQFGEDR	ATLQDLGQAKR		YDNMVMYQTPSYSGFQFGIGYSFSANDK		ALVLHADHELNASTFTAR		AIQQELGDGEDGKNEVAELEAK
ATHGVSISHR	ATLSDQSAELER		YDTPVTDAEVNQTLDVLR		ALVLQFGR		AIQTGQVQIGER
ATIADADVVVSGGR	ATLSVQPGTPVASVNLEQVR		YDVINSLVGR		ALVPFVSVDK		AIQTGQVQLGER
ATIDGLENMNSPEMVAAK	ATLTTTMGPGVPVDPTLTR		YGAGGQAGGGVAR		ALVPFVSVDNMMK		AISAPVKQIAQNAGQDGAVVAGNLLR
ATIDPLVGAQPFQGR	ATMDVVLNAMGK		YLETGSLDEDDINVALR		ALVPFVSVDNMMR		AISEAGSFSEHAPR
ATIGEVGNEEHSLR	ATMEVVMDAK		YLGCVQGIYPEQQVER		ALVPSGASTGEYEAVELR		AISEGGYQSMPK
ATITTTMGPGVPVDPTLTR	ATPADEGSVAFYPLER		YQALVTGQSGTVHR		ALVSALK		AISELGIYPAVDPLDSTSR
ATKADVAAAVAAANASPATSAPASAPR	ATPAQLEQALEGAR		YSQTFSTADDNQPAVTIK		ALVSDLNAQQSDAEFNEK		AISLGTSK
ATLDDGTTVLR	ATPELTVAPFLGGSVYNQQAPNR		YVDTDTGAQNEQPGFFSR		ALVTGGDSGIGR		AISLYCDLAAR
ATLEDLGQAKR	ATPLSQSTSLPSNALELYLTEYEAVNVHDLESR		YVNGPLNVALSYDQLNASNNQAQDEVDATPR		ALVVEKDADGGTGASVR		AISLYCDLVSR
ATLETTETPGEGAGDGVR	ATPQLEDALSLLDAYQVQR		AAAATATGLAR		ALVVGGGAVGTSIAYHLAK		AISMEMGAPLDLAR
ATLGGVCLNVGCIPSK	ATQGQGLMPDGTSR		AAGAEVVGAEDLLETIQGGTVDFDR		ALYEPVHGSAPDIAGQGK		AISQIVGPTK
ATLKPEGQAALDQLYSQLSNLDPK	ATSDLELGDAGVDLYR		AALPLTEAIELYGR		AMAANDTGGFVK		AISTIAESK
ATLKPEGQQALDQLYSQLSNLDPK	ATSLSPGLVDTELTR		AASAAAAAAGALIAER		AMADAEVAGK		AISVELPTILVR
ATLLAEFIDKYK	ATSQVVLMASEEGGTELEEVAEKTPEK		AASIIANILR		AMDKIFTLHADHEQNASTSTVR		AISVPVGDATLGR
ATLQDLGQAKR	ATSTMEFDHYEAAPK		AATEVLDK		AMDSNDLEKER		AISVPVGDVTLGR
ATLSDQSAELER	ATSTQLNALTALYVGYFDR		AAVTGISAELFEDLGR		AMDVYCHR		AITAALVK
ATLSVQPGTPVASVNLEQVR	ATSTVTGGYAQSDAQGQMNK		AEAPARPAAPAAAPAASGDR		AMEAPIR		AITEAADFSVHAPR
ATMDVVLNAMGK	ATSYVDLLEQNPEK		AENQGTTSFELAVGPDGK		AMEAPLR		AITEAVTEGVPTYISVFAGR
ATMEVVMDAK	ATTSVEFFPVLCGSAFK		AGAADQGAPVEIVSGTGR		AMFSLHTEPFNIIAR		AITEGGYQSMPK
ATPADEGSVAFYPIER	ATVAEGAGVEPANVVLSTGAK		AGDALNILTFSK		AMGEVAVQAAK		AITGLGLTEAK
ATPAQLEQAIEGAR	ATVFLFPDLNTGNTTYK		AGDVILAGGATAAEALSPGDHIR		AMGNTATLGVSFK		AITHGLAIASGVK
ATPELTVAPFIGGSVYNQQAPNR	ATVSMGPMAGTADVSK		AGEAVNPNLATGEIEIR		AMGVFAEDCATK		AITSANQLELLQTAEAVAR
ATPLSQSTSLPSNALEIYLTEYEAVNVHDLESR	ATVTGDGLSQEAK		AGFAGGVEADNTPDLK		AMHDIAASDASPSITR		AITSIGLK
ATPQLEDALSILDAYQVQR	ATVTGDGLSQEAKEK		AGGAPAPAVSAPAAGATPAEVEQR		AMIELDGTPNKGK		AITSPQAGNIDVGPK
ATQGQGLMPDGTSR	ATVYTGGLKYDANNLYLAAQYSQTYNATR		AIAADPDTAYDYTAK		AMIQAALSGELAK		AITTFYFEYDSSDLKPEAMR
ATSDLELGDAGVDIYR	ATYASEEVPKESK		DGLETLLIPTDQIFGR		AMLEDIAILTGGTVISEER		AITTGLR
ATSISPGLVDTEITR	ATYPEVTVLAGNVATGEATK		EAEEMLAHAR		AMLEDIAILTGGTVISEETGMSLEK		AITVALAQEGAK
ATSQVVLMASEEGGTEIEEVAEKTPEK	AVAAAAAAPAASTSAPAAAAPVR		GEMLQYAVSPIIPAATFNAGR		AMLEEEGVTDLSMK		AITVISNAETPTK
ATSTMEFDHYEAAPK	AVAAALEELQK		LGINDPVLDTAR		AMLENAASEQGSR		AIVAATESGSTAK
ATSTQINAITALYVGYFDR	AVAAALEQMPR		RPGGVDVVEASAFADK		AMLQDIAILTGGQVISEDLGMK		AIVAQFEQYVK
ATSTVTGGYAQSDAQGQMNK	AVAAATEELKK		AIDGAVGAQLMQAFK		AMMGATNPANAAPGTIR		AIVDEEQPGLVLCGK
ATSYVDLLEQNPEK	AVAAAVLGDATAVEFVPTTGK		ALDGTNDEIGR		AMMGTGEASGDNR		AIVDGINIAIR
ATTSVEFFPVICGSAFK	AVAAAVLGDGNAVEFVPTTGK		ALGPAGETLDLVFVSLDHER		AMNEAGNVTWDLVDVVASDAIR		AIVDGVNMAIR
ATVAEGAGVEPANVVISTGAK	AVAAAVLGDKNAVEFVPTTGK		ALIDGAIDALGNAR		AMNNPFFDLAR		AIVDLQQGDYEELDQMNAAKPYAK
ATVFIFPDLNTGNTTYK	AVAAAVLGDPDAVEFVPTTGK		ALVIAPGQAGSVSQR		AMSHLANR		AIVEATTHYEDYELIASLSK
ATVSMGPMAGTADVSK	AVAAAVLGDSTAVEFVPTTGK		AIVLDIDSEK		AMSMAIDRPLLVEIGYGQAGK		AIVEATTHYTDYK
ATVTGDGLSQEAK	AVAADTGSLGGSR		AMLHASELYDEAASGK		AMSMAIDRPLLVEVGYGQAGK		AIVELDSIR
ATVTGDGLSQEAKEK	AVAAGLAVLSMNSGSNVSK		ANGDTGSPEVQVAILTER		AMSSVAGPVK		AIVEPYIR
ATVYTGGLKYDANNIYLAAQYSQTYNATR	AVAAGMNPMDLK		APEADIGQPIPGGIKPQPQVTK		AMTAPDGMIR		AIVFSAVGTAGQR
ATYASEEVPKESK	AVAAGMNPMDLKR		APGYATIGLGAEAR		AMTLQQTDGFVK		AIVHAINNEGIVEK
ATYPEVTVIAGNVATGEATK	AVAASLAEYALECSLNK		APNVQDLFAPVR		AMVEVFLER		AIVIAALDNLAK
AVAAAAAAPAASTSAPAAAAPVR	AVAAVNGPLAQALLGK		APSLYQLYGDYGFR		AMVEVFLNR		AIVLDIDSEKER
AVAAAIEEIQK	AVAAVNGPLAQALLGKDAK		AQEMALVLEAQGLSER		AMVGQFQER		AIVPSGASTGEHEAVELR
AVAAALEQMPR	AVADEAEQAVGSDDDSR		AQGLPDVSATGSYNEFVK		AMVISCCDSR		AIVPSGASTGSHEALELR
AVAAATEEIKK	AVADEAEQAVGSDDDSRLAEVQGR		AQVDDDR		AMVPLSEMFGYATALR		AIVQATTHYTDYELIGK
AVAAAVLGDATAVEFVPTTGK	AVADNLLVTGAHLDFPALGR		AQVLLTPTETFSILASGHLR		AMYEPVHGSAPDIAGQGK		AIVQGGATIASLGER
AVAAAVLGDGNAVEFVPTTGK	AVAEACGSQAVLVR		ARPVSQPESVMK		ANAEGQLDAQVK		AIVQLEDGVQISSGDTLAR
AVAAAVLGDKNAVEFVPTTGK	AVAEALAEAKDTYSVLGGGDSAAAVEK		ASGGPAGGPFTAQNASGTDFK		ANAGTTIGNTPEGTGFR		AIVTITPAQAPDQK
AVAAAVLGDPDAVEFVPTTGK	AVAELYGQDDAAPR		ASLIVDAGAIDIDR		ANAVADQIQAGGVPYNR		AIVVQEAQK
AVAAAVLGDSTAVEFVPTTGK	AVAEVYASSDAHEK		ATASDIVLVEYEGR		ANAVYEGLYLLGTSIARPLISK		AIYENYMGFR
AVAADTGSIGGSR	AVAFALFGLQDR		ATFGAEHQEEK		ANDAAGDGTTTATVLAQAIITEGLK		AIYVETPTNPLLK
AVAAGIAVISMNSGSNVSK	AVAFGEALNPDFKDYQEQVVK		ATLDDGTTVLR		ANDAAGDGTTTATVLAQAIVNEGLK		AKAEAQVIIEQANK
AVAAGMNPMDLK	AVALKEAMEPEFK		DVPEYIAQDGGAK		ANDAAGDGTTTATVLAQSIITEGLK		AKAEPADYAK
AVAAGMNPMDLKR	AVALVLPELK		GGDDADIPR		ANDESTLYTTSQNPHVIR		AKAEQHPIEATGR
AVAASIAEYAIECSLNK	AVANVNDKLAEK		QIAQNAGQDGAVVAGNLLR		ANDIDVPAALIDSEIDVLRR		AKAEVEADYAEALAGK
AVAAVNGPIAQALIGK	AVAPSVTANPQR		ATPADEGSVAFYPIER		ANDNYRDPAKPAFATLTFK		AKAQALVAAGK
AVAAVNGPIAQALIGKDAK	AVAQAQSVVER		ATPQLEDALSILDAYQVQR		ANEAYLQGQLGNPK		AKATLDDGTTVLR
AVADEAEQAVGSDDDSR	AVASLEDLKGENEDETTGLNLLK		ATYIVDPHNVIQHVTVNGLNQGR		ANEMTLSSENER		AKDDLSTVNLHEK
AVADEAEQAVGSDDDSRIAEVQGR	AVATYVHGLGGGEASE		AVGDISALVAYAPDNR		ANEQGVSVSNEAIQR		AKDEDLSDAALK
AVADNLLVTGAHLDFPALGR	AVAVDDNVDAAAVMAAAQK		AVQPPSAQPAFATR		ANFDAFVDAIVK		AKDQIQYVTAPK
AVAEACGSQAVIVR	AVAVEDTVPQEAVEAAAAR		CPPGDLPVTGLSGGEK		ANFTMQFDHYEPVPQNISDEIQAK		AKDSELSTTALK
AVAEALAEAKDTYSVIGGGDSAAAVEK	AVAYVLNPEVGGAPK		DAGVAVAANYAGNEER		ANGDTGSPEVQVAILTER		AKEAEAAGADFVGDTDYIGK
AVAELYGQDDAAPR	AVCLAYETVTDNMGR		DDPEVPAGTELVK		ANGPLPR		AKEEGVTKPLCLNQEAYNTALADR
AVAEVYASSDAHEK	AVDDALVAYFK		DGTPQANAEATVAR		ANGVDLTQDK		AKEFADHVGEDVPDPNAPETFQR
AVAFALFGLQDR	AVDELNYAPSAVAR		DLLAGSGLPIVAADDLGDAAR		ANGVTSIQGHGK		AKEGGLNVGAR
AVAFGEALNPDFKDYQEQVVK	AVDEYHQQLR		DLSADSTAALK		ANIDYGTSEAHTTYGVIGIK		AKEHLELLK
AVALKEAMEPEFK	AVDFAGMMEDLADAR		DLVAAVADTR		ANIEAFEQQK		AKELRPYVEK
AVALVLPELK	AVDGAFLMPVEDVFSLSGR		DIVEALAEDGIK		ANIECDTLILDNK		AKEQQVQANDLQEK
AVANVNDKIAEK	AVDMPFLMPLEDVFSLQGR		DSGNYDGVR		ANIEVIEK		AKETLAATGVSPDLR
AVAPSVTANPQR	AVDQPFLMPLEDVFSLSGR		DSVHGAYPGSVEVDGNDLIIDGK		ANILNPDVTLVGIGIER		AKEVPVAIEK
AVAQAQSVVER	AVDQPFLMPVEDVFSLSGR		DTNPGATPSVDR		ANLDFDISDKVK		AKFEEISAGLVER
AVASLEDLKGENEDETTGINIIK	AVEAETAYNQALADAR		TFDVAEEAPPPPDQPPPPPPETR		ANLFAEDLLEDYKK		AKFEELSAGLVER
AVATYVHGLGGGEASE	AVEAPAEAPAEAETPASES		VNSFTTSASR		ANLGGVCLNVGCIPSK		AKFEELTADLLR
AVAVDDNVDAAAVMAAAQK	AVEAVTEQLLGAAK		DLSIEGGYR		ANMTKPVVGFIGGQTAPAGKR		AKGETEAEVIR
AVAVEDTVPQEAVEAAAAR	AVECNNAGQLVFNLPK		EAFADATPQDQMAAIK		ANNISYEPVPIETNAEGQQQYLAGACDTYTTDASGLAATR		AKIELSSAQQTDVNLPYITADATGPK
AVAYVLNPEVGGAPK	AVEEAAAVANKVEVGPASSEGR		EALNSLQADHGFLTK		ANNPSDVNLILNEANLQYK		AKIELSSAQSTDVNLPYITADATGPK
AVCIAYETVTDNMGR	AVEGMNPVTVAEEVSK		EANPDAQAATPPAAVVDR		ANNQVLVDNMGNLTDLSAK		AKIELSSAQTTEVNLPFITADATGPK
AVDDAIVAYFK	AVEGNTALANK		EGLYYGQCSELCGAR		ANQVFSTAEDNQSAVTIHVLQGER		AKIPTIITLPAK
AVDELNYAPSAVAR	AVELLPLELLVR		EKPQEGEVVAVGGGSK		ANRAEGGPGIR		AKKPVDNIVQIIGDTPVVK
AVDEYHQQLR	AVELSAQYANQR		ELVAEPANIVYPESFVER		ANSAVVGPNDDVSMPR		AKKPVLLMGTGAK
AVDFAGMMEDLADAR	AVELTGAVQNDATVAR		EQTAGTGVEVER		ANSGLSEDEIQR		AKLEALVEELIER
AVDGAFLMPVEDVFSISGR	AVESESEAFFLR		ESVGGGSDDGAVENLR		ANSSTTTAAEPLK		AKLESLVEDLVNR
AVDMPFLMPIEDVFSIQGR	AVESGDKKPLR		EVFGEFQLPIVQDGFIK		ANSVAHVANQVGAR		AKLESLVEDLVQR
AVDQPFLMPIEDVFSISGR	AVESQNVSSATLDGEQVR		EVSFASDGPLGK		ANSYLLGLSAPIGGASNVFGSWQMVDPSNDKLTGGDEK		AKLESLVGDLIK
AVDQPFLMPVEDVFSISGR	AVFDMVVAGR		FAGYNVSGDDFLNDSDSK		ANTAQPSLIQVR		AKLGAVQNR
AVEAETAYNQALADAR	AVFDNFDR		FAPAYYGSR		ANTDAVVEPHPSIR		AKLTGTAERPR
AVEAPAEAPAEAETPASES	AVFSLHPEPFTVVAR		FAPESSEGAAHG		ANTGSNPAWNSYEK		AKNEAEEIQK
AVEAVTEQLLGAAK	AVFSVHGEPFNVLAR		FATVGDVIVVSIK		ANTGVTLEPINSQNAPK		AKNVIVATGSTPR
AVECNNAGQLVFNLPK	AVFSVHSEPFTVVAR		GFNAATDVYENLVAAGVIDPTK		ANTTVTFPSPGDNFTFTVGADTGLNK		AKPAPAAEESGEAASSSSDGDDAPK
AVEEAAAVANKVEVGPASSEGR	AVFTNTVPVDAYR		NPATGATLTIAASK		ANVDLALTNPETSSVQK		AKPAPAAEESGEAASSSSDGDDAPKAAE
AVEGMNPVTVAEEVSK	AVGADAVSHGATGK		FEAGFLAEMR		ANVGAAATPGGTGACR		AKPEEFIQTGISTIDVNTSLIR
AVEGNTALANK	AVGAVNGPLAQALLGK		FEYQGIAELGLVR		ANVPGGASFK		AKPEEFIQTGISTIDVQTSLIR
AVEIIPLEIIVR	AVGAVPTSMSATEVR		FGDDDQGHFMAYAGYR		ANVPGGASFKDHDTGVSPVFAGGVEYAITPEIATR		AKPGQDFFPLTVNYQER
AVEISAQYANQR	AVGDLSALVAYAPDNR		FGGGQGDDGKPITR		ANVTAAQAFGK		AKPSFLVSHR
AVELTGAVQNDATVAR	AVGFTGSLGGGR		FGVAVPAGHAALTVDEAVEAAK		ANYELEAECDFVEVHAVTEDGTK		AKPVLLEPIMK
AVESESEAFFLR	AVGGLVAKPEAGLESLKDLAGGK		FGYGVDQGQPK		ANYSFSEK		AKQLVFDEHAR
AVESGDKKPIR	AVGLDLGTTNSVLATMEGGRPEVLVNAEGAR		FQALPVPEGQTFAVEAADAR		APAAAGAPDMGGMDF		AKTQDFTAIMK
AVESQNVSSATIDGEQVR	AVGLTLNTTGEHAVGAMGADDGTLALR		FSVGALYLFTSLK		APAAESAPQAPMSAR		AKVESLIFAITPDASVR
AVFDMVVAGR	AVGLVLPELNGKLDGVALR		FYATISHIDQDLPGSLTLAQALSTPK		APAEAAIDDELAKR		AKVEVTDAEMSQAIMNQAR
AVFDNFDR	AVGQALADAEDTYSVLGGGDSAAAVEK		GAGEGASIADGDYEAAGAK		APAGADVPEDFASR		AKVVYSTEDAIEK
AVFSIHPEPFTVVAR	AVGSQSPAFYTETDRDFQELNYEAR		GAHFEDNYK		APAIFVVQNNR		AKYPDLQIIGGNIATGAGAR
AVFSVHGEPFNVIAR	AVGSVGGYVAASSR		GAQSDQTVALIDGIK		APAKESAPAAAAPAAQPALAAR		AKYPDLQIIGGNVATAAGAR
AVFSVHSEPFTVVAR	AVGVVLPELNGK		GASAQDHEDITIATIVAPSALK		APAPYLSEAQR		AKYPSLNIIAGNVATAEATK
AVFTNTVPVDAYR	AVLAAAEEFEK		GAVATILVGR		APDELESPQSIKGEVPGTLEEAR		AKYTGTEQQHLK
AVGADAVSHGATGK	AVLAELAELGGQLSPSPK		GEGVARPTATQAQK		APDIIVR		ALAAAGFNITSIR
AVGAVNGPIAQAILGK	AVLAESFER		GFADAIEAHR		APEAAKPAAPAAPAAPAPSDYK		ALAAAVLGDPNAVEFVPTTGQTR
AVGAVPTSMSATEVR	AVLAGLESSVLASVDKK		GFSATIDGYDIK		APEADIGQPIPGGIKPQPQVTK		ALAAIIDLKGDNEDQNVGIALLR
AVGDISALVAYAPDNR	AVLAPVGTQGLGFNEQEFDKEVK		GGASAPVAEAEAAAITE		APECTTENFGPIGTGPFVVTEFKPNDVITMK		ALAAVFR
AVGFTGSLGGGR	AVLDGDEYVLSGEK		GGGNAFSGTPFEELFR		APFDLVNGLLR		ALADAGNDEEKAIALLR
AVGGLVAKPEAGIESLKDLAGGK	AVLDSHASEHGAR		GGGVPCLIAIAQDASGNAHDVALSYASAIGGGR		APFDLVNR		ALADAVEAALR
AVGIDLGTTNSVIATMEGGRPEVIVNAEGAR	AVLDVLLGLAQK		GGPNPDYPGTINDVYSEEGGR		APFGGGVHGALYHSQSVEAMFANQPGLK		ALADNAALR
AVGLTINTTGEHAVGAMGADDGTIALR	AVLEAVGVHDVLSK		GGVGAATADGSK		APFTAELDASDIEK		ALADTLIEEGFR
AVGLVLPELNGKLDGVAIR	AVLEGHADEQGTR		EAADTSIEAGEQK		APGFGDR		ALADYAATR
AVGQALADAEDTYSVIGGGDSAAAVEK	AVLELAGVADLLSK		GGYSFDTGTLIYGTGGLAYGK		APGIIPR		ALAEAGCSAVK
AVGSQSPAFYTETDRDFQEINYEAR	AVLELAGVQDLLSK		GLADADPAVFGGLTEEIAR		APGSIGGASYPAR		ALAEALATR
AVGSVGGYVAASSR	AVLELLQTTK		GIATGLVEAQAEER		APGSLGASSFPSR		ALAEEIAR
AVGVVLPELNGK	AVLEQQFDNPAAGQNR		GMDVIVATTAK		APGYATIGLGAEAR		ALAEFLFDSPDAMIR
AVIAESFER	AVLESENSAERDQLLENLQEGMEVK		GMSEEDEPTQPAEPRPTPR		APIFEDKVVDHVFAGAK		ALAELPR
AVIEGHADEQGTR	AVLESENSVERDELLETLQEGSEVK		GNFEAFATSAK		APIPDFEPEHGR		ALAELPSLDELR
AVIESENSAERDQLLENLQEGMEVK	AVLEVAGVHNVLAK		GQKPAFDVVNADTGEVVFPAGTK		APISIPSGVTVAVSK		ALAELPSLDELRAK
AVIESENSVERDELLETLQEGSEVK	AVLEVAGVQNVLAK		GQLATNVQQVDR		APKDNTWYTGAK		ALAEPLR
AVIGSSDFVIGPK	AVLGDVLLR		GQVLAKPGSIKPHTDFSSEVYVLSK		APMILALANPEPEILPPLAK		ALAEQTEDADLAAEFAPVAK
AVIGTYGDTIHTLVER	AVLGQAAQYANER		GSEEQGEELIEK		APNGLSSYPHPR		ALAESGINFIGTGVSGGEVGALTGPSIMPGGQK
AVIHEDVYDHVLNR	AVLGSSDFVLGPK		GSFSTDTMCNR		APNPGAAPFVDVGQSVK		ALAEVAVALAQAK
AVIHQDVYDEVVEK	AVLGTYGDTLHTLVER		GTDVASGEAGGITQHIGAYQVQVK		APNVQDLFAPVR		ALAEYDGITDAQK
AVIIATGANPK	AVLHDKGLNTAVGDEGGFAPNLGSNR		GVDVGVNYSTR		APQFTGGGIVHGPKPR		ALAFAIK
AVILATGANPK	AVLHEDVYDHVLNR		GVPDSAITTEAFGESRPLVDTADGVR		APRPETQWQGENISR		ALAFAQAQAK
AVIPGGMYAGNPDDVETFGVK	AVLHQDVYDEVVEK		GYAYRPVAPGHR		APRPGEEDGKDYR		ALAGLSDEQLK
AVITGDVTQIDLPR	AVLLATGANPK		GYSEEDLAGHSGLR		APSTPADADREER		ALAGLTEEQVK
AVITGLGIVSSIGNNQQEVLASLR	AVLLDKTPSFLLTQFGFTADNVEETLK		HEAGAVHAAEGYAR		APTGEPAAAAEMTK		ALAGPVGADPELAEK
AVITVPAYFNDAER	AVLLLAEVTDGELALDATAK		HEASLRPTTTAAYK		APTKTDIFSNNMQGK		ALAIALK
AVLAAAEEFEK	AVLPAPESLAADYTGK		HGGANEVAHEIQK		APTPAPGSAEER		ALAINLVDPAAAGTVIEK
AVLAELAELGGQISPSPK	AVLPGGMYAGNPDDVETFGVK		TGATADAAASVGK		APVALLDFAASAR		ALALAFK
AVLAGLESSVLASVDKK	AVLSNEEVVDGVSER		VPVGPQTLGR		APVEVFHEALDNIKPSLEVR		ALALAIDRDIITK
AVLAPVGTQGLGFNEQEFDKEVK	AVLTGDVTQLDLPR		DSYDPAAAPVK		APVEVFHEALDNVKPSVEVR		ALALGLKPIVVVNK
AVLDGDEYVISGEK	AVLTGLGLVSSLGNNQQEVLASLR		EEAAAAAPK		APVVVPAGVDVK		ALALLAK
AVLDSHASEHGAR	AVLTVPAYFNDAER		GETTAEVTSAHPLTATQVK		AQAAAQQDAQGLAR		ALAPEIVGEEHYAVAR
AVLDVILGIAQK	AVLVNLFGGLVR		HKPSYTPFIDCGDNVIVINAEK		AQAELGIQAR		ALAQDADLYLLDEPFAGVDAATEK
AVLEAVGVHDVLSK	AVLVQTDAELQPLAVAK		HVPVTVLALENVQVVAR		AQAESRDNTPGGATFNGAR		ALAQELASR
AVLELAGVADILSK	AVLVQTNEMGHK		HVSGLPVAAGHAGGDPGPTTAK		AQALTNDAMEAAGYR		ALAQGGTAVGTGINADPR
AVLELAGVQDILSK	AVNDDQQSGLDLLR		IAGEDEDAAPAPK		AQAVANVFLAQNVPSSR		ALDADVISIETSR
AVLELLQTTK	AVNGEGPTLLETLTFR		IAGITEEIFK		AQAVTSTLISSGVSAGR		ALDALQTSTGK
AVLEQQFDNPAAGQNR	AVNPDATVLSNMTGTTPAAWNDPVKGSELAK		IAHPPADASSLR		AQCLLTGAPSEVDEK		ALDALVPVGR
AVLEVAGVHNVLAK	AVNPNLELVSEYAEAFDKPEK		IAPAAVSIADELPGR		AQDVLTDLTK		ALDALVSEK
AVLEVAGVQNVLAK	AVNVNTNVAAMTAQR		IAPTSELLFTANYSFTNAR		AQEDGAVTPSSSTR		ALDALVSEKTEK
AVLGDVLLR	AVNVNTNVSAMTAQR		IDAGATASTAATPAVEDR		AQEEYGTAEIDASQLR		ALDAVIESVTGALK
AVLGQAAQYANER	AVPGGSSGGSAAAVAAR		IDFDQVEALAR		AQEGQEIVAPR		ALDDKSVTLIR
AVLHDKGLNTAVGDEGGFAPNLGSNR	AVQADKNLVAVK		IDGQYSLYQHSNSNSTLEAAHAAR		AQELQDGPAPR		ALDDQGSAPSGNTPEEFAK
AVLLDKTPSFILTQFGFTADNVEETIK	AVQAGGNYGELFEK		IHGLDNVQAGEMIEFSNGIK		AQEMALVLEAQGLSERDVPEYIAQDGGAK		ALDEVRPIVSETQILPR
AVLLLAEVTDGELAIDATAK	AVQEQVASEKAELAK		IIIRPDDGSDAVEYLVPK		AQEVDAVLLGAVGGPK		ALDGDPFAEAVGGVKR
AVLLLAEVTDGELALDATAK	AVQGLVEACK		YQTAAGYGQLGR		AQEVDVPMYIGAEEVR		ALDGLEGQNADQNR
AVLPAPESLAADYTGK	AVQLDVDPK		GTLAFDFVPVLCGSSFK		AQEYLEEQAR		ALDGLKGANDDQTR
AVLSNEEVVDGVSER	AVQLGGVALGTTQVLNSK		LACPGAELSGVHAIR		AQFAGEAGQAGYICR		ALDGLQMSGK
AVLVNIFGGIVR	AVQLTATAPELTDEVLNR		LDTAGVIDHAALK		AQFAHATDKR		ALDGTNDEIGR
AVLVQTDAELQPLAVAK	AVQLYLNAAASAVTEGR		IPQPNLTSAAPVTVVGSQEIK		AQFEADTNYIPATK		ALDIAESGPSAK
AVLVQTNEMGHK	AVQTGQAPLGER		ISLHAEVSR		AQFEEERVALVAK		ALDIAESGPSEGFDAK
AVNDDQQSGIDIIR	AVQTGQVPLGER		ISSSDTAQIEAAR		AQFLLETVLEK		ALDIASSGPSGK
AVNGEGPTLIETLTFR	AVSDLPVEELSFNFAR		LVAEHPIEK		AQFTMQFDHYDPVPQNISDEIQAK		ALDILDITAAHLAAK
AVNPDATVISNMTGTTPAAWNDPVKGSELAK	AVSEEAYSEADKYQK		IVHQVDQSHIK		AQGDTGSPEVQVALLTAR		ALDIRPPAQPLALVSGAR
AVNPNIEIVSEYAEAFDKPEK	AVSFSEDSPYPK		TADSLIAQGK		AQGGQPIQGAQPGQPGQTGGGQGGDDYLEK		ALDLLLTGR
AVNVNTNVAAMTAQR	AVSLVLPELK		VEIQWGGQTLTLETGR		AQGLLETASER		ALDLSQCGPVEGFDAK
AVNVNTNVSAMTAQR	AVSPGFENTGADNK		VEQAALEMTK		AQGLPDVSATGSYNEFVKR		ALDMFEASPVQGFDAK
AVPGGSSGGSAAAVAAR	AVTAALEELKTLSKPLEGK		YVETGGALAAGGAGR		AQGMATTAASALTAR		ALDMLPADAYLPDGR
AVQADKNLVAVK	AVTDKPSLLMCK		EAQNTAAILTTFNDVDMTAVIEAR		AQGTAEADVIR		ALDNAVEELTQIAGQKPVVTR
AVQAGGNYGELFEK	AVTETQTVTETVGR		LAAYGYRPVEGGAKPELVVK		AQGVQLTAK		ALDNAVEELTQITGQKPVVTR
AVQEQVASEKAELAK	AVTNVAELNALVER		LADALGIVDADAGVAYR		AQGYATGQFGK		ALDNIDLFK
AVQGLVEACK	AVTQGGADLLTDVLAK		LAGEVVQPISSR		AQGYEISTR		ALDSALAQIER
AVQIDVDPK	AVTQTAQACDLVLFGAK		LAGVTASDLTEDNFTLPA		AQICTTVFNETR		ALDSILTDSASEDTQAR
AVQLGGVALGTTQVINSK	AVTYAGLPSSPYAER		LALTFQPVSDLK		AQIEEATSDYDR		ALDSYDKAYYVGTDSK
AVQLTATAPEITDEVLNR	AVVAGEYDHLPEGAFYMVGGLDEVLAK		LANGEVFDSSAR		AQIEEATSDYDREK		ALDTAIQELADAR
AVQLYLNAAASAVTEGR	AVVAYGGVQMGQLEK		LAPGVTLFLDAR		AQIEETSSDYDREK		ALDVHAEGTLAGMLKR
AVQTGQAPIGER	AVVDGVNLALR		LASINFDDPDVVR		AQIEETTSDYDR		ALDVLQVLVER
AVQTGQVPIGER	AVVEEEQPGLVLCGK		LEAGATLGEPQNDEEVEFQR		AQIEETTSDYDREK		ALEALQANPK
AVSDLPVEEISFNFAR	AVVLEEVSAQVAK		LEGEVGYK		AQIETGAGTGQILK		ALEANNITSDKTAVGDR
AVSEEAYSEADKYQK	AVVNLTTTTVVEGR		LEQLYPFPADALITR		AQIETTTSDYDREK		ALEAPLR
AVSFSEDSPYPK	AVVSEVDLDKER		LEVQGLGIAEFTVGR		AQIFNFSSGPAMLPAEVLK		ALEAPLRQIAENAGVDGSVVAGK
AVSLVLPELK	AVYELEHYGVPFSR		LGAAAILIR		AQIIEEDASGGAGLGAK		ALEATDGDIEK
AVSPGFENTGADNK	AVYSMQFSNYAEVPR		LGANSLSFNLQGTYLDK		AQINVIGQNGGR		ALEDAGLSPSEIDEVILVGGSTR
AVTAAIEELKTISKPIEGK	AVYVASMPDAFSGAR		LGDTIYAAPVVADNTLLVLTDK		AQISDMKDGDVLVLENVR		ALEDALVDFAGCAVVISHDR
AVTDKPSLLMCK	AVYYDKTAEFPYETFQK		LGDYVLVDLR		AQISQGADVIFAAAGGTGLGVLQTAADEGK		ALEDGLDASQVR
AVTETQTVTETVGR	AWHDHSDALSK		LGEKPALSPDDNAK		AQIVIPNGPR		ALEDLKNR
AVTNVAELNALVER	AWVLDVLADEGYLR		LGEVHLLVAGEGVGGVADAAAK		AQKPGAVGIEAGPK		ALEEAGAEVEVK
AVTQGGADILTDVLAK	AYAHALTEAAEKETAK		LGGMTVTDTAIDEEGYK		AQLADAFAGR		ALEEDPKLDNIR
AVTQTAQACDLVIFGAK	AYALLEQLR		LGQIGDVVSVK		AQLDLYNEVATEHGYDVTK		ALEEEQMKSDLPK
AVTYAGLPSSPYAER	AYDHEVLDSSAR		LHNYNVSGGDFLDYDLSK		AQLEETTSEFDREK		ALEEPAR
AVVAGEYDHLPEGAFYMVGGIDEVIAK	AYDKFLELTLAK		LLAGTGNDQVHLLVVATSER		AQLEGAGATVTLK		ALEEPIR
AVVAYGGVQMGQLEK	AYDQLDGAPEEK		LIEASFGSQDGLVEK		AQLSELKPGAALVDVAIDQGGCFETSK		ALEEPLR
AVVDGVNIAIR	AYDQLDGAPEEKAR		LIPGLFSGAPVLNDVYDTR		AQLSEMKPGAVLVDVAIDQGGCFETSK		ALEEPVR
AVVEEEQPGLVLCGK	AYDVEHPEAGVAFR		LISEAVELR		AQLVEVIER		ALEEVAYYEGQVTR
AVVIEEVSAQVAK	AYDVESEGGVAFR		LITGQETPDAGSIDIGPTVK		AQNFEAVAQYQFDFGLRPSLAYLQSK		ALEEVKNR
AVVNITTTTVVEGR	AYEDAETVTGVLNGK		LLVAGSTPYDVQR		AQNFEVVAQYQFDFGLRPSIAYLQSK		ALEGDADYEAK
AVVSEVDIDKER	AYEQAPFLLVPAGVGLNVQR		LMPGDPTSSAADLNFIPAALVK		AQNFEVVAQYQFDFGLRPSLAYLQSK		ALEGDAEWEAK
AVYELEHYGVPFSR	AYGAEVVLTPGSEAMK		LNALGDGAAR		AQPDGAYVNAATQR		ALEGDAEYEEK
AVYSMQFSNYAEVPR	AYGLEHPDEGVALR		LNNAIDVIIDPR		AQPSANPQLSYGLR		ALEGDAEYEQK
AVYVASMPDAFSGAR	AYGSTNPLNVVR		LPGEAGSTVSLGDVLLAGEGAELK		AQPVSAGSVSSEHEK		ALEGDAQYEEK
AVYYDKTAEFPYETFQK	AYHALSQGVVSSLQK		LPIPESSDEGATNAVVSK		AQQETEEASERADQGQ		ALEGGNLGHRPR
AWHDHSDAISK	AYKESVDLPASK		LQPAVVNISTTQK		AQQGVTEEQMR		ALEGLEGANADQNAGIVIVR
AWVLDVLADEGYIR	AYLESYTEYGQNVFDR		LQTAGLSLGYDQTVVR		AQQIVDATDKLAVNIGLEILK		ALEGLEGANADQNAGIVIVRK
AYAHALTEAAEKETAK	AYNFEEAATLLASLPAAK		LRPIEPLTLIAGGVYTSGER		AQQSFDKPVEVQK		ALEGSGILGK
AYALLEQLR	AYNVSLENNTATLK		LSFGGFFNAK		AQSVVDYLISK		ALEIGLSYCSAIGGGR
AYDHEVIDSSAR	AYSGEGALADDAGNVSR		LSLPANIAMDQER		AQSYLTHFR		ALEILKDGGDIDYVGASGVELIGEGEAAGSYR
AYDKFIELTLAK	AYSGVLEAGSYVLNTR		LSVEAPTDEIDAQIK		AQVAQIAGKPSSEVSMIHAR		ALELGAQPVEIETGPMELR
AYDQIDGAPEEK	AYSLLEQLR		LTADLAADAK		AQVEETTSEFDREK		ALEPSIVGQEHYDVAR
AYDQIDGAPEEKAR	AYSMASFPAEGR		LTDPVDQHEWLTGSLMR		AQVGALAVGGAEK		ALEPTVVGQEHYDVAR
AYDVEHPEAGVAFR	AYSPGVAEACLELK		LTDTIETR		AQVINTNSLSLLTQNNLNK		ALEQADYPSVR
AYDVESEGGVAFR	AYTDEKYDFTAK		LTESYLELGVPQEAER		AQVLLTPTETFSILASGHLR		ALESFLGNVEGSLK
AYEDAETVTGVINGK	AYVEPYLEMHPDVSVSWDESSAEAVAK		LTLLDDSSGETAR		AQVPITVR		ALETATEEQKEISK
AYEQAPFILVPAGVGLNVQR	AYVESDSSMFELNPVLK		LTTSPGIDTGASYSPDGSK		AQVPLSEMFGYATDLR		ALETVLTR
AYGAEVVLTPGSEAMK	AYVLAQFFPR		LTYQAAHKPAADAPR		AQVQYYGTGR		ALETVTDEQR
AYGIEHPDEGVALR	CAAENLLPSTVELGGK		LVTVEDPTGAIIPGGLIQTAEGEK		AQVRPIAFFAR		ALEVINPVVR
AYGSTNPINVVR	CAANLAGTGLAVVSCK		LVVVDTLELK		AQVTIVPALAPDQK		ALEYGLIDKIFTNR
AYHAISQGVVSSIQK	CADLGLETVLVER		LYCEAVAEAATR		AQVVVLGSGPAGYSAAFR		ALFAGIDSVDVVDPLTVK
AYKESVDIPASK	CAFEVAAYDQGANVTYLDPNSSQLGHK		MNTADIAGVVAAEQGIDK		AQWCNEEFDALIQK		ALFANMAGSLIEHEQIK
AYLESYTEYGQNVFDR	CALVEAPFGGSK		AEAVANYLSGHGVAAAR		AQYDTVLANEVTAR		ALFASLSK
AYNFEEAATLLASLPAAK	CAQYYMNHR		LYGVDEAIALAK		AQYEPNDEIEDRDNVTILNISGTELR		ALFEAGADVVK
AYNVSLENNTATLK	CCSGEHLDTAELHVLK		MQVELTDPYILIHEK		AQYLIDQLLAEAR		ALFESIEEDQIR
AYSGEGAIADDAGNVSR	CDAFTTDKSQLASTR		MTSSDVSLNIVEIR		ARADGIGYNAGTAVPG		ALFESIEEDQLR
AYSGVLEAGSYVLNTR	CDLALPNATQNELGGEDAEK		MTVTATPVLRPSEDK		ARDEGGQVFGGER		ALFFNMIEGVSK
AYSLLEQLR	CDMVDDEELLELVEMEVR		NAIGQAEAAAPAEPAAAPVEDAGDPVTLSPSVR		AREDFHVGNLYFNR		ALFFSHGFNIR
AYSMASFPAEGR	CDVLAEGVLEATK		NAVDVADLFDR		AREELASDNLSDNIAYQYATLR		ALFPLVEK
AYSPGVAEACLEIK	CDVLVVRGDEEQGEL		NEGGLEFAQYAGLVTQR		AREYPLELYR		ALFQAMR
AYTDEKYDFTAK	CGLVDLPYGGGK		NFLVSAGVSASR		AREYPLNLYR		ALFQMAR
AYVEPYLEMHPDVSVSWDESSAEAVAK	CGVEVTEKK		NFNHPAATSGK		ARGGYSFDTGTLIYGTGGLAYGK		ALFTEFDPAAELPEDK
AYVESDSSMFEINPVLK	CKLDNAPGVHGAR		NGGLGTITSVFIR		ARVEDALHATR		ALFVSLGFAEIAK
AYVIAQFFPR	CKLEQAPGQHGAR		NHAVQQAALIADALGHEAK		ARVEGDYGEFVLEPLTR		ALGADITLDSLR
CAAENIIPSTVELGGK	CLATPDMMPLVGR		NQAASVDSQK		ASAAGINNSTLNTAFR		ALGANLELTEAAK
CAAENLIPSTVELGGK	CPFHQGGHDQSAGAGTTTR		NQVVGGFGFR		ASAEAYLGETVTK		ALGANLVLTEGAK
CAANLAGTGLAVVSCK	CPMELSTYFR		NSFSTSNGVNSFTVDGASK		ASAEVMDENMNDELFAK		ALGASVDAGGMNGK
CADLGLETVIVER	CQLVAQDWDGLLPSLLAR		NTTNLIDFDLGTFTYANIAR		ASAFAGAVLSR		ALGDIDIAIVDKR
CADLGLETVLVER	CQLVGDDLFVTNPK		QASNTGQLYGSVSAR		ASAFDQIDKAPEER		ALGDLAETDATAR
CAFEVAAYDQGANVTYIDPNSSQIGHK	CSEFANELLK		QDDLQHTSFR		ASAPGLKPVSGSK		ALGDVLLNATTFR
CALVEAPFGGSK	CSEFGDALLK		QGGPNAPGLELPEVHIR		ASAQGINATTLDR		ALGDVTVLACGASAK
CAQYYMNHR	CSVESTGGSLYNLNTLR		QIGSSAAILGSPLR		ASASSANSLSSANSASSASVRPATGTTAAVAGSAAGR		ALGETANDLKQYGSK
CCSGEHIDTAELHVLK	CSVESTGGSLYNVNTLR		QIVDDGLLAQDQHTK		ASAVPVDVTDADSVAEAAGK		ALGEVLPALK
CDAFTTDKSQLASTR	CSVESTGGSVYNAR		GELDTAGYER		ASDEPTADLLTQR		ALGGAIGGYIAGPQPVIDLLR
CDIALPNATQNELGGEDAEK	CSVESTGGSVYNARTLR		QQQIVGYAGLNANLFDGR		ASDFVLAMGQGR		ALGGASGGYTAAR
CDMVDDEELLELVEMEVR	CSVESTGGSVYNTR		QTVNVTGDYR		ASDVLER		ALGGASGGYTAARK
CDVIAEGVIEATK	CTAPSTGGSLANLNALK		QTVPLADLLR		ASEAEAAGADYVGESEYATK		ALGGDADPAVQQGLAAQR
CDVLVVRGDEEQGEL	CTGYHNLVR		QVASICTDAVENMAR		ASEDDKHVYVGTDR		ALGGGVFPISCVAANR
CGIVDLPYGGGK	CTPEELEANPATALSR		QVKPGDEISLGSK		ASEEGIMVVER		ALGIDINDVDLEAAD
CGVEVTEKK	CTTGFTAAAGDTPASAECR		QYTESIASAQR		ASEILLREPEPQVGLTPK		ALGIDVVSPQLMIK
CIATPDMMPIVGR	CVAMEGLLEEANEVLESTEKNEVR		SAAAPTGDDEDEPIVDTR		ASEISSGRVEDATTVLK		ALGIELLR
CKIDNAPGVHGAR	CVDTSMGLTPLEGLVMGTR		SAANSNSAPTETPAEEVAAPEATEGQEG		ASFDPSNLSANYR		ALGIELVR
CKIEQAPGQHGAR	CVTDGTGGELELVTHPSGSLFPGDQLK		SAEGEEAAEAGEEAAEG		ASFENPSDHVLLPEIISKEPLGPLVR		ALGIGFVPYSPLGR
CPFHQGGHDQSAGAGTTTR	CYLKDVR		SALEAFVK		ASFGDDAPALVCEPGR		ALGITIIDVR
CPMELSTYFR	CYSAMVNGEGPTYK		SANGYIEDLNR		ASFGPDETGLTLEER		ALGKEDDVQVR
CQIVAQDWDGIIPSLLAR	DAAATSQTETATTDTK		SCIGSATAADPR		ASFNYGLKR		ALGLNDELAHSSIR
CQLVGDDLFVTNPK	DAADAASEGGFELDRK		SDAISGQAYDDAVAAR		ASFVGEISFGPR		ALGLNTDTPLLGYYFK
CSEFANELIK	DAADAATEEGFSVDKK		SGEADFDAFAPK		ASFVTLQDVGGR		ALGLPENILGR
CSEFGDAIIK	DAAEAATAEGFSVDRK		SGEVAIIDSEGR		ASGEETAQQVVAVR		ALGLPFR
CSVESTGGSIYNINTIR	DAAEAATEAGFSVDKK		SGSDQYNVGLSQR		ASGFIFDGFPR		ALGLTPR
CSVESTGGSIYNVNTIR	DAAEAATEAGFTVDRK		SGVSALGCVLPETHDHNPSDAR		ASGGPAGGPFTAQNASGTDFK		ALGNLER
CSVESTGGSVYNAR	DAAGVLLYTAER		SKPVAGSNEVAQVGIISANGDK		ASGGPAGGPFTAQNASGTDFKR		ALGPAGETLDLVFVSLDHER
CSVESTGGSVYNARTIR	DAALSMAQVANPDCK		SLLSVTDNIVEGK		ASGIGDVAYMGPEAEFFLFDDVR		ALGPEPMSTAYVQPSR
CSVESTGGSVYNTR	DAANKAQSEAEAAGK		SISVIDAATIEQR		ASGTDEAVVLVPPIR		ALGVALTPK
CTAPSTGGSIANINAIK	DAAVLDLAAEVDVGR		SNFADNFPIFAR		ASGTLPDGKPVSSSSEFR		ALGVEIK
CTGYHNIVR	DAAVQSQEFEK		SQTYSTADDNQNAVTIR		ASGTNDKAGSAQNLLR		ALGVSSAK
CTPEELEANPATALSR	DAAVVALKDPK		VDLDGFPAPNYTLADTDEYQR		ASHGVSISHR		ALGVTFFLPEGDAISASR
CTTGFTAAAGDTPASAECR	DAAYDLLQAK		VEIALTYIHGIGPAK		ASHIFNLLDAR		ALGYANAQDIAR
CVAMEGLIEEANEVIESTEKNEVR	DAAYQSLVKGEEVSGSTLPESFK		VEITFGAGM		ASHILVADKK		ALGYEADQTTTTR
CVDTSMGLTPLEGLVMGTR	DADHAAALFNLEEVGYLYSR		SSVAEVGQNTVDK		ASIAQAGNDADPYR		ALGYFADATVNAR
CVTDGTGGEIEIVTHPSGSLFPGDQIK	DADMVLGAVLLPGAAAPK		STADAGSLDLESEASK		ASIASVSNDHR		ALHAVLPTKEEFPYTIR
CYIKDVR	DAEHAAALFNLQEVGYLYSR		STDQIVEMAGLLK		ASIYNAMPLEGVK		ALHEAGADVFR
CYSAMVNGEGPTYK	DAGDLNLGGLAR		STFEGTSVVIVTR		ASKDLGNMPPNIANPAYLASQAR		ALHEAGLR
DAAATSQTETATTDTK	DAGFAPSELDKVLLVGGSTR		SVGGLPQQEQFTK		ASLEANVR		ALHEQLR
DAADAASEGGFEIDRK	DAGFQAFADKVLDAAVAGK		SVQAQQANSLSASVR		ASLESNYGLR		ALHGAGATVGLSGTR
DAADAATEEGFSVDKK	DAGKLAGLEVLR		TAAEDIVDSK		ASLGGTCLNVGCIPSK		ALHGLTR
DAAEAATAEGFSVDRK	DAGLNTLEDMQGK		TAATVAAIR		ASLTEEQLEDPNLGTALK		ALIAAIK
DAAEAATEAGFSVDKK	DAGLSEDQLSNPR		TADTAAGAVTYTGR		ASNAGGVATSGLEMSQNSLR		ALIAQAGR
DAAEAATEAGFTVDRK	DAGLSTTDLDEVVLVGGMTR		TAVEGGDADAMTEK		ASNLLYTR		ALIDAGVEVR
DAAGVILYTAER	DAGLTTSDLDEVVLVGGQTR		TDVAFQTGDLTGQGAATLPVK		ASNTCEIVLDGVR		ALIDGAIDALGNARF
DAALSMAQVANPDCK	DAGTGNTLLGDGDTR		TGFDVDGIVGYDFGMFR		ASPSLLDGIVVEYYGTPTPLR		ALIDYDAALKPALSQAGFVTR
DAANKAQSEAEAAGK	DAGVAVAANYAGNEER		TGITVAALEGQESVTGVR		ASQDVMAENMGDELFK		ALIEAGANVVK
DAAVLDLAAEVDVGR	DAGVQAEVVDQLKGEK		THDIDPATITGTGK		ASQDVMAENMGDELFKK		ALIEAGVDVVK
DAAVQSQEFEK	DAGVSSSDLNEVLLVGGSTR		THYIEMGEGKPLILIHGGGAGADAR		ASQEHAEQAIEAAAK		ALIEGAAAQGHEVR
DAAVVALKDPK	DAGYAVAATYAGNDEAAAK		TIAQGKPVLLGITK		ASQIGTINEVPLPYVDEEGNTNHK		ALIGATNPAEAAEGTIR
DAAYDIIQAK	DAGYTAVLSHR		TICGDPQPYR		ASQIQEGQNHLKR		ALIGFAGPR
DAAYQSIVKGEEVSGSTIPESFK	DAKGDNAGEDFGK		TLDVGVPAGVDEGTR		ASQVAILNANYIASR		ALIGFAGR
DADHAAALFNLEEVGYIYSR	DALAFSPGVYTQPR		TIGLVFQPTFLR		ASSETHTDVGDRANDVLR		ALIGKEEGDSVEVR
DADMVIGAVLIPGAAAPK	DALAPHLSAETLEYHYGK		TLGVEPVPVFAANK		ASSGLNEDEIQK		ALIGNMVEGVTAGFAR
DAEHAAALFNLQEVGYIYSR	DALEACNVGADALVVSNHGGR		TINSYGELR		ASSGLNEEEIQK		ALIGNMVEGVTEGFAR
DAGDLNLGGIAR	DALEQFAVPR		TISAYFGPPVTAR		ASTDSTPEPTVQPAASTR		ALIIDGATVNETFAQAAR
DAGDLNLGGLAR	DALLEVQPESEATFR		TLVQNLITGVTEGYSK		ASTINNVVR		ALILHADHELNASTFTAR
DAGFAPSELDKVILVGGSTR	DALLKPLSTVAGLVER		TNFSETYLNEFSASR		ASTISNVVR		ALILLQK
DAGFQAFADKVLDAAVAGK	DANAAAQATQALADQSGLGK		TPAAVGGAGAPAGTYPDASGK		ASTVTPDTTER		ALINAGHR
DAGINTLEDMQGK	DANDVCAHLR		TPAGPGGFGAPPGVYPDASGK		ASVDSAYGASR		ALINAGHRYENAK
DAGKIAGLEVLR	DANKPFLMPVEDVFSLSGR		TPGQEPLAAPATR		ASVELGYR		ALINNMVQGVSK
DAGLSEDQISNPR	DAQGGEVTVVTVGGEDSEKELR		TPTELFQIQSDYAK		ASVEVLESGQR		ALIQEDIYEEFIAR
DAGLSTTDIDEVVLVGGMTR	DAQGLLPTETSCLALMGK		TQPKPAAAAAAPAAAPVAAAAAPAGER		ASVEVVEELR		ALISEIIR
DAGLTTSDIDEVVLVGGQTR	DAQSALTVSETTFGR		TQQNLEIVQTDAER		ASVGHGEDPSGSGTSDTSSASVVLSQR		ALISNPTVIGAIMVQR
DAGTGNTLIGDGDTR	DAQVAGDEFVDSLQAMTK		TSEYPVLSGTVGPDVVDIR		ASVNGPTALGYSK		ALIVAPPK
DAGVAVAANYAGNEER	DAQVQLAALSEAAGLADAR		TSSNTTLAGASSPFNQK		ASVNPGGVGTVGLSFAQNTGNR		ALIVAPPR
DAGVQAEVVDQIKGEK	DASAAPACGYASK		TSVPGVFGAGDVSDK		ASVPLSEMFGYVGDLR		ALKDAVK
DAGVSSSDLNEVILVGGSTR	DASAPFNLGR		TTTELTEQLSLDLR		ASYCLTEPDSGSDANAAK		ALKEPARPMVAIVGGSK
DAGYAVAATYAGNDEAAAK	DASTLVHK		TVEHEFHLHPK		ASYTMEFLKYDEAPSNVAQAVIEAR		ALKPLHDR
DAGYTAVISHR	DATGLDPVSLLAFDK		TYFNQVYSSHYASIAPGR		ATAAAQPSNIISVATYGHNAR		ALLAAFDFPFRK
DAIEQFAVPR	DATGLDPVSLLAFDKVVMTADAVK		TYLYDNVTAFSTTPAVYK		ATAAVVAELK		ALLAAFNFPFRK
DAKGDNAGEDFGK	DATGLDVVSLLAFDKVVMTADAVK		TYVDVYGHTDSTGSDAINEPLSR		ATAEGESLAAAAR		ALLAALK
DALAFSPGVYTQPR	DATLTPATAVNAATFVGAK		VAASPSELGTTLAEVLK		ATAETEITKLDTAIQK		ALLADVVDLTDNGDNSVTFK
DALAPHISAETIEYHYGK	DATLVVDGAGEKAELEAR		VADALSEGQEVK		ATAGNPAVSDSTAAAVASANAGDTAQGLK		ALLAEAGYPDGFTIEFYAYR
DALAPHISAETLEYHYGK	DATPLEADLPR		VAGLTDLVVDIAR		ATASDIVLVEYEGR		ALLAFLQK
DALEACNVGADAIVVSNHGGR	DATSATTTTSLGGLFK		VAIATADGKPTR		ATASLTFSHYDPVPR		ALLAIHGQALAEQAEAAGR
DALIEVQPESEATFR	DAVDVLTQR		VAVAQAQLGEQR		ATATDDTNFSSFR		ALLDEAGIVDTDGDGVR
DALLKPLSTVAGIVER	DAVNGTLSYTNEAGK		VDGGSYGTLR		ATDKTFLMPVEDVFTITGR		ALLDEAGIVDTDGDGVREK
DANAAAQATQALADQSGIGK	DAVRLATVK		VEAAPKPEPKPAPAPK		ATDMKFPGPGK		ALLDEVGYDGTPVR
DANDVCAHIR	DAVTADNVALDMR		VEITDGGDTTLLPGEQVDR		ATDQPFLMPIEDVFSISGR		ALLDEVYATPLKR
DANKPFLMPVEDVFSISGR	DAYACADKDYK		VESVQNANDQASCVAK		ATDRVTLMASEEGGTEIEEVAAK		ALLDFFLSR
DAQGGEVTVVTVGGEDSEKELR	DAYVYLFNVDATGEVTQLLPNR		VFESSLNK		ATEDLELGDAGVDIYR		ALLDLFK
DAQGLLPTETSCLALMGK	DCGLEVTETNAER		VFNANITGTLGEYGLK		ATEDLEPGDPGVDIYR		ALLDTLLR
DAQSALTVSETTFGR	DCSLAELNPLVTTGEGK		VFPLYSPNVESIEVVR		ATEEQEKNAFDAR		ALLEFDDQEPQLQNEIR
DAQVAGDEFVDSLQAMTK	DDAAAGTFDK		VGAGVEYALGTNAYVK		ATEFSPFELTK		ALLESIAR
DAQVQLAALSEAAGLADAR	DDAQGPAGANFLTGTLK		VGHPNEMINIGDVVK		ATEGLQAEFGEDR		ALLFGPFAGFSPK
DASAAPACGYASK	DDLNLVLATAAK		DNTTIVDGAGAADAIK		ATEQNPNPGGEAFR		ALLGLIK
DASAPFNLGR	DETTLLDGMGNQAELDAR		DQIASFGSEAQISEVGQVLSVGDGIAR		ATFDALLQIR		ALLHVAK
DASTLVHK	DETTLVDGAGEKAELEAR		EAHYGPVVTAAHK		ATFDDPSAHVLLPEIISKEPLGPLVR		ALLHVSHVFQEAQHSDNLGIIAK
DATGIDPVSLIAFDK	DFASLDNAPEER		ETDVAGEYEAYSNIAFTR		ATFDLAK		ALLIELLER
DATGIDPVSLIAFDKVVMTADAVK	DFASLDNAPEERER		VGTVVGGK		ATFEALKDQTSPK		ALLKADPEYR
DATGIDVVSLIAFDKVVMTADAVK	DFEPSDPSQTVQGLR		VHAGYDYQFGETSGPVIGAVAEYGK		ATFGAEHQEEK		ALLLKEDEIVIDR
DATIVVDGAGEKAEIEAR	DFGGAGNDFDVNTFNLR		VLTDASVQGK		ATFGAEHQEEKLR		ALLLLQK
DATLTPATAVNAATFVGAK	DFGQETEVAEVGR		VQLAGHADK		ATFGSQLNR		ALLNFDAQSDELKAEITER
DATPLEADLPR	DFKNDGNLFGGSLGYFLTDDVELR		VRPVDVVGAQYSGK		ATFVADANTPDEVVYVLVK		ALLNSMVIGVTEGFTK
DATSATTTTSLGGLFK	DFKNQYSTAGATAELVR		VSNNGHDDAVTYGLGAGYDFQMGGAVLGVEAEASDSSAK		ATFVAEK		ALLNSMVIGVTEGFTKK
DAVDVITQR	DFNADDVLFSFDR		VTGVNTIVSK		ATFVAEPLER		ALLNTLNIR
DAVNGTISYTNEAGK	DFNEALVHQLVVAFQANAR		VTNNIGTYGQDVSIQQCINTGDPTFCSLIHR		ATFVFGQMNEPPGAR		ALLPLLPAPEDFQYTIR
DAVRLATVK	DFNEALVHQVVVAYAAGAR		VTNSSGFPSLDTK		ATFVTSADVDDDVVYQVVK		ALLQAMGLPFRK
DAVTADNVALDMR	DFPVFADLQTHVVDK		GDGTTGAIVGAGIGALAGR		ATFVTSSDVPDDVVYEVVK		ALLSALEAAKPAAAK
DAYACADKDYK	DFRNELVNFVLR		LPATTGVNR		ATGAGQQDQAEVDPNKR		ALLSEILPK
DAYVYLFNVDATGEVTQILPNR	DFSSLDNAPEEKER		VVQIVQAPAGQLAR		ATGDSTLYTTSQNPHVIR		ALLSMAIR
DCGLEVTETNAER	DFTPVCTTEFGAVAR		VVVPVDAVVK		ATGFTLLTK		ALLSVSDKAGIVEFAQALSAR
DCSIAEINPLVTTGEGK	DGAAEDGDQVVLDFVGKK		WHIVDAEGLIVGR		ATGGDKVVSYSTQVSK		ALLSVSDKTGLLDLGK
DDAAAGTFDK	DGALLPLLR		WPFGLTTGATITHVSR		ATGGGGFDLAQPSQDR		ALLTAALDGSLSK
DDAQGPAGANFITGTLK	DGDTGSPEVQVALLSSR		WTLDQVIEQR		ATGLCHTDEFTR		ALLTAFSFPFRN
DDLNLVLATAAK	DGDTGSPEVQVALLTSR		YADNQPPVITGYQASSR		ATGNHIVDSHPER		ALLVALK
DETTIIDGMGNQAEIDAR	DGDTGSPEVQVALMTSR		YATALFGLAR		ATGPTASASMDIR		ALLVLLK
DETTIVDGAGEKAEIEAR	DGEAASFGGHLGYNFDLGNR		YDDHSQFGDATTASADLAYSPNGGSTTLR		ATGSSEADFAENR		ALLYAINGGKDEK
DFASIDNAPEER	DGFATHDVDHVAGR		YGAGLETR		ATHGLYDQFGEDR		ALMAAVDEYIPTPAR
DFASIDNAPEERER	DGFVLAGGGGMVVVEELEHALAR		YGNDVVLVNVR		ATHGVSISHR		ALMEYDETLR
DFEPSDPSQTVQGIR	DGFVLGEGAGALVLEEYEHAVAR		YHEQEAHIVAQAGR		ATIADADVVVSGGR		ALMGANMQR
DFGGAGNDFDVNTFNLR	DGGAELVGLLK		YPNVSVTLEGHCDER		ATIDGLENMNSPEMVAAK		ALMGPGVDPHAYR
DFGQETEVAEVGR	DGLVHVSQLENR		YQDLIDNQTLTEQTDEATGISQK		ATIDPLVGAQPFQGR		ALMGQGNEFVTK
DFKNDGNLFGGSIGYFLTDDVELR	DGMEALEMPEAR		YSAGEFDVAHLFFAK		ATIEAVGAR		ALMGSNMQSQAVPLVR
DFKNQYSTAGATAELVR	DGMEQLELTEEK		YSHYNTGINTDTYK		ATIEGGALHYSK		ALNADGVNAEDIAAER
DFNADDVIFSFDR	DGNFTAFADKVALDALATK		YSNYEQGFSR		ATIGEVGNEEHSLR		ALNAFTNPSTNSYK
DFNEALVHQIVVAFQANAR	DGSVTAANASGLNDGAAGVLLMSADNAEKR		YSQSYSDALPDFVK		ATITTTMGPGVPVDPTLTR		ALNAFTNPSTNSYKR
DFNEALVHQVVVAYAAGAR	DGSVVVLGFTDR		YVASLGAVR		ATKADVAAAVAAANASPATSAPASAPR		ALNAFTNPTTNSYK
DFPVFADIQTHVVDK	DGSVVVLGYTDR		AAADEAATIEGVSK		ATLDDGTTVLR		ALNEGKPQQIVDK
DFRNEIVNFVLR	DGSVVVLGYTDRLGSDAYNQGLSER		AAADFTTQPLYR		ATLEDLGQAKR		ALNEGKPQQIVEK
DFSSIDNAPEEKER	DGTETADALHAAGGR		AAADLIEEVILR		ATLESLAYQTK		ALNMAIDKDAIIDVVFQGSGQVAK
DFTPVCTTEFGAVAR	DGTLNVAANCVDR		AAADYCTQPLYR		ATLETTETPGEGAGDGVR		ALNQIKR
DGAAEDGDQVVIDFVGKK	DGTPQANAEATVAR		AAAGAATTLEQLMAK		ATLGGVCLNVGCIPSK		ALNQLTGKR
DGAIIPLLR	DGTVTENVECEYPLGHR		AAASTLPENWDK		ATLGMAEQGLR		ALNQSLEGHQPK
DGDTGSPEVQVAILSSR	DGVEEVLSYGALSDYEK		AAATEAMEYQR		ATLKPEGQAALDQLYSQLSNLDPK		ALPAIADAVK
DGDTGSPEVQVAILTSR	DGVLFTPPFTSSALPGLTR		AADALVGAGYGAAGER		ATLKPEGQQALDQLYSQLSNLDPK		ALPAIADAVKGDIAILADSGIR
DGDTGSPEVQVAIMTSR	DGVPLSLLYQTSTNAVR		AAEAGCEILLPR		ATLLAEFIDKYK		ALPAVFGGEDVVK
DGEAASFGGHIGYNFDLGNR	DGVTFHSGNELSSADVK		AAFAISDK		ATLQDLGQAK		ALPEAEITFGESNGDNR
DGFATHDVDHVAGR	DHALLAELDGYVR		AAGAGDQVGTVLYNR		ATLQDLGQAKR		ALPLGLEVIDVR
DGFVIAGGGGMVVVEELEHALAR	DHDTGVSPVFAGGLEYALTPELATR		AAGIIVGSVDELVGK		ATLSDQSAELER		ALQAVGFHITSIR
DGFVLGEGAGALVLEEYEHAVAR	DHDTGVSPVFAGGVEYALTPELATR		AAGTYAQFVGR		ATLSVQPGTPVASVNLEQVR		ALQAVLPAATDFPYTIR
DGGAEIVGLLK	DHLDCGSVASPNR		AAHVAHVPEDR		ATMDVVLNAMGK		ALQAVLPAATDFPYTVR
DGLVHVSQIENR	DHLGGNAYSEAEPETGLEVHR		AALEDPYFAEK		ATMEVVMDAK		ALQAVLPAPTDFPYTIR
DGMEALEMPEAR	DHSTFANVGAGAK		AALTEEQLEDANLGSALK		ATNPNLYAGIDPAR		ALQAVLPPATDFPYTIR
DGMEQLEITEEK	DKADLDELVER		AANVGGEVLCTVF		ATPADEGSVAFYPIER		ALQECMQHNFSVFR
DGNFTAFADKVALDALATK	DKANVTAAQAFGK		AAPEGTGIIAGGPMR		ATPADEGSVAFYPIERR		ALQGEADWEAK
DGSVTAANASGINDGAAGVLLMSADNAEKR	DKDADLLLGGNVALDGASGQVGPR		AASRPVNDSAEVAQVGTISANGESEIGR		ATPEQFYGTGR		ALQGEEGVIECAYVEGDSEHAPYFAQPVK
DGSVVVLGFTDR	DKELQETAEVLSR		AATDFASASAEVAAENMAAFAEVAK		ATPQLEDALSILDAYQVQR		ALQGEQGVVECAYVEGDGQYAR
DGSVVVLGYTDR	DKLASCMGQDASK		AATDVSYIANAR		ATPVELDFSQVEKA		ALQIIKDGGDVDYVGASAVELIGPGESAGSYR
DGSVVVLGYTDRIGSDAYNQGLSER	DKVLDALEEQLNEEVAR		AAVALEAGKPLEVMEVNLEGPK		ATQGQGLMPDGTSR		ALQLYDPSLR
DGTETADALHAAGGR	DLAAEGGDLLFVGTKK		AAVDVVMSDNER		ATSAICGPNDPIVIPR		ALQLYNPELR
DGTLNVAANCVDR	DLAALGLYPAVDPLDSSSR		AAVPSGASTGAYEAVER		ATSASPATGLASEHK		ALQNCAGNFYINDKPTGAVVGQQPFGGAR
DGTPQANAEATVAR	DLAAVTGGQVVSEDLGHR		AAVPSGASTGVHEAVEK		ATSASPATGLASTHK		ALSAADFDKEIAAR
DGTVTENVECEYPLGHR	DLAAVTGGQVVSEDLGHRLENVTLDMLGR		AAVQEGIVVGGGVALVQAGK		ATSDLELGDAGVDIYR		ALSDLEFSNYSANENFR
DGVEEVLSYGALSDYEK	DLADAVTAAGVEVAK		AAVQEGIVVGGGVALVQGAK		ATSISPGLVDTEITR		ALSEDRTHTIGR
DGVLFTPPFTSSALPGITR	DLAFFPTYCGSAYK		AAVQEGVIVGGGVALVQAGK		ATSQVVLMASEEGGTEIEEVAEKTPEK		ALSETNAFSVHAPR
DGVPLSILYQTSTNAVR	DLATDLLLNER		AAVQEGVVVGGGVALVQAGK		ATSTMEFDHYEAAPK		ALSEVYAQDDNKAK
DGVTFHSGNELSSADVK	DLATYLEEDFKR		AAVQEGVVVGGGVALVQGAK		ATSTMEFSHYAETPSNISEEVIK		ALSFIGEHEITYLR
DHAIIAEIDGYVR	DLDEEDSKELEASK		AAYAISDK		ATSTQINAITALYVGYFDR		ALSFIGEHELTYLR
DHDTGVSPVFAGGIEYAITPEIATR	DLDLALDAAHK		ACAEAGVTDIIEVR		ATSYVDLLEQNPEK		ALSGAADFSVHAPR
DHDTGVSPVFAGGVEYAITPEIATR	DLDLAQANASDQMK		ACVTGKPLNAGGIAGR		ATTSLEAR		ALSGASDFSVHAPR
DHIGGNAYSEAEPETGIEVHR	DLDNAANAAFVDAYSEK		ACVTGKPLNAGGIHGR		ATTSVEFFPVICGSAFK		ALSGTYDDYIQTDAAINR
DHLDCGSVASPNR	DLEEAFMFGAEGK		ADAAACCLYASEEAMK		ATVAEGAGVEPANVVISTGAK		ALSHTLLMFDNFYDVEEK
DHSTFANVGAGAK	DLETVTVSGTVDNSVAAK		ADAGVTSFDDLK		ATVALVVPK		ALSLDDTTGFVK
DIAAEGGDILFVGTKK	DLFAAHGVPVLDGR		ADAHQGEYVAAHDER		ATVEAYPEDHQAR		ALSLGSTK
DIAALGIYPAVDPLDSSSR	DLFEGLTLQDK		ADDTGNLVFR		ATVFIFPDLNTGNTTYK		ALSLNSTDGFLQLVTR
DIAAVTGGQVVSEDLGHR	DLFNALEEGNFPK		ADFGAQFSF		ATVHIKDPALEAR		ALSLVLPHLK
DIAAVTGGQVVSEDLGHRLENVTLDMLGR	DLFSLTNEEVQELAK		ADLEVSIAR		ATVILAHTIK		ALSMAIDRPLLVEIGYGK
DIADAVTAAGVEVAK	DLGATPEQTAAGLTR		ADLGAENVEAVK		ATVLATGGAGR		ALSMAVVVR
DIDLALDAAHK	DLGAVFLVGLGGK		ADSGIESFDDLK		ATVNGLSELKR		ALSNDILHGITR
DIFSLTNEEVQELAK	DLGFAVDLAK		ADSTCVDAAAATAAAER		ATVSMGPMAGTADVSK		ALSNPERPFTAIIGGAK
DIIAILGMDELSEEDKQVVSR	DLGGVQLDLR		AEAGEDIIPVPGSEEEEVIK		ATVTAALVK		ALSPAEAR
DILAYKEEDGTPIIDK	DLGLKPLALVR		AEEYGSHPTTFEAPADGTIR		ATVTGDGLSQEAK		ALSPEIVGEEHYEVAR
DIPATVATVEYDPNR	DLGNMPPNLANPAYLASQAR		AEGFGHEVQR		ATVTGDGLSQEAKEK		ALSTNDDKETACRPFQEGR
DIPDIDALYFTMLNSNKR	DLGSLLFLDMR		AEGYTVAATYAGNDEAAAK		ATVYTGGLK		ALSVKEFLVEK
DIPITTIIEEVKR	DLGTNKEQNLTLESSSALSDDELDR		AEVIGNLSEGQAVDGVVK		ATYASEEVPKESK		ALSVNIPAGVETGTR
DIPNVGEEALR	DLGVEVYSVSTDTHFTHK		AEVIGNLTEGQAVDGVVK		ATYIVDPHNVIQHVTVNGLNQGR		ALSVPCSDSK
DIQAVSFVGSEPVAR	DLGYGLLLKR		AEVIGNLTEGQTVDGVVK		ATYTMEFK		ALTASQNNIAR
DISNGYGASYGDQDIVK	DLKDDDFAPQVDGSGEK		AEVSETILGQVLTAAQGQNPAR		AVAAAAAAPAASTSAPAAAAPVR		ALTDPLGDLLTR
DITEEDPTEVEAGESNLNYVK	DLLAGSGLPLVAADDLGDAAR		AEYGDSKPLAGAR		AVAAAIEEIQK		ALTDSFGSVDEFKK
DITPIEAGIGFAVK	DLLALLGMDELSEEDKQVVSR		AFELAGYGEDEVR		AVAAALEQMPR		ALTDVLLR
DIVEALAEDGIK	DLLAYKEEDGTPLLDK		AFGELHTQLR		AVAAATEEIKK		ALTEAELAQVGAEVNR
DKADLDEIVER	DLLGVVNVTSLGGGK		AFIFPGQGAQTIGMGR		AVAAAVEELK		ALTEASEFSVHAPR
DKANVTAAQAFGK	DLLKDLFETALPR		AFQMNVDR		AVAAAVEELKALSVPCSDSK		ALTEETGTTIEIEDDGTVK
DKDADLILGGNVAIDGASGQVGPR	DLLNPSQNVPAPDMGTGER		AFTEHIHK		AVAAAVEELKK		ALTEGLAGNEITR
DKEIQETAEVLSR	DLLPLLEGTTVSTK		AFVNAVSAAKPAGAK		AVAAAVLGDATAVEFVPTTGK		ALTEGLSAQQSDEEFDAR
DKLASCMGQDASK	DLLPLLEK		AGATTINIPDTVGYTAPR		AVAAAVLGDGNAVEFVPTTGK		ALTETDGDMDKAIDLLR
DKVIDALEEQINEEVAR	DLLPLLSSK		AGATTVAATTLHEIVR		AVAAAVLGDKNAVEFVPTTGK		ALTETNGDMEK
DLAFFPTYCGSAYK	DLLQAEGLGTR		AGATTVSATLLHEIVR		AVAAAVLGDPDAVEFVPTTGK		ALTETRPEAAETFAANAAR
DLATDLIINER	DLLSEYDFPGDDVPVLAGSALK		AGCLMGPDAYR		AVAAAVLGDSTAVEFVPTTGK		ALTIAGSDTSGGAGIQADLK
DLATYIEEDFKR	DLLSEYDFPGDDVPVLK		AGDLGIVK		AVAADTGSIGGSR		ALTITNVPGSTLSR
DLDEEDSKEIEASK	DLLSEYDFPGDDVPVLVGSALK		AGFDESGQSVLFDGR		AVAAGIAVISMNSGSNVSK		ALTNAPDDFTVHR
DLDLAQANASDQMK	DLLSEYGFPGDDLPVLK		AGFDTSGQSVLFDGR		AVAAGMNPMDLK		ALTPFIDR
DLDNAANAAFVDAYSEK	DLLSTYDFPGDDTPLLLGSAR		AGFHGPYGLGINQFFK		AVAAGMNPMDLKR		ALTPFVER
DLEEAFMFGAEGK	DLNNDSVTVNNTGDR		AGFQEITK		AVAASIAEYAIECSLNK		ALTSALR
DLETVTVSGTVDNSVAAK	DLPATVATVEYDPNR		AGFQEVAK		AVAAVNGPIAQALIGK		ALTSLGLK
DLFAAHGVPVLDGR	DLPDLDALYFTMLNSNKR		AGFSESGQSILFDGR		AVAAVNGPIAQALIGKDAK		ALTVNTNITSMSVQK
DLFEGLTIQDK	DLPLTTLLEEVKR		AGGIFSILGELSR		AVADEAEQAVGSDDDSR		ALTVPLPK
DLFNAIEEGNFPK	DLPNVGEEALR		AGHYDNVAFHR		AVAEACGSQAVIVR		ALTVVEPTDATSATNDVSFDKPAAK
DLGATPEQTAAGLTR	DLPYDPLKDFQPVTNFANTANVVAVNPK		AGIAQVEADLGPIDVVVANAGITR		AVAEALAEAK		ALVAAFEAVAK
DLGAVFLVGIGGK	DLQAVSFVGSEPVAR		AGIGTDNIDK		AVAEALAEAKDTYSVIGGGDSAAAVEK		ALVANMVTGVSK
DLGFAVDLAK	DLQSCMQNSFSVFR		AGIGTDNVDK		AVAEGVAFTR		ALVASDANIAQFEAQK
DLGGVQIDLR	DLSDVTLGQFAGK		AGLIGLIHR		AVAEINSNIK		ALVDAELAR
DLGLKPIALVR	DLSFGEAYGLVMK		AGITANAICPGYIATEMVMAVPEK		AVAELYGQDDAAPR		ALVDGQLVAEAK
DLGNMPPNIANPAYLASQAR	DLSNGYGASYGDQDLVK		AGLYDAATVR		AVAEVYASSDAHEK		ALVDSDVEGR
DLGSLIFIDMR	DLSVSLADVDANGTK		AGPALAAGCAFVARPAK		AVAFGEALNPDFKDYQEQVVK		ALVEAEGDFDKAIDVLR
DLGTNKEQNITIESSSALSDDEIDR	DLTEEDPTEVEAGESNLNYVK		AGSITSVQAVYVPADDLTDPAPATSFAHLDATTVLSR		AVAFGEALRPEFK		ALVEAGVKPCGLGAR
DLGVEVYSVSTDTHFTHK	DLTPLEAGLGFAVK		AGSVDLDEALFGLEPR		AVAHTLR		ALVEFFEKEIAEAK
DLGYGLLLKR	DLTVQDMFEAVGR		AGTVEASAVTAELEK		AVALALR		ALVEKDPAYSQVTAR
DLIGVVNVTSLGGGK	DLVEALAEDGLK		AGVEALEAR		AVALAQGTTNER		ALVFEPELVLMDEPLGALDK
DLINPSQNVPAPDMGTGER	DLVHALPLYALK		AGVEIDYCPQCR		AVALKEAMEPEFK		ALVGVLK
DLIPILEK	DLVLAQAACTDSNLNR		AGVLANVLQLLK		AVALLPVK		ALVHHNALR
DLIPILSSK	DLVNEPANVLTTTEFANR		AGVVHAGIGK		AVALVLPELK		ALVIAPGQAGSVSQR
DLIPLLSSK	DLVVDMGQFYAQYEK		AGYTNVMSHR		AVANVNDKIAEK		ALVIDGAAVNEDFAK
DLKDDDFAPQVDGSGEK	DLVYTAWSSASTFR		AHVLPCNLSDADAVNALPK		AVAPIVAAR		ALVIDGAAVNEGFAR
DLLAGSGLPIVAADDLGDAAR	DLYGVLEER		AIACAFNLEYLLAGGTDK		AVAPSVTANPQR		ALVIDGASVDEGFAR
DLLKDIFETALPR	DMDKLAEALSR		AIALYCDLVSR		AVAQAQSVVER		ALVLEYAGR
DLLPLIEGTTVSTK	DMGPGVDWDLYALYAEADDKGTAGTDLK		AIANPLLDEISLHGAK		AVASLEDLKGENEDETTGINIIK		ALVLHADHELNASAFTAR
DLLQAEGIGTR	DMLYGPTNEELLTDLFR		AIANPLLDEISLK		AVATYVHGLGGGEASE		ALVLHADHELNASTFTAR
DLLSEYDFPGDDVPVIAGSALK	DMPQYVEVSLEPLEVGK		AIANPLLDEISLR		AVAVDDNVDAAAVMAAAQK		ALVNNMVQGVSQGFER
DLLSEYDFPGDDVPVIK	DMQNEATAVATK		AIASQGNYGEIFAK		AVAVDSGVTAVAK		ALVPFVSVDK
DLLSEYDFPGDDVPVIVGSALK	DNDLKFEFAGVNYYDGQGFLVPR		EDVSETILGQVLTAAQGQNPAR		AVAVVVENLQSQSQAVGEDNNKIK		ALVPFVSVDNMMK
DLLSEYGFPGDDIPVIK	DNKDLAASSGFLAPNSDAVR		EFIFVTSR		AVAYVLNPEVGGAPK		ALVPFVSVDNMMR
DLLSTYDFPGDDTPIIIGSAR	DNLGAGSEFANEQDALK		EPEKPIGNYLFAGPTGVGK		AVCIAYETVTDNMGR		ALVPSGASTGEHEAVELR
DLNNDSVTVNNTGDR	DNLGAQAGLPNLGASSVSPSVADFR		FDDEVIPFTIK		AVDAFKPQFSGGSK		ALVPSGASTGEYEAVELR
DLPYDPIKDFQPVTNFANTANVVAVNPK	DNLQGLSESTFNPMVAFR		FPAAETGIK		AVDAMIPIGR		ALVSALK
DLQSCMQNSFSVFR	DNTLTSATAVDASVFAGAK		GEVSETILGQVLTAAQGQNPAR		AVDDAIVAYFK		ALVSDLNAQQSDAEFNEK
DLSDVTLGQFAGK	DNTPGGATFNGAR		SEVSETILGQVLTAAQGQNPAR		AVDDHTLEVK		ALVTAEHVHGK
DLSFGEAYGLVMK	DPAASVGDGLTLNK		AEPADYAK		AVDELNYAPSAVAR		ALVTELAYLHER
DLSVSIADVDANGTK	DPSGTGPYQLVSNDSTGLTLK		ALAAAGFNITSIR		AVDEYHQQLR		ALVTGGDSGIGR
DLTVQDMFEAVGR	DQALTVALAAADAVLSK		ALAQDADLYLLDEPFAGVDAATEK		AVDGAFLMPVEDVFSISGR		ALVVEKDADGGTGASVR
DLVHAIPLYAIK	DQFELHTHQR		ALDGDPFAEAVGGVK		AVDKFEYR		ALVVGGGAVGTSIAYHLAK
DLVLAQAACTDSNINR	DQGYSVSLMADSTSR		ALDGLQMSGK		AVDMPFLMPIEDVFSIQGR		ALYEPVHGSAPDIAGQGK
DLVNEPANVLTTTEFANR	DQLKEENVDALAK		ALDIAESGPSAK		AVDQGLIGR		ALYSQIAQLAAQK
DLVVDMGQFYAQYEK	DQQDEFAVASQNK		ALDIAESGPSEGFDAK		AVDQPFLMPIEDVFSISGR		AMAANDTGGFVK
DLVYTAWSSASTFR	DQSGTDVLFFVDNLFR		AIDYAVNNAGIVDR		AVDQPFLMPVEDVFSISGR		AMADAEVAGK
DLYGVLEER	DQYSVASGEAVMK		ALEDALVDFAGCAVVISHDR		AVDSGEPENDACPYSGK		AMAHFDLVR
DMDKLAEALSR	DRFTALSSGELDVLSR		ALEDGLDASQVR		AVDSMIPIGR		AMAIAWPTR
DMGPGVDWDIYAIYAEADDKGTAGTDLK	DRGEDALLLYDDLSK		ALELGLSYCSAIGGGR		AVEAIVEDLAK		AMANHVLTDK
DMLYGPTNEELITDIFR	DRGEDALLVYDDLSK		AIFADIDAVIR		AVEANPETYGK		AMASGVSACLATPFK
DMPQYVEVSLEPLEVGK	DRGEDALLVYDDLTK		ALFANMAGSLIEHEQIK		AVEAPAEAPAEAETPASES		AMDKIFTLHADHEQNASTSTVR
DMQNEATAVATK	DRGEFVQSVEPGGPAAQAGLR		AIFGPGTNIPEAAQDILR		AVEATDECLGK		AMDSNDLEKER
DNDLKFEFAGVNYYDGQGFIVPR	DRPATLGTQNSATDLYANLLGGADFK		AIFNEFQGGSFKPEDVDGSGDVK		AVEAVTEQLLGAAK		AMDVYCHR
DNIQGISESTFNPMVAFR	DRQYAEALASYLNAVGLQTDFK		AIGDEELVDTSK		AVECNNAGQLVFNLPK		AMEAPIR
DNKDLAASSGFLAPNSDAVR	DRTEDQLTLDAANK		ALGDVTVLACGASAK		AVECNNQGQLVFNLPKPDPAFLAK		AMEAPLR
DNLGAGSEFANEQDALK	DRVDDALHATR		ALGGAIGGYIAGPQPVIDLLR		AVEEAAAVANKVEVGPASSEGR		AMEMVAASK
DNLGAQAGLPNLGASSVSPSVADFR	DRVDDALNATR		ALGIDVVSPQLMIK		AVEELDKE		AMENLLAKDPMINVVYTINEPAAAGAYEALK
DNTLTSATAVDASVFAGAK	DRVEDASLLLSAGDVVEAK		ALHEAGADVFR		AVEEPLR		AMFSLHTEPFNIIAR
DNTPGGATFNGAR	DRVEDATLVLSVGDEVEAK		ALHGAGATVGLSGTR		AVEFQDILK		AMGEVAVQAAK
DPAASVGDGLTINK	DRVNSFTTSASR		AIHQPAPEFSDQSTESEVLVTGIK		AVEGNTALANK		AMGNTATLGVSFK
DPSGTGPYQIVSNDSTGITLK	DSAAEDAAQGEVLAR		ALLAIHGQALAEQAEAAGR		AVEIGSFLLGR		AMGVFAEDCATK
DQAITVAIAAADAVISK	DSDGDGVADHLDKCPNTPAGAK		ALIEGAAAQGHEVR		AVEISAQYANQR		AMHDIAASDASPSITR
DQFEIHTHQR	DSDGDGVSDQFDKCPNTPSGTK		AIINNSDVDVIAADDLK		AVENEYEQVK		AMIELDGTPNKGK
DQGYSVSLMADSTSR	DSDKPFMMPVEDVFSLTGR		AIINNSGLDVIAADDLK		AVESCPVNSSR		AMIQAALSGELAK
DQLKEENVDALAK	DSFVDNAHSNSR		ALIQEDIYEEFIAR		AVESESEAFFLR		AMLEDIAILTGGEVITEELGR
DQQDEFAVASQNK	DSGDYKDHVMHVANAPGEK		AILVVAADDVHQDIEPLAVAK		AVESGDKKPLR		AMLEDIAILTGGTVISEER
DQSGTDVLFFVDNIFR	DSGGGYGGGYDDAPR		AILVVAADDVHTDIEPLAVAK		AVESPLR		AMLEDIAILTGGTVISEETGMSLEK
DQYSVASGEAVMK	DSGGVDRDDTFGSVAVK		ALMAAVDEYIPTPAR		AVFDMVVAGR		AMLEEEGVTDLSMK
DRFTALSSGEIDVLSR	DSGLALEPAATMAEGAQK		ALMGPGVDPHAYR		AVFDNFDR		AMLENAASEQGSR
DRGEDALIIYDDLSK	DSGLFSLYVALGQK		ALPLGLEVIDVR		AVFDNFEDFKK		AMLHASELYDEAASGK
DRGEDALIVYDDLSK	DSGLLNEGYAPNK		ALQAVLPAATDFPYTIR		AVFEAIQNEYNR		AMLQDIAILTGGQVISEDLGMK
DRGEDALIVYDDLTK	DSKDLSADSTAALK		ALQAVLPAATDFPYTVR		AVFENFDDFKK		AMMGATNPANAAPGTIR
DRGEFVQSVEPGGPAAQAGIR	DSLLTFAAYLK		ALQAVLPAPTDFPYTIR		AVFENFDTFKR		AMMGTGEASGDNR
DRPATLGTQNSATDIYANLLGGADFK	DSNTGGAQDPLLVGSYYGVR		ALQAVLPPATDFPYTIR		AVFKEDAGR		AMNEAGNVTWDLVDVVASDAIR
DRQYAEAIASYLNAVGIQTDFK	DSSLNHESFTER		ALQLYDPSLR		AVFSIHPEPFTVVAR		AMNNPFFDLAR
DRTEDQITIDAANK	DSTGAGMMDAKK		AIQQELGDGEDGK		AVFSVHGEPFNVIAR		AMSHLANR
DRVDDALHATR	DSTVNHESFTER		AIQTGQVQLGER		AVFSVHSEPFTVVAR		AMSMAIDRPLLVEIGYGQAGK
DRVDDALNATR	DSVGAVVLGDYTGVSEGDQVK		AISEGGYQSMPK		AVFTNTVPVDAYR		AMSMAIDRPLLVEVGYGQAGK
DRVEDASLILSAGDVVEAK	DSVGAVVMGPYADLAEGMK		ALSETNAFSVHAPR		AVFVESSVSDR		AMSSVAGPVK
DRVEDATLVLSVGDEVEAK	DTAGVLSGPAVGDALDTFDGSR		ALSGAADFSVHAPR		AVGADAVSHGATGK		AMTAPDGMIR
DRVNSFTTSASR	DTALNGMVTYK		ALSGASDFSVHAPR		AVGAVNGPIAQAILGK		AMTDFASASAEVAAENMAAFAEVAK
DSAAEDAAQGEVLAR	DTDKAFLMPVEDVFTLTGR		ALSGTYDDYIQTDAAINR		AVGAVPTSMSATEVR		AMTLQQTDGFVK
DSDGDGVADHLDKCPNTPAGAK	DTDLKFDFLGVNYYDGQGFMVPK		AISLYCDLAAR		AVGDISALVAYAPDNR		AMTSPCGNIR
DSDGDGVSDQFDKCPNTPSGTK	DTDPANDKASDTGYDYTVR		AISMEMGAPLDLAR		AVGEAMDLSHCINFTNTR		AMVEVFLER
DSDKPFMMPVEDVFSITGR	DTDYLVKDEK		ALSVNIPAGVETGTR		AVGELKPAETK		AMVEVFLNR
DSFVDNAHSNSR	DTEKPFLMPVEDVFSLTGR		ALTEASEFSVHAPR		AVGFTGSLGGGR		AMVGGAHVIR
DSGDYKDHVMHVANAPGEK	DTFSLLGFTAAVEDAEKR		AITEGGYQSMPK		AVGGEGSIR		AMVGQFQER
DSGGGYGGGYDDAPR	DTGLGLSLGTVLYPDMR		AIVDEEQPGLVLCGK		AVGGLVAKPEAGIESLKDLAGGK		AMVISCCDSR
DSGGVDRDDTFGSVAVK	DTGRPALLVFDDLSK		AIVDGINIAIR		AVGIDLGTTNSVIATMEGGRPEVIVNAEGAR		AMVPLSEMFGYATALR
DSGIFSIYVAIGQK	DTLSGGHYVDLTSGQHK		AIVDGVNMAIR		AVGLHINEVAAK		AMVPLSEMFGYATSLR
DSGILNEGYAPNK	DTPLLVLGNRQDELK		ALVPFVSVDHMMR		AVGLVLPELK		AMYEPVHGSAPDIAGQGK
DSGLAIEPAATMAEGAQK	DTSTTTCTGVEMFR		ALVPFVSVDNMMK		AVGLVLPHLQGK		ANAEGQLDAQVK
DSIITFAAYLK	DTTGAGMMDAKK		ALVTAEHVHGK		AVGPDDEELAENPR		ANAGTTIGNTPEGTGFR
DSKDLSADSTAALK	DTTTGDTLCDEK		ALVVGGGAVGTSIAYHLAK		AVGQALADAEDTYSVIGGGDSAAAVEK		ANAVADQIQAGGVPYNR
DSNTGGAQDPILVGSYYGVR	DTTTLLDGVGEEAALQGR		AMSMAIDRPLLVEIGYGQAGK		AVGQGYADGLR		ANAVALSDQLIK
DSSINHESFTER	DTTTTTCTGVEMFR		AMYEPVHGSAPDIAGQGK		AVGSQSPAFYTETDRDFQEINYEAR		ANAVSKQEYDNAVAR
DSTGAGMMDAKK	DTTTTTCTGVEMFRK		ANAVADQIQAGGVPYNR		AVGSVGGYVAASSR		ANAVYEGLYLLGTSIARPLISK
DSTVNHESFTER	DTTTVRPLVSETGLLPR		ANDEHLIEETGAK		AVGVVLPELNGK		ANDAAGDGTTTATVLAQAIITEGLK
DSVGAVVLGDYTGVSEGDQVK	DTYSVLGGGDSAAAVEK		ANDEHQIEQVGQK		AVHEHADLLR		ANDAAGDGTTTATVLAQAIVNEGLK
DSVGAVVMGPYADLAEGMK	DVAELLLEGLR		ANDESTLYTTSQNPHVIR		AVIAESFER		ANDAAGDGTTTATVLAQSIITEGLK
DTAGVLSGPAVGDALDTFDGSR	DVAESDRGFSLAQK		ANNISYEPVPIETNAEGQQQYLAGACDTYTTDASGLAATR		AVIDVVNANIVK		ANDEHLIEETGAK
DTALNGMVTYK	DVAGTDYQVMGAAVR		ANTGSNPAWNSYEK		AVIEAGNNFGR		ANDEHQIEQVGQK
DTDKAFLMPVEDVFTITGR	DVALLTVLKK		ANVAAAATPGGTGAVR		AVIEGHADEQGTR		ANDESTLYTTSQNPHVIR
DTDLKFDFIGVNYYDGQGFMVPK	DVCQAEYDQVAADFYANDPR		ANVEAFEGQK		AVIESENSAERDQLLENLQEGMEVK		ANDIDVPAALIDSEIDVLR
DTDPANDKASDTGYDYTVR	DVDAGATDADDLSQEK		APEYVASPGTYDQK		AVIGTYGDTIHTLVER		ANDIDVPAALIDSEIDVLRR
DTDYIVKDEK	DVDKDFLMPVEDVFTLTGR		APFDLVNGLLR		AVIGTYGDTIHTLVERK		ANDNYRDPAKPAFATLTFK
DTEKPFLMPVEDVFSITGR	DVDLKFEFVGVNYYDGQGFMVPK		APFSLVNR		AVIHEDVYDHVLNR		ANEAYLQGQLGNPK
DTFSLLGFTAAVEDAEKR	DVEASSMLLEPLAR		APRPETQWQGENISR		AVIHQDVYDEVVEK		ANEEADLTDEAAALDAK
DTGIGLSIGTVLYPDMR	DVEGDTEVLATSLPVLVTAQQGLNEPR		APVEVFHEALDNVKPSVEVR		AVILAAQSIR		ANEIELKDR
DTGRPALIVFDDLSK	DVELLNEDDTTQTALQK		AQELQDGPAPR		AVILATGANPK		ANEMTLSSENER
DTISGGHYVDITSGQHK	DVESASLVLEPLAR		AQEVDAVLLGAVGGPK		AVIPGGMYAGNPDDVETFGVK		ANEQGVSVSNEAIQR
DTPLIVLGNRQDELK	DVEYLEDNKQGLLR		AQFTMQFDHYDPVPQNISDEIQAK		AVIPVAGLGTR		ANFDAFVDAIVK
DTSTTTCTGVEMFR	DVFASLTDLVGGR		AQFTMQFDHYDPVPQNISDEIQSK		AVITVPAYFNDAER		ANFLALVK
DTTGAGMMDAKK	DVFLDLVCYR		AQFTMQFSHYDPVPSNISEEIQAK		AVITVPAYFNDAQR		ANFSDASSNFPNTIPSAK
DTTTGDTLCDEK	DVFVHFSALQGNGFK		AQLSELKPGAALVDVAIDQGGCFETSK		AVIVADSLR		ANFTMQFDHYEPVPQNISDEIQAK
DTTTIIDGVGEEAAIQGR	DVGLANAGADKASAFLNDLR		AQLSEMKPGAVLVDVAIDQGGCFETSK		AVLAAAEEFEK		ANGDTGSPEVQVAILTER
DTTTTTCTGVEMFR	DVGLLSFTGSK		AQISQGADVIFAAAGGTGLGVLQTAADEGK		AVLAAAEEFEKAK		ANGPLPR
DTTTTTCTGVEMFRK	DVGLNGSSLR		AQRPGDIVTSMK		AVLAELAELGGQISPSPK		ANGVTSIQGHGK
DTTTVRPIVSETGLLPR	DVLDFLTNEDPK		AQWCNEEFDALIQK		AVLAGLESSVLASVDKK		ANGVTSLQGHGK
DTYSVIGGGDSAAAVEK	DVLEAMQADSGLR		AQYEPADEIEDK		AVLDGDEYVISGEK		ANIDYGTSEAHTTYGVIGIK
DVAEILLEGLR	DVLLFVDNLYR		AQYEPNDEIEDR		AVLDGPIGQEILAK		ANIEAFEQQK
DVAESDRGFSLAQK	DVNGDALGTSGSYATAK		ASGIGDVAYMGPEAEFFLFDDVR		AVLDNAIVPMVCGSSFK		ANIECDTLILDNK
DVAGTDYQVMGAAVR	DVPEYLAQDGGAK		ASHFPFTEPSAEVDIR		AVLDSHASEHGAR		ANIEVIEK
DVAILTVIKK	DVQDLDVPFKPSR		ASLADGSYHAFTGPLNK		AVLDVILGIAQK		ANILNPDVTLVGIGIER
DVCQAEYDQVAADFYANDPR	DVQLEMDQNPETGQR		ASVEVVEELR		AVLELAGVADILSK		ANITVNKNSVPNDPK
DVDAGATDADDISQEK	DVSDSDEVAQVGTLSANGEK		ATDQPFLMPIEDVFSISGR		AVLELAGVQDILSK		ANKSDGYSYVDGATK
DVDKDFLMPVEDVFTITGR	DVSDSDEVAQVGTLSANGEKELGR		ATEDLELGDAGVDIYR		AVLELLQTTK		ANLDFDISDKVK
DVDLKFEFVGVNYYDGQGFMVPK	DVSEASGVSEMTVSR		ATEDLEPGDPGVDIYR		AVLEQQFDNPAAGQNR		ANLFAEDLLEDYKK
DVEASSMIIEPLAR	DVSEATGVSEMTVSR		ATFENPGDHVLLPEIISK		AVLEVAGVHNVLAK		ANLGGVCLNVGCIPSK
DVEGDTEVIATSLPVLVTAQQGLNEPR	DVSLMPFK		ATFETPGDHILLPEIISK		AVLEVAGVHNVLSK		ANMTKPVVGFIGGK
DVEILNEDDTTQTALQK	DVTDSDEVAQVGTLSANGEAELGR		ATGDSTLYTTSQNPHVIR		AVLEVAGVQNVLAK		ANMTKPVVGFIGGQTAPAGK
DVESASLVIEPLAR	DVTGFVLGGHGDDMVPLVR		DNVTILNISGTELR		AVLFLGK		ANMTKPVVGFIGGQTAPAGKR
DVEYIEDNKQGILR	DVTGTVGHDTTTGGAGHDTSGPNTDNAMTR		EEAQSLLASYER		AVLGPGVR		ANNISYEPVPIETNAEGQQQYLAGACDTYTTDASGLAATR
DVFASITDIVGGR	DVTTDVPTYPATEYPALQR		FAEATGGVK		AVLHDKGLNTAVGDEGGFAPNLGSNR		ANNPSDVNLILNEANLQYK
DVFIDLVCYR	DVTTGDTLCDPDAPLLLER		FGEFETIFPYLR		AVLHVALR		ANNQVLVDNMGNLTDLSAK
DVFVHFSAIQGNGFK	DVTTGDTLCNADKPLLLER		GDTIEVINTDAEGR		AVLLGFR		ANPEVNMVSAPVVAK
DVGINGSSLR	DVTVQDVFEAVGR		NEPGPVDDAAK		AVLLLAEVTDGELALDATAK		ANPMANNPGGIVEK
DVGLANAGADKASAFLNDLR	DVVAGLDLMLVR		NEVAELEAK		AVLLSFR		ANQIIADLQANPANIASR
DVGLISFTGSK	DVVKDLPTHLDLMR		QIAENAGVDGSVVAGK		AVLNEDGTPK		ANQVFSTAEDNQSAVTIHVLQGER
DVLDFITNEDPK	DVVLLLDSLTR		TQDFTAIMK		AVLPAPESLAADYTGK		ANRAEGGPGIR
DVLEAMQADSGIR	DYAEVNLGALQK		VESLIFAITPDASVR		AVLSNEEVVDGVSER		ANSAVVGPNDDVSMPR
DVLLFVDNIYR	DYGVGSDVYSVTSFTELAR		ATSAICGPNDPIVIPR		AVLVNIFGGIVR		ANSGLSEDEIQR
DVNGDAIGTSGSYATAK	DYSYSDTSATSYQDSSSLMAGAR		ATSASPATGLASTHK		AVLVQTDAELQPLAVAK		ANSSTTTAAEPLK
DVPEYIAQDGGAK	EAAAKEEAEELK		ATSDLELGDAGVDIYR		AVLVQTNEMGHK		ANSVAHVANQVGAR
DVQDIDVPFKPSR	EAAAWGLNQVCGSGLR		ATTHQDPIYEVDGIVHYCVANMPGAVAR		AVNGLFEVVKR		ANSYLACSDPSDVAR
DVQLEMDQNPETGQR	EAADKVADETSK		AVAAAAAAPAASTSAPAAAAPVR		AVNLNVPLVVR		ANSYLLGLSAPIGGASNVFGSWQMVDPSNDKLTGGDEK
DVSDSDEVAQVGTISANGEK	EAAEGKPVELGR		AVAAAVLGDATAVEFVPTTGK		AVNPDATVISNMTGTTPAAWNDPVKGSELAK		ANTAQPSLIQVR
DVSDSDEVAQVGTISANGEKEIGR	EAAELLAK		AVAAAVLGDGNAVEFVPTTGK		AVNPNIEIVSEYAEAFDKPEK		ANTDAVVEPHPSIR
DVSEASGVSEMTVSR	EAAENLVNELGK		AVAAAVLGDSTAVEFVPTTGK		AVNTTITK		ANTGSNPAWNSYEK
DVSEATGVSEMTVSR	EAAETVEDNAK		AVAGILPSLPEVVGVVTQGGDGYGAAQAFEAAGR		AVNVNTNVSAMTAQR		ANTGVTLEPINSQNAPK
DVSIMPFK	EAALASNQYYVNNR		AVALAQGTTNER		AVPLQLPIGAEGNFK		ANTTVTFPSPGDNFTFTVGADTGLNK
DVTDSDEVAQVGTISANGEAEIGR	EAALVHEALVAR		AVAQAQSVVER		AVPNCVVR		ANVAAAATPGGTGAVR
DVTGFVLGGHGDDMVPLVR	EAATLVNLYDSGQVDFALLNGEFVDKYR		AVDDHTLEVK		AVQADKNLVAVK		ANVDLALTNPETSSVQK
DVTGTVGHDTTTGGAGHDTSGPNTDNAMTR	EAAYTNDTSLLR		AVDEYHQQLR		AVQAGGNYGELFEK		ANVGAAATPGGTGACR
DVTTDVPTYPATEYPALQR	EAEAAFGNGEGYLEK		AVEAETAYNQALADAR		AVQCATSEEVVDLVEEYTK		ANVGTINGTPPTGTGYNIGGGSTPVAAYQLR
DVTTGDTLCDPDAPIILER	EAEAAGADFVGDTDYLGK		AVEIIPLEIIVR		AVQEQVASEKAELAK		ANVMESGILWR
DVTTGDTLCNADKPIILER	EAEAAGLPVLTWDADLLEDDKGLR		AVETENEAFFLR		AVQGLVEACK		ANVPGGASFK
DVTVQDVFEAVGR	EAEEALDEVGLTCNK		AVFEMLGVK		AVQIDVDPK		ANVPGGASFKDHDTGVSPVFAGGVEYAITPEIATR
DVVAGLDIMIVR	EAEVTYTHKK		AVFVESSVSDR		AVQLGGVALGTTQVINSK		ANVTAAQAFGK
DVVILLDSITR	EAFADATPQDQMAALK		AVGPDDEELAENPR		AVQLYLNAAASAVTEGR		ANVVVVGAQWGDEGKGK
DVVKDLPTHLDLMR	EAFASALFGVLR		AVLDVILGIAQK		AVQTGQAPIGER		ANYELEAECDFVEVHAVTEDGTK
DYAEVNLGAIQK	EAFENAAR		AVIEGHADEQGTR		AVQTGQVPIGER		ANYSFSEK
DYGVGSDVYSVTSFTELAR	EAFGTDNLEGK		AVNPDATVISNMTGTTPAAWNDPVK		AVQVTVGER		ANYSNPPAHGASVVATILSNDALR
DYSYSDTSATSYQDSSSIMAGAR	EAFLLADR		AVQGLVEACK		AVRAPNVQDLFAPVR		APAAAGAPDMGGMDF
EAAAKEEAEEIK	EAFPGDVFYLHSR		AVVAGEYDHLPEGAFYMVGGIDEVIAK		AVSDLPVEEISFNFAR		APAAESAPQAPMSAR
EAAAWGINQVCGSGLR	EAFSTAAATR		AVVAGEYDHLPEGAFYMVGGIEEVK		AVSEEAYSEADKYQK		APAEAAIDDELAKR
EAADKVADETSK	EAFTGSASVLGSSDLAK		AVVDGVNIAIR		AVSFSEDSPYPK		APAEPQRYDAVLVAIGR
EAAEGKPVEIGR	EAGELAGLNVLR		AVYAHPAVAK		AVSLLLR		APAGADVPEDFASR
EAAEILAK	EAGLAVDAVFESLQSSLSKGEK		AWVLDVLADEGYIR		AVSLVLPELK		APAHELPER
EAAENLVNELGK	EAGLTLLAWTLER		AYDMIHSIVAEPEEGAVYTGK		AVSPGFENTGADNK		APAIFVVQNNR
EAAETVEDNAK	EAGVQLGALAAEAVLEKR		AYELAVEHLNGGGDGGMLNTFSSK		AVSQAQSVVER		APAKESAPAAAAPAAQPALAAR
EAAIASNQYYVNNR	EAGVTAFEGQLSGPSALAFLTGDPVEAAK		AYLESYTEYGQNVFDR		AVTAAIEELK		APAMASR
EAALVHEALVAR	EAGYENGFTLTMLAPNNR		AYLSTQEEGK		AVTAAIEELKTISKPIEGK		APAPYLSEAQR
EAATLVNLYDSGQVDFALLNGEFVDKYR	EALADTVELTMR		AYSPGVAEACLEIK		AVTAAVEELKALSVPCSDSK		APASMAR
EAAYTNDTSIIR	EALAVAEANK		CALVEAPFGGSK		AVTDSDEPPVVR		APDELESPQSIKGEVPGTLEEAR
EAEAAFGNGEGYLEK	EALAYADSVHDYVSR		CGNEPKPSTQWQGENINR		AVTETQTVTETVGR		APDFGGR
EAEAAGADFVGDTDYIGK	EALDELAYAR		CGPTTTAEDLK		AVTFHGVGR		APDIIVR
EAEAAGIPVITWDADLLEDDKGLR	EALDFFAR		CGVEVTLQK		AVTNVAELNALVER		APDILVR
EAEEALDEVGITCNK	EALDFVLK		CLAVGTDCSAGK		AVTQTAQACDLVIFGAK		APDLLVR
EAEVTYTHKK	EALDLFAR		CIIPYINEGAR		AVTYAGLPSSPYAER		APEAAKPAAPAAPAAPAPSDYK
EAFADATPQDQMAAIK	EALEAAVHR		CSVESTGGSVYNAR		AVVAGEYDHLPEAAFYMVGGIDDVK		APEADIGQPIPGGIKPQPQVTK
EAFASALFGVIR	EALEALFGVK		CSVESTGGSVYNTR		AVVDGVNIAIR		APECTTENFGPIGTGPFVVTEFKPNDVITMK
EAFENAAR	EALEDTLNALDSGR		CTAPSTGGSIANINAIK		AVVDKEQPQLVILGK		APEVLVR
EAFGTDNLEGK	EALEETLNALDSGK		DAAEAATAEGFSVDR		AVVEEEQPGLVLCGK		APEYVASPGTYDQK
EAFLIADR	EALEVLLEALEK		DAAEAATEAGFSVDK		AVVIEEVSAQVAK		APFDLVNGLLR
EAFPGDVFYIHSR	EALEVNNFVPEYLTFDADKLEATYTR		DAAGFIQLNALR		AVVSEVDIDKER		APFDLVNR
EAFPGDVFYLHSR	EALHNQLFNVGDSEQVYR		DADMVIGAVLIPGAAAPK		AVVTPLPR		APFGGGVHGALYHSQSVEAMFANQPGLK
EAFSTAAATR	EALKATVTGK		DAEHAAALFNLQEVGYIYSR		AVVVQEAQR		APFLPLIR
EAFTGSASVIGSSDLAK	EALNSLQADHGFLTK		DAGLTTSDIDEVVLVGGQTR		AVVVTGLDDKDAQAVVLAINEK		APFSLVNR
EAGEIAGLNVLR	EALRQNGDGVGGSLTYDYEGFGLGAAVSSSK		DAGPLMGLK		AVVVTSGTTSEILLHK		APFTAELDASDIEK
EAGLAVDAVFESIQSSLSKGEK	EALSPEFQDYAQQVVK		DAGVQAEVVDQIK		AVYELEHYGVPFSR		APGFGDR
EAGLTLIAWTLER	EALSSLKEGDVVEGTVQR		DALEACNVGADAIVVSNHGGR		AVYTNNSPDQLSK		APGGYEVQVER
EAGVQLGALAAEAVLEKR	EALTFDDVLLVPAHSTVLPNTADLR		DAIMDFDYLR		AVYVASMPDAFSGAR		APGIIPR
EAGVTAFEGQLSGPSAIAFITGDPVEAAK	EALVELVSK		DASAPFNLGR		AWVLDVLADEGYIR		APGSIGAASYPAR
EAGYENGFTLTMIAPNNR	EANDYDVTQDDVK		DATPLEADLPR		AYADEERVEGAIFGR		APGSIGGASYPAR
EAIADTVELTMR	EANKKPLQELGDK		DETTIVDGAGEK		AYADELRVDGAIFGR		APGSLGASSFPSR
EAIAYADSVHDYVSR	EANPDAQAATPPAAVVDR		DETTIVDGHGDK		AYAHALTEAAEKETAK		APGYATIGLGAEAR
EAIEALFGVK	EAPSYEEQSNETALLETGVK		DFMLENAVGQPTIK		AYALLEQLR		APHLITR
EAIEDTLNALDSGR	EARPTEKETLTAR		DFMQENAVGQPFFK		AYASEERVEGAIFGR		APIEVFHEALDNIQPSVEVR
EAIEETLNALDSGK	EASGDFLAR		DFYNIGFAADTPNGLVVPVIK		AYDDLLK		APIFEDKVVDHVFAGAK
EAIEVNNFVPEYLTFDADKLEATYTR	EASSGALALNTGEFTGR		DGAAEDGDQVVIDFVGK		AYDKFIELTLAK		APIGPIR
EAIHNQIFNVGDSEQVYR	EASVYTGLTLAEYFR		DGAIIPLLR		AYDMIHSIVAEPEEGAVYTGK		APIPDFEPEHGR
EAIKATVTGK	EATDVAYLACAR		DGDTGSPEVQVAILSSR		AYDQIDGAPEEK		APISIPSGVTVAVSK
EAISSLKEGDVVEGTVQR	EATEYLGAQR		DGDTGSPEVQVAILTSR		AYDQIDGAPEEKAR		APKDNTWYTGAK
EALAVAEANK	EATKEEVNAAMK		DGLVHVSQIENR		AYDVEHPEAGVAFR		APLAMLER
EALDEIAYAR	EATTSCDSNLVTVAGPQVEK		DGMEALEMPEAR		AYDVESEGGVAFR		APLGLKR
EALDFFAR	EAVDYDRNTPEGK		DGVPLSILYQTSTNAVR		AYEDAETVTGVINGK		APLGPLR
EALDFVLK	EAVEALFGVK		DHAIIAELDGYVR		AYFSATSAHTCTGDGGGMVAR		APMILALANPEPEILPPLAK
EALDLFAR	EAVEGQDFFPLTVNYQER		DIFETALPR		AYFYTNDLGTDIREEDVPAEYADK		APNGLSSYPHPR
EALEAAVHR	EAVEKPAEEASDASEAKGE		DLGGVQIDLR		AYGAELVLTPGPEGMGGAIR		APNPGAAPFVDVGQSVK
EALEVIIEAIEK	EAVNQVLALLDSGALR		DLGLKPIALVR		AYGAEVVLTPGSEAMK		APNVQDLFAPVR
EALNSLQADHGFLTK	EAVTTCATEAEER		DLINPSQNVPAPDMGTGER		AYGGAYDVMASK		APQFTGGGIVHGPKPR
EALRQNGDGVGGSITYDYEGFGIGAAVSSSK	EAYDKVSDLLEALSAK		DLLQAEGIGTR		AYGIEHPDEGVALR		APRPETQWQGENISR
EALSPEFQDYAQQVVK	EAYPGDVFYLHSR		DLPTHVDFMR		AYGSTNPINVVR		APSTPADADREER
EALTFDDVLLVPAHSTVLPNTADLR	EAYSAVSQVAK		DLRPGPEGQPPVVK		AYHAISQGVVSSIQK		APTGEPAAAAEMTK
EALVELVSK	ECGLHVVDSPAELGKK		DLTVASNNAGVDDFGLGK		AYNDYEEYSLGPEGLKDAMER		APTKTDIFSNNMQGK
EANDYDVTQDDVK	ECLTALQTGEYAK		DLTVQDMFEAVGR		AYNTVAPASGK		APTPAPGSAEER
EANKKPIQEIGDK	ECSAYPACAPEVR		DITVQDVFEAVGK		AYNTVVPSSGK		APVALLDFAASAR
EANPDAQAATPPAAVVDR	EDGGYVTPVECVGDFATFLSR		DLVNEPANVLTTTEFANR		AYPQEAAEFTR		APVEIVR
EAPSYEEQSNETALLETGVK	EDGTSLKVDDVAEFR		DLYGVLEER		AYSAVEAYSR		APVEVFHEALDNIKPSLEVR
EARPTEKETLTAR	EDTRQHAYTQGQTEGFAGR		DMLYGPTNEELITDIFR		AYSGEGAIADDAGNVSR		APVEVFHEALDNVKPSVEVR
EASGDFIAR	EDVEKAVEAAK		DQQDEFAVASQNK		AYSGVLEAGSYVLNTR		APVVVPAGVDVK
EASSGALAINTGEFTGR	EDVTDLLLNLK		DQSGTDVLFFVDNIFR		AYSLLEQLR		AQAAANIAQLTVNR
EASVYTGITLAEYFR	EEFDAATGLTAPDR		DSSINHESFTER		AYSMASFPAEGR		AQAAAQQDAQGLAR
EATDVAYLACAR	EEFGGELLDGGPWLK		DSSVNHESFTER		AYTDEKYDFTAK		AQAELGIQAR
EATEYLGAQR	EFAALADVYVNDAFGAAHR		DSTGAGMMDAK		AYVEPYLEMHPDVSVSWDESSAEAVAK		AQAESRDNTPGGATFNGAR
EATKEEVNAAMK	EFFGSSQLSQFMDQTNPLSEVTHK		DTFSLLGFTAAVEDAEK		AYVIAQFFPR		AQAIADENFK
EATTSCDSNIVTVAGPQVEK	EFGDLSLNGR		DTPLIVLGNR		AYVSAENLPR		AQALAGFQEAAR
EAVDYDRNTPEGK	EFGVEANVGKPQVAYR		DTTGAGMMDAK		CAAENIIPSTVELGGK		AQALTNDAMEAAGYR
EAVEALFGVK	EFKVEANLGAPQVAYR		DVDPLEVTPLDDR		CAAENLIPSTVELGGK		AQAVANVFLAQNVPSSR
EAVEGQDFFPLTVNYQER	EFKVEANVGAPQVAYR		DVESASLVIEPLAR		CAANLAGTGLAVVSCK		AQAVTSTLISSGVSAGR
EAVEKPAEEASDASEAKGE	EFNEALVHQVVVAFAAGAR		DVFASITDIVGGR		CAFEVAAYDQGANVTYIDPNSSQIGHK		AQCLLTGAPSEVDEK
EAVNQVIALLDSGALR	EFNHSVEVLKDLTK		DVLDFITNEDPK		CALVEAPFGGSK		AQDLADRFEASVEGPDQQEVLEQAAR
EAVTTCATEAEER	EFNVEANVGAPMVSYR		DVSDSDEVAQVGTISANGEK		CAQYYMNHR		AQDVLTDLTK
EAYDKVSDILEAISAK	EFNVEANVGKPQVAYR		DVSEASGVSEMTVSR		CCSGEHIDTAELHVLK		AQEAAEAARPYTER
EAYPGDVFYIHSR	EFSPLHERE		DVSEATGVSEMTVSR		CDAFTTDKSQLASTR		AQEDGAVTPSSSTR
EAYPGDVFYLHSR	EFTTLTVTDGLAMGHEGMR		DVTAFVLGGHGDTMVPSVR		CDIALPNATQNELGGEDAEK		AQEEYGTAEIDASQLR
EAYSAVSQVAK	EGAAAGAPDMGGMGGMGGMM		DVTDSDEVAQVGTISANGEAEIGR		CDLSSLR		AQEFAVQADVAYPVPFYDR
ECGIHVVDSPAEIGKK	EGADVALNYLPAEEEDAQQVK		DYHGTTIGCLSAGGQDER		CDMVDDEELLELVEMEVR		AQEGQEIVAPR
ECLTAIQTGEYAK	EGAVTKVDDMTVK		FDFIGVNYYDGQGFMVPK		CDVIAEGVIEATK		AQELQDGPAPR
ECSAYPACAPEVR	EGDTGSPEVQVALLSSR		FEFVGVNYYDGQGFMVPK		CDVLVVRGDEEQGEL		AQEMALVLEAQGLSERDVPEYIAQDGGAK
EDGGYVTPVECVGDFATFISR	EGEDTAALER		FTALSSGEIDVLSR		CDVTSESHPFYTGAQTR		AQEVDAVLLGAVGGPK
EDGTSLKVDDVAEFR	EGEPVGALYATK		KPFPENAILPAALK		CEYCVTGR		AQEVDVPMYIGAEEVR
EDTRQHAYTQGQTEGFAGR	EGFAGFPEVR		NQYSTAGATAELVR		CGPTTTAEDLK		AQEVPEAIKK
EDVEKAVEAAK	EGGLDAADAETFVQEALHTFR		VDGAIFGR		CGVEVTEKK		AQEYLEEQAR
EDVTDIILNIK	EGGLNVGAR		VEGAIFGR		CGVEVTLQK		AQFAGEAGQAGYICR
EDVTDIILNLK	EGGMNVEPASEELMSGLR		VPECETAYNTEK		CIATPDMMPIVGR		AQFAHATDKR
EEFDAATGLTAPDR	EGGVGYAVDQYNK		DIELQSEAQR		CIYVAIGQK		AQFEADTNYIPATK
EEFGGELIDGGPWLK	EGKAEATVESR		DLPTHLDLMR		CKIDNAPGVHGAR		AQFEEERVALVAK
EFAALADVYVNDAFGAAHR	EGLDVLMMAPK		DVTVQDVFEAVGR		CKIEQAPGQHGAR		AQFENCTGVR
EFFGSSQLSQFMDQTNPLSEVTHK	EGLEPDQPGVVGPLK		DVVAGLDIMIVR		CPFHQGGHDQSAGAGTTTR		AQFLLETVLEK
EFGDLSLNGR	EGLKNVTAGANPMGLR		DVVNVNGGACALGHPIGASGAR		CPLASTEEMAR		AQFTMQFDHYDPVPQNISDEIQAK
EFGVEANVGKPQVAYR	EGLKNVTAGANPVGVR		EAAEGKPVEIGR		CPMELSTYFR		AQFTMQFDHYDPVPQNISDEIQSK
EFKVEANIGAPQVAYR	EGLNCNLTLLFSFAQAR		EAALACGDGAIHS		CPPGDLPVTGLSGGEK		AQFTMQFSHYDPVPSNISEEIQAK
EFKVEANVGAPQVAYR	EGLPAADFSVFYHLLSLDR		EAEAAFGNGEGYLEK		CQAHLSTGAKR		AQGDMPAYGYTPPYTDGAK
EFNEALVHQVVVAFAAGAR	EGLSCELLDLR		EAHHVTGALVAK		CQLVGDDLFVTNPK		AQGDTGSPEVQVALLTAR
EFNHSVEVLKDITK	EGLSYAANFLYMLR		EAIADTVELTMR		CSEFANELIK		AQGGQPIQGAQPGQPGQTGGGQGGDDYLEK
EFNVEANVGAPMVSYR	EGLTFDDVLLVPAR		EAIEDTLNALDSGR		CSEFGDAIIK		AQGLLETASER
EFNVEANVGKPQVAYR	EGLVLFTYLHLAAEPK		EAIEETLNALDSGK		CSVESTGGSVYNAR		AQGLPDVSATGSYNEFVKR
EFSPLHERE	EGLYYGQCSELCGAR		EAQANLLIHPVVGMTKPGDVDHFTR		CSVESTGGSVYNARTIR		AQGMATTAASALTAR
EFTTITVTDGIAMGHEGMR	EGNDLLTGNEPGVVR		EAVEALFGVK		CSVESTGGSVYNTR		AQGTAEADVIR
EGAAAGAPDMGGMGGMGGMM	EGNQGVLSVTVPAK		EAVEALFNVK		CTAPSTGGSIANINAIK		AQGVQLTAK
EGADVAINYLPAEEEDAQQVK	EGPAEDGDQVVFDFLGK		EAVESLFGVK		CTTGFTAAAGDTPASAECR		AQGYATGQFGK
EGAVTKVDDMTVK	EGQADVNVAHQTLK		EDLAIAEAK		CVDTSMGLTPLEGLVMGTR		AQGYEISTR
EGDTGSPEVQVAILSSR	EGQDGESEEAFASR		EFPIITTDLESAEMIK		CVNLSHEKEPQIFDAIK		AQICTTVFNETR
EGEDTAAIER	EGQVLDYDKLTMK		EFTTITVTDGIAMGHEGMR		CYIKDVR		AQIDVIDAQLIETLGKR
EGEPVGAIYATK	EGRNPATGATLTLAASK		EGDTGSPEVQVAILSSR		DAAATSQTETATTDTK		AQIEDTTSDYDREK
EGFAGFPEVR	EGTDVTLVSFGK		EGGEFNFK		DAADAASEGGFEIDRK		AQIEEATSDYDR
EGGLDAADAETFVQEALHTFR	EGTRPAVVLPTNEELVLAQDASR		EGIAHNVLNAR		DAADAATEEGFSVDKK		AQIEEATSDYDREK
EGGLNVGAR	EGTYPTHDEQGPVLTGR		EGIDVIMMAPK		DAADAATENGFSVDRK		AQIEETSSDYDREK
EGGMNVEPASEELMSGLR	EGVAAFLEK		EHGDLSENAEYHSAR		DAADVALDKVVFR		AQIEETTSDYDR
EGGVGYAVDQYNK	EGVCGSDGLNMNGK		EHQEEIGIEMVDFK		DAAEAATAEGFSVDRK		AQIEETTSDYDREK
EGIDVIMMAPK	EGVKDVETLLEFGSPK		EHSVDLTQDK		DAAEAATEAGFSVDKK		AQIETGAGTGQILK
EGIEPDQPGVVGPIK	EGVLTLEESK		EKPAEGVVVACGEGAR		DAAGVILYTAER		AQIETTTSDYDREK
EGINCNLTLLFSFAQAR	EGVLTVEDGK		EKPSEGQVVATGEGAR		DAALIAAAQK		AQIFNFSSGPAMLPAEVLK
EGISCEIIDLR	EGVLTVEDGKSLENELDVVEGMQFDR		EKPSEGVVVACGEGAR		DAALSCDQFFVNHR		AQIIEEDASGGAGLGAK
EGKAEATVESR	EGVLTVEDGTGLEDELDVVEGMQFDR		ELAAQSIDTGMGLER		DAALSMAQVANPDCK		AQILQQAGTSVLAQANQVPQNVLSLLR
EGLKNVTAGANPMGLR	EGVLTVEDGTGLQDELDVVEGMQFDR		ELDGATVCIQTGTTTELNLADFFR		DAASTSLYGSR		AQINVIGQNGGR
EGLKNVTAGANPVGVR	EGVLTVEEAK		EIELQSEAQR		DAAVQSQEFEK		AQISDMKDGDVLVLENVR
EGLPAADFSVFYHLISIDR	EGVLTVEEGSGLQDELDVVEGMQFDR		ELENVDSYFNSSR		DAAVVALKDPK		AQISQGADVIFAAAGGTGLGVLQTAADEGK
EGLSYAANFLYMLR	EGVTFHNGEAFNADDVVFTVNYVAK		EIFGPVLHVATFR		DAAYDIIQAK		AQIVIPNGPR
EGLTFDDVLLVPAR	EGVVLQR		EIFGPVLSTVR		DAAYQSIVKGEEVSGSTIPESFK		AQKPGAVGIEAGPK
EGLVLFTYLHLAAEPK	EHANLGTLGHVDHGK		ELGDELCK		DADMVIGAVLIPGAAAPK		AQLADAFAGR
EGLYYGQCSELCGAR	EHGDLSENAEYHSAR		EIGDVVAFLCSK		DAEFSLR		AQLDLYNEVATEHGYDVTK
EGNDIITGNEPGVVR	EHGLEVLEVLSSELSR		ELGDVVLFDIAEGIPEGK		DAGDLNLGGLAR		AQLEETTSEFDREK
EGNQGVLSVTVPAK	EHPESVSVEGSLCTYYYSFNTK		ELGDVVLFDIAEGTPEGK		DAGFAPSELDKVILVGGSTR		AQLEGAGATVTLK
EGPAEDGDQVVFDFLGK	EHSDKPLHDLSYAYLGDAR		ELGVDPIALR		DAGFQAFADKVLDAAVAGK		AQLSELKPGAALVDVAIDQGGCFETSK
EGQADVNVAHQTLK	EHSVDLTQDK		ELGVPVNVVNR		DAGINTLEDMQGK		AQLSEMKPGAVLVDVAIDQGGCFETSK
EGQDGESEEAFASR	EHVTKPVVGYLAGVTAPK		EIIAQSELAPILNR		DAGITSPEDFPGK		AQLVEVIER
EGQVLDYDKLTMK	EKAEDLLGVETK		EILGSVSSNDILSSDR		DAGKIAGLEVLR		AQNFEAVAQYQFDFGLRPSLAYLQSK
EGRNPATGATLTIAASK	EKAEELEEEAR		ELMAAVDEYIPQPER		DAGKPAFATLTFK		AQNFEVVAQYQFDFGLRPSIAYLQSK
EGTDVTIVSFGK	EKALAYDETVK		ELMAAVDEYIPQPPR		DAGLSEDQISNPR		AQNFEVVAQYQFDFGLRPSLAYLQSK
EGTRPAVVIPTNEELVIAQDASR	EKDGVPLSLLYQTSTNAVR		ELMAAVDEYIPTPAR		DAGLTTSDIDEVVLVGGQTR		AQNIPLVVFAGK
EGTYPTHDEQGPVITGR	EKEVQLDLEENNGQR		EINGPEDFNGLK		DAGPLMGLK		AQNNNINASIGALK
EGVAAFLEK	EKLDNLVFVLNCNLQR		ELNIGHFLIGEAIFR		DAGPLMGLKQPFQILK		AQPDGAYVNAATQR
EGVCGSDGLNMNGK	EKLEAEGLPTR		ELSAAGLSTGIGDEGGFAPNIASTR		DAGTGNTLIGDGDTR		AQPETIEADFNAHYPK
EGVITIEESK	EKLFEALESALATATK		ELSAAGMSTGLGDEGGFAPELK		DAGVQAEVVDQIKGEK		AQPSANPQLSYGLR
EGVITVEDGK	EKPAEGLVVACGEGAR		EISDAIAEGDLVATSVLSGNR		DAGYTAVISHR		AQPVSAGSVSSEHEK
EGVITVEDGKSLENELDVVEGMQFDR	EKPAEGVVVACGEGAR		EISSVSTCGDFQAR		DAGYVALSQSHLPWIFTENFHSR		AQQETEEASERADQGQ
EGVITVEDGTGLEDELDVVEGMQFDR	EKPAVLGHDEAAYSK		EISSVSTTGDFQAR		DAKGDNAGEDFGK		AQQGVTEEQMR
EGVITVEDGTGLQDELDVVEGMQFDR	EKPQEGEVLAVGPGR		EMAAFAQFGSDLDAATQQLLNR		DALAFSPGVYTQPR		AQQIVDATDKLAVNIGLEILK
EGVITVEEAK	EKPQEGEVVAVGGGSK		EMAAFAQFGSDLDASTQQLLAR		DALAPHISAETIEYHYGK		AQQSFDKPVEVQK
EGVITVEEGSGLQDELDVVEGMQFDR	EKPSEGEVVACGDGAR		EMGGVPDLLFVIDVK		DALAPHISAETLEYHYGK		AQQTPLYEQHTLCGAR
EGVKDVETLLEFGSPK	EKPSEGEVVAVGTGAR		EMLATTAALSGQGMGK		DALDFILK		AQRPGDIVTSMKGDTIEVINTDAEGR
EGVTFHNGEAFNADDVVFTVNYVAK	EKPSEGQVVATGEGAR		EMYLELQR		DALEACNVGADAIVVSNHGGR		AQSVAELAYGFIYK
EGVVLQR	EKPSEGQVVATGEGARK		ENGLPLVNIAQPFK		DALLENVTVR		AQSVVDYLISK
EHANIGTIGHVDHGK	EKPSEGVVVACGEGAR		ENVDLIDVSPK		DALLKPLSTVAGIVER		AQSYLTHFR
EHGDLSENAEYHSAR	EKVMEVANAPGEK		EQQDEFAVASQNK		DANAAAQATQALADQSGIGK		AQTEAFLR
EHGIEVIEVLSSELSR	ELAAANDKLQGQTTSGTCSLAQR		ESAAWGINQVCGSGLR		DANITGTQVGYVNAHGTSTPAGDVAEIK		AQTETTLAAIEQK
EHPESVSVEGSLCTYYYSFNTK	ELAAFAQFASDLDDATRR		ESDGRPAYLVVNADESEPGTCK		DAPSALIFSR		AQTFTLVAK
EHSDKPLHDISYAYLGDAR	ELAAFAQFASDLDEATR		ESGKPEQVIEK		DAQGGEVTVVTVGGEDSEKELR		AQVAQIAGKPSSEVSMIHAR
EHSVDLTQDK	ELAAFAQFSSDLDEATKK		ESLMLVTALAPTIGYDNATK		DAQGLLPTETSCLALMGK		AQVEETTSEFDREK
EHVTKPVVGYIAGVTAPK	ELAAQSLDTGMGLER		ESTGAGMMDAK		DAQVQLAALSEAAGLADAR		AQVENFQNQINK
EIAAANDKLQGQTTSGTCSIAQR	ELADVLGGAVGASR		ESTIQHDSFTER		DASAAPACGYASK		AQVGALAVGGAEK
EIAEEKEAVEQYGSSDSGASLGDILGAALK	ELADVVLVDLPQLENPTK		ETGYVPITEAAYEMAK		DASAPFNLGR		AQVINTNSLSLITQNNINK
EIAEHVSSAMK	ELAEEKEAVEQYGSSDSGASLGDLLGAALK		ETLDEFMGDELFAK		DASDLLR		AQVINTNSLSLLTQNNLNK
EIAQVGSISANSDASIGQIIADAMDKVGK	ELAEHVSSAMK		ETIGHEVEHTYTHK		DASESDVEASLDR		AQVLADALDEANAK
EIAYFFAATEVTTR	ELAESEGALER		ETPVELEFTQVNK		DASILVNK		AQVLLTPTETFSILASGHLR
EIAYFFGEGEVCPR	ELAFQLGLEGK		EVAVTYTNNDYGK		DASTLVHK		AQVPITVR
EIDEQPLVIR	ELAGEDQHEPYR		EVFESLSPAHQK		DATGIDPVSLIAFDK		AQVPLSEMFGYATDLR
EIDVTNALIAR	ELALFFAEGELLK		EVFESLTPAQQK		DATGIDPVSLIAFDKVVMTADAVK		AQVQYYGTGR
EIEAGTIEINEAGR	ELALLTLQKPVLTK		EVGPGGHYLGCAHTQANFK		DATIFDVVR		AQVRPIAFFAR
EIEDVVQSVVTSELFKK	ELAQVGSLSANSDASLGQLLADAMDKVGK		EVIQEGDVFTNK		DATIVVDGAGEKAEIEAR		AQVVVLGSGPAGYSAAFR
EIELEDAFENMGAK	ELAYFFAATEVTTR		EVMGATNPADAAAGTIR		DATLTPATAVNAATFVGAK		AQWCNEEFDALIQK
EIELEDKFENMGAQMVK	ELAYFFGEGEVCPR		EVMGATNPADAEAGTIR		DATPEELEHGHAHAGGVHEHE		AQYDTVLANEVTAR
EIELEDPYEK	ELDAETAQALLSR		EVPEVNAEIDGTDIVYK		DATPLEADLPR		AQYEPNDEIEDRDNVTILNISGTELR
EIELEDPYEKIGAELVK	ELDEQPLVLR		EVSDSAEVAQVGTISANGEAEIGQQIADAMQK		DAVAAAATPGGTGAVR		AQYHSGHVHIER
EIELEDPYENMGAK	ELDGATVCLQTGTTTELNLADFFR		EVSGGGAVTLPGVGK		DAVDVITQR		AQYLIDQLLAEAR
EIELKDALENMGAQMVK	ELDVTNALLAR		EYQTPIITASSPEGAR		DAVEAIVK		ARADGIGYNAGTAVPG
EIELQSEAQR	ELEAEHPLELEASK		EYYINDGGAQVDVLAR		DAVKKPFPENAILPAALK		ARDEGGQVFGGER
EIELTDRFENMGAQMVK	ELEAGTLELNEAGR		FAAGPDAIMEAINASIGFDK		DAVNGTISYTNEAGK		ARDFSLEK
EIETYHNLLEGGQEDFESSGAGK	ELEDVVQSVVTSELFKK		FADEIAAFTVK		DAVTADNVALDMR		ARDHVAPYLK
EIGDVIDIVYR	ELEEAPKADQEDYR		FADVFNPATGEVQAR		DAYACADKDYK		ARDNAETAETIQR
EIGDVVAFLCSK	ELELEDAFENMGAK		FAEAVGGVK		DAYVYLFNVDAAGK		ARDYLEAQAK
EIGKDFTLEGVDLAK	ELELEDKFENMGAQMVK		FALVGVYVAK		DCSIAEINPLVTTGEGK		ARDYPLER
EIGVETGGSNVQFAVNPK	ELELEDPYEK		FASNVAAVDAQR		DDAAAGTFDK		AREDFHVGNLYFNR
EIGVETGGSNVQFGINPK	ELELEDPYEKLGAELVK		FATPDITLTSK		DDAQGPAGANFIANNLK		AREELASDNLSDNIAYQYATLR
EIIAAEAPRPLPVIEVAEGVVDPR	ELELEDPYENMGAK		FCEGVGENTIDIANASR		DDLLGINLK		AREYPLNLYR
EIIAQSELAPILNR	ELELKDALENMGAQMVK		FCEGVGENTIDVANASR		DEAIGENKIR		AREYTLDR
EILGSVSSNDILSSDR	ELELQSEAQR		FGFNAQTEEYGDMFK		DEEIGENKIR		ARGGYSFDTGTLIYGTGGLAYGK
EILPFTADAYNPKEDEFIEVSDETLR	ELELTDRFENMGAQMVK		GPEDFNGLK		DEGGQVFGGER		ARPGVEGGIVER
EILPVLEAVAK	ELENVDSYFNSSR		KPIQEIGDK		DETTIIDGMGNQAEIDAR		ARPVSQPESVMK
EINGPEDFNGLK	ELESFAQFGSDLDEFTAR		LEAEYAGAAR		DETTIVDGAGEKAEIEAR		ARVEDALHATR
EIPATGLFIAIGHEPR	ELETYHNLLEGGQEDFESSGAGK		VDINDDGIIK		DFASIDNAPEER		ARVEGDYGEFVLEPLTR
EIPDHSTLKETEAR	ELFHETDEDVNKK		VDINDDGVIK		DFASIDNAPEERER		ASAAGINNSTLNTAFR
EIPVNLNPTR	ELGDELCKR		VMEVANAPGEK		DFGGAGNDFDVNTFNLR		ASAEAYLGETVTK
EISDAIAEGDLVATSVLSGNR	ELGDVLDLVYR		FCLVATGEADIYPR		DFGQETEVAEVGR		ASAEVMDENMNDELFAK
EISSCSNFEAFQAR	ELGDVVAFLCSK		FDAAITSMK		DFGSVDNFKAEFEK		ASAFAGAVLSR
EISSCSNVWDFQAR	ELGDVVLFDLAEGLPEGK		FDLGEDVHALR		DFKNDGNLFGGSIGYFLTDDVELR		ASAFDQIDKAPEER
EISSVSTCGDFQAR	ELGDVVLFDLAEGTPEGK		FDVELIAPIAMENGLR		DFKNQYSTAGATAELVR		ASAPGLKPVSGSK
EISSVSTTGDFQAR	ELGDVVLFDLAEGTPQGK		FEAGLLAHLR		DFMLENAVGQPTIK		ASAQGINATTLDR
EISYIQAEGFAGGELK	ELGEVTVLAAGSSAAAAGEAASK		FECEVYILTK		DFMQENAVGQPFFK		ASASSANSLSSANSASSASVRPATGTTAAVAGSAAGR
EITESNNSSTVALER	ELGGTCVNVGCVPK		FEEGLLNHMR		DFNADDVIFSFDR		ASAVPVDVTDADSVAEAAGK
EITPEVAEACDR	ELGKDFTLEGVDLAK		FELAAYALNPDIK		DFNEALVHQVVVAYAAGAR		ASAVQEIQR
EKAEDLLGVETK	ELGKEGLEEYLVSK		FEPAGMVQGNDSIK		DFPVFADIQTHVVDK		ASDEPTADLLTQR
EKAEEIEEEAR	ELGLLTLQKPLLTK		FEVELIAPIAMEDGLR		DFRNEIVNFVLR		ASDFVLAMGQGR
EKAIAYDETVK	ELGLPAVVGCGDATER		FFGISDLIYK		DFSSIDNAPEEKER		ASDLIVSNASCTTNCLAPVAK
EKDGVPLSILYQTSTNAVR	ELGVETGGSNVQFAVNPK		FGGMVNAFQYGAPPHGGCAAGIDR		DFSTQLALQK		ASDVLER
EKEVQLDIEENNGQR	ELGVETGGSNVQFGLNPK		FGLPVVTLVDTAGAYPGK		DFVAAVLPK		ASDVVELDQTLELK
EKIFEALESALATATK	ELGYEVEER		FGMVYLPYGVTNNESGFR		DFVFPMFR		ASEAEAAGADYVGESEYATK
EKLDNLVFVINCNLQR	ELLAAEAPRPLPVLEVAEGVVDPR		FGPLAASQHASTR		DGADFLNVCR		ASEDDKHVYVGTDR
EKLEAEGIPTR	ELLAEAGYGPDNPLK		FGPVEDVEMSR		DGAFDDLR		ASEEGIMVVER
EKPAEGIVVACGEGAR	ELLAQSELAPLLNR		FGVSDAAQEK		DGAIAGSDYAMAAK		ASEILGGVR
EKPAEGVVVACGEGAR	ELLDLLVLR		FGYNAQTDEYGDMFK		DGDVFKGEESVGAIFK		ASEILLREPEPQVGLTPK
EKPAVLGHDEAAYSK	ELLGSVSSNDLLSSDR		FHSNDQFTPTR		DGEVVLIDEFTGR		ASEISSGRVEDATTVLK
EKPQEGEVLAVGPGR	ELLPFTADAYNPKEDEFLEVSDETLR		FLALLPYAVK		DGFATHDVDHVAGR		ASEMVLIEAEAK
EKPQEGEVVAVGGGSK	ELLPVLEAVAK		FINGLNLAGIEVDR		DGFVIAGGGGMVVVEELEHALAR		ASEPFAPGANPMHGR
EKPSEGEVVACGDGAR	ELLQKHPTR		FLPNLNDVTLQSEALGR		DGGAEIVGLLK		ASFDPSNLSANYR
EKPSEGEVVAVGTGAR	ELLSFYEFPGDDLPVLK		FLPNLNDVTLQSETLGR		DGGIGGETIRVPECETAYNTEK		ASFENPADHVVLPEIISKEPLGPLVR
EKPSEGQVVATGEGAR	ELLSKYDFPGDDTPLVK		FLSTLFNLK		DGHLIVNGK		ASFENPSDHVLLPEIISKEPLGPLVR
EKPSEGQVVATGEGARK	ELLSKYEFPGDDLPVLK		FNAVMAGLAASVGGSDSAPK		DGHLIVNGKK		ASFGADALAANYTALVQALEAAKPGAAK
EKPSEGVVVACGEGAR	ELLSNYEFPGDDLPLVK		FNESEGHGPK		DGIAAFR		ASFGDDAPALVCEPGR
EKVMEVANAPGEK	ELLSQYDFPGDDTPLVR		FNFETAFGLR		DGIATYVAADR		ASFGPDETGLTLEER
ELAAFAQFASDLDDATRR	ELLSQYDFPGDDTPVLR		FNFETALGLR		DGLEKVEEFAGEYR		ASFNYGLKR
ELAAFAQFASDLDEATR	ELLSSYDYPGDDLPLLR		FNVELIAPIAMEEGLR		DGLFCAR		ASFVGEISFGPR
ELAAFAQFSSDLDEATKK	ELLSSYEFPGDDLPVLK		FPIFADLVK		DGLLDPVIGR		ASFVTLQDVGGR
ELAAQSIDTGMGIER	ELLSSYEFPGDDVPVVR		FPLVGVFVAR		DGLVHISELALER		ASGEETAQQVVAVR
ELADVLGGAVGASR	ELMAAVDEYLPQPER		FQQATGQLESTAGIK		DGLVHVSQIENR		ASGFIFDGFPR
ELADVVLVDIPQLENPTK	ELMAAVDEYLPTPAR		FRPNTDTHDYEVK		DGMEALEMPEAR		ASGGPAGGPFTAQNASGTDFK
ELAESEGAIER	ELMVQHEER		FSTLVDITGVDYPERPK		DGNFTAFADKVALDALATK		ASGGPAGGPFTAQNASGTDFKR
ELAFQLGLEGK	ELNGPEDFNGLK		FSVEYGGLR		DGPTVLALSR		ASGIGDVAYMGPEAEFFLFDDVR
ELAGEDQHEPYR	ELNLKDPLLDVAMELER		FTADYCMHPEGGCAQLTK		DGQYHLESEGR		ASGTDEAVVLVPPIR
ELALFFAEGELLK	ELNPTDELLSR		FTADYCMHPEGGCAQVTK		DGSVDIDTLFR		ASGTLPDGKPVSSSSEFR
ELALITLQKPVITK	ELPATGLFLALGHEPR		FTADYCMNPEGGCAQLAK		DGSVVVLGFTDR		ASGTLTVTLEHEAR
ELDAETAQAIISR	ELPDHSTLKETEAR		FTALASGEIDMLAR		DGSVVVLGYTDR		ASGTNDKAGSAQNLLR
ELDGATVCIQTGTTTELNLADFFR	ELPELNDEFVSK		FTALASGEIDVLAR		DGSVVVLGYTDRIGSDAYNQGLSER		ASHGVSISHR
ELEAEHPLEIEASK	ELPELTAEFLKR		FTALASGEVDMLAR		DGTLTFNVR		ASHIFNLLDAR
ELEEAPKADQEDYR	ELPGVAALNDK		FTFVGINYYDGQGFMVPK		DGTVTENVECEYPLGHR		ASHILIEAEDDSDEADAQARK
ELENVDSYFNSSR	ELPLSENLASVNMR		FTFVGVNYYDGQGFMVPK		DGVEEVLSYGALSDYEK		ASHILVADKK
ELESFAQFGSDLDEFTAR	ELPLTESLALTLDR		FTYEYCTHPEGGCAQLTK		DGVLFTPPFTSSALPGITR		ASHILVKDEATAK
ELFHETDEDVNKK	ELPMEYAVEMNR		FVDFDDLDALR		DGVPLSILYQTSTNAVR		ASIAQAGNDADPYR
ELGDELCKR	ELPTALAPMAK		FVDSLELFSHVANLGDTR		DGVTFHSGNELSSADVK		ASIASVSNDHR
ELGDVVLFDIAEGIPEGK	ELPVNLNPTR		FVEFYGDGLDNLPLAQR		DHAIIAEIDGYVR		ASIGQVGNEQHELIK
ELGDVVLFDIAEGTPEGK	ELQESLESGQGEATTATVQDVAATVER		FVEFYGEGLDR		DHAIIAELDGYVR		ASILVLGPLLAR
ELGDVVLFDIAEGTPQGK	ELREEFTYLDADNLVTFR		FVGELTSVVR		DHDTGVSPVFAGGIEYAITPEIATR		ASIYNAMPLEGVK
ELGEVTVLAAGSSAAAAGEAASK	ELSAAGLSTGLGDEGGFAPNLASTR		FVIIDMVVDAPNVR		DHDTGVSPVFAGGVEYAITPEIATR		ASKDLGNMPPNIANPAYLASQAR
ELGGTCVNVGCVPK	ELSAAGMSTGLGDEGGFAPELK		FYEAFETPTELDLK		DHFDFVTK		ASLATESFISAASFQETTR
ELGIPAVVGCGDATER	ELSDALAEGDLVATSVLSGNR		FYEAWETPTELDLK		DHIGGNAYSEAEPETGIEVHR		ASLEANVR
ELGKEGLEEYLVSK	ELSSCSNFEAFQAR		GAALNAVQIAETLGNR		DHLDCGSVASPNR		ASLESNYGLR
ELGLITLQKPIITK	ELSSCSNVWDFQAR		GAALTCILSDTLEFR		DHLDSGSVASPNR		ASLGGTCLNVGCIPSK
ELGYEVEER	ELSSTSNCTTFQAR		GAEAYEGDDK		DHSTFANVGAGAK		ASLGYAYYQGFNVSTTATGSSASGASATYSAAADR
ELLAEAGYGPDNPLK	ELSSVSTCGDFQAR		GAGEDMGVASAR		DIAAEGGDILFVGTKK		ASLPTIELALK
ELLDLLVLR	ELSSVSTTGDFQAR		GAGGLFTVALK		DIAALGIYPAVDPLDSSSR		ASLSFKPTQDQTLYASYAK
ELLPVLEAVAK	ELSTSPEEMLVDR		GAGRPEATYQLER		DIAAVTGGQVVSEDLGHR		ASLTEEQLEDPNLGTALK
ELLQKHPTR	ELSVNYNVPVK		GALVTDVPEGPAK		DIAAVTGGQVVSEDLGHRLENVTLDMLGR		ASMKPCQAALK
ELLSFYEFPGDDIPVIK	ELSYLQAEGFAGGELK		GAPEMISILK		DIADAVTAAGVEVAK		ASNAGGVATSGLEMSQNSLR
ELLSKYDFPGDDTPIVK	ELTESNNSSTVALER		GAPLMFPEHTVQSNVAAAR		DIALGKEFVNK		ASNLLYTR
ELLSKYEFPGDDLPVIK	ELTPAAVTGTLTTPVGR		GATYVSADAQSSSAK		DIAVVIVR		ASNTCEIVLDGVR
ELLSNYEFPGDDLPIVK	ELTPEVAEACDR		GAYVLADAEGK		DIDGHDAASIKR		ASPEVLR
ELLSQYDFPGDDTPIVR	ELTSGVYFGEPR		GCSQHAPNEHVLK		DIDSMAADVYR		ASPSLLDGIVVEYYGTPTPLR
ELLSQYDFPGDDTPVIR	ELTVANPAVLGTNMGPVNDQAAFDK		GDTIIFEAPDTNR		DIFSLTNEEVQELAK		ASPSVLSLTR
ELLSSYDYPGDDIPIIR	ELVGATASNLR		GECIADDVVVNGR		DIHVGDTIIGIK		ASQDVMAENMGDELFK
ELLSSYEFPGDDIPVIK	ELVSLLHTEAK		GEDILTLFTR		DIIAILGMDELSPEDKQAVAR		ASQDVMAENMGDELFKK
ELLSSYEFPGDDVPVVR	ELVSNASDACDKLR		GEFGGLGIEVTQEEGFVK		DIIGLTK		ASQEFLNEDVIDDTAIYPDEETLNNTYTTTPYDPK
ELMAAVDEYIPQPER	ELVSNAVDATQK		GEFTDSAGPGIDMYSMR		DILGGFEK		ASQEHAEQAIEAAAK
ELMAAVDEYIPTPAR	ELYLALLVDR		GESQPVASNLTAEGK		DIPDIDALYFTMLNSNKR		ASQEQPDDASADAVR
ELMVQHEER	ELYLGAVVDR		GETQGLVVTTLGTGDDEQFIDALHGNFK		DIPITTIIEEVKR		ASQIGTINEVPLPYVDEEGNTNHK
ELNIKDPLLDVAMELER	ELYLPVGVGANVK		GETTHYETVCNDSSR		DIPNVGEDALR		ASQIQEGQNHLKR
ELNPTDELLSR	EMAAFAQFGSDLDAATQQLLNR		GEVIADGPSTDMGELALGK		DIPNVGEEALR		ASQVAILNANYIASR
ELPELNDEFVSK	EMAAFAQFGSDLDAATQR		GFDPIANNQLTQDEIDTAQNNPLHK		DIQAVSFVGSEPVAR		ASSGEVLNGLAK
ELPELTAEFIKR	EMAAFAQFGSDLDASTQQLLAR		GFDVALCR		DIQLATPPQVGAPATEYAALAELK		ASSGLNEDEIQK
ELPGVAALNDK	EMEVTDEVFR		GFEDALTGEQK		DISHSSVER		ASSGLNEEEIQK
ELPISENLASVNMR	EMFAETDESVNKK		GFELVPIPVGLK		DISNGYGASYGDQDIVK		ASTDSTPEPTVQPAASTR
ELPLTESLALTIDR	EMFAETDETVNKK		GFGLSFDHFGR		DITEEDPTEVEAGESNLNYVK		ASTINNVVR
ELPMEYAVEMNR	EMGGVPDLLFVLDVKK		GFMPITHDAYEVIIEAR		DITGFVLGGHGDDMVPLVR		ASTISNVVR
ELPTALAPMAK	EMGSYALDNYTEVK		GFSVSELDVR		DITGGLPR		ASTVTPDTTER
ELQESLESGQGEATTATVQDVAATVER	EMGSYALNNYTEVK		GGAFLVTTGK		DIVEALAEDGIK		ASVDAIVLDTAHGHSK
ELREEFTYIDADNIVTFR	EMGTDYKVDVDGK		GGASTCGTEVVYR		DIVNPATQEVLAR		ASVDSAYGASR
ELSAAGLSTGIGDEGGFAPNIASTR	EMGTVELLTR		GGATNDAAAVYAITK		DKADLDEIVER		ASVELGYR
ELSAAGMSTGLGDEGGFAPELK	EMLLPMNTGAEAVESAVK		GGATNGPAAVYAVTK		DKANVTAAQAFGK		ASVEVLESGQR
ELSSTSNCTTFQAR	EMLPVLEAVAK		GGGGRPDLAQGGGK		DKDADLILGGNVAIDGASGQVGPR		ASVEVVEELR
ELSTSPEEMLVDR	EMPALLQAENDLMHAEALLR		GGGLTGQAGAVK		DKEIQETAEVLSR		ASVGHGEDPSGSGTSDTSSASVVLSQR
ELSVNYNVPVK	EMQDEFAVASQNK		GGGVPCLVAVDTDATGK		DKEVAVCAENGVTDIIEVR		ASVNGPTALGYSK
ELTPAAVTGTLTTPVGR	EMQDEFAVASQNKAEAAQK		GGGVPCLVAVHTDATGK		DKEVPGAVGSGAVEAGSAFIGR		ASVNPGGVGTVGLSFAQNTGNR
ELTSGVYFGEPR	EMQDEFAVASQNKAEAAQNAGK		GGPLLIGER		DKFENIGAQLVK		ASVPLSEMFGYVGDLR
ELTVANPAVLGTNMGPVNDQAAFDK	EMQNQSAQWLQLR		GGSCLTLTYYGAER		DKGFDVTEAR		ASYCLTEPDSGSDANAAK
ELVGATASNIR	EMVLPMNTGAEAVETALK		GGSDLNFGTYGLK		DKLASCMGQDASK		ASYGEGFKAPSLYQLYGDYGFR
ELVSLLHTEAK	ENATSGAASDLQQVSK		GGVVHAGVGK		DKVIDALEEQINEEVAR		ASYTMEFLKYDEAPSNVAQAVIEAR
ELVSNASDACDKLR	ENDETKGFNAATDVYENLVAAGVLDPTK		TEIPAGQFPR		DKYAVTTLFGEVSSK		ATAAAQPSNIISVATYGHNAR
ELVSNAVDATQK	ENGVGYAVDQYNR		TVGGTSDTVIVSR		DLAAPQFDLEAAK		ATAAVVAELK
ELYIPVGVGANVK	ENLSKPVVSYLAGVTAPPGKR		YDSGCSAEDNDAGECFGGSAR		DLADIIEAR		ATAEGESLAAAAR
ELYLALLVDR	ENPAEAQLVSHR		DFGAHDVAK		DLAEVAK		ATAETEITKLDTAIQK
ELYLGAVVDR	ENPDLAFGLVDDVSPAK		EGTITSVDPK		DLAFFPTYCGSAYK		ATAGNPAVSDSTAAAVASANAGDTAQGLK
EMAAFAQFGSDLDAATQQLLNR	ENSEDLYAGLEWK		GEGALVYQPLSTGITYQLIPK		DLAGITAKDEAMQR		ATASDIVLVEYEGR
EMAAFAQFGSDLDAATQR	ENTEDLYAGLEYR		GGYFPVNPIDDAQDIR		DLATDLIINER		ATASLTFSHYDPVPR
EMAAFAQFGSDLDASTQQLLAR	ENTTLLDGAGADTELEAR		GGYFPVNPIDEAQDLR		DLATYIEEDFKR		ATATDDTNFSSFR
EMEVTDEVFR	ENTTLLDGAGDGK		GGYFPVNPSDDGQDIR		DLDLAQANASDQMK		ATDKTFLMPVEDVFTITGR
EMFAETDESVNKK	ENTTLLDGAGDGKSLEAR		GHFAAQK		DLDNAANAAFVDAYSEK		ATDMKFPGPGK
EMFAETDETVNKK	ENTTLVEGAGETDKLSAR		GHGALTDPEQLQAAK		DLEEAFMFGAEGK		ATDQPFLMPIEDVFSISGR
EMGGVPDLLFVIDVKK	ENTTVVEGLGNTEQLAAR		GHSAHPGTGEIVAEAIK		DLETVTVSGTVDNSVAAK		ATDRVTLMASEEGGTEIEEVAAK
EMGSYALDNYTEVK	ENTTVVEGVGSTEQLEAR		GHVHSPTEVPYR		DLFAAHGVPVLDGR		ATEAYAQFDDAVEINRYDDETLTK
EMGSYALNNYTEVK	ENVTKPVVSYLAGVTAPPGKR		GLAAGAGDQIGNVLYNR		DLFETVLK		ATEDLELGDAGVDIYR
EMGTDYKVDVDGK	EPLGPLVR		GIAANLLMER		DLFNAIEEGNFPK		ATEDLEPGDPGVDIYR
EMGTVELLTR	EQALTLQSSSGLSDEEVER		GIAATLLAER		DLGATPEQTAAGLTR		ATEEQEKNAFDAR
EMILPMNTGAEAVESAVK	EQAMYHFLSGYTSK		GLADYIEADFR		DLGAVFLVGIGGK		ATEFSPFELTK
EMLPVLEAVAK	EQFLTLLEEVTAER		GLAGVFDAAQK		DLGFAVDLAK		ATEGLQAEFGEDR
EMPALLQAENDLMHAEALIR	EQGKLDEFLSDLAK		GLAGVHDSAQR		DLGGVQIDLR		ATEGLQKEFGEDR
EMQDEFAVASQNK	EQGLHFYAAGHHATER		GIEEAGITHVLAR		DLGNMPPNIANPAYLASQAR		ATEQNPNPGGEAFR
EMQDEFAVASQNKAEAAQK	EQGLNSENFVAFNLTER		GIEQITLDSGAGHLK		DLGSLIFIDMR		ATEVKDAVQQGGVQAGLDK
EMQDEFAVASQNKAEAAQNAGK	EQGLTPVLCLGETEAENEAGKTEEVCAR		GLETETDVVEGMQFDR		DLGTNKEQNITIESSSALSDDEIDR		ATFDALLQIR
EMQNQSAQWLQIR	EQLGNLLHEVSMER		GLEVIEYCVGAPQMLK		DLGVEVYSVSTDTHFTHK		ATFDDPSAHVLLPEIISKEPLGPLVR
EMVLPMNTGAEAVETAIK	EQLLFPELDYDKLDALR		GLEVVEYCIGAPHLLK		DLGYEYVPAKK		ATFDLAK
ENATSGAASDIQQVSK	EQLLFPELTYDMVDKVR		GIFEEGNER		DLGYGLLLK		ATFEALKDQTSPK
ENDETKGFNAATDVYENLVAAGVIDPTK	EQLLTAPVGTTLEEAEK		GLGLNVDEALQEYR		DLGYGLLLKR		ATFENPGDHVLLPEIISKEPLGPLVR
ENGVGYAVDQYNR	EQNQLELLASENLVSK		GIGPDATVTLDFALNR		DLIGVVNVTSLGGGK		ATFEVDGK
ENISKPVVSYIAGVTAPPGKR	EQPSGYTEPVLHAR		GLGVNCFIEACGIAPSNLVGQLGAR		DLIPLLSSK		ATFGAEHQEEK
ENPAEAQIVSHR	EQQDEFALASQNK		GLLGLEFWHNGMK		DLLAGSGLPIVAADDLGDAAR		ATFGAEHQEEKLR
ENPDLAFGLVDDVSPAK	EQQDEFALASQNKAEAAQK		GIIISAILAEGIR		DLLAYLVR		ATFGSQLNR
ENSEDIYAGIEWK	EQQDEFAVASQNK		GLLQAVPR		DLLDKIVQEYK		ATFVADANTPDEVVYVLVK
ENTEDIYAGIEYR	EQQDEFAVASQNKAEAAQK		GIMPMHCSANHAK		DLLGITK		ATFVAEPLER
ENTTIIDGAGADTEIEAR	EQQDEYALNSYKR		GLNAQWTDGGLLYSPPFR		DLLIPLAK		ATFVFGQMNEPPGAR
ENTTIIDGAGDGK	EQVVSNEEVSTR		GLNAQWTNGGLIYSPPFR		DLLPLIEGTTVSTK		ATFVTSADVDDDVVYQVVK
ENTTIIDGAGDGKSIEAR	ERPFFGELTEFMASGPVVVQVLEGEGALAK		GINSAFIHAR		DLLPLLEK		ATFVTSSDVPDDVVYEVVK
ENTTIVEGAGETDKISAR	ESAAWGLNQVCGSGLR		GINSAYIHAK		DLLPVLEK		ATGAGQQDQAEVDPNKR
ENTTVVEGIGNTEQIAAR	ESAGHAVSVK		GINSIALTYTNNDYGK		DLLPVLEQVAK		ATGAQGDLAVAQAQDAYR
ENTTVVEGVGSTEQIEAR	ESAPAAAAPAAQPALAAR		GISAGQAQNTYR		DLLQAEGIGTR		ATGDSTLYTTSQNPHVIR
[truncated: 15,118 more rows]

## Sheet: Unipept export_search round1
Supplementary Table S4. Unipept taxonomic assignation for the merged of Mix24X_HF01+HF02+HF03 runs.
Unipept export
peptide	superkingdom	kingdom	subkingdom	superphylum	phylum	subphylum	superclass	class_	subclass	infraclass	superorder	order	suborder	infraorder	parvorder	superfamily	family	subfamily	tribe	subtribe	genus	subgenus	species_group	species_subgroup	species	subspecies	varietas	forma
AAAAGAATGASASAPAPAAPAAPR	Bacteria				Proteobacteria			Alphaproteobacteria				Rhodobacterales					Rhodobacteraceae				Roseovarius				Roseovarius nubinhibens
AAAAGCVVLDNSSLYR	Bacteria				Proteobacteria			Alphaproteobacteria
AAAAPAAAAEAPAAAAAAPAAAAPAAASSAASGVASPAAAK	Bacteria				Proteobacteria			Betaproteobacteria				Burkholderiales					Alcaligenaceae				Bordetella
AAAATATGLAR	Bacteria				Proteobacteria			Alphaproteobacteria				Sphingomonadales					Sphingomonadaceae				Sphingomonas				Sphingomonas wittichii
AAADEAATLEGVSK	Bacteria				Proteobacteria			Alphaproteobacteria				Rhodobacterales					Rhodobacteraceae
AAADFTTQPLYR	Bacteria				Proteobacteria			Alphaproteobacteria				Rhodobacterales					Rhodobacteraceae
AAADLLEEVLLR	Bacteria				Proteobacteria			Alphaproteobacteria				Rhodobacterales					Rhodobacteraceae
AAADLLGQPLYK	Bacteria
AAADTGANVEYR	Bacteria				Proteobacteria			Alphaproteobacteria				Rhodobacterales					Rhodobacteraceae				Roseobacter
AAAEDGTFKPR	Bacteria				Actinobacteria			Actinobacteria				Kineosporiales					Kineosporiaceae				Kineococcus				Kineococcus radiotolerans
AAAENLLPTSTGAAK	Bacteria
AAAENLVPNSTGAAK	Bacteria
AAAENMLPTSTGAAK	Bacteria				Firmicutes
AAAFEGALTDAEVLATLPTYDEALAR	Bacteria				Proteobacteria			Gammaproteobacteria				Vibrionales					Vibrionaceae
AAAFEGELLPASQLDR
AAAGAATTLEQLMAK	Bacteria				Proteobacteria			Alphaproteobacteria				Rhodobacterales					Rhodobacteraceae
AAAGEGSATGGSVQLVER	Bacteria				Proteobacteria			Alphaproteobacteria				Rhodobacterales					Rhodobacteraceae				Oceanicola				Oceanicola granulosus
AAALNLVPTSTGAAK
AAALSMLPTSTGAAK
AAAMLER
AAANELGVPLYR	Bacteria				Deinococcus-Thermus			Deinococci				Deinococcales					Deinococcaceae				Deinococcus				Deinococcus geothermalis
AAANEMGMPLYR	Bacteria				Bacteroidetes			Flavobacteriia				Flavobacteriales					Flavobacteriaceae				Cellulophaga
AAAPAPAPSAAVTAATAAHK	Bacteria				Proteobacteria			Alphaproteobacteria				Rhodobacterales					Rhodobacteraceae				Phaeobacter
AAAPSAEQTATLQGLPNTNRPLASPAAR	Bacteria				Firmicutes			Bacilli
AAAQAAADAPAADAAPETQGE	Bacteria				Deinococcus-Thermus			Deinococci				Deinococcales					Deinococcaceae				Deinococcus				Deinococcus deserti
AAASAADLPLFR	Bacteria				Actinobacteria			Actinobacteria				Kineosporiales					Kineosporiaceae				Kineococcus				Kineococcus radiotolerans
AAASTLPENWDK	Bacteria				Proteobacteria			Alphaproteobacteria				Rhodobacterales					Rhodobacteraceae
AAASVLGQALDLLR	Bacteria				Proteobacteria			Alphaproteobacteria				Sphingomonadales					Sphingomonadaceae
AAATGVSVSEEQLR	Bacteria				Proteobacteria			Alphaproteobacteria				Rhodobacterales					Rhodobacteraceae				Oceanicola				Oceanicola granulosus
AAATQEMTLVDTPNAK
AAAVAAQAVNEGAK	Bacteria				Proteobacteria			Alphaproteobacteria				Rhodobacterales					Rhodobacteraceae				Oceanibulbus				Oceanibulbus indolifex
AAAVAAVNGVTEDQATVDAAK	Bacteria				Proteobacteria			Alphaproteobacteria				Rhodobacterales					Rhodobacteraceae				Oceanibulbus				Oceanibulbus indolifex
AAAVNLVPTSTGAAK	Bacteria
AAAYSATEAVELVK	Bacteria				Firmicutes			Bacilli
AAAYTNCELGVLSTEK	Bacteria				Bacteroidetes			Flavobacteriia				Flavobacteriales					Flavobacteriaceae
AADALNDESELAPGTGTFGSFK	Bacteria				Deinococcus-Thermus			Deinococci				Deinococcales					Deinococcaceae				Deinococcus				Deinococcus deserti
AADGYDYDTLADDLQK	Bacteria				Firmicutes			Bacilli				Bacillales					Staphylococcaceae				Staphylococcus				Staphylococcus carnosus	Staphylococcus carnosus subsp. carnosus
AADHQCFK	Bacteria
AADPNVSDAEAEEVER	Bacteria				Proteobacteria			Betaproteobacteria				Burkholderiales					Alcaligenaceae				Bordetella
AADSDETLYGVK	Bacteria				Deinococcus-Thermus			Deinococci				Deinococcales					Deinococcaceae				Deinococcus				Deinococcus proteolyticus
AADYGADAASGGHDNK	Bacteria				Firmicutes			Bacilli
AAEEAAAAAAAEAEAAAK	Bacteria				Proteobacteria			Alphaproteobacteria				Rhodobacterales					Rhodobacteraceae				Roseovarius				Roseovarius nubinhibens
AAEEAAPATPAPTTPAEPAK	Bacteria				Proteobacteria			Gammaproteobacteria				Pseudomonadales					Pseudomonadaceae				Pseudomonas		Pseudomonas putida group		Pseudomonas putida
AAEELEK
AAEESK
AAEETLVTSTVR	Bacteria				Actinobacteria			Actinobacteria				Kineosporiales					Kineosporiaceae				Kineococcus				Kineococcus radiotolerans
AAEGLEGDEATGAR	Bacteria				Deinococcus-Thermus			Deinococci				Deinococcales					Deinococcaceae				Deinococcus				Deinococcus proteolyticus
AAEGLQGDEATGAR	Bacteria				Deinococcus-Thermus			Deinococci				Deinococcales					Deinococcaceae				Deinococcus				Deinococcus deserti
AAELLAGPYR	Bacteria
AAELVEAAGFAPELR	Bacteria				Actinobacteria			Actinobacteria				Kineosporiales					Kineosporiaceae				Kineococcus				Kineococcus radiotolerans
AAESEEPTTNEPVGEAK	Bacteria				Bacteroidetes			Sphingobacteriia				Sphingobacteriales					Sphingobacteriaceae				Pseudopedobacter				Pseudopedobacter saltans
AAESGKPAELVAK	Bacteria
AAESGKPAELVEK	Bacteria				Proteobacteria
AAFALTDK	Bacteria				Proteobacteria
AAFDFAVEHQSVER
AAFGGSGGR	Eukaryota	Metazoa			Chordata	Craniata		Mammalia			Euarchontoglires	Primates	Haplorrhini	Simiiformes	Catarrhini	Hominoidea	Hominidae	Homininae			Homo				Homo sapiens
AAFGNDEVYLEK
AAFGNDEVYVEK	Bacteria				Firmicutes			Bacilli
AAFLNALADELEAR	Bacteria				Proteobacteria
AAFLQNEGTETPVFVR	Bacteria				Firmicutes			Bacilli
AAFSNEAGLGSAALAHSAVR	Bacteria				Proteobacteria
AAFSNEAGVGSAALAHSAVR	Bacteria
AAFVGTNNYDLGVELAK	Bacteria				Proteobacteria			Alphaproteobacteria				Rhodobacterales					Rhodobacteraceae				Sagittula				Sagittula stellata
AAGADLVGLDDLAEQLK	Bacteria				Proteobacteria			Betaproteobacteria				Burkholderiales					Alcaligenaceae				Bordetella
AAGADYVGLDEYLAK	Bacteria				Bacteroidetes			Sphingobacteriia				Sphingobacteriales					Sphingobacteriaceae				Pseudopedobacter				Pseudopedobacter saltans
AAGAEVVGAEDLLETLQGGTVDFDR	Bacteria				Proteobacteria			Alphaproteobacteria				Sphingomonadales					Sphingomonadaceae				Sphingomonas				Sphingomonas wittichii
AAGAGDQVGTVLYNR	Bacteria				Proteobacteria			Alphaproteobacteria				Rhodobacterales					Rhodobacteraceae
AAGATDLYAVELSPER	Bacteria				Firmicutes			Bacilli
AAGATESGSHTVVSLDGTYSLGELAPGLDTMLYAGGR	Bacteria				Deinococcus-Thermus			Deinococci				Deinococcales					Deinococcaceae				Deinococcus				Deinococcus deserti
AAGFLTR
AAGFVLR
AAGGELGEAAGLADEDLTR	Bacteria				Deinococcus-Thermus			Deinococci				Deinococcales					Deinococcaceae				Deinococcus				Deinococcus proteolyticus
AAGLDAVVFDR	Bacteria				Actinobacteria			Actinobacteria
AAGLELVAFDR	Bacteria				Proteobacteria			Betaproteobacteria				Burkholderiales					Alcaligenaceae
AAGLGSLVVGDENYGEGSSR	Bacteria				Bacteroidetes
AAGLK
AAGLKPEAVVLVATLR	Bacteria				Firmicutes			Bacilli
AAGLLAGDVLLSFDGVDVK	Bacteria				Proteobacteria			Alphaproteobacteria				Rhodobacterales					Rhodobacteraceae				Phaeobacter
AAGLLVGSVDELVGK	Bacteria				Proteobacteria			Alphaproteobacteria				Rhodobacterales					Rhodobacteraceae
AAGLLVLEGYLR	Bacteria				Proteobacteria			Alphaproteobacteria				Sphingomonadales					Sphingomonadaceae
AAGLTSGSARPNTVK	Bacteria				Proteobacteria			Gammaproteobacteria
AAGLVVADSPATLGEAVQEALAK	Bacteria				Proteobacteria			Alphaproteobacteria				Rhodobacterales					Rhodobacteraceae				Roseobacter
AAGTYAQFVGR	Bacteria				Proteobacteria			Alphaproteobacteria				Rhodobacterales					Rhodobacteraceae
AAGTYEGYK	Bacteria				Proteobacteria			Alphaproteobacteria				Rhodobacterales					Rhodobacteraceae				Ruegeria				Ruegeria pomeroyi
AAGTYVQLVGR	Bacteria				Proteobacteria			Alphaproteobacteria
AAGVTEAQFDR	Bacteria				Proteobacteria			Alphaproteobacteria				Rhodobacterales					Rhodobacteraceae				Oceanicola				Oceanicola granulosus
AAGYELGK
AAHQFVCEAVVHLSSGLNAAAK	Bacteria				Proteobacteria			Alphaproteobacteria				Rhodobacterales					Rhodobacteraceae				Sagittula				Sagittula stellata
AALAENADNK	Bacteria				Firmicutes			Bacilli				Bacillales					Staphylococcaceae				Staphylococcus				Staphylococcus carnosus	Staphylococcus carnosus subsp. carnosus
AALAGAVAGAK	Bacteria				Bacteroidetes			Flavobacteriia				Flavobacteriales					Flavobacteriaceae
AALANMVQAAQNLR
AALAQNADFELVAVNDLTDAK	Bacteria				Actinobacteria			Actinobacteria				Kineosporiales					Kineosporiaceae				Kineococcus				Kineococcus radiotolerans
AALDAALASSVPEAAR	Bacteria				Proteobacteria			Alphaproteobacteria				Rhodobacterales					Rhodobacteraceae				Oceanicola				Oceanicola granulosus
AALDAFVAGPPAGR	Bacteria				Actinobacteria			Actinobacteria				Kineosporiales					Kineosporiaceae				Kineococcus				Kineococcus radiotolerans
AALDPLVGPQAYQGR	Bacteria				Proteobacteria			Gammaproteobacteria
AALDYALEHGR	Bacteria				Firmicutes			Bacilli
AALEK
AALELAEQR	Bacteria
AALESGVATLPYPK	Bacteria				Proteobacteria
AALFLLR
AALGAGSVAGVAVAAAEKPAK	Bacteria				Proteobacteria			Alphaproteobacteria				Rhodobacterales					Rhodobacteraceae				Roseovarius				Roseovarius nubinhibens
AALGSAGGNALAGQTER	Bacteria				Proteobacteria			Alphaproteobacteria				Rhodobacterales					Rhodobacteraceae				Roseobacter
AALLAAETAQADQNR	Bacteria				Proteobacteria			Alphaproteobacteria				Rhodobacterales					Rhodobacteraceae				Sagittula				Sagittula stellata
AALLAGETEVHDYSSDDSCPALNF	Bacteria				Proteobacteria			Alphaproteobacteria				Rhodobacterales					Rhodobacteraceae				Sagittula				Sagittula stellata
AALLATSEAVQQLFDR	Bacteria				Proteobacteria			Alphaproteobacteria				Rhodobacterales					Rhodobacteraceae				Ruegeria				Ruegeria pomeroyi
AALLDCLAPDR	Bacteria				Proteobacteria
AALLQEFAER	Bacteria				Proteobacteria			Alphaproteobacteria				Rhodobacterales					Rhodobacteraceae				Sagittula				Sagittula stellata
AALLVATDLAGR	Eukaryota	Fungi	Dikarya		Basidiomycota	Agaricomycotina		Dacrymycetes				Dacrymycetales					Dacrymycetaceae				Dacryopinax
AALNAPLAQVQALQAAASVPAPR	Bacteria				Proteobacteria			Alphaproteobacteria				Rhodobacterales					Rhodobacteraceae				Ruegeria				Ruegeria pomeroyi
AALNNSEVEVVALNDLTDAK	Bacteria				Firmicutes			Bacilli
AALPLTEALELYGR	Bacteria				Proteobacteria			Alphaproteobacteria				Sphingomonadales					Sphingomonadaceae				Sphingomonas				Sphingomonas wittichii
AALPTLQYLVEQGAK	Bacteria				Firmicutes			Bacilli
AALQETTVTYVDMR	Bacteria				Proteobacteria			Alphaproteobacteria				Rhodobacterales					Rhodobacteraceae				Oceanibulbus				Oceanibulbus indolifex
AALQLSQSGQTCALLSK
AALSGLNLGGGK	Bacteria				Bacteroidetes			Cytophagia				Cytophagales
AALTEEQLEDANLGSALK	Bacteria				Proteobacteria			Alphaproteobacteria				Rhodobacterales					Rhodobacteraceae
AALVDGSYHDVDSSEMAFK	Bacteria				Firmicutes			Bacilli
AAMAESGFPDCGPLK	Bacteria				Proteobacteria			Alphaproteobacteria				Rhodobacterales					Rhodobacteraceae				Sagittula				Sagittula stellata
AAMVEVNSETDFVAR	Bacteria				Deinococcus-Thermus			Deinococci				Deinococcales					Deinococcaceae				Deinococcus
AANAGGVAVSGLEMAQNSLR	Bacteria				Bacteroidetes			Sphingobacteriia				Sphingobacteriales					Sphingobacteriaceae				Pseudopedobacter				Pseudopedobacter saltans
AANGVSELHGEVSR	Bacteria
AANPDLAFDVASNPEFLR	Bacteria				Proteobacteria			Alphaproteobacteria				Rhodobacterales					Rhodobacteraceae				Oceanicola				Oceanicola granulosus
AAPAASEEAASAPAQATTAATPAPAAPQGADGNR	Bacteria				Proteobacteria			Alphaproteobacteria				Rhodobacterales					Rhodobacteraceae				Phaeobacter				Phaeobacter inhibens
AAPAASGDNLTELTGVGPAAAK	Bacteria				Proteobacteria			Alphaproteobacteria				Rhodobacterales					Rhodobacteraceae				Phaeobacter				Phaeobacter inhibens
AAPETLSVQAQALR	Bacteria				Proteobacteria			Alphaproteobacteria				Rhodobacterales					Rhodobacteraceae				Ruegeria				Ruegeria pomeroyi
AAPGTGVLAGTVPR	Bacteria				Deinococcus-Thermus			Deinococci				Deinococcales					Deinococcaceae				Deinococcus				Deinococcus proteolyticus
AAPSYEELSNSQELLETGLK
AAQAAQAVLDSGR	Bacteria				Actinobacteria			Actinobacteria				Kineosporiales					Kineosporiaceae				Kineococcus				Kineococcus radiotolerans
AAQAEAAGADLVGGDELLDEVAK	Bacteria				Actinobacteria			Actinobacteria				Kineosporiales					Kineosporiaceae				Kineococcus				Kineococcus radiotolerans
AAQEAVQQFGAGTGSVR	Bacteria				Firmicutes			Bacilli				Bacillales
AAQLAEAAGVELGPVR	Bacteria				Proteobacteria			Alphaproteobacteria				Rhodobacterales					Rhodobacteraceae				Phaeobacter
AAQQFVDWVTSK	Bacteria				Proteobacteria			Betaproteobacteria				Burkholderiales					Alcaligenaceae				Bordetella
AAQSQVESGQSQLR	Bacteria				Proteobacteria			Alphaproteobacteria				Rhodobacterales					Rhodobacteraceae				Roseovarius				Roseovarius nubinhibens
AAQYVAAHPGEVCPAK	Bacteria
AAQYVASHPGEVCPAK
AARPEQGLFPDLELGLAR	Bacteria				Bacteroidetes			Cytophagia				Cytophagales					Flammeovirgaceae				Marivirga				Marivirga tractuosa
AASAAAAAAGALLAER	Bacteria				Proteobacteria			Alphaproteobacteria				Sphingomonadales					Sphingomonadaceae				Sphingomonas				Sphingomonas wittichii
AASAAGDDLSNAAVEVK	Bacteria				Proteobacteria			Gammaproteobacteria
AASAMVEGK	Bacteria				Actinobacteria			Actinobacteria				Kineosporiales					Kineosporiaceae				Kineococcus				Kineococcus radiotolerans
AASEAVK
AASLLANLLR	Bacteria				Proteobacteria			Alphaproteobacteria				Sphingomonadales					Sphingomonadaceae				Sphingomonas				Sphingomonas wittichii
AASNDAAAPAAAAPAAAGDDLTQLTGVGPAAAK	Bacteria				Proteobacteria			Alphaproteobacteria				Rhodobacterales					Rhodobacteraceae				Sagittula				Sagittula stellata
AASRPVNDSAEVAQVGTLSANGESELGR	Bacteria				Proteobacteria			Alphaproteobacteria				Rhodobacterales					Rhodobacteraceae
AASVNLDGLAAPGVSLQTK	Bacteria				Deinococcus-Thermus			Deinococci				Deinococcales					Deinococcaceae				Deinococcus				Deinococcus geothermalis
AATEVCQYFDK	Bacteria				Bacteroidetes			Sphingobacteriia				Sphingobacteriales					Sphingobacteriaceae				Pseudopedobacter				Pseudopedobacter saltans
AATEVLDK	Bacteria				Proteobacteria			Alphaproteobacteria				Sphingomonadales					Sphingomonadaceae				Sphingomonas				Sphingomonas wittichii
AATGEEVSAEDLGGGDVHTR	Bacteria
AATGQAAAGAAAPAAAAPAAAGSDDLTK	Bacteria				Proteobacteria			Alphaproteobacteria				Rhodobacterales					Rhodobacteraceae				Ruegeria				Ruegeria pomeroyi
AATLALADYEGPVYLR	Bacteria				Bacteroidetes
AATLLAEQLDAFVDLR	Bacteria
AAVAGLAMGLLSDTVDGETR	Bacteria				Actinobacteria			Actinobacteria				Kineosporiales					Kineosporiaceae				Kineococcus				Kineococcus radiotolerans
AAVALDAGKPLEVMEVNLEGPK	Bacteria				Proteobacteria			Alphaproteobacteria				Rhodospirillales					Acetobacteraceae				Acetobacter				Acetobacter senegalensis
AAVALEAGKPLEVMEVNLEGPK	Bacteria				Proteobacteria			Alphaproteobacteria				Rhodobacterales					Rhodobacteraceae
AAVDAGDVVVATK	Bacteria				Actinobacteria			Actinobacteria
AAVDAGFVPNDMQVGQTGK
AAVDAGYVPNDYQVGQTGK	Bacteria
AAVDHAYYAATQEAGNR	Bacteria				Deinococcus-Thermus			Deinococci				Deinococcales					Deinococcaceae				Deinococcus				Deinococcus deserti
AAVDSGYAPNDWQVGQTGK	Bacteria				Proteobacteria
AAVDTLLVLPNDR
AAVDVVMSDNER	Bacteria				Proteobacteria			Alphaproteobacteria				Rhodobacterales					Rhodobacteraceae
AAVEEGLLPGGGLALLR	Bacteria				Proteobacteria			Alphaproteobacteria
AAVEEGLVAGGGTSLMNVYTK	Bacteria				Firmicutes			Bacilli
AAVEEGLVPGGGTALLYATK	Bacteria				Proteobacteria			Alphaproteobacteria
AAVEEGLVSGGGTALVNVYNK	Bacteria				Firmicutes			Bacilli
AAVEEGVVAGGGVALLR
AAVEEGVVPGGGVALLR
AAVEESGATVHMGVTASSDTFYPGQER	Bacteria				Proteobacteria			Gammaproteobacteria				Vibrionales					Vibrionaceae				Vibrio
AAVEK
AAVGEGLVAGGGTALVNVYK	Bacteria				Firmicutes			Bacilli				Bacillales					Staphylococcaceae				Staphylococcus				Staphylococcus carnosus	Staphylococcus carnosus subsp. carnosus
AAVLGHYGEEDTSVPLEGVQATEAR	Bacteria				Actinobacteria			Actinobacteria				Kineosporiales					Kineosporiaceae				Kineococcus				Kineococcus radiotolerans
AAVLLADSFK
AAVNALANPTMPEVGER	Bacteria				Actinobacteria			Actinobacteria
AAVNDGEVVSSLGER	Bacteria				Proteobacteria			Alphaproteobacteria				Rhodobacterales					Rhodobacteraceae				Sagittula				Sagittula stellata
AAVNGDTNYTPTGGTAK	Bacteria				Proteobacteria			Alphaproteobacteria				Rhodobacterales					Rhodobacteraceae				Roseovarius				Roseovarius nubinhibens
AAVPSGASTGAYEANER	Bacteria
AAVPSGASTGAYEAVEK	Bacteria				Proteobacteria			Alphaproteobacteria
AAVPSGASTGAYEAVER	Bacteria				Proteobacteria			Alphaproteobacteria				Rhodobacterales					Rhodobacteraceae
AAVPSGASTGQYEAVELR	Bacteria
AAVPSGASTGVHEAVEK	Bacteria				Proteobacteria			Alphaproteobacteria				Rhodobacterales					Rhodobacteraceae
AAVQEGLVAGGGLALLR	Bacteria
AAVQEGLVVGGGVALVQAGK	Bacteria				Proteobacteria			Alphaproteobacteria				Rhodobacterales					Rhodobacteraceae
AAVQEGLVVGGGVALVQGAK	Bacteria				Proteobacteria			Alphaproteobacteria				Rhodobacterales					Rhodobacteraceae
AAVQEGVLVGGGVALVQAGK	Bacteria				Proteobacteria			Alphaproteobacteria				Rhodobacterales					Rhodobacteraceae
AAVQEGVVVGGGVALVQAGK	Bacteria				Proteobacteria			Alphaproteobacteria				Rhodobacterales					Rhodobacteraceae
AAVQEGVVVGGGVALVQGAK	Bacteria				Proteobacteria			Alphaproteobacteria				Rhodobacterales					Rhodobacteraceae
AAVTGLSAELFEDLGR	Bacteria				Proteobacteria			Alphaproteobacteria				Sphingomonadales					Sphingomonadaceae				Sphingomonas				Sphingomonas wittichii
AAVVTQDHQVDVTEK	Bacteria				Proteobacteria			Gammaproteobacteria				Enterobacteriales					Enterobacteriaceae				Salmonella
AAVYLKPDQVSLALGR	Bacteria				Bacteroidetes			Sphingobacteriia				Sphingobacteriales					Sphingobacteriaceae
AAWLYAQFVTSK	Bacteria				Proteobacteria
AAYAVVDDGK	Bacteria				Proteobacteria
AAYNPTGVGSFGVSYAQVDGFR	Bacteria				Deinococcus-Thermus			Deinococci				Deinococcales					Deinococcaceae				Deinococcus				Deinococcus deserti
AAYPDLDLLGGNVATGAGAK	Bacteria				Proteobacteria			Gammaproteobacteria				Vibrionales					Vibrionaceae				Vibrio
AAYQDQFGLGQR	Bacteria				Proteobacteria			Gammaproteobacteria
AAYSSGKPALGVGAGNTPVVLDETADLK
AAYVGTATLEDLDSAK	Bacteria				Proteobacteria			Alphaproteobacteria				Rhodobacterales					Rhodobacteraceae				Phaeobacter
ACAEAGVFLLSPFVGR
ACAEAGVTDLLEVR	Bacteria				Proteobacteria			Alphaproteobacteria				Rhodobacterales					Rhodobacteraceae
ACAEAGVYLLSPFVGR
ACALPLVEEAR	Bacteria				Proteobacteria			Alphaproteobacteria				Rhodobacterales					Rhodobacteraceae				Phaeobacter
ACAQANVAQGSLDEER	Bacteria				Proteobacteria			Alphaproteobacteria				Rhodobacterales					Rhodobacteraceae				Oceanibulbus				Oceanibulbus indolifex
ACEALHTGADGVSK	Bacteria				Bacteroidetes			Flavobacteriia				Flavobacteriales					Flavobacteriaceae
ACEEAAEGQVVSPVNFNSPGQVVLAGHK	Bacteria				Proteobacteria
ACEMMLTSTPLTGAEALK	Bacteria				Firmicutes			Bacilli
ACGESLLPTTTGAAK	Bacteria				Firmicutes			Bacilli
ACGQSLLPTTTGAAK	Bacteria				Firmicutes			Bacilli
ACLGLLTNPVNTTVALAAEVLK	Bacteria
ACVDLSLQYLPQR	Bacteria				Firmicutes			Bacilli				Bacillales
ACVGLLTNPVNTTVALAAEVLK	Bacteria
ACVHALNEVPEVNAELDGTDLVYK	Bacteria				Proteobacteria			Alphaproteobacteria				Rhodobacterales					Rhodobacteraceae				Phaeobacter				Phaeobacter inhibens
ACVTGKPLNAGGLHGR	Bacteria				Proteobacteria			Alphaproteobacteria				Rhodobacterales					Rhodobacteraceae
ACYSVVTADAELAADR	Bacteria				Proteobacteria			Alphaproteobacteria				Sphingomonadales					Sphingomonadaceae				Sphingomonas
ADAFAVLVK
ADAGLSTFDDLK	Bacteria				Proteobacteria			Alphaproteobacteria				Rhodobacterales					Rhodobacteraceae
ADAGLTSFDDLK	Bacteria				Proteobacteria			Alphaproteobacteria				Rhodobacterales					Rhodobacteraceae				Ruegeria				Ruegeria pomeroyi
ADAGVTSFDDLK	Bacteria				Proteobacteria			Alphaproteobacteria				Rhodobacterales					Rhodobacteraceae
ADAVLHDTPNLLYFLK
ADDASVQDALENLAK	Bacteria				Proteobacteria			Alphaproteobacteria				Rhodobacterales					Rhodobacteraceae				Oceanicola				Oceanicola granulosus
ADDDMAFAGLAFK	Bacteria				Proteobacteria			Alphaproteobacteria				Rhodobacterales					Rhodobacteraceae
ADDGAPCVTYLGPDGAGHYVK	Bacteria				Firmicutes			Bacilli				Bacillales					Staphylococcaceae				Staphylococcus
ADDNAELVAGGNYDK	Bacteria				Bacteroidetes			Flavobacteriia				Flavobacteriales					Flavobacteriaceae				Cellulophaga
ADEAYGDAVK	Bacteria				Firmicutes			Bacilli
ADEER
ADEFDALR	Bacteria				Deinococcus-Thermus			Deinococci				Deinococcales					Deinococcaceae				Deinococcus				Deinococcus deserti
ADEQLLDLGDASAQELAELLK
ADFAESLDANAVHGSDSEAAAAR	Bacteria				Proteobacteria			Gammaproteobacteria
ADFATTTGENVTHGSDSAESAQR	Bacteria				Deinococcus-Thermus			Deinococci				Deinococcales					Deinococcaceae				Deinococcus				Deinococcus deserti
ADFATTTGENVTHGSDSPESAAR	Bacteria				Deinococcus-Thermus			Deinococci				Deinococcales					Deinococcaceae				Deinococcus
ADGHYDR	Bacteria
ADGSANPLADAR	Bacteria				Proteobacteria			Alphaproteobacteria				Rhodobacterales					Rhodobacteraceae				Phaeobacter				Phaeobacter inhibens
ADGSGVDLANVK	Bacteria				Proteobacteria
ADHVQK
ADLDELVER	Bacteria
ADLDVFMLAPK	Bacteria				Proteobacteria			Alphaproteobacteria
ADLDYAAVEADTTYGK	Bacteria				Firmicutes			Bacilli
ADLDYATSEADTTYGK	Bacteria				Firmicutes
ADLDYGTAR	Bacteria
ADLDYGTATASTTYGQLGLK	Bacteria				Deinococcus-Thermus			Deinococci				Deinococcales					Deinococcaceae				Deinococcus				Deinococcus proteolyticus
ADLEMQLESLTEELAYLK	Eukaryota	Metazoa			Chordata	Craniata		Mammalia
ADLEVSLAR	Bacteria				Proteobacteria			Alphaproteobacteria				Rhodobacterales					Rhodobacteraceae
ADLGAENVDAVQK	Bacteria				Proteobacteria			Alphaproteobacteria				Rhodobacterales					Rhodobacteraceae				Oceanibulbus				Oceanibulbus indolifex
ADLGAENVEAVK	Bacteria				Proteobacteria			Alphaproteobacteria				Rhodobacterales					Rhodobacteraceae
ADLGLQDMTLAEAR	Bacteria				Proteobacteria			Alphaproteobacteria				Rhodobacterales					Rhodobacteraceae				Oceanibulbus				Oceanibulbus indolifex
ADLMTHAESLDLFK	Bacteria				Proteobacteria			Alphaproteobacteria				Rhodobacterales					Rhodobacteraceae				Oceanibulbus				Oceanibulbus indolifex
ADLSSDQLAALGLTNQR	Bacteria				Proteobacteria
ADLVDDAELLELVEMEVR	Bacteria
ADMVDDAELLELVEMEVR
ADMVDDEELLELVEMEVR
ADNAALLAHTK	Bacteria				Proteobacteria			Gammaproteobacteria				Pseudomonadales					Pseudomonadaceae				Pseudomonas
ADNAFQTDSAAADTAAR	Bacteria				Proteobacteria			Alphaproteobacteria				Rhodobacterales					Rhodobacteraceae				Ruegeria				Ruegeria pomeroyi
ADNSGVDLANVK	Bacteria				Proteobacteria
ADPAVDGTNSEAFLMVSFEK	Bacteria				Firmicutes			Bacilli
ADPSTLSEQDLATLK	Bacteria				Proteobacteria			Gammaproteobacteria				Pseudomonadales					Pseudomonadaceae				Pseudomonas		Pseudomonas putida group		Pseudomonas putida
ADQEDYR	Bacteria				Firmicutes			Bacilli
ADQGQ	Bacteria
ADQLTELGTQESGLPEAR	Bacteria				Proteobacteria			Alphaproteobacteria				Rhodobacterales					Rhodobacteraceae				Sagittula				Sagittula stellata
ADQNLVSNASCTTNCLAPLAK	Bacteria				Bacteroidetes
ADSADAEK
ADSGATSFDDLFGK	Bacteria				Proteobacteria			Alphaproteobacteria				Rhodobacterales					Rhodobacteraceae				Sagittula				Sagittula stellata
ADSGLESFDDLK	Bacteria				Proteobacteria			Alphaproteobacteria				Rhodobacterales					Rhodobacteraceae
ADSGLTDTASMK	Bacteria				Proteobacteria			Alphaproteobacteria				Rhodobacterales					Rhodobacteraceae				Roseovarius				Roseovarius nubinhibens
ADSPAVGTGVEER	Bacteria				Deinococcus-Thermus			Deinococci				Deinococcales					Deinococcaceae				Deinococcus
ADSTCLDNAAATAAAER	Bacteria				Proteobacteria			Alphaproteobacteria				Rhodobacterales					Rhodobacteraceae				Oceanicola				Oceanicola granulosus
ADSTCVDAAAATAAAER	Bacteria				Proteobacteria			Alphaproteobacteria				Rhodobacterales					Rhodobacteraceae
ADTYTTLEAPAR	Bacteria				Proteobacteria			Alphaproteobacteria				Rhodobacterales					Rhodobacteraceae				Roseovarius				Roseovarius nubinhibens
ADVAAAVAAANASPATSAPASAPR	Bacteria				Proteobacteria			Alphaproteobacteria				Rhodobacterales					Rhodobacteraceae				Sagittula				Sagittula stellata
ADVCSACHPFYTGK	Bacteria				Actinobacteria			Actinobacteria
ADVYVLSK	Bacteria				Firmicutes			Bacilli
ADYNGPTHQVYVPLAQR	Bacteria				Firmicutes			Bacilli
ADYPNSDTEPVR	Bacteria				Bacteroidetes			Cytophagia				Cytophagales					Flammeovirgaceae				Marivirga				Marivirga tractuosa
ADYSDGDLHK	Bacteria				Proteobacteria			Gammaproteobacteria				Vibrionales					Vibrionaceae				Vibrio		Vibrio harveyi group		Vibrio harveyi
ADYSVK
AEAALLETEK	Bacteria				Proteobacteria			Gammaproteobacteria				Vibrionales					Vibrionaceae				Vibrio
AEAAPAAGADDLK	Bacteria				Proteobacteria			Alphaproteobacteria				Rhodobacterales					Rhodobacteraceae				Roseobacter
AEAAQK
AEAAQNAGK	Bacteria				Proteobacteria
AEAEADFAGFAAR	Bacteria				Proteobacteria			Alphaproteobacteria				Rhodobacterales					Rhodobacteraceae				Oceanicola				Oceanicola granulosus
AEAEGFYAEHSER	Bacteria				Proteobacteria			Gammaproteobacteria				Pseudomonadales					Pseudomonadaceae				Pseudomonas
AEAEK
AEAESLYQSK	Eukaryota	Metazoa			Chordata	Craniata		Mammalia			Euarchontoglires	Primates	Haplorrhini	Simiiformes
AEAGHFAK	Bacteria
AEALALDR	Bacteria
AEALHYLGDLVQR	Bacteria				Proteobacteria
AEALTALGSAETGLPEAR	Bacteria				Proteobacteria			Alphaproteobacteria
AEAPAAVEAPAAAR	Bacteria				Proteobacteria			Gammaproteobacteria				Vibrionales					Vibrionaceae				Vibrio
AEAPFVGTGMEETVAR	Bacteria				Proteobacteria			Alphaproteobacteria
AEAPKPAETAK	Bacteria				Bacteroidetes			Flavobacteriia				Flavobacteriales					Flavobacteriaceae				Cellulophaga
AEAPYVGTGLEGK	Bacteria
AEAQVLLEQANK
AEATVESR	Bacteria
AEAVAAEHGVR	Bacteria				Proteobacteria			Alphaproteobacteria				Rhodobacterales					Rhodobacteraceae				Oceanicola				Oceanicola granulosus
AEAVAEEK
AEAYLK
AECPSQTELLLTGCDK	Bacteria				Proteobacteria			Gammaproteobacteria				Vibrionales					Vibrionaceae				Vibrio
AECPTQTELVLK	Bacteria				Proteobacteria			Betaproteobacteria				Burkholderiales					Alcaligenaceae
AEDLLGVETK	Bacteria				Proteobacteria			Alphaproteobacteria				Rhodobacterales					Rhodobacteraceae				Ruegeria				Ruegeria pomeroyi
AEDVTALLDSLNDDQPK	Bacteria				Firmicutes			Bacilli				Bacillales					Staphylococcaceae				Staphylococcus				Staphylococcus carnosus	Staphylococcus carnosus subsp. carnosus
AEDVVYTLER	Bacteria				Proteobacteria			Alphaproteobacteria				Rhodobacterales					Rhodobacteraceae				Roseovarius				Roseovarius nubinhibens
AEEEQFAK	Bacteria
AEELEEEAR
AEELGALLVDPSK	Bacteria				Firmicutes			Bacilli
AEELVASDPQK	Bacteria				Proteobacteria			Gammaproteobacteria				Enterobacteriales					Enterobacteriaceae
AEELVASNPEK	Bacteria				Proteobacteria
AEETNSDMYAALDLVVDK	Bacteria				Firmicutes			Bacilli
AEEYGSHDK
AEEYGSHPTTFEAPADGTLR	Bacteria				Proteobacteria			Alphaproteobacteria				Rhodobacterales					Rhodobacteraceae
AEFAHGHHADAADADNPR	Bacteria				Proteobacteria			Alphaproteobacteria
AEFGLNPGSEQVR	Bacteria				Bacteroidetes
AEFLEK
AEFYSEVLTLVVDGK	Bacteria				Proteobacteria
AEGLNYEVATFPWAASGR	Bacteria				Proteobacteria			Gammaproteobacteria
AEGSVEVLK	Bacteria				Proteobacteria			Alphaproteobacteria				Rhodobacterales					Rhodobacteraceae
AEGVEVNVGTFPFAASGR	Bacteria
AEGYTVAATYAGNDEAAAK	Bacteria				Proteobacteria			Alphaproteobacteria				Rhodobacterales					Rhodobacteraceae
AELAK
AELDGK
AELDGKPVVVCSTGLGGPSTSLAVEELAQLGVR	Bacteria				Proteobacteria			Gammaproteobacteria
AELDSTDSDYAR	Bacteria				Deinococcus-Thermus			Deinococci				Deinococcales					Deinococcaceae				Deinococcus
AELEAR
AELETTDSDYAR	Bacteria				Deinococcus-Thermus			Deinococci				Deinococcales					Deinococcaceae				Deinococcus				Deinococcus geothermalis
AELFTAGQLVDVTGQSK	Bacteria				Proteobacteria			Gammaproteobacteria
AELGCGNLYPEGGR	Bacteria				Proteobacteria			Gammaproteobacteria				Vibrionales					Vibrionaceae				Vibrio
AELLSSLSEGDVLEGTLAR	Bacteria				Firmicutes			Bacilli				Bacillales					Staphylococcaceae				Staphylococcus				Staphylococcus carnosus	Staphylococcus carnosus subsp. carnosus
AELPAELNEALLVEFYSR	Bacteria				Firmicutes			Bacilli
AELPTGDTSDLQEAR	Bacteria				Bacteroidetes			Flavobacteriia				Flavobacteriales					Flavobacteriaceae				Cellulophaga
AELSK
AELTER
AELVDER
AELYNQDGTSLEMGGR	Bacteria				Proteobacteria			Gammaproteobacteria				Vibrionales					Vibrionaceae				Vibrio		Vibrio harveyi group		Vibrio harveyi
AEMLQEVEK	Bacteria				Proteobacteria			Alphaproteobacteria				Rhodobacterales					Rhodobacteraceae				Roseovarius				Roseovarius nubinhibens
AENADEETGLQLVAR	Bacteria				Bacteroidetes			Flavobacteriia				Flavobacteriales					Flavobacteriaceae				Cellulophaga
AENLANHLTEQGLK	Bacteria				Firmicutes			Bacilli				Bacillales					Staphylococcaceae				Staphylococcus				Staphylococcus carnosus	Staphylococcus carnosus subsp. carnosus
AENQGTTSFELAVGPDGK	Bacteria				Proteobacteria			Alphaproteobacteria				Sphingomonadales					Sphingomonadaceae				Sphingomonas				Sphingomonas wittichii
AEPDGYTLSLATVSTMAVNPACRPK	Bacteria				Proteobacteria			Betaproteobacteria				Burkholderiales					Alcaligenaceae				Bordetella
AEPLEPGAGFVFENLVVGGTVPR	Bacteria				Deinococcus-Thermus			Deinococci				Deinococcales					Deinococcaceae				Deinococcus				Deinococcus deserti
AEPLLGSADAK	Bacteria				Bacteroidetes			Flavobacteriia				Flavobacteriales					Flavobacteriaceae				Cellulophaga
AEQAGDTLQSAR	Bacteria				Deinococcus-Thermus			Deinococci				Deinococcales					Deinococcaceae				Deinococcus				Deinococcus proteolyticus
AEQLALGLALR	Bacteria				Proteobacteria			Alphaproteobacteria				Rhodobacterales					Rhodobacteraceae				Ruegeria				Ruegeria pomeroyi
AEQQLDK
AEQYLLENETTK	Bacteria				Proteobacteria
AESMSAAANLFVGQTEAPLVVRPFVPK	Bacteria				Proteobacteria			Gammaproteobacteria				Vibrionales					Vibrionaceae				Vibrio
AESPSVGTGVEER	Bacteria				Deinococcus-Thermus			Deinococci				Deinococcales					Deinococcaceae				Deinococcus				Deinococcus proteolyticus
AESTAVMVDLLTLLK	Bacteria				Bacteroidetes			Flavobacteriia				Flavobacteriales					Flavobacteriaceae				Cellulophaga
AESYSEGTVPLHTLR	Bacteria				Firmicutes			Bacilli
AETAEK
AETAHDAVHGAADEAAPEAR	Bacteria				Actinobacteria			Actinobacteria				Kineosporiales					Kineosporiaceae				Kineococcus				Kineococcus radiotolerans
AETECQNTEYQQLLDLK	Eukaryota	Metazoa			Chordata	Craniata		Mammalia			Euarchontoglires	Primates	Haplorrhini	Simiiformes	Catarrhini
AETGETAFEK	Bacteria
AETYTGGLK	Bacteria				Proteobacteria
AEVEADYAEALAGK	Bacteria				Bacteroidetes			Flavobacteriia				Flavobacteriales					Flavobacteriaceae				Cellulophaga
AEVFVLSK	Bacteria				Firmicutes			Bacilli
AEVLAGSAADAAAPK	Bacteria				Deinococcus-Thermus			Deinococci				Deinococcales					Deinococcaceae				Deinococcus				Deinococcus geothermalis
AEVLEAEHTER	Bacteria				Actinobacteria			Actinobacteria				Kineosporiales					Kineosporiaceae				Kineococcus				Kineococcus radiotolerans
AEVLGNLHEGQAVDGVVK	Bacteria				Proteobacteria			Alphaproteobacteria				Rhodobacterales					Rhodobacteraceae				Oceanicola				Oceanicola granulosus
AEVLGNLSEGQAVDGVVK	Bacteria				Proteobacteria			Alphaproteobacteria				Rhodobacterales					Rhodobacteraceae
AEVLGNLSEGQTVDGVVK	Bacteria				Proteobacteria			Alphaproteobacteria				Rhodobacterales					Rhodobacteraceae				Roseobacter				Roseobacter denitrificans
AEVLGNLTEGQAVDGVVK	Bacteria				Proteobacteria			Alphaproteobacteria				Rhodobacterales					Rhodobacteraceae
AEVLGNLTEGQSLDGVVK	Bacteria				Proteobacteria			Alphaproteobacteria				Rhodobacterales					Rhodobacteraceae				Rhodobacter
AEVLGNLTEGQTVDGVVK	Bacteria				Proteobacteria			Alphaproteobacteria				Rhodobacterales					Rhodobacteraceae
AEVLSSTFDEPAER	Bacteria
AEVPLAEMFGYATNLR	Bacteria				Proteobacteria
AEVPLGEMFGYATDVR
AEVPLSEMFGYVTSLR	Bacteria				Bacteroidetes			Flavobacteriia				Flavobacteriales					Flavobacteriaceae
AEVTGSGK	Bacteria				Proteobacteria
AEVTLNQFFSPAAK	Bacteria				Deinococcus-Thermus			Deinococci				Deinococcales					Deinococcaceae				Deinococcus				Deinococcus proteolyticus
AEVVPLAEADAPASAELR	Bacteria				Proteobacteria			Alphaproteobacteria				Rhodobacterales					Rhodobacteraceae				Ruegeria				Ruegeria pomeroyi
AEVYVLSK	Bacteria
AEYQTLTDLNNDSVK	Bacteria				Proteobacteria			Gammaproteobacteria				Vibrionales					Vibrionaceae				Vibrio		Vibrio harveyi group
AFADVTDLFR	Bacteria				Deinococcus-Thermus			Deinococci				Deinococcales					Deinococcaceae				Deinococcus				Deinococcus geothermalis
AFAELADVYVNDAFGAAHR	Bacteria				Firmicutes			Bacilli
AFAEQLVNLTVK	Bacteria				Bacteroidetes
AFAGDAVLADNASVMAR	Bacteria				Proteobacteria			Gammaproteobacteria
AFANVEMTTETK	Bacteria				Bacteroidetes			Cytophagia				Cytophagales					Flammeovirgaceae				Marivirga				Marivirga tractuosa
AFDFACLPSEGVGLAR	Bacteria				Proteobacteria			Gammaproteobacteria				Enterobacteriales					Enterobacteriaceae				Shigella				Shigella flexneri
AFDGDK
AFDMLPAEAYLPDGR	Bacteria				Proteobacteria
AFDQLDNAPEEK
AFEGDEPYADLR	Bacteria				Proteobacteria			Alphaproteobacteria				Rhodobacterales					Rhodobacteraceae				Roseobacter				Roseobacter denitrificans
AFELAGYGEDEVR	Bacteria				Proteobacteria			Alphaproteobacteria				Rhodobacterales					Rhodobacteraceae
AFENGEK
AFGDAPAGLAQLVLGGR	Bacteria				Proteobacteria			Gammaproteobacteria
AFHCGNAECEAQLK	Bacteria				Deinococcus-Thermus			Deinococci				Deinococcales					Deinococcaceae				Deinococcus				Deinococcus geothermalis
AFHNDQLGPFYEK	Bacteria				Firmicutes			Bacilli
AFLLAEGANGPTDVEAEK	Bacteria				Bacteroidetes			Flavobacteriia				Flavobacteriales					Flavobacteriaceae				Cellulophaga
AFLMPVEDVFTLTGR	Bacteria
AFLNSVSNGLTVTAFK	Bacteria				Bacteroidetes			Sphingobacteriia				Sphingobacteriales					Sphingobacteriaceae				Pseudopedobacter				Pseudopedobacter saltans
AFLPASQVDTR	Bacteria				Deinococcus-Thermus			Deinococci				Deinococcales					Deinococcaceae				Deinococcus
AFLPGSLVDLRPVK	Bacteria				Proteobacteria
AFNEMQPLVDR	Bacteria				Proteobacteria
AFQETNLLSLCEDVSVYNR	Bacteria				Firmicutes			Bacilli				Bacillales					Staphylococcaceae				Staphylococcus
AFSDWLVSDEGQK	Bacteria				Proteobacteria			Alphaproteobacteria				Rhodobacterales					Rhodobacteraceae				Sagittula				Sagittula stellata
AFSGEGAVADNASVLAR	Bacteria				Proteobacteria			Gammaproteobacteria				Vibrionales					Vibrionaceae				Vibrio
AFSLLLK
AFSQFLNLANTAEQYHSLSPK	Bacteria				Proteobacteria
AFSTGGYADVHR	Bacteria				Proteobacteria			Alphaproteobacteria				Rhodobacterales					Rhodobacteraceae				Oceanicola				Oceanicola granulosus
AFTSEEFTHFLEELTK
AFVALNPGYEPDDELK	Bacteria				Firmicutes			Bacilli				Bacillales					Staphylococcaceae				Staphylococcus				Staphylococcus carnosus	Staphylococcus carnosus subsp. carnosus
AFVDAYMAETGETPK	Bacteria				Proteobacteria			Alphaproteobacteria				Rhodobacterales					Rhodobacteraceae				Sagittula				Sagittula stellata
AFVEDYLGSNADSYNHPNAAVEPR	Bacteria				Proteobacteria			Alphaproteobacteria				Rhodobacterales					Rhodobacteraceae				Roseobacter
AFVGTDFVVNQNAR	Bacteria				Deinococcus-Thermus			Deinococci				Deinococcales					Deinococcaceae				Deinococcus				Deinococcus proteolyticus
AFVPLSEMFGYATDMR	Bacteria				Deinococcus-Thermus			Deinococci				Deinococcales					Deinococcaceae				Deinococcus
AFVPLSEMFGYATSLR	Bacteria
AGAADQGAPVELVSGTGR	Bacteria				Proteobacteria			Alphaproteobacteria				Sphingomonadales					Sphingomonadaceae				Sphingomonas				Sphingomonas wittichii
AGAATEVELK	Bacteria
AGADALFPEALQSEEEFR	Bacteria				Firmicutes			Bacilli
AGADQLAER	Bacteria
AGAKPANFLDLGGGAK	Bacteria				Deinococcus-Thermus			Deinococci				Deinococcales					Deinococcaceae				Deinococcus
AGANFLR	Bacteria
AGAQAAALDEGLR	Bacteria				Proteobacteria			Alphaproteobacteria				Rhodobacterales					Rhodobacteraceae				Roseovarius				Roseovarius nubinhibens
AGATAATVALDNLATNGQLDVVGK	Bacteria				Proteobacteria			Alphaproteobacteria				Rhodobacterales					Rhodobacteraceae				Oceanibulbus				Oceanibulbus indolifex
AGATTLNLPDTVGYTAPR	Bacteria				Proteobacteria			Alphaproteobacteria				Rhodobacterales					Rhodobacteraceae
AGATTVSATLLHELVR	Bacteria				Proteobacteria			Alphaproteobacteria				Rhodobacterales					Rhodobacteraceae
AGAVADLLQAGGVTYDR	Bacteria				Proteobacteria			Alphaproteobacteria				Rhodobacterales					Rhodobacteraceae				Ruegeria				Ruegeria pomeroyi
AGCLMGPDAYR	Bacteria				Proteobacteria			Alphaproteobacteria				Rhodobacterales					Rhodobacteraceae
AGCVVLDNSSLYR	Bacteria				Proteobacteria			Alphaproteobacteria
AGDDAAGLALSEK	Bacteria
AGDEANADSEALGR	Bacteria				Deinococcus-Thermus			Deinococci
AGDEGK
AGDGPYLLEVK	Bacteria				Proteobacteria			Alphaproteobacteria				Rhodobacterales					Rhodobacteraceae				Oceanicola				Oceanicola granulosus
AGDHLSPLFESPLGLFDPVR	Bacteria				Proteobacteria			Alphaproteobacteria				Rhodobacterales					Rhodobacteraceae				Phaeobacter
AGDLAAALGLK
AGDLAALLGMK
AGDVLLAGGATAAEALSPGDHLR	Bacteria				Proteobacteria			Alphaproteobacteria				Sphingomonadales					Sphingomonadaceae				Sphingomonas				Sphingomonas wittichii
AGEAVNPNLATGELELR	Bacteria				Proteobacteria			Alphaproteobacteria				Sphingomonadales					Sphingomonadaceae				Sphingomonas				Sphingomonas wittichii
AGELGAVLGLK	Bacteria				Deinococcus-Thermus			Deinococci				Deinococcales					Deinococcaceae				Deinococcus
AGELGLLGLEVPEDYGGFELGK	Bacteria				Firmicutes			Bacilli
AGELTEDDLR	Bacteria				Firmicutes			Bacilli
AGELVGSVDELVAK	Bacteria				Proteobacteria			Alphaproteobacteria				Rhodobacterales					Rhodobacteraceae
AGELVVLENADSAGK	Bacteria				Proteobacteria			Alphaproteobacteria				Rhodobacterales					Rhodobacteraceae				Phaeobacter
AGENCGVLLR	Bacteria
AGENVGALLR
AGENVGVLLR
AGESLESAEK	Bacteria				Bacteroidetes			Flavobacteriia				Flavobacteriales					Flavobacteriaceae
AGETGVTAEPSGGDSADTSASK	Bacteria				Proteobacteria			Alphaproteobacteria				Rhodobacterales					Rhodobacteraceae				Sagittula				Sagittula stellata
AGEVLVELK	Bacteria
AGFDESGQSVLFDGR	Bacteria				Proteobacteria			Alphaproteobacteria				Rhodobacterales					Rhodobacteraceae
AGFDTSGQSVLFDGR	Bacteria				Proteobacteria			Alphaproteobacteria				Rhodobacterales					Rhodobacteraceae
AGFHGPYGLGLNQFFK	Bacteria				Proteobacteria			Alphaproteobacteria				Rhodobacterales					Rhodobacteraceae
AGFLAALAK
AGFQELTK	Bacteria				Proteobacteria			Alphaproteobacteria				Rhodobacterales					Rhodobacteraceae
AGFSESGQSLLFDGR	Bacteria				Proteobacteria			Alphaproteobacteria				Rhodobacterales					Rhodobacteraceae
AGFSESGQSVLFDGR	Bacteria				Proteobacteria			Alphaproteobacteria				Rhodobacterales					Rhodobacteraceae
AGFTEPELDK	Bacteria				Deinococcus-Thermus			Deinococci				Deinococcales					Deinococcaceae				Deinococcus				Deinococcus proteolyticus
AGGAPAPAVSAPAAGATPAEVEQR	Bacteria				Proteobacteria			Alphaproteobacteria				Sphingomonadales					Sphingomonadaceae				Sphingomonas				Sphingomonas wittichii
AGGDAYEFVGPSLTDPK	Bacteria				Proteobacteria			Gammaproteobacteria				Vibrionales					Vibrionaceae				Vibrio
AGGDK
AGGFMLAEVAR	Bacteria				Bacteroidetes
AGGGSATLSMGQAAAR	Bacteria
AGGGSATLSMGQAACR	Bacteria				Proteobacteria			Gammaproteobacteria
AGGLFSLLGELSR	Bacteria				Proteobacteria			Alphaproteobacteria				Rhodobacterales					Rhodobacteraceae
AGGLLGLLGELGR	Bacteria				Proteobacteria			Betaproteobacteria				Burkholderiales					Alcaligenaceae				Bordetella
AGGMGLLLGR
AGGPDYLALHMQAK	Bacteria				Firmicutes			Bacilli
AGGPDYLVLHMQGR	Bacteria				Firmicutes			Bacilli				Bacillales					Staphylococcaceae
AGGQEVDVPFVPGR	Bacteria				Proteobacteria			Alphaproteobacteria				Rhodobacterales					Rhodobacteraceae				Sagittula				Sagittula stellata
AGGTTDSDSFAPGDPSYDALDNR	Bacteria				Deinococcus-Thermus			Deinococci				Deinococcales					Deinococcaceae				Deinococcus				Deinococcus deserti
AGGVALEPENAQLTVLR	Bacteria				Proteobacteria			Alphaproteobacteria				Rhodobacterales					Rhodobacteraceae				Phaeobacter
AGGVQLVTNEGTEEK	Bacteria				Deinococcus-Thermus			Deinococci				Deinococcales					Deinococcaceae				Deinococcus				Deinococcus deserti
AGLAK
AGLALNDNFVK
AGLAPSAVVLVATVR	Bacteria				Proteobacteria			Alphaproteobacteria
AGLDK
AGLDQALAR
AGLEAGELEVHDYTSDESCPSVSF	Bacteria				Proteobacteria			Alphaproteobacteria				Rhodobacterales					Rhodobacteraceae				Oceanicola				Oceanicola granulosus
AGLELTLFHGR	Bacteria				Proteobacteria
AGLEVLTLSAGELGR	Bacteria				Proteobacteria			Gammaproteobacteria
AGLGTDNLDK	Bacteria				Proteobacteria			Alphaproteobacteria				Rhodobacterales					Rhodobacteraceae
AGLGTDNVDK	Bacteria				Proteobacteria			Alphaproteobacteria				Rhodobacterales					Rhodobacteraceae
AGLKPEQVDEVLMGNVLQAGQGQAPAR	Bacteria				Proteobacteria			Betaproteobacteria				Burkholderiales					Alcaligenaceae
AGLLNSGGADGGETDLGDAVR	Bacteria				Proteobacteria			Gammaproteobacteria				Enterobacteriales					Enterobacteriaceae
AGLLTDEELNDLAAYLR	Bacteria				Deinococcus-Thermus			Deinococci				Deinococcales					Deinococcaceae				Deinococcus				Deinococcus geothermalis
AGLNVATNQLESHYLAGGNVDR	Bacteria				Firmicutes			Bacilli				Bacillales
AGLQGDLGPK	Bacteria				Proteobacteria			Alphaproteobacteria
AGLSEEQLADANLGSALK	Bacteria				Proteobacteria			Alphaproteobacteria				Rhodobacterales					Rhodobacteraceae				Sagittula				Sagittula stellata
AGLSGANTSDNWDGR	Bacteria				Proteobacteria			Alphaproteobacteria				Rhodobacterales					Rhodobacteraceae				Sagittula				Sagittula stellata
AGLTDDLR	Bacteria				Chloroflexi			Chloroflexia				Chloroflexales	Roseiflexineae				Roseiflexaceae				Roseiflexus
AGLTFLVDMLK	Bacteria				Proteobacteria			Gammaproteobacteria				Enterobacteriales					Enterobacteriaceae
AGLVADTSLSLNGVEVK	Bacteria				Proteobacteria			Gammaproteobacteria				Pseudomonadales					Pseudomonadaceae				Pseudomonas		Pseudomonas putida group		Pseudomonas putida
AGLVEFAQALSAR	Bacteria				Proteobacteria
AGLVGNASFENMSGGGGGK	Bacteria				Proteobacteria			Alphaproteobacteria				Rhodobacterales					Rhodobacteraceae				Phaeobacter
AGLYDAATVR	Bacteria				Proteobacteria			Alphaproteobacteria				Rhodobacterales					Rhodobacteraceae
AGNGQWFNVVER	Bacteria				Proteobacteria			Alphaproteobacteria				Rhodobacterales					Rhodobacteraceae				Oceanicola				Oceanicola granulosus
AGNLDLDEALFGLEPR	Bacteria				Proteobacteria			Alphaproteobacteria				Rhodobacterales					Rhodobacteraceae				Ruegeria				Ruegeria pomeroyi
AGNTALEEVVMALK	Bacteria
AGNVAADGVLK	Bacteria				Proteobacteria
AGNVAAEGALAVK	Bacteria				Proteobacteria			Gammaproteobacteria
AGQDAYADVEFR	Bacteria				Proteobacteria			Alphaproteobacteria				Rhodobacterales					Rhodobacteraceae				Oceanicola				Oceanicola granulosus
AGQQVNVLLSAAKPGLVLGK	Bacteria				Deinococcus-Thermus			Deinococci				Deinococcales					Deinococcaceae				Deinococcus
AGQSFSTDLNYAASLK	Bacteria				Bacteroidetes			Sphingobacteriia				Sphingobacteriales					Sphingobacteriaceae				Pseudopedobacter				Pseudopedobacter saltans
AGQTSMLAR	Bacteria				Proteobacteria
AGSAQNLLR	Bacteria
AGSGALTLGQPNSPGVPADFAK
AGSLTSVQAVYVPADDLTDPAPATSFAHLDATTVLSR	Bacteria				Proteobacteria			Alphaproteobacteria				Rhodobacterales					Rhodobacteraceae
AGSVDLDEALFGLEPR	Bacteria				Proteobacteria			Alphaproteobacteria				Rhodobacterales					Rhodobacteraceae
AGSVELDEELFGLEPR	Bacteria				Proteobacteria			Alphaproteobacteria				Rhodobacterales					Rhodobacteraceae				Oceanicola				Oceanicola granulosus
AGSVGAQTAMELLK	Bacteria				Deinococcus-Thermus			Deinococci				Deinococcales					Deinococcaceae				Deinococcus				Deinococcus geothermalis
AGSYEDCSDADLVVLTAGAPQKPGETR	Bacteria				Firmicutes			Bacilli				Bacillales					Staphylococcaceae				Staphylococcus				Staphylococcus carnosus	Staphylococcus carnosus subsp. carnosus
AGTELMSDAK	Bacteria				Firmicutes			Bacilli
AGTHDSHGAPLGDAELALTR	Bacteria				Proteobacteria
AGTLDFTGDLSPDSLK	Bacteria				Deinococcus-Thermus			Deinococci				Deinococcales					Deinococcaceae				Deinococcus				Deinococcus deserti
AGTLYVMAVNQGK	Bacteria				Deinococcus-Thermus			Deinococci				Deinococcales					Deinococcaceae				Deinococcus				Deinococcus deserti
AGTSGVHGAPLGK	Bacteria				Firmicutes			Bacilli
AGTTTNLNVEFAQLVTPAPAPVQNQFTLALR	Bacteria				Deinococcus-Thermus			Deinococci				Deinococcales					Deinococcaceae				Deinococcus				Deinococcus geothermalis
AGVAFTR	Bacteria
AGVAGPEVGHVAVGHVLNTEPR	Bacteria				Proteobacteria			Betaproteobacteria				Burkholderiales					Alcaligenaceae				Bordetella
AGVAYMATGGMAGTLR	Bacteria				Firmicutes			Bacilli				Bacillales					Staphylococcaceae				Staphylococcus				Staphylococcus carnosus	Staphylococcus carnosus subsp. carnosus
AGVDK
AGVDMTSPEPLEAACK	Bacteria				Firmicutes			Bacilli
AGVDVLTLDTAHGHSK	Bacteria
AGVEALEAR	Bacteria				Proteobacteria			Alphaproteobacteria				Rhodobacterales					Rhodobacteraceae
AGVELDYCPQCR	Bacteria				Proteobacteria			Alphaproteobacteria				Rhodobacterales					Rhodobacteraceae
AGVHFGHQTR
AGVLANVLQLLK	Bacteria				Proteobacteria			Alphaproteobacteria				Rhodobacterales					Rhodobacteraceae
AGVPAGVFNLVTSSR	Bacteria				Proteobacteria			Alphaproteobacteria				Rhodobacterales					Rhodobacteraceae				Roseovarius				Roseovarius nubinhibens
AGVQGDLGPK	Bacteria				Proteobacteria			Alphaproteobacteria
AGVSSAAGSVAGGAK	Bacteria				Proteobacteria			Alphaproteobacteria				Rhodobacterales					Rhodobacteraceae				Oceanicola				Oceanicola granulosus
AGYAPNVVEAPESTSPLK	Bacteria				Bacteroidetes			Flavobacteriia				Flavobacteriales					Flavobacteriaceae				Cellulophaga
AGYDAMLNVALHGK	Bacteria				Proteobacteria			Betaproteobacteria				Burkholderiales					Alcaligenaceae
AGYDFGPVLGYGVLGAAR	Bacteria				Proteobacteria			Alphaproteobacteria				Rhodobacterales					Rhodobacteraceae				Ruegeria				Ruegeria pomeroyi
AGYTAVLSHR	Bacteria
AGYTAVMSHR	Bacteria
AGYTAVVSHR
AHDETEQFQVGDSVR	Bacteria				Proteobacteria			Alphaproteobacteria				Rhodobacterales					Rhodobacteraceae				Oceanicola				Oceanicola granulosus
AHDVVLDPAVAEAK	Bacteria				Proteobacteria			Alphaproteobacteria				Rhodobacterales					Rhodobacteraceae				Oceanibulbus				Oceanibulbus indolifex
AHELAGNVLGEGEK	Bacteria				Bacteroidetes			Flavobacteriia				Flavobacteriales					Flavobacteriaceae				Cellulophaga
AHELQGVLALENSLNR	Bacteria				Firmicutes			Bacilli
AHGATHVLNYR	Bacteria				Proteobacteria			Alphaproteobacteria				Rhodobacterales					Rhodobacteraceae				Ruegeria				Ruegeria pomeroyi
AHGEPLGEEGVQETK	Bacteria				Deinococcus-Thermus			Deinococci				Deinococcales					Deinococcaceae				Deinococcus				Deinococcus geothermalis
AHHEVGTAGQAELNYK	Bacteria				Actinobacteria			Actinobacteria
AHLAPFVPGHSVVQLEGMLTR
AHLESVQAGQGALVDVR	Bacteria				Deinococcus-Thermus			Deinococci				Deinococcales					Deinococcaceae				Deinococcus				Deinococcus deserti
AHLGVLPGLK	Bacteria				Proteobacteria
AHLVLPAASFAEGDGTLVSQEGR	Bacteria				Proteobacteria
AHSLAAQGGLNAAK
AHVTKPVVSYLAGVTAPAGK	Bacteria				Proteobacteria			Gammaproteobacteria
AHYLAAVASAR	Bacteria				Bacteroidetes			Cytophagia				Cytophagales					Flammeovirgaceae				Marivirga				Marivirga tractuosa
AHYVLMNVEADQAVLDELETAFR	Bacteria				Proteobacteria			Gammaproteobacteria				Vibrionales					Vibrionaceae				Vibrio
AHYVLMNVEAPQEVLDELETTFR	Bacteria				Proteobacteria
AKPAPAAEESGEAASSSSDGDDAPK	Bacteria				Proteobacteria			Alphaproteobacteria				Rhodobacterales					Rhodobacteraceae				Roseobacter				Roseobacter denitrificans
AKPEEFLQTGLSTLDVQTSLLR	Bacteria				Deinococcus-Thermus			Deinococci				Deinococcales					Deinococcaceae				Deinococcus
AKPGQDFFPLTVNYQER
ALAAAGFNLTSLR	Bacteria				Proteobacteria			Alphaproteobacteria				Rhodobacterales					Rhodobacteraceae
ALAAAVLGDPNAVEFVPTTGQTR	Bacteria				Proteobacteria			Alphaproteobacteria				Rhodobacterales					Rhodobacteraceae				Oceanicola				Oceanicola granulosus
ALAAGGNYGELFENNLGESSPVGLAR	Bacteria				Proteobacteria			Alphaproteobacteria				Rhodobacterales					Rhodobacteraceae				Oceanicola				Oceanicola granulosus
ALAALLDLK
ALAATMFGDASK	Bacteria				Proteobacteria			Betaproteobacteria				Burkholderiales					Alcaligenaceae
ALACAFNLEYLLAGGTDK	Bacteria				Proteobacteria			Alphaproteobacteria				Rhodobacterales					Rhodobacteraceae
ALADAGNDEEK	Bacteria				Deinococcus-Thermus			Deinococci				Deinococcales					Deinococcaceae				Deinococcus
ALADAVEAALR	Bacteria				Actinobacteria			Actinobacteria
ALADDESK	Bacteria
ALADTLLEEGFR	Bacteria				Firmicutes			Bacilli				Bacillales					Staphylococcaceae				Staphylococcus				Staphylococcus carnosus	Staphylococcus carnosus subsp. carnosus
ALAELAQAEQNDEVAR	Bacteria				Proteobacteria			Betaproteobacteria				Burkholderiales					Alcaligenaceae
ALAELLVER
ALAELPSLDELR	Bacteria				Proteobacteria			Alphaproteobacteria
ALAEQTEDADLAAEFAPVAK	Bacteria				Proteobacteria			Gammaproteobacteria				Vibrionales					Vibrionaceae				Vibrio		Vibrio harveyi group		Vibrio harveyi
ALAEYDGLTDAQK	Bacteria				Bacteroidetes			Cytophagia				Cytophagales					Flammeovirgaceae				Marivirga				Marivirga tractuosa
ALAEYLQSNLTLLR	Bacteria				Proteobacteria			Gammaproteobacteria				Pseudomonadales					Pseudomonadaceae				Pseudomonas
ALAGLTEEQVK	Bacteria				Firmicutes			Bacilli
ALAGPVGADPELAEK	Bacteria				Proteobacteria			Alphaproteobacteria				Rhodobacterales					Rhodobacteraceae				Oceanicola				Oceanicola granulosus
ALALGLKPLVVVNK
ALALLR
ALALNLVDPAAAGTVLEK
ALALYCDLVSR	Bacteria				Proteobacteria			Alphaproteobacteria				Rhodobacterales					Rhodobacteraceae
ALAMDATEGLVR	Bacteria				Proteobacteria			Alphaproteobacteria
ALANELATDELAHVK	Bacteria				Deinococcus-Thermus			Deinococci				Deinococcales					Deinococcaceae				Deinococcus
ALANLYPETLHLVASADSGLETPADLAGK	Bacteria				Proteobacteria			Alphaproteobacteria				Rhodobacterales					Rhodobacteraceae				Oceanicola				Oceanicola granulosus
ALANPLLDELSLR	Bacteria				Proteobacteria			Alphaproteobacteria				Rhodobacterales					Rhodobacteraceae
ALAPELVGEEHYAVAR	Bacteria
ALAQAHPDALETLGFAAGSMGPK	Bacteria				Proteobacteria			Gammaproteobacteria				Pseudomonadales					Pseudomonadaceae				Pseudomonas		Pseudomonas putida group		Pseudomonas putida
ALAQDADLYLLDEPFAGVDAATEK	Bacteria				Proteobacteria			Alphaproteobacteria				Rhodobacterales					Rhodobacteraceae
ALAQVGTLSANSDETVGK
ALAQVGTLSANSDNSLGELLAEAMEK	Bacteria				Proteobacteria			Gammaproteobacteria				Pseudomonadales					Pseudomonadaceae				Pseudomonas
ALASDCADGMTK	Bacteria
ALASQGNYGELFAK	Bacteria				Proteobacteria			Alphaproteobacteria				Rhodobacterales					Rhodobacteraceae
ALAVK
ALAYDETVK	Bacteria				Bacteroidetes			Sphingobacteriia				Sphingobacteriales					Sphingobacteriaceae				Pseudopedobacter				Pseudopedobacter saltans
ALCCFTSSGNTAGLVSR	Bacteria				Proteobacteria			Alphaproteobacteria				Rhodobacterales					Rhodobacteraceae				Sagittula				Sagittula stellata
ALDADVLSLETSR	Bacteria
ALDAGSADVAAR	Bacteria				Proteobacteria			Alphaproteobacteria				Rhodobacterales					Rhodobacteraceae				Oceanibulbus				Oceanibulbus indolifex
ALDALDEAGSR
ALDALQTSTGK	Bacteria				Proteobacteria			Alphaproteobacteria				Rhodobacterales					Rhodobacteraceae				Roseovarius				Roseovarius nubinhibens
ALDALVPLGR
ALDALVPVGR	Bacteria
ALDAVLESVTGALK	Bacteria
ALDDK
ALDDQGSAPSGNTPEEFAK	Bacteria				Proteobacteria			Betaproteobacteria				Burkholderiales					Alcaligenaceae
ALDESGLVAPLR	Bacteria				Proteobacteria			Alphaproteobacteria				Rhodobacterales					Rhodobacteraceae				Oceanicola				Oceanicola granulosus
ALDEVRPLVSETQLLPR	Bacteria				Proteobacteria			Alphaproteobacteria				Rhodobacterales					Rhodobacteraceae				Oceanicola				Oceanicola granulosus
ALDGLEGQNADQNR	Bacteria				Proteobacteria			Alphaproteobacteria				Rhodobacterales					Rhodobacteraceae				Sagittula				Sagittula stellata
ALDGLK
ALDGLQMSGK	Bacteria				Proteobacteria			Alphaproteobacteria				Rhodobacterales					Rhodobacteraceae
ALDGTNDELGR	Bacteria				Proteobacteria			Alphaproteobacteria				Sphingomonadales					Sphingomonadaceae				Sphingomonas				Sphingomonas wittichii
ALDKPFLLPLEDVFSLSGR
ALDLAESGPSAK	Bacteria				Proteobacteria			Alphaproteobacteria				Rhodobacterales					Rhodobacteraceae
ALDLAESGPSEGFDAK	Bacteria				Proteobacteria			Alphaproteobacteria				Rhodobacterales					Rhodobacteraceae
ALDLLDEAASK
ALDLLDEAASSLR
ALDLLDLTAAHLAAK	Bacteria				Firmicutes			Bacilli				Bacillales					Staphylococcaceae				Staphylococcus				Staphylococcus carnosus	Staphylococcus carnosus subsp. carnosus
ALDLLR
ALDLSQCGPVEGFDAK	Bacteria				Proteobacteria			Alphaproteobacteria				Sphingomonadales
ALDMFEASPVQGFDAK	Bacteria				Firmicutes			Bacilli				Bacillales
ALDMLPADAYLPDGR	Bacteria				Proteobacteria
ALDMPFLMPVEDVFSLSGR	Bacteria				Proteobacteria			Betaproteobacteria
ALDNAVEELTQLAGQKPVVTR	Bacteria				Firmicutes			Bacilli
ALDNAVEELTQLTGQKPVVTR	Bacteria				Firmicutes			Bacilli
ALDNLDLFK	Bacteria				Firmicutes			Bacilli
ALDPTSLPVVDGSPR	Bacteria				Proteobacteria			Alphaproteobacteria				Rhodobacterales					Rhodobacteraceae				Roseobacter				Roseobacter denitrificans
ALDQPFLMPVEDVFSLSGR	Bacteria				Proteobacteria
ALDSALAQLER	Bacteria
ALDSAVEELTFLAGQKPVVTR	Bacteria				Firmicutes			Bacilli
ALDSLLTDSASEDTQAR	Bacteria				Firmicutes			Bacilli				Bacillales					Staphylococcaceae				Staphylococcus				Staphylococcus carnosus
ALDSTGAGEGPARPG	Bacteria				Proteobacteria			Alphaproteobacteria				Rhodobacterales					Rhodobacteraceae				Oceanicola				Oceanicola granulosus
ALDSYDK
ALDTALQELADAR	Bacteria				Firmicutes			Bacilli				Bacillales					Bacillaceae				Bacillus		Bacillus cereus group
ALDVHAEGTLAGMLK	Bacteria				Proteobacteria			Alphaproteobacteria				Rhodobacterales					Rhodobacteraceae				Phaeobacter
ALDVLR
ALDYAVNNAGLVDR	Bacteria				Proteobacteria			Alphaproteobacteria				Rhodobacterales					Rhodobacteraceae
ALEALPR
ALEALQANPK	Bacteria				Deinococcus-Thermus			Deinococci				Deinococcales					Deinococcaceae				Deinococcus				Deinococcus proteolyticus
ALEAPLR
ALEAVR
ALEDAGLSPSELDEVLLVGGSTR	Bacteria				Bacteroidetes			Cytophagia				Cytophagales					Flammeovirgaceae				Marivirga				Marivirga tractuosa
ALEDALVDFAGCAVVLSHDR	Bacteria				Proteobacteria			Alphaproteobacteria				Rhodobacterales					Rhodobacteraceae
ALEDGDFFENEVLNEALDHVK	Bacteria				Firmicutes			Bacilli				Bacillales					Staphylococcaceae				Staphylococcus				Staphylococcus carnosus	Staphylococcus carnosus subsp. carnosus
ALEEDPK
ALEESNYELEGK	Eukaryota	Metazoa			Chordata	Craniata		Mammalia
ALEEVAYYEGQVTR	Bacteria				Firmicutes			Bacilli
ALEEVK
ALEGAYNPTLTTLYQDK	Bacteria				Deinococcus-Thermus			Deinococci				Deinococcales					Deinococcaceae				Deinococcus				Deinococcus deserti
ALEGDADYEAK	Bacteria				Firmicutes			Bacilli
ALEGDAEWEAK
ALEGDAEYEQK	Bacteria
ALEGDEK
ALEGLEGANADQNAGLVLVR	Bacteria				Proteobacteria			Alphaproteobacteria				Rhodobacterales					Rhodobacteraceae				Phaeobacter
ALELGAQPVELETGPMELR	Bacteria				Proteobacteria
ALELGLSYCSALGGGR	Bacteria				Proteobacteria			Alphaproteobacteria				Rhodobacterales					Rhodobacteraceae
ALELK
ALELLGTMQGGYNLHPLLDALDDAK
ALELLK
ALENFYLSNNK
ALEPSLVGQEHYDVAR	Bacteria				Firmicutes			Bacilli				Bacillales					Staphylococcaceae				Staphylococcus
ALEQLDQLASR	Bacteria				Proteobacteria			Alphaproteobacteria				Rhodobacterales					Rhodobacteraceae				Ruegeria				Ruegeria pomeroyi
ALESETGMLPR	Bacteria				Proteobacteria			Alphaproteobacteria				Rhodobacterales					Rhodobacteraceae				Phaeobacter
ALESFLGNVEGSLK	Bacteria				Bacteroidetes			Flavobacteriia				Flavobacteriales
ALETATEEQK	Bacteria				Proteobacteria			Alphaproteobacteria				Rhodobacterales					Rhodobacteraceae				Oceanicola				Oceanicola granulosus
ALFAGLDSVDVVDPLTVK	Bacteria				Proteobacteria			Alphaproteobacteria				Rhodobacterales					Rhodobacteraceae				Ruegeria				Ruegeria pomeroyi
ALFANMAGSLLEHEQLK	Bacteria				Proteobacteria			Alphaproteobacteria				Rhodobacterales					Rhodobacteraceae
ALFESLEEDQLR	Bacteria				Proteobacteria
ALFESLGVADVVTK	Bacteria				Proteobacteria			Alphaproteobacteria				Sphingomonadales					Sphingomonadaceae
ALFFNMLEGVSK	Bacteria				Bacteroidetes			Flavobacteriia				Flavobacteriales					Flavobacteriaceae				Cellulophaga
ALFNEFQGGSFKPEDVDGSGDVK	Bacteria				Proteobacteria			Alphaproteobacteria				Rhodobacterales					Rhodobacteraceae
ALFTEFDPAAELPEDK	Bacteria				Deinococcus-Thermus			Deinococci				Deinococcales					Deinococcaceae				Deinococcus				Deinococcus geothermalis
ALFVSLGFAELAK	Bacteria				Proteobacteria			Gammaproteobacteria				Vibrionales					Vibrionaceae				Vibrio
ALGAGLALGLGALGTGVAQAR	Bacteria				Deinococcus-Thermus			Deinococci				Deinococcales					Deinococcaceae				Deinococcus				Deinococcus geothermalis
ALGAGLALGLGAVGTGLAQAR	Bacteria				Deinococcus-Thermus			Deinococci				Deinococcales					Deinococcaceae				Deinococcus
ALGANLELTEAAK	Bacteria				Proteobacteria			Gammaproteobacteria				Vibrionales					Vibrionaceae
ALGANLVLTEGAK
ALGASVDAGGMNGK	Bacteria				Proteobacteria			Alphaproteobacteria				Rhodobacterales					Rhodobacteraceae				Oceanibulbus				Oceanibulbus indolifex
ALGDEELVDTSK	Bacteria				Proteobacteria			Alphaproteobacteria				Rhodobacterales					Rhodobacteraceae
ALGDLDLALVDK	Bacteria				Proteobacteria			Gammaproteobacteria				Vibrionales					Vibrionaceae
ALGDVLLNATTFR	Bacteria				Proteobacteria			Alphaproteobacteria				Rhodobacterales					Rhodobacteraceae				Oceanicola				Oceanicola granulosus
ALGDVTVLACGASAK	Bacteria				Proteobacteria			Alphaproteobacteria				Rhodobacterales					Rhodobacteraceae
ALGEAK
ALGETANDLK	Bacteria				Bacteroidetes			Sphingobacteriia				Sphingobacteriales					Sphingobacteriaceae				Pseudopedobacter				Pseudopedobacter saltans
ALGFLVGQLMK	Bacteria
ALGGALGGYLAGPQPVLDLLR	Bacteria				Proteobacteria			Alphaproteobacteria				Rhodobacterales					Rhodobacteraceae
ALGGASGGYTAAR	Bacteria
ALGGDADPAVQQGLAAQR	Bacteria				Proteobacteria			Betaproteobacteria				Burkholderiales					Alcaligenaceae				Bordetella
ALGGGVFPLSCVAANR	Bacteria				Firmicutes			Bacilli
ALGKPEWLTDPAYSTAHAR	Bacteria				Proteobacteria
ALGLDLR
ALGLDVVSPQLMLK	Bacteria				Proteobacteria			Alphaproteobacteria				Rhodobacterales					Rhodobacteraceae
ALGLGFVPYSPLGR	Bacteria
ALGLLSNNPEFADVR	Bacteria				Proteobacteria
ALGLNTDTPLLGYYFK	Bacteria				Proteobacteria			Alphaproteobacteria				Rhodobacterales					Rhodobacteraceae				Sagittula				Sagittula stellata
ALGLTLLDVR	Bacteria				Proteobacteria			Alphaproteobacteria				Rhodobacterales					Rhodobacteraceae				Phaeobacter
ALGPAGETLDLVFVSLDHER	Bacteria				Proteobacteria			Alphaproteobacteria				Sphingomonadales					Sphingomonadaceae				Sphingomonas				Sphingomonas wittichii
ALGPEPMSTAYVQPSR	Bacteria				Proteobacteria			Gammaproteobacteria
ALGQVER
ALGYANAQDLAR	Bacteria				Proteobacteria			Alphaproteobacteria				Rhodobacterales					Rhodobacteraceae				Ruegeria				Ruegeria pomeroyi
ALGYEADQTTTTR	Bacteria				Deinococcus-Thermus			Deinococci				Deinococcales					Deinococcaceae				Deinococcus				Deinococcus deserti
ALHAVLPTK	Bacteria				Proteobacteria			Alphaproteobacteria				Sphingomonadales					Sphingomonadaceae
ALHGDAPEFAEQSTETQLLVTGLK	Bacteria				Proteobacteria			Alphaproteobacteria				Rhodobacterales					Rhodobacteraceae				Oceanibulbus				Oceanibulbus indolifex
ALHQEAPEFQEQSTESEVLVTGLK	Bacteria				Proteobacteria			Alphaproteobacteria				Rhodobacterales					Rhodobacteraceae				Roseovarius				Roseovarius nubinhibens
ALHQPAPEFSDQSTESEVLVTGLK	Bacteria				Proteobacteria			Alphaproteobacteria				Rhodobacterales					Rhodobacteraceae
ALHQPAPSFDEQSTSSDLLVTGLK	Bacteria				Proteobacteria			Alphaproteobacteria				Rhodobacterales					Rhodobacteraceae				Ruegeria				Ruegeria pomeroyi
ALLAALK
ALLADVVDLTDNGDNSVTFK	Bacteria				Proteobacteria			Alphaproteobacteria				Rhodobacterales					Rhodobacteraceae				Roseovarius				Roseovarius nubinhibens
ALLAEAGYPDGFTLEFYAYR	Bacteria				Proteobacteria			Alphaproteobacteria				Rhodobacterales					Rhodobacteraceae				Roseovarius				Roseovarius nubinhibens
ALLALHDTTLGPALGGTR	Bacteria
ALLAVLK
ALLDEAGLVDTDGDGVR	Bacteria				Proteobacteria			Alphaproteobacteria				Rhodobacterales					Rhodobacteraceae				Sagittula				Sagittula stellata
ALLDEVGYDGTPVR	Bacteria				Proteobacteria			Alphaproteobacteria				Rhodobacterales					Rhodobacteraceae				Roseovarius				Roseovarius nubinhibens
ALLDGALDALGNAR	Bacteria				Proteobacteria			Alphaproteobacteria				Sphingomonadales					Sphingomonadaceae				Sphingomonas				Sphingomonas wittichii
ALLDQNTNEETR	Bacteria				Bacteroidetes			Flavobacteriia				Flavobacteriales					Flavobacteriaceae				Cellulophaga
ALLDTLLR
ALLEFDDQEPQLQNELR	Bacteria				Proteobacteria
ALLEGAAAQGHEVR	Bacteria				Proteobacteria			Alphaproteobacteria				Rhodobacterales					Rhodobacteraceae
ALLERPDCGLELVSLNDLADAK	Bacteria				Proteobacteria			Alphaproteobacteria				Sphingomonadales					Sphingomonadaceae
ALLGATNPAEAAEGTLR	Bacteria				Bacteroidetes			Flavobacteriia				Flavobacteriales					Flavobacteriaceae
ALLGNMVEGVTAGFAR	Bacteria				Firmicutes			Bacilli				Bacillales					Bacillaceae				Bacillus		Bacillus cereus group
ALLGNMVEGVTEGFAR	Bacteria				Firmicutes			Bacilli
ALLHVAK
ALLHVEAGAK	Bacteria				Firmicutes			Bacilli
ALLHVSHVFQEAQHSDNLGLLAK	Bacteria				Firmicutes			Bacilli				Bacillales					Staphylococcaceae				Staphylococcus				Staphylococcus carnosus	Staphylococcus carnosus subsp. carnosus
ALLLDGATVNETFAQAAR	Bacteria				Proteobacteria			Alphaproteobacteria				Rhodobacterales					Rhodobacteraceae				Roseobacter
ALLLHADHELNASTFTAR	Bacteria				Firmicutes			Bacilli
ALLLK
ALLLPGDLSDESFAR	Bacteria				Proteobacteria			Gammaproteobacteria				Enterobacteriales					Enterobacteriaceae				Salmonella				Salmonella bongori
ALLNAGHR	Bacteria				Firmicutes
ALLNFDAQSDELK	Bacteria				Proteobacteria			Gammaproteobacteria
ALLNLEAPVVR	Bacteria				Firmicutes			Bacilli
ALLNNMVQGVSK	Bacteria
ALLNNSGLDVLAADDLK	Bacteria				Proteobacteria			Alphaproteobacteria				Rhodobacterales					Rhodobacteraceae
ALLNSMVLGVTEGFTK
ALLNYGSMATTHYQLAETLANNGAALAR	Bacteria				Proteobacteria			Alphaproteobacteria				Rhodobacterales					Rhodobacteraceae				Sagittula				Sagittula stellata
ALLPLLPAPEDFQYTLR	Bacteria				Proteobacteria			Betaproteobacteria				Burkholderiales					Alcaligenaceae
ALLQDLQFHPLTEK	Bacteria				Bacteroidetes			Sphingobacteriia				Sphingobacteriales					Sphingobacteriaceae				Pseudopedobacter				Pseudopedobacter saltans
ALLQEDLYEEFLAR	Bacteria				Proteobacteria			Alphaproteobacteria				Rhodobacterales					Rhodobacteraceae
ALLSALEAAKPAAAK	Bacteria				Deinococcus-Thermus			Deinococci				Deinococcales					Deinococcaceae				Deinococcus				Deinococcus geothermalis
ALLSLEAPLAR	Bacteria				Firmicutes			Bacilli
ALLSVSDK
ALLTAALDGSLSK	Bacteria				Proteobacteria			Alphaproteobacteria				Rhodobacterales					Rhodobacteraceae				Roseovarius
ALLVCSTGLGGPSTSLAVEELAQLGVR	Bacteria				Proteobacteria			Gammaproteobacteria				Enterobacteriales					Enterobacteriaceae				Edwardsiella				Edwardsiella ictaluri
ALLVEAADELNSLAVAK	Bacteria				Proteobacteria			Gammaproteobacteria
ALMAAVDEYLPTPAR	Bacteria				Proteobacteria			Alphaproteobacteria				Rhodobacterales					Rhodobacteraceae
ALMAEGNYGELFAK	Bacteria				Proteobacteria			Alphaproteobacteria				Rhodobacterales					Rhodobacteraceae				Oceanibulbus				Oceanibulbus indolifex
ALMEYDETLR	Bacteria				Proteobacteria			Gammaproteobacteria
ALMGANMQR
ALMGPGVDPHSFR	Bacteria				Proteobacteria			Alphaproteobacteria				Rhodobacterales					Rhodobacteraceae				Pseudooceanicola				Pseudooceanicola batsensis
ALMGQGNEFVTK	Bacteria				Proteobacteria			Alphaproteobacteria				Rhodobacterales					Rhodobacteraceae				Sagittula				Sagittula stellata
ALMGSNMQSQAVPLVR	Bacteria				Deinococcus-Thermus			Deinococci				Deinococcales					Deinococcaceae				Deinococcus
ALMTTVHSYTNDQR	Bacteria
ALNADGVNAEDLAAER	Bacteria				Proteobacteria			Betaproteobacteria				Burkholderiales					Alcaligenaceae				Bordetella
ALNAFTNPSTNSYK
ALNALANPTTNSYK
ALNEDAAGNYLHYGVR	Bacteria
ALNEGKPQQLVDK	Bacteria				Deinococcus-Thermus			Deinococci				Deinococcales					Deinococcaceae				Deinococcus				Deinococcus geothermalis
ALNEGKPQQLVEK	Bacteria				Deinococcus-Thermus			Deinococci				Deinococcales					Deinococcaceae				Deinococcus
ALNEYDLVATSVLSGNR	Bacteria				Proteobacteria			Alphaproteobacteria				Rhodobacterales					Rhodobacteraceae				Sagittula				Sagittula stellata
ALNPEFAVVGDGTAAGFNAGMQTANTMPYTALDNAGNR	Bacteria				Deinococcus-Thermus			Deinococci				Deinococcales					Deinococcaceae				Deinococcus				Deinococcus deserti
ALNQLTGK	Bacteria				Firmicutes			Bacilli
ALPEAELTFGESNGDNR	Bacteria				Actinobacteria			Actinobacteria				Kineosporiales					Kineosporiaceae				Kineococcus				Kineococcus radiotolerans
ALPGALSGVMFNQGQVCSAGSR	Bacteria				Firmicutes			Bacilli
ALPLGLEVLDVR	Bacteria				Proteobacteria			Alphaproteobacteria				Rhodobacterales					Rhodobacteraceae
ALPSALER
ALQAMLGPVAPSAVTTYGEEEAR	Bacteria				Deinococcus-Thermus			Deinococci				Deinococcales					Deinococcaceae				Deinococcus				Deinococcus geothermalis
ALQAVGFHLTSLR	Bacteria				Proteobacteria			Alphaproteobacteria				Sphingomonadales					Sphingomonadaceae
ALQAVLPAATDFPYTLR	Bacteria				Proteobacteria			Alphaproteobacteria				Rhodobacterales					Rhodobacteraceae
ALQAVLPAATDFPYTVR	Bacteria				Proteobacteria			Alphaproteobacteria				Rhodobacterales					Rhodobacteraceae
ALQAVLPAPTDFPYTLR	Bacteria				Proteobacteria			Alphaproteobacteria				Rhodobacterales					Rhodobacteraceae
ALQAVLPPATDFPYTLR	Bacteria				Proteobacteria			Alphaproteobacteria				Rhodobacterales					Rhodobacteraceae
ALQECMQHNFSVFR
ALQGEEGVLECAYVEGDSEHAPYFAQPVK	Bacteria				Proteobacteria			Gammaproteobacteria				Vibrionales					Vibrionaceae				Vibrio		Vibrio harveyi group		Vibrio harveyi
ALQGEQGVVECAYVEGDGQYAR	Bacteria
ALQLLK
ALQQELGDGEDGK	Bacteria				Proteobacteria			Alphaproteobacteria				Rhodobacterales					Rhodobacteraceae
ALQTGQVQLGER	Bacteria				Proteobacteria			Alphaproteobacteria				Rhodobacterales					Rhodobacteraceae
ALSAADFDK	Bacteria				Deinococcus-Thermus			Deinococci				Deinococcales					Deinococcaceae				Deinococcus				Deinococcus geothermalis
ALSAPVK
ALSDLEFSNYSANENFR	Bacteria				Bacteroidetes			Cytophagia				Cytophagales					Flammeovirgaceae				Marivirga				Marivirga tractuosa
ALSEAGSFSEHAPR	Bacteria				Proteobacteria			Alphaproteobacteria				Rhodobacterales					Rhodobacteraceae				Sagittula				Sagittula stellata
ALSEGGYQSMPK	Bacteria				Proteobacteria			Alphaproteobacteria				Rhodobacterales					Rhodobacteraceae
ALSELGLYPAVDPLDSTSR
ALSETNAFSVHAPR	Bacteria				Proteobacteria			Alphaproteobacteria				Rhodobacterales					Rhodobacteraceae
ALSEVYAQDDNK	Bacteria
ALSGAADFSVHAPR	Bacteria				Proteobacteria			Alphaproteobacteria				Rhodobacterales					Rhodobacteraceae
ALSGAGEFSVHAPR	Bacteria				Proteobacteria			Alphaproteobacteria				Rhodobacterales					Rhodobacteraceae
ALSGASDFSVHAPR	Bacteria				Proteobacteria			Alphaproteobacteria				Rhodobacterales					Rhodobacteraceae
ALSGTYDDYLQTDAALNR	Bacteria				Proteobacteria			Alphaproteobacteria				Rhodobacterales					Rhodobacteraceae
ALSLDDTTGFVK	Bacteria				Firmicutes			Bacilli
ALSLNSTDGFLQLVTR	Bacteria				Firmicutes			Bacilli
ALSLVLPHLK	Bacteria
ALSLYCDLAAR	Bacteria				Proteobacteria			Alphaproteobacteria				Rhodobacterales					Rhodobacteraceae
ALSLYCDLVSR	Bacteria				Proteobacteria			Alphaproteobacteria
ALSMEMGAPLDLAR	Bacteria				Proteobacteria			Alphaproteobacteria				Rhodobacterales					Rhodobacteraceae
ALSPELVGEEHYEVAR	Bacteria				Firmicutes			Bacilli
ALSVK
ALSVNLPAGVETGTR	Bacteria				Proteobacteria			Alphaproteobacteria				Rhodobacterales					Rhodobacteraceae
ALTASQNNLAR	Bacteria				Proteobacteria			Alphaproteobacteria				Rhodobacterales					Rhodobacteraceae				Phaeobacter
ALTDSFGSVDEFK	Bacteria				Proteobacteria			Alphaproteobacteria				Rhodobacterales					Rhodobacteraceae				Roseovarius				Roseovarius nubinhibens
ALTEAADFSVHAPR	Bacteria				Proteobacteria			Alphaproteobacteria				Rhodobacterales					Rhodobacteraceae				Oceanicola				Oceanicola granulosus
ALTEAELAQVGAEVNR	Bacteria				Proteobacteria			Alphaproteobacteria				Rhodobacterales					Rhodobacteraceae				Ruegeria				Ruegeria pomeroyi
ALTEASEFSVHAPR	Bacteria				Proteobacteria			Alphaproteobacteria				Rhodobacterales					Rhodobacteraceae
ALTEAVTEGVPTYLSVFAGR	Bacteria				Firmicutes			Bacilli
ALTEETGTTLELEDDGTVK
ALTEGLSAQQSDEEFDAR	Bacteria				Proteobacteria			Alphaproteobacteria				Rhodobacterales					Rhodobacteraceae				Oceanicola				Oceanicola granulosus
ALTETDGDMDK	Bacteria
ALTETNGDMEK	Bacteria
ALTETRPEAAETFAANAAR	Bacteria				Proteobacteria			Alphaproteobacteria				Rhodobacterales					Rhodobacteraceae				Ruegeria				Ruegeria pomeroyi
ALTGLGLTEAK	Bacteria				Proteobacteria			Alphaproteobacteria				Sphingomonadales
ALTHGLALASGVK	Bacteria				Proteobacteria			Gammaproteobacteria				Vibrionales					Vibrionaceae				Vibrio
ALTLAGSDTSGGAGLQADLK	Bacteria				Firmicutes
ALTLTNVPGSTLSR	Bacteria				Firmicutes			Bacilli
ALTNAPDDFTVHR	Bacteria				Proteobacteria			Alphaproteobacteria				Rhodobacterales					Rhodobacteraceae				Oceanicola				Oceanicola granulosus
ALTSLGLK
ALTTFYFEYDSSDLKPEAMR	Bacteria
ALTVALAQEGAK	Bacteria				Firmicutes			Bacilli
ALTVLSNAETPTK	Bacteria				Bacteroidetes			Flavobacteriia				Flavobacteriales					Flavobacteriaceae				Cellulophaga
ALTVVEPTDATSATNDVSFDKPAAK	Bacteria				Bacteroidetes			Flavobacteriia				Flavobacteriales					Flavobacteriaceae				Cellulophaga
ALVAAFEAVAK	Bacteria				Proteobacteria			Alphaproteobacteria				Rhodobacterales					Rhodobacteraceae				Oceanicola				Oceanicola granulosus
ALVAATESGSTAK	Bacteria				Firmicutes			Bacilli				Bacillales					Staphylococcaceae				Staphylococcus
ALVANMVTGVSK	Bacteria				Proteobacteria			Betaproteobacteria				Burkholderiales
ALVASDANLAQFEAQK	Bacteria				Proteobacteria			Alphaproteobacteria				Rhodobacterales					Rhodobacteraceae				Ruegeria				Ruegeria pomeroyi
ALVDEEQPGLVLCGK	Bacteria				Proteobacteria			Alphaproteobacteria				Rhodobacterales					Rhodobacteraceae
ALVDGLNLALR	Bacteria				Proteobacteria			Alphaproteobacteria				Rhodobacterales					Rhodobacteraceae
ALVDLQQGDYEELDQMNAAKPYAK	Bacteria				Proteobacteria
ALVEAEGDFDK	Bacteria
ALVEATTHYTDYK	Bacteria				Firmicutes			Bacilli
ALVEFFEK	Bacteria				Proteobacteria			Gammaproteobacteria				Vibrionales					Vibrionaceae				Vibrio
ALVELDSLR
ALVFEPELVLMDEPLGALDK	Bacteria				Proteobacteria
ALVFSAVGTAGQR	Bacteria				Proteobacteria
ALVHALNNEGLVEK	Bacteria				Proteobacteria			Alphaproteobacteria				Rhodobacterales					Rhodobacteraceae				Roseovarius				Roseovarius nubinhibens
ALVLAALDNLAK	Bacteria				Proteobacteria			Alphaproteobacteria				Rhodobacterales					Rhodobacteraceae				Oceanicola				Oceanicola granulosus
ALVLDGAAVNEDFAK	Bacteria				Proteobacteria			Alphaproteobacteria				Rhodobacterales					Rhodobacteraceae				Oceanicola				Oceanicola granulosus
ALVLDGAAVNEGFAR	Bacteria				Proteobacteria			Alphaproteobacteria				Rhodobacterales					Rhodobacteraceae				Ruegeria
ALVLDGASVDEGFAR	Bacteria				Proteobacteria			Alphaproteobacteria				Rhodobacterales					Rhodobacteraceae				Phaeobacter
ALVLHADHELNASAFTAR	Bacteria				Firmicutes			Bacilli				Bacillales					Staphylococcaceae				Staphylococcus
ALVLHADHELNASTFTAR	Bacteria				Firmicutes			Bacilli
ALVPFVSVDNMMK	Bacteria				Proteobacteria			Alphaproteobacteria				Rhodobacterales					Rhodobacteraceae
ALVPSGASTGEHEAVELR	Bacteria
ALVPSGASTGEYEAVELR	Bacteria
ALVPSGASTGSHEALELR
ALVQGGATLASLGER	Bacteria				Proteobacteria			Alphaproteobacteria				Sphingomonadales					Sphingomonadaceae
ALVQLEDGVQLSSGDTLAR
ALVSDLNAQQSDAEFNEK	Bacteria				Firmicutes			Bacilli				Bacillales					Staphylococcaceae				Staphylococcus				Staphylococcus carnosus	Staphylococcus carnosus subsp. carnosus
ALVTGGDSGLGR
ALVTLTPAQAPDQK	Bacteria				Proteobacteria			Alphaproteobacteria				Rhodobacterales					Rhodobacteraceae				Roseovarius				Roseovarius nubinhibens
ALVVEK
ALVVGGGAVGTSLAYHLAK	Bacteria				Proteobacteria			Alphaproteobacteria				Rhodobacterales					Rhodobacteraceae
ALYEPVHGSAPDLAGQGK
ALYSQLAQLAAQK	Bacteria				Deinococcus-Thermus			Deinococci				Deinococcales					Deinococcaceae				Deinococcus				Deinococcus proteolyticus
AMDSNDLEK
AMENLLAK	Bacteria				Proteobacteria			Alphaproteobacteria
AMFSLHTEPFNLLAR	Bacteria				Proteobacteria			Gammaproteobacteria				Vibrionales					Vibrionaceae
AMGVFAEDCATK	Bacteria				Proteobacteria			Betaproteobacteria				Burkholderiales					Alcaligenaceae
AMHDLAASDASPSLTR	Bacteria				Actinobacteria			Actinobacteria				Kineosporiales					Kineosporiaceae				Kineococcus				Kineococcus radiotolerans
AMLEDLALLTGGEVLTEELGR	Bacteria				Firmicutes			Bacilli
AMLEDLALLTGGTVLSEER
AMLEDLALLTGGTVLSEETGMSLEK	Bacteria				Proteobacteria			Betaproteobacteria				Burkholderiales					Alcaligenaceae
AMLEEEGVTDLSMK	Bacteria				Proteobacteria			Alphaproteobacteria				Rhodobacterales					Rhodobacteraceae				Oceanibulbus				Oceanibulbus indolifex
AMLELDGTPNK
AMLENAASEQGSR	Bacteria				Proteobacteria			Alphaproteobacteria				Sphingomonadales					Sphingomonadaceae				Sphingomonas
AMLQAALSGELAK	Bacteria				Firmicutes			Bacilli
AMLQDLALLTGGQVLSEDLGMK	Bacteria				Proteobacteria			Alphaproteobacteria
AMMGATNPANAAPGTLR	Bacteria				Deinococcus-Thermus			Deinococci				Deinococcales					Deinococcaceae				Deinococcus
AMMGTGEASGDNR	Bacteria				Proteobacteria			Alphaproteobacteria				Sphingomonadales					Sphingomonadaceae
AMNEAGNVTWDLVDVVASDALR	Bacteria				Proteobacteria
AMNNPFFDLAR	Bacteria
AMSMALDRPLLVELGYGQAGK	Bacteria				Proteobacteria			Alphaproteobacteria				Rhodobacterales					Rhodobacteraceae
AMTDFASASAEVAAENMAAFAEVAK	Bacteria				Proteobacteria			Alphaproteobacteria				Rhodobacterales					Rhodobacteraceae				Ruegeria				Ruegeria pomeroyi
AMVEVFLER	Bacteria				Proteobacteria
AMVPLSEMFGYATALR	Bacteria				Firmicutes
AMVPLSEMFGYATSLR	Bacteria
ANAEGQLDAQVK	Bacteria				Firmicutes			Bacilli				Bacillales					Staphylococcaceae				Staphylococcus				Staphylococcus carnosus	Staphylococcus carnosus subsp. carnosus
ANAGTTLGNTPEGTGFR	Bacteria				Deinococcus-Thermus			Deinococci				Deinococcales					Deinococcaceae				Deinococcus				Deinococcus proteolyticus
ANAVADQLQAGGVPYNR	Bacteria				Proteobacteria			Alphaproteobacteria				Rhodobacterales					Rhodobacteraceae
ANDAAGDGTTTATVLAQALLTEGLK
ANDAAGDGTTTATVLAQALVNEGLK	Bacteria
ANDAAGDGTTTATVLAQSLLTEGLK
ANDEHLLEETGAK	Bacteria				Proteobacteria			Alphaproteobacteria				Rhodobacterales					Rhodobacteraceae
ANDEHQLEQVGQK	Bacteria				Proteobacteria			Alphaproteobacteria				Rhodobacterales					Rhodobacteraceae
ANDEHQLEVVGGK	Bacteria				Proteobacteria			Alphaproteobacteria				Rhodobacterales					Rhodobacteraceae
ANDESTLYTTSQNPHVLR	Bacteria				Proteobacteria			Alphaproteobacteria				Rhodobacterales					Rhodobacteraceae
ANDNYR
ANEEADLTDEAAALDAK	Bacteria				Proteobacteria			Alphaproteobacteria				Rhodobacterales					Rhodobacteraceae				Phaeobacter
ANEMTLSSENER	Bacteria				Bacteroidetes			Cytophagia				Cytophagales					Flammeovirgaceae				Marivirga				Marivirga tractuosa
ANEQGVSVSNEALQR	Bacteria				Proteobacteria			Alphaproteobacteria				Rhodobacterales					Rhodobacteraceae				Sagittula				Sagittula stellata
ANFDAFVDALVK	Bacteria				Proteobacteria			Alphaproteobacteria				Sphingomonadales
ANGDTGSPEVQVALLTER	Bacteria				Proteobacteria			Alphaproteobacteria				Sphingomonadales					Sphingomonadaceae				Sphingomonas				Sphingomonas wittichii
ANLDFDLSDK	Bacteria				Bacteroidetes			Cytophagia				Cytophagales					Flammeovirgaceae				Marivirga				Marivirga tractuosa
ANLDYGTSEAHTTYGVLGLK	Bacteria				Proteobacteria			Betaproteobacteria				Burkholderiales					Alcaligenaceae
ANLECDTLLLDNK	Bacteria				Firmicutes			Bacilli				Bacillales					Staphylococcaceae				Staphylococcus				Staphylococcus carnosus	Staphylococcus carnosus subsp. carnosus
ANLFAEDLLEDYK	Bacteria				Firmicutes			Bacilli
ANLGGVCLNVGCLPSK	Bacteria				Firmicutes			Bacilli
ANLLNPDVTLVGLGLER	Bacteria				Proteobacteria			Alphaproteobacteria				Rhodobacterales					Rhodobacteraceae				Ruegeria				Ruegeria pomeroyi
ANLVEETK	Bacteria				Bacteroidetes			Sphingobacteriia				Sphingobacteriales					Sphingobacteriaceae				Pseudopedobacter				Pseudopedobacter saltans
ANMTKPVVGFLGGQTAPAGK	Bacteria				Firmicutes			Bacilli
ANNLSYEPVPLETNAEGQQQYLAGACDTYTTDASGLAATR	Bacteria				Proteobacteria			Alphaproteobacteria				Rhodobacterales					Rhodobacteraceae
ANNPSDVNLLLNEANLQYK	Bacteria				Bacteroidetes			Flavobacteriia				Flavobacteriales					Flavobacteriaceae				Cellulophaga
ANNQVLVDNMGNLTDLSAK	Bacteria				Bacteroidetes			Flavobacteriia				Flavobacteriales					Flavobacteriaceae				Cellulophaga
ANPEVNMVSAPVVAK	Bacteria				Proteobacteria			Alphaproteobacteria				Rhodobacterales					Rhodobacteraceae				Ruegeria				Ruegeria pomeroyi
ANQLLADLQANPANLASR	Bacteria				Proteobacteria			Gammaproteobacteria				Vibrionales					Vibrionaceae
ANQVFSTAEDNQSAVTLHVLQGER	Bacteria				Proteobacteria			Gammaproteobacteria				Vibrionales					Vibrionaceae
ANQYATR
ANSAVVGPNDDVSMPR	Bacteria				Proteobacteria			Alphaproteobacteria				Rhodobacterales					Rhodobacteraceae				Roseobacter
ANSGLSEDELQR
ANSSTTTAAEPLK	Bacteria				Proteobacteria
ANSVAHVANQVGAR	Bacteria				Proteobacteria			Alphaproteobacteria				Rhodobacterales					Rhodobacteraceae				Oceanibulbus				Oceanibulbus indolifex
ANSYLACSDPSDVAR	Bacteria				Proteobacteria			Betaproteobacteria				Burkholderiales					Alcaligenaceae				Bordetella
ANSYLLGLSAPLGGASNVFGSWQMVDPSNDK	Bacteria				Proteobacteria			Betaproteobacteria				Burkholderiales					Alcaligenaceae				Bordetella
ANTGVTLEPLNSQNAPK	Bacteria				Proteobacteria
ANTTVTFPSPGDNFTFTVGADTGLNK	Bacteria				Deinococcus-Thermus			Deinococci				Deinococcales					Deinococcaceae				Deinococcus				Deinococcus geothermalis
ANVDLALTNPETSSVQK	Bacteria				Proteobacteria			Gammaproteobacteria				Pseudomonadales					Pseudomonadaceae				Pseudomonas
ANVGAAATPGGTGACR	Bacteria				Proteobacteria			Alphaproteobacteria				Rhodobacterales					Rhodobacteraceae				Ruegeria				Ruegeria pomeroyi
ANVPGGASFK	Bacteria				Proteobacteria			Gammaproteobacteria				Enterobacteriales					Enterobacteriaceae
ANVTAAQAFGK	Bacteria				Deinococcus-Thermus			Deinococci				Deinococcales					Deinococcaceae				Deinococcus				Deinococcus proteolyticus
ANYELEAECDFVEVHAVTEDGTK	Bacteria				Firmicutes			Bacilli
ANYSNPPAHGASVVATLLSNDALR
APAAESAPQAPMSAR	Bacteria				Proteobacteria			Gammaproteobacteria				Enterobacteriales					Enterobacteriaceae				Salmonella				Salmonella bongori
APAEAALDDELAK	Bacteria				Proteobacteria			Alphaproteobacteria				Rhodobacterales					Rhodobacteraceae				Oceanicola				Oceanicola granulosus
APANEVVR
APATK
APDLLVR
APEAAKPAAPAAPAAPAPSDYK	Bacteria				Proteobacteria			Alphaproteobacteria				Rhodobacterales					Rhodobacteraceae				Ruegeria				Ruegeria pomeroyi
APECTTENFGPLGTGPFVVTEFKPNDVLTMK	Bacteria				Proteobacteria			Alphaproteobacteria				Rhodobacterales					Rhodobacteraceae				Ruegeria				Ruegeria pomeroyi
APEEK
APEER
APELLLR
APFDLVNGLLR	Bacteria				Proteobacteria			Alphaproteobacteria				Rhodobacterales					Rhodobacteraceae
APFTAELDASDLEK	Bacteria				Firmicutes			Bacilli
APGFGDR
APGFGER
APGGYEVQVER	Bacteria				Deinococcus-Thermus			Deinococci				Deinococcales					Deinococcaceae				Deinococcus				Deinococcus geothermalis
APGLLPR
APGSLGASSFPSR	Bacteria
APGYATLGLGAEAR	Bacteria				Proteobacteria			Alphaproteobacteria				Sphingomonadales					Sphingomonadaceae				Sphingomonas				Sphingomonas wittichii
APLEVFHEALDNLQPSVEVR	Bacteria				Proteobacteria			Alphaproteobacteria				Rhodobacterales					Rhodobacteraceae				Roseobacter
APLFEDK
APLGLK
APLYEK
APNGLSSYPHPR	Bacteria				Actinobacteria			Actinobacteria
APNVQDLFAPVR	Bacteria				Proteobacteria			Alphaproteobacteria				Sphingomonadales					Sphingomonadaceae				Sphingomonas				Sphingomonas wittichii
APQFTGGGLVHGPKPR	Bacteria				Actinobacteria			Actinobacteria
APSTYGGGLSVSSSR	Eukaryota	Metazoa			Chordata	Craniata		Mammalia			Euarchontoglires	Primates	Haplorrhini	Simiiformes	Catarrhini
APTADSDATETVEQPST	Bacteria				Proteobacteria			Gammaproteobacteria				Vibrionales					Vibrionaceae				Vibrio		Vibrio harveyi group		Vibrio campbellii
APTGEPAAAAEMTK
APVALLDFAASAR	Bacteria				Proteobacteria
APVEVFHEALDNVKPSVEVR	Bacteria				Proteobacteria			Alphaproteobacteria				Rhodobacterales					Rhodobacteraceae
APVLVQFSNGGASFLAGK
AQAAAQQDAQGLAR	Bacteria				Proteobacteria			Betaproteobacteria				Burkholderiales					Alcaligenaceae				Bordetella
AQAESR
AQALADENFK	Bacteria				Bacteroidetes			Cytophagia				Cytophagales					Flammeovirgaceae				Marivirga				Marivirga tractuosa
AQALTNDAMEAAGYR	Bacteria				Proteobacteria			Alphaproteobacteria
AQAVANVFLAQNVPSSR	Bacteria				Proteobacteria			Alphaproteobacteria				Rhodobacterales					Rhodobacteraceae				Sagittula				Sagittula stellata
AQAVTSTLLSSGVSAGR	Bacteria				Proteobacteria			Alphaproteobacteria				Rhodobacterales					Rhodobacteraceae				Oceanicola				Oceanicola granulosus
AQCLLTGAPSEVDEK	Bacteria				Proteobacteria			Betaproteobacteria				Burkholderiales					Alcaligenaceae				Bordetella
AQEEYGTAELDASQLR	Bacteria				Proteobacteria			Alphaproteobacteria				Rhodobacterales					Rhodobacteraceae				Sagittula				Sagittula stellata
AQEFAVQADVAYPVPFYDR	Bacteria				Deinococcus-Thermus			Deinococci				Deinococcales					Deinococcaceae				Deinococcus
AQELQDGPAPR	Bacteria				Proteobacteria			Alphaproteobacteria				Rhodobacterales					Rhodobacteraceae
AQEVDAVLLGAVGGPK	Bacteria				Proteobacteria			Alphaproteobacteria				Rhodobacterales					Rhodobacteraceae
AQEVDVPMYLGAEEVR	Bacteria				Bacteroidetes			Cytophagia				Cytophagales					Flammeovirgaceae				Marivirga				Marivirga tractuosa
AQFAGEAGQAGYLCR	Bacteria				Proteobacteria			Alphaproteobacteria				Rhodobacterales					Rhodobacteraceae				Sagittula				Sagittula stellata
AQFAHATDK	Bacteria				Proteobacteria			Gammaproteobacteria
AQFEADTNYLPATK	Bacteria				Firmicutes			Bacilli				Bacillales					Staphylococcaceae				Staphylococcus				Staphylococcus carnosus	Staphylococcus carnosus subsp. carnosus
AQFLLETVLEK	Bacteria				Proteobacteria			Gammaproteobacteria				Vibrionales					Vibrionaceae
AQFTMQFDHYDPVPQNLSDELQAK	Bacteria				Proteobacteria			Alphaproteobacteria				Rhodobacterales					Rhodobacteraceae
AQFTMQFDHYDPVPQNLSDELQSK	Bacteria				Proteobacteria			Alphaproteobacteria				Rhodobacterales					Rhodobacteraceae
AQGDMPAYGYTPPYTDGAK
AQGDTGSPEVQVALLTAR	Bacteria				Proteobacteria			Betaproteobacteria
AQGGQPLQGAQPGQPGQTGGGQGGDDYLEK	Bacteria				Firmicutes			Bacilli				Bacillales					Staphylococcaceae				Staphylococcus				Staphylococcus carnosus	Staphylococcus carnosus subsp. carnosus
AQGLPDVSATGSYNEFVK	Bacteria				Proteobacteria			Alphaproteobacteria				Sphingomonadales					Sphingomonadaceae				Sphingomonas				Sphingomonas wittichii
AQGMATTAASALTAR	Bacteria				Proteobacteria			Alphaproteobacteria				Rhodobacterales					Rhodobacteraceae				Oceanicola				Oceanicola granulosus
AQLCTTVFNETR	Bacteria				Actinobacteria			Actinobacteria				Kineosporiales					Kineosporiaceae				Kineococcus				Kineococcus radiotolerans
AQLDLYNEVATEHGYDVTK	Bacteria				Proteobacteria			Gammaproteobacteria				Vibrionales					Vibrionaceae
AQLDVLDAQLLETLGK	Bacteria				Bacteroidetes			Flavobacteriia				Flavobacteriales					Flavobacteriaceae				Cellulophaga
AQLEEATSDYDR	Bacteria
AQLEETSSDYDR	Bacteria				Proteobacteria
AQLEETTSDYDR	Bacteria
AQLEETTSEFDR	Bacteria
AQLETTTSDYDR	Bacteria
AQLLEEDASGGAGLGAK	Bacteria				Deinococcus-Thermus			Deinococci				Deinococcales					Deinococcaceae				Deinococcus				Deinococcus geothermalis
AQLLQQAGTSVLAQANQVPQNVLSLLR	Bacteria				Proteobacteria			Gammaproteobacteria
AQLSDMK
AQLSELKPGAALVDVALDQGGCFETSK	Bacteria				Proteobacteria			Alphaproteobacteria				Rhodobacterales					Rhodobacteraceae
AQLSEMKPGAVLVDVALDQGGCFETSK	Bacteria				Proteobacteria			Alphaproteobacteria				Rhodobacterales					Rhodobacteraceae
AQLSER
AQLSQGADVLFAAAGGTGLGVLQTAADEGK	Bacteria				Proteobacteria			Alphaproteobacteria				Rhodobacterales					Rhodobacteraceae
AQNFEAVAQYQFDFGLRPSLAYLQSK	Bacteria				Proteobacteria
AQPDGAYVNAATQR	Bacteria				Proteobacteria			Alphaproteobacteria				Rhodobacterales					Rhodobacteraceae				Sagittula				Sagittula stellata
AQPSANPQLSYGLR	Bacteria				Proteobacteria			Betaproteobacteria				Burkholderiales					Alcaligenaceae				Bordetella
AQPVSAGSVSSEHEK	Bacteria				Proteobacteria			Gammaproteobacteria
AQQETEEASER	Bacteria				Deinococcus-Thermus			Deinococci				Deinococcales					Deinococcaceae				Deinococcus				Deinococcus geothermalis
AQQLVDATDK
AQQSFDKPVEVQK	Bacteria				Firmicutes			Bacilli				Bacillales					Bacillaceae				Bacillus
AQSEAEAAGK	Bacteria				Firmicutes			Bacilli
AQSELAK
AQSVVDYLLSK
AQTETTLAALEQK	Bacteria				Proteobacteria			Alphaproteobacteria				Rhodobacterales					Rhodobacteraceae				Oceanicola				Oceanicola granulosus
AQVAQLAGKPSSEVSMLHAR	Bacteria				Proteobacteria
AQVEETTSEFDR	Bacteria				Firmicutes
AQVGALAVGGAEK	Bacteria				Proteobacteria			Gammaproteobacteria
AQVLADALDEANAK	Bacteria				Bacteroidetes
AQVLLTPTETFSLLASGHLR	Bacteria				Proteobacteria			Alphaproteobacteria				Sphingomonadales					Sphingomonadaceae				Sphingomonas				Sphingomonas wittichii
AQVLNTNSLSLLTQNNLNK	Bacteria				Proteobacteria			Gammaproteobacteria				Enterobacteriales					Enterobacteriaceae
AQVPLSEMFGYATDLR	Bacteria
AQVVVLGSGPAGYSAAFR	Bacteria				Proteobacteria			Gammaproteobacteria
AQWCNEEFDALLQK	Bacteria				Proteobacteria			Alphaproteobacteria				Rhodobacterales					Rhodobacteraceae
AQYAETLR	Bacteria
AQYDTVLANEVTAR
AQYLLDQLLAEAR	Bacteria				Proteobacteria
ASAAGLNNSTLNTAFR	Bacteria				Proteobacteria			Alphaproteobacteria				Rhodobacterales					Rhodobacteraceae				Phaeobacter
ASAEAAATATAAE	Bacteria				Proteobacteria			Betaproteobacteria				Burkholderiales					Alcaligenaceae				Bordetella
ASAEAYLGETVTK	Bacteria				Firmicutes			Bacilli
ASAEVMDENMNDELFAK	Bacteria				Proteobacteria			Alphaproteobacteria				Rhodobacterales					Rhodobacteraceae				Sagittula				Sagittula stellata
ASAFAGAVLSR	Bacteria				Proteobacteria			Betaproteobacteria				Burkholderiales					Alcaligenaceae				Bordetella
ASAFDQLDK	Bacteria				Actinobacteria			Actinobacteria				Kineosporiales					Kineosporiaceae				Kineococcus				Kineococcus radiotolerans
ASAFLNDLR	Bacteria				Deinococcus-Thermus			Deinococci				Deinococcales					Deinococcaceae				Deinococcus
ASAPGLKPVSGSK	Bacteria				Bacteroidetes			Flavobacteriia				Flavobacteriales					Flavobacteriaceae				Cellulophaga
ASAQGLNATTLDR	Bacteria				Proteobacteria			Alphaproteobacteria				Rhodobacterales					Rhodobacteraceae				Ruegeria				Ruegeria pomeroyi
ASASSANSLSSANSASSASVRPATGTTAAVAGSAAGR	Bacteria				Deinococcus-Thermus			Deinococci				Deinococcales					Deinococcaceae				Deinococcus				Deinococcus geothermalis
ASAVPVDVTDADSVAEAAGK	Bacteria				Proteobacteria			Alphaproteobacteria				Rhodobacterales					Rhodobacteraceae				Oceanicola				Oceanicola granulosus
ASDFVLAMGQGR
ASDLLVSNASCTTNCLAPVAK	Bacteria				Bacteroidetes			Flavobacteriia				Flavobacteriales					Flavobacteriaceae				Cellulophaga
ASDTGYDYTVR	Bacteria				Deinococcus-Thermus			Deinococci				Deinococcales					Deinococcaceae				Deinococcus				Deinococcus deserti
ASDVAGDGTTTATVLAQALVR	Bacteria				Proteobacteria			Alphaproteobacteria				Rhizobiales					Methylobacteriaceae				Microvirga				Microvirga lotononidis
ASEAEAAGADYVGESEYATK	Bacteria				Firmicutes			Bacilli				Bacillales					Staphylococcaceae				Staphylococcus				Staphylococcus carnosus	Staphylococcus carnosus subsp. carnosus
ASEDDK
ASEEGLMVVER	Bacteria				Proteobacteria			Gammaproteobacteria
ASFDPSNLSANYR	Bacteria				Deinococcus-Thermus			Deinococci				Deinococcales					Deinococcaceae				Deinococcus				Deinococcus geothermalis
ASFENPADHVVLPELLSK	Bacteria				Proteobacteria			Alphaproteobacteria				Rhodobacterales					Rhodobacteraceae				Roseovarius				Roseovarius nubinhibens
ASFGADALAANYTALVQALEAAKPGAAK	Bacteria				Deinococcus-Thermus			Deinococci				Deinococcales					Deinococcaceae				Deinococcus				Deinococcus proteolyticus
ASFGDDAPALVCEPGR	Bacteria				Proteobacteria			Alphaproteobacteria				Rhodobacterales					Rhodobacteraceae				Sagittula				Sagittula stellata
ASFGPDETGLTLEER	Bacteria				Proteobacteria			Alphaproteobacteria				Rhodobacterales					Rhodobacteraceae				Ruegeria				Ruegeria pomeroyi
ASFVGELSFGPR	Bacteria				Bacteroidetes
ASFVTLQDVGGR
ASGEETAQQVVAVR	Bacteria				Deinococcus-Thermus			Deinococci				Deinococcales					Deinococcaceae				Deinococcus				Deinococcus proteolyticus
ASGGPAGGPFTAQNASGTDFK	Bacteria				Proteobacteria			Alphaproteobacteria				Sphingomonadales					Sphingomonadaceae				Sphingomonas				Sphingomonas wittichii
ASGTDEAVVLVPPLR
ASGTNDK
ASHGVSLSHR
ASHLLVADK	Bacteria				Firmicutes			Bacilli
ASHLLVK
ASLAQAGNDADPYR	Bacteria				Bacteroidetes			Flavobacteriia				Flavobacteriales					Flavobacteriaceae				Cellulophaga
ASLASVSNDHR	Bacteria				Bacteroidetes			Sphingobacteriia				Sphingobacteriales					Sphingobacteriaceae
ASLATESFLSAASFQETTR
ASLESNYGLR	Bacteria				Proteobacteria			Gammaproteobacteria
ASLGGTCLNVGCLPSK	Bacteria
ASLGYAYYQGFNVSTTATGSSASGASATYSAAADR	Bacteria				Deinococcus-Thermus			Deinococci				Deinococcales					Deinococcaceae				Deinococcus				Deinococcus geothermalis
ASLPTLELALK
ASLTEEQLEDPNLGTALK	Bacteria				Proteobacteria			Alphaproteobacteria				Rhodobacterales					Rhodobacteraceae				Oceanicola				Oceanicola granulosus
ASNAGGVATSGLEMSQNSLR
ASNDNDTFQAGVYFSF	Bacteria				Proteobacteria			Alphaproteobacteria				Rhodobacterales					Rhodobacteraceae				Ruegeria				Ruegeria pomeroyi
ASPSLLDGLVVEYYGTPTPLR	Bacteria
ASQDVMAENMGDELFK	Bacteria				Proteobacteria			Alphaproteobacteria				Rhodobacterales					Rhodobacteraceae				Ruegeria				Ruegeria pomeroyi
ASQEFLNEDVLDDTALYPDEETLNNTYTTTPYDPK	Bacteria				Proteobacteria			Alphaproteobacteria				Rhodobacterales					Rhodobacteraceae				Sagittula				Sagittula stellata
ASQEHAEQALEAAAK	Bacteria				Firmicutes			Bacilli
ASQEQPDDASADAVR	Bacteria				Actinobacteria			Actinobacteria				Kineosporiales					Kineosporiaceae				Kineococcus				Kineococcus radiotolerans
ASQLGTLNEVPLPYVDEEGNTNHK	Bacteria				Bacteroidetes			Cytophagia				Cytophagales					Flammeovirgaceae				Marivirga				Marivirga tractuosa
ASQLQEGQNHLK	Bacteria				Firmicutes			Bacilli				Bacillales					Staphylococcaceae				Staphylococcus				Staphylococcus carnosus	Staphylococcus carnosus subsp. carnosus
ASQVALLNANYLASR
ASSGEVLNGLAK	Bacteria				Firmicutes			Bacilli
ASSGLNEDELQK	Bacteria				Proteobacteria
ASSGLNEEELQK	Bacteria				Proteobacteria
ASTLNNVVR	Bacteria				Proteobacteria			Betaproteobacteria				Burkholderiales					Alcaligenaceae
ASTLSNVVR
ASVDALVLDTAHGHSK	Bacteria				Firmicutes			Bacilli
ASVDSAYGASR	Bacteria				Deinococcus-Thermus			Deinococci				Deinococcales					Deinococcaceae				Deinococcus				Deinococcus proteolyticus
ASVEVLESGQR	Bacteria				Proteobacteria			Betaproteobacteria				Burkholderiales					Alcaligenaceae				Bordetella
ASVEVVEELR	Bacteria				Proteobacteria			Alphaproteobacteria				Rhodobacterales					Rhodobacteraceae
ASVGHGEDPSGSGTSDTSSASVVLSQR	Bacteria				Proteobacteria			Alphaproteobacteria				Rhodobacterales					Rhodobacteraceae				Phaeobacter
ASVNGPTALGYSK	Bacteria				Proteobacteria			Gammaproteobacteria
ASVNPGGVGTVGLSFAQNTGNR	Bacteria				Deinococcus-Thermus			Deinococci				Deinococcales					Deinococcaceae				Deinococcus				Deinococcus geothermalis
ASVPLSEMFGYVGDLR	Bacteria				Actinobacteria			Actinobacteria
ASYCLTEPDSGSDANAAK	Bacteria				Bacteroidetes			Cytophagia				Cytophagales					Flammeovirgaceae				Marivirga				Marivirga tractuosa
ASYTMEFLK	Bacteria				Proteobacteria
ATAAAQPSNLLSVATYGHNAR	Bacteria				Deinococcus-Thermus			Deinococci				Deinococcales					Deinococcaceae				Deinococcus				Deinococcus geothermalis
ATAAVVAELK	Bacteria				Proteobacteria			Gammaproteobacteria
ATAEGESLAAAAR	Bacteria				Proteobacteria			Alphaproteobacteria				Rhodobacterales					Rhodobacteraceae				Sagittula				Sagittula stellata
ATAETELTK	Bacteria				Firmicutes			Bacilli				Bacillales					Bacillaceae				Bacillus		Bacillus cereus group
ATASDLVLVEYEGR	Bacteria				Proteobacteria			Alphaproteobacteria				Sphingomonadales					Sphingomonadaceae				Sphingomonas				Sphingomonas wittichii
ATATDDTNFSSFR	Bacteria				Deinococcus-Thermus			Deinococci				Deinococcales					Deinococcaceae				Deinococcus				Deinococcus deserti
ATDMK
ATDQPFLMPLEDVFSLSGR	Bacteria				Proteobacteria			Alphaproteobacteria				Rhodobacterales					Rhodobacteraceae
ATEAYAQFDDAVELNR	Bacteria				Proteobacteria			Alphaproteobacteria				Rhodobacterales					Rhodobacteraceae				Roseovarius				Roseovarius nubinhibens
ATEDLELGDAGVDLYR	Bacteria				Proteobacteria			Alphaproteobacteria				Rhodobacterales					Rhodobacteraceae
ATEDLEPGDPGVDLYR	Bacteria				Proteobacteria			Alphaproteobacteria				Rhodobacterales					Rhodobacteraceae
ATEEQEK
ATEGLQAEFGEDR	Bacteria				Firmicutes			Bacilli
ATETR
ATEVK
ATFDDPSAHVLLPELLSK	Bacteria				Proteobacteria			Alphaproteobacteria				Rhodobacterales					Rhodobacteraceae				Phaeobacter
ATFEALK
ATFGAEHQEEK	Bacteria				Proteobacteria			Alphaproteobacteria				Sphingomonadales					Sphingomonadaceae				Sphingomonas				Sphingomonas wittichii
ATFGSQLNR	Bacteria				Firmicutes			Bacilli
ATFVADANTPDEVVYVLVK	Bacteria				Proteobacteria			Alphaproteobacteria				Rhodobacterales					Rhodobacteraceae				Roseobacter
ATFVTSADVDDDVVYQVVK	Bacteria				Proteobacteria			Alphaproteobacteria
ATFVTSSDVPDDVVYEVVK	Bacteria				Proteobacteria			Alphaproteobacteria				Rhodobacterales					Rhodobacteraceae				Sagittula				Sagittula stellata
ATGAQGDLAVAQAQDAYR	Bacteria				Proteobacteria			Alphaproteobacteria				Rhodobacterales					Rhodobacteraceae				Sagittula				Sagittula stellata
ATGDSTLYTTSQNPHVLR	Bacteria				Proteobacteria			Alphaproteobacteria				Rhodobacterales					Rhodobacteraceae
ATGFTLLTK	Bacteria				Firmicutes			Bacilli
ATGGDK
ATGGGGFDLAQPSQDR	Bacteria				Proteobacteria			Alphaproteobacteria
ATGLCHTDEFTR
ATGNHLVDSHPER	Bacteria				Proteobacteria			Betaproteobacteria				Burkholderiales					Alcaligenaceae				Bordetella
ATGSSEADFAENR	Bacteria				Proteobacteria			Betaproteobacteria				Burkholderiales					Alcaligenaceae
ATGVQFTSASGQPGSSPGLVLR	Bacteria				Bacteroidetes			Flavobacteriia				Flavobacteriales					Flavobacteriaceae
ATHGLYDQFGEDR	Bacteria				Firmicutes			Bacilli
ATHGVSLSHR
ATLADADVVVSGGR	Bacteria				Bacteroidetes			Flavobacteriia				Flavobacteriales					Flavobacteriaceae
ATLDDGTTVLR	Bacteria				Proteobacteria			Alphaproteobacteria				Sphingomonadales					Sphingomonadaceae				Sphingomonas				Sphingomonas wittichii
ATLDGLENMNSPEMVAAK
ATLDPLVGAQPFQGR	Bacteria				Proteobacteria
ATLEDLGQAK
ATLGEVGNEEHSLR
ATLGGVCLNVGCLPSK	Bacteria
ATLKPEGQAALDQLYSQLSNLDPK	Bacteria				Proteobacteria
ATLKPEGQQALDQLYSQLSNLDPK	Bacteria				Proteobacteria			Gammaproteobacteria				Enterobacteriales					Enterobacteriaceae
ATLLAEFLDK	Bacteria				Firmicutes			Bacilli
ATLLLGYLPHLK	Eukaryota	Fungi	Dikarya		Basidiomycota	Agaricomycotina		Agaricomycetes				Russulales					Stereaceae				Stereum				Stereum hirsutum
ATLQDLGQAK	Bacteria				Proteobacteria			Betaproteobacteria
ATLSDQSAELER	Bacteria				Proteobacteria			Alphaproteobacteria				Rhodobacterales					Rhodobacteraceae				Sagittula				Sagittula stellata
ATLSVQPGTPVASVNLEQVR	Bacteria				Deinococcus-Thermus			Deinococci				Deinococcales					Deinococcaceae				Deinococcus				Deinococcus proteolyticus
ATLTEESNDALSPAVR	Bacteria				Proteobacteria			Gammaproteobacteria				Vibrionales					Vibrionaceae				Vibrio		Vibrio harveyi group
ATLTTTMGPGVPVDPTLTR	Bacteria				Actinobacteria			Actinobacteria				Kineosporiales					Kineosporiaceae				Kineococcus				Kineococcus radiotolerans
ATMDVVLNAMGK	Bacteria				Proteobacteria			Alphaproteobacteria				Rhodobacterales					Rhodobacteraceae				Sagittula				Sagittula stellata
ATMEVVMDAK	Bacteria				Proteobacteria			Alphaproteobacteria				Rhodobacterales					Rhodobacteraceae				Oceanibulbus				Oceanibulbus indolifex
ATPADEGSVAFYPLER	Bacteria				Proteobacteria			Alphaproteobacteria				Sphingomonadales					Sphingomonadaceae				Sphingomonas				Sphingomonas wittichii
ATPAQLEQALEGAR	Bacteria				Deinococcus-Thermus			Deinococci				Deinococcales					Deinococcaceae				Deinococcus				Deinococcus deserti
ATPELTVAPFLGGSVYNQQAPNR	Bacteria				Deinococcus-Thermus			Deinococci				Deinococcales					Deinococcaceae				Deinococcus				Deinococcus proteolyticus
ATPLSQSTSLPSNALELYLTEYEAVNVHDLESR	Bacteria				Proteobacteria			Alphaproteobacteria				Rhodobacterales					Rhodobacteraceae				Roseobacter				Roseobacter denitrificans
ATPQLEDALSLLDAYQVQR	Bacteria				Proteobacteria			Alphaproteobacteria				Sphingomonadales					Sphingomonadaceae				Sphingomonas				Sphingomonas wittichii
ATQGQGLMPDGTSR
ATSDLELGDAGVDLYR	Bacteria				Proteobacteria			Alphaproteobacteria				Rhodobacterales					Rhodobacteraceae
ATSLSPGLVDTELTR	Bacteria				Firmicutes			Bacilli				Bacillales					Staphylococcaceae				Staphylococcus				Staphylococcus carnosus	Staphylococcus carnosus subsp. carnosus
ATSQVVLMASEEGGTELEEVAEK	Bacteria				Firmicutes			Bacilli
ATSTMEFDHYEAAPK	Bacteria				Bacteroidetes			Sphingobacteriia				Sphingobacteriales					Sphingobacteriaceae
ATSYVDLLEQNPEK	Bacteria				Actinobacteria			Actinobacteria				Kineosporiales					Kineosporiaceae				Kineococcus				Kineococcus radiotolerans
ATTSVEFFPVLCGSAFK	Bacteria				Firmicutes
ATVAEGAGVEPANVVLSTGAK	Bacteria				Proteobacteria			Alphaproteobacteria				Rhodobacterales					Rhodobacteraceae				Roseovarius				Roseovarius nubinhibens
ATVFLFPDLNTGNTTYK
ATVLLAHTLK	Bacteria				Proteobacteria
ATVSMGPMAGTADVSK	Bacteria				Proteobacteria			Alphaproteobacteria				Rhodobacterales					Rhodobacteraceae				Sagittula				Sagittula stellata
ATVTGDGLSQEAK	Bacteria				Proteobacteria
ATVTGK
ATVYTGGLK	Bacteria				Proteobacteria			Gammaproteobacteria				Enterobacteriales					Enterobacteriaceae
ATYASEEVPK	Bacteria				Firmicutes			Bacilli
ATYPEVTVLAGNVATGEATK	Bacteria				Firmicutes			Bacilli				Bacillales					Staphylococcaceae				Staphylococcus				Staphylococcus carnosus	Staphylococcus carnosus subsp. carnosus
AVAAAAAAPAASTSAPAAAAPVR	Bacteria				Proteobacteria			Alphaproteobacteria				Rhodobacterales					Rhodobacteraceae
AVAAALEELQK	Bacteria				Deinococcus-Thermus			Deinococci				Deinococcales					Deinococcaceae				Deinococcus				Deinococcus proteolyticus
AVAAALEQMPR	Bacteria
AVAAATEELK	Bacteria
AVAAAVEELK	Bacteria
AVAAAVLGDATAVEFVPTTGK	Bacteria				Proteobacteria			Alphaproteobacteria				Rhodobacterales					Rhodobacteraceae
AVAAAVLGDGNAVEFVPTTGK	Bacteria				Proteobacteria			Alphaproteobacteria				Rhodobacterales					Rhodobacteraceae
AVAAAVLGDK	Bacteria				Proteobacteria			Alphaproteobacteria
AVAAAVLGDPDAVEFVPTTGK	Bacteria				Proteobacteria			Alphaproteobacteria				Rhodobacterales					Rhodobacteraceae				Roseovarius				Roseovarius nubinhibens
AVAAAVLGDSTAVEFVPTTGK	Bacteria				Proteobacteria			Alphaproteobacteria				Rhodobacterales					Rhodobacteraceae
AVAADTGSLGGSR	Bacteria				Proteobacteria			Betaproteobacteria				Burkholderiales					Alcaligenaceae
AVAAGLAVLSMNSGSNVSK	Bacteria				Proteobacteria			Alphaproteobacteria				Rhodobacterales					Rhodobacteraceae				Roseobacter
AVAAGMNPMDLK
AVAASLAEYALECSLNK	Bacteria				Firmicutes			Bacilli
AVAAVNGPLAQALLGK
AVADEAEQAVGSDDDSR	Bacteria				Deinococcus-Thermus			Deinococci				Deinococcales					Deinococcaceae				Deinococcus				Deinococcus proteolyticus
AVADNLLVTGAHLDFPALGR	Bacteria				Proteobacteria			Alphaproteobacteria				Rhodobacterales					Rhodobacteraceae				Ruegeria				Ruegeria pomeroyi
AVAEACGSQAVLVR
AVAEALAEAK	Bacteria				Firmicutes			Bacilli
AVAELYGQDDAAPR	Bacteria				Proteobacteria			Alphaproteobacteria				Rhodobacterales					Rhodobacteraceae				Roseovarius				Roseovarius nubinhibens
AVAEVYASSDAHEK	Bacteria				Proteobacteria
AVAFALFGLQDR
AVAFGEALNPDFK	Bacteria				Firmicutes			Bacilli				Bacillales					Staphylococcaceae
AVALK
AVALVLPELK
AVANVNDK
AVAPSVTANPQR	Bacteria				Deinococcus-Thermus			Deinococci				Deinococcales					Deinococcaceae				Deinococcus				Deinococcus deserti
AVAQAQSVVER	Bacteria				Proteobacteria			Alphaproteobacteria				Rhodobacterales					Rhodobacteraceae
AVASLEDLK	Bacteria				Bacteroidetes			Sphingobacteriia				Sphingobacteriales					Sphingobacteriaceae				Pseudopedobacter				Pseudopedobacter saltans
AVATYVHGLGGGEASE	Bacteria				Proteobacteria			Alphaproteobacteria				Rhodobacterales					Rhodobacteraceae				Sagittula				Sagittula stellata
AVAVDDNVDAAAVMAAAQK	Bacteria				Deinococcus-Thermus			Deinococci				Deinococcales					Deinococcaceae				Deinococcus				Deinococcus proteolyticus
AVAVEDTVPQEAVEAAAAR	Bacteria				Deinococcus-Thermus			Deinococci				Deinococcales					Deinococcaceae				Deinococcus				Deinococcus geothermalis
AVAYVLNPEVGGAPK	Bacteria				Proteobacteria			Gammaproteobacteria				Pseudomonadales					Pseudomonadaceae				Pseudomonas
AVCLAYETVTDNMGR	Bacteria				Proteobacteria			Gammaproteobacteria				Vibrionales					Vibrionaceae
AVDAGLVDMNDLVELWR	Bacteria				Proteobacteria			Alphaproteobacteria				Rhodobacterales					Rhodobacteraceae
AVDDALVAYFK	Bacteria				Proteobacteria			Gammaproteobacteria				Pseudomonadales					Pseudomonadaceae				Pseudomonas
AVDELNYAPSAVAR	Bacteria				Proteobacteria			Gammaproteobacteria				Vibrionales					Vibrionaceae				Vibrio
AVDEYHQQLR	Bacteria				Proteobacteria			Alphaproteobacteria				Rhodobacterales					Rhodobacteraceae
AVDFAGMMEDLADAR	Bacteria				Proteobacteria			Alphaproteobacteria				Rhodobacterales					Rhodobacteraceae				Sagittula				Sagittula stellata
AVDGAFLMPVEDVFSLSGR
AVDMPFLMPLEDVFSLQGR	Bacteria				Proteobacteria			Gammaproteobacteria				Vibrionales					Vibrionaceae
AVDQPFLMPLEDVFSLSGR
AVDQPFLMPVEDVFSLSGR	Bacteria				Proteobacteria
AVEAAK
AVEAETAYNQALADAR	Bacteria				Proteobacteria			Alphaproteobacteria				Rhodobacterales					Rhodobacteraceae
AVEALVADLEK	Bacteria				Bacteroidetes			Flavobacteriia				Flavobacteriales					Flavobacteriaceae
AVEALVEDLAK	Bacteria				Bacteroidetes			Flavobacteriia				Flavobacteriales					Flavobacteriaceae
AVEAPAEAPAEAETPASES	Bacteria				Actinobacteria			Actinobacteria				Kineosporiales					Kineosporiaceae				Kineococcus				Kineococcus radiotolerans
AVEAVTEQLLGAAK	Bacteria				Actinobacteria			Actinobacteria				Kineosporiales					Kineosporiaceae				Kineococcus				Kineococcus radiotolerans
AVECNNAGQLVFNLPK	Bacteria				Deinococcus-Thermus			Deinococci				Deinococcales					Deinococcaceae				Deinococcus				Deinococcus deserti
AVEEAAAVANK	Bacteria				Proteobacteria			Alphaproteobacteria				Rhodobacterales					Rhodobacteraceae				Phaeobacter
AVEGMNPVTVAEEVSK	Bacteria				Bacteroidetes			Flavobacteriia				Flavobacteriales					Flavobacteriaceae				Cellulophaga
AVEGNTALANK	Bacteria				Firmicutes			Bacilli
AVELLPLELLVR	Bacteria				Proteobacteria			Alphaproteobacteria				Rhodobacterales					Rhodobacteraceae
AVELSAQYANQR	Bacteria				Firmicutes			Bacilli
AVELTGAVQNDATVAR	Bacteria				Proteobacteria			Betaproteobacteria				Burkholderiales					Alcaligenaceae				Bordetella
AVESESEAFFLR	Bacteria
AVESGDK
AVESQNVSSATLDGEQVR	Bacteria				Proteobacteria			Alphaproteobacteria				Rhodobacterales					Rhodobacteraceae				Sagittula				Sagittula stellata
AVFDMVVAGR	Bacteria
AVFDNFDR	Bacteria				Proteobacteria
AVFSLHPEPFTVVAR	Bacteria				Proteobacteria
AVFSVHGEPFNVLAR	Bacteria				Proteobacteria			Alphaproteobacteria				Rhodobacterales					Rhodobacteraceae				Oceanibulbus				Oceanibulbus indolifex
AVFSVHSEPFTVVAR	Bacteria				Proteobacteria			Alphaproteobacteria				Rhodobacterales					Rhodobacteraceae				Sagittula				Sagittula stellata
AVFTNTVPVDAYR	Bacteria				Proteobacteria
AVGADAVSHGATGK
AVGAVNGPLAQALLGK	Bacteria				Proteobacteria
AVGAVPTSMSATEVR	Bacteria				Proteobacteria			Alphaproteobacteria				Rhodobacterales					Rhodobacteraceae				Roseovarius				Roseovarius nubinhibens
AVGDLSALVAYAPDNR	Bacteria				Proteobacteria			Alphaproteobacteria				Sphingomonadales					Sphingomonadaceae				Sphingomonas				Sphingomonas wittichii
AVGFTGSLGGGR	Bacteria
AVGGLVAKPEAGLESLK	Bacteria				Proteobacteria			Alphaproteobacteria				Rhodobacterales					Rhodobacteraceae				Sagittula				Sagittula stellata
AVGLDLGTTNSVLATMEGGRPEVLVNAEGAR	Bacteria				Deinococcus-Thermus			Deinococci				Deinococcales					Deinococcaceae				Deinococcus				Deinococcus geothermalis
AVGLTLNTTGEHAVGAMGADDGTLALR	Bacteria				Proteobacteria			Betaproteobacteria				Burkholderiales					Alcaligenaceae				Bordetella
AVGLVLPELNGK	Bacteria
AVGQALADAEDTYSVLGGGDSAAAVEK	Bacteria				Firmicutes			Bacilli
AVGSQSPAFYTETDR	Bacteria				Bacteroidetes			Flavobacteriia				Flavobacteriales					Flavobacteriaceae				Cellulophaga
AVGSVGGYVAASSR	Bacteria				Bacteroidetes			Cytophagia				Cytophagales					Flammeovirgaceae				Marivirga				Marivirga tractuosa
AVGVVLPELNGK
AVLAAAEEFEK	Bacteria				Bacteroidetes			Flavobacteriia				Flavobacteriales					Flavobacteriaceae				Cellulophaga
AVLAELAELGGQLSPSPK	Bacteria				Proteobacteria			Gammaproteobacteria
AVLAESFER
AVLAGLESSVLASVDK	Bacteria				Proteobacteria			Betaproteobacteria				Burkholderiales					Alcaligenaceae				Bordetella
AVLAPVGTQGLGFNEQEFDK	Bacteria				Firmicutes			Bacilli
AVLAYEPLWALGTGK	Bacteria				Firmicutes
AVLDGDEYVLSGEK	Bacteria				Firmicutes			Bacilli
AVLDSHASEHGAR	Bacteria				Bacteroidetes			Sphingobacteriia				Sphingobacteriales
AVLDVLLGLAQK	Bacteria				Proteobacteria			Alphaproteobacteria				Rhodobacterales					Rhodobacteraceae
AVLEAVGVHDVLSK	Bacteria				Bacteroidetes			Flavobacteriia				Flavobacteriales
AVLEGHADEQGTR	Bacteria				Proteobacteria			Alphaproteobacteria				Rhodobacterales					Rhodobacteraceae
AVLELAGVADLLSK	Bacteria				Firmicutes			Bacilli
AVLELAGVQDLLSK	Bacteria
AVLELLQTTK	Bacteria				Firmicutes			Bacilli
AVLEQQFDNPAAGQNR	Bacteria				Deinococcus-Thermus			Deinococci				Deinococcales					Deinococcaceae				Deinococcus				Deinococcus deserti
AVLESENSAER
AVLESENSVER	Bacteria				Proteobacteria			Gammaproteobacteria
AVLEVAGVHNVLAK
AVLEVAGVQNVLAK	Bacteria				Proteobacteria
AVLGDVLLR	Eukaryota				Apicomplexa			Coccidia				Eucoccidiorida	Eimeriorina				Sarcocystidae				Neospora				Neospora caninum
AVLGQAAQYANER	Bacteria				Bacteroidetes			Cytophagia				Cytophagales					Flammeovirgaceae				Marivirga				Marivirga tractuosa
AVLGSSDFVLGPK	Bacteria				Firmicutes			Bacilli
AVLGTYGDTLHTLVER	Bacteria				Firmicutes			Bacilli
AVLHDK
AVLHEDVYDHVLNR	Bacteria				Firmicutes			Bacilli
AVLHQDVYDEVVEK	Bacteria				Firmicutes			Bacilli
AVLLATGANPK
AVLLDK
AVLLGFR
AVLPAPESLAADYTGK	Bacteria				Deinococcus-Thermus			Deinococci				Deinococcales					Deinococcaceae				Deinococcus				Deinococcus geothermalis
AVLPGGMYAGNPDDVETFGVK	Bacteria				Proteobacteria			Alphaproteobacteria				Rhodobacterales					Rhodobacteraceae				Sagittula				Sagittula stellata
AVLSNEEVVDGVSER	Bacteria				Firmicutes			Bacilli				Bacillales					Staphylococcaceae				Staphylococcus
AVLTGDVTQLDLPR
AVLTGLGLVSSLGNNQQEVLASLR	Bacteria				Proteobacteria
AVLTVPAYFNDAER	Bacteria
AVLVNLFGGLVR
AVLVQTDAELQPLAVAK	Bacteria				Proteobacteria			Betaproteobacteria				Burkholderiales					Alcaligenaceae				Bordetella
AVLVQTNEMGHK	Bacteria				Firmicutes			Bacilli
AVNDDQQSGLDLLR	Bacteria				Proteobacteria			Alphaproteobacteria				Sphingomonadales					Sphingomonadaceae				Sphingobium				Sphingobium yanoikuyae
AVNGEGPTLLETLTFR	Bacteria				Firmicutes			Bacilli
AVNGVSK	Bacteria
AVNPDATVLSNMTGTTPAAWNDPVK	Bacteria				Proteobacteria			Alphaproteobacteria				Rhodobacterales					Rhodobacteraceae
AVNPNLELVSEYAEAFDKPEK	Bacteria				Firmicutes			Bacilli
AVNVNTNVSAMTAQR	Bacteria				Proteobacteria			Gammaproteobacteria				Vibrionales					Vibrionaceae				Vibrio		Vibrio harveyi group		Vibrio alginolyticus
AVPGGSSGGSAAAVAAR	Bacteria				Proteobacteria			Betaproteobacteria
AVQADK
AVQAGGNYGELFEK	Bacteria				Proteobacteria			Alphaproteobacteria				Rhodobacterales					Rhodobacteraceae				Roseovarius				Roseovarius nubinhibens
AVQEQVASEK	Bacteria				Proteobacteria
AVQGLVEACK	Bacteria				Proteobacteria			Alphaproteobacteria				Rhodobacterales					Rhodobacteraceae
AVQLDVDPK	Bacteria				Firmicutes			Bacilli				Bacillales					Staphylococcaceae				Staphylococcus				Staphylococcus carnosus	Staphylococcus carnosus subsp. carnosus
AVQLGGVALGTTQVLNSK
AVQLTATAPELTDEVLNR	Bacteria				Deinococcus-Thermus			Deinococci				Deinococcales					Deinococcaceae				Deinococcus				Deinococcus geothermalis
AVQLYLNAAASAVTEGR	Bacteria				Proteobacteria			Gammaproteobacteria				Vibrionales					Vibrionaceae				Vibrio
AVQTGQAPLGER	Bacteria				Proteobacteria			Alphaproteobacteria
AVQTGQVPLGER	Bacteria				Proteobacteria			Alphaproteobacteria
AVSDLPVEELSFNFAR	Bacteria				Proteobacteria			Gammaproteobacteria				Pseudomonadales					Pseudomonadaceae				Pseudomonas
AVSEEAYSEADK	Bacteria				Firmicutes			Bacilli				Bacillales					Staphylococcaceae				Staphylococcus				Staphylococcus carnosus	Staphylococcus carnosus subsp. carnosus
AVSFSEDSPYPK	Bacteria				Firmicutes			Bacilli
AVSLVLPELK	Bacteria
AVSPGFENTGADNK	Bacteria				Deinococcus-Thermus			Deinococci				Deinococcales					Deinococcaceae				Deinococcus				Deinococcus proteolyticus
AVTAALEELK	Bacteria
AVTAAVEELK
AVTDKPSLLMCK	Bacteria				Proteobacteria
AVTETQTVTETVGR	Bacteria				Deinococcus-Thermus			Deinococci				Deinococcales					Deinococcaceae				Deinococcus				Deinococcus proteolyticus
AVTQGGADLLTDVLAK	Bacteria				Proteobacteria			Alphaproteobacteria				Rhodobacterales					Rhodobacteraceae				Oceanicola				Oceanicola granulosus
AVTYAGLPSSPYAER	Bacteria				Proteobacteria			Alphaproteobacteria				Rhodobacterales					Rhodobacteraceae				Oceanicola				Oceanicola granulosus
AVVAGEYDHLPEGAFYMVGGLDEVLAK	Bacteria				Proteobacteria			Alphaproteobacteria				Rhodobacterales					Rhodobacteraceae
AVVAYGGVQMGQLEK	Bacteria				Bacteroidetes			Flavobacteriia				Flavobacteriales
AVVDGVNLALR	Bacteria				Proteobacteria			Alphaproteobacteria				Rhodobacterales					Rhodobacteraceae
AVVEEEQPGLVLCGK	Bacteria				Proteobacteria			Alphaproteobacteria				Rhodobacterales					Rhodobacteraceae				Roseobacter				Roseobacter denitrificans
AVVLEEVSAQVAK	Bacteria				Proteobacteria			Betaproteobacteria				Burkholderiales					Alcaligenaceae
AVVNLTTTTVVEGR	Bacteria				Proteobacteria			Alphaproteobacteria				Rhodobacterales					Rhodobacteraceae				Phaeobacter
AVVSEVDLDK	Bacteria				Proteobacteria			Alphaproteobacteria				Rhodobacterales					Rhodobacteraceae				Ruegeria				Ruegeria pomeroyi
AVYELEHYGVPFSR	Bacteria
AVYSMQFSNYAEVPR	Bacteria				Actinobacteria			Actinobacteria				Kineosporiales					Kineosporiaceae				Kineococcus				Kineococcus radiotolerans
AVYVASMPDAFSGAR	Bacteria				Deinococcus-Thermus			Deinococci				Deinococcales					Deinococcaceae				Deinococcus				Deinococcus proteolyticus
AVYYDK
AWHDHSDALSK	Bacteria				Firmicutes			Bacilli
AWVLDVLADEGYLR	Bacteria				Proteobacteria			Alphaproteobacteria				Rhodobacterales					Rhodobacteraceae
AYAHALTEAAEK	Bacteria				Bacteroidetes			Flavobacteriia				Flavobacteriales					Flavobacteriaceae
AYALLEQLR	Bacteria				Proteobacteria
AYDHEVLDSSAR	Bacteria				Actinobacteria			Actinobacteria
AYDQLDGAPEEK	Bacteria
AYDVEHPEAGVAFR	Bacteria				Proteobacteria			Gammaproteobacteria
AYDVESEGGVAFR	Bacteria				Proteobacteria
AYEDAETVTGVLNGK	Bacteria				Proteobacteria
AYEQAPFLLVPAGVGLNVQR	Bacteria				Deinococcus-Thermus			Deinococci				Deinococcales					Deinococcaceae				Deinococcus				Deinococcus geothermalis
AYGAEVVLTPGSEAMK	Bacteria				Firmicutes			Bacilli				Bacillales					Staphylococcaceae				Staphylococcus
AYGGAYDVMASK
AYGLEHPDEGVALR	Bacteria				Proteobacteria			Gammaproteobacteria				Enterobacteriales					Enterobacteriaceae
AYGSTNPLNVVR
AYHALSQGVVSSLQK
AYLESYTEYGQNVFDR	Bacteria				Proteobacteria			Alphaproteobacteria				Rhodobacterales					Rhodobacteraceae
AYNFEEAATLLASLPAAK	Bacteria				Proteobacteria			Gammaproteobacteria				Pseudomonadales					Pseudomonadaceae				Pseudomonas
AYNVSLENNTATLK	Bacteria				Firmicutes			Bacilli
AYSGEGALADDAGNVSR	Bacteria				Proteobacteria
AYSGVLEAGSYVLNTR	Bacteria				Bacteroidetes			Sphingobacteriia				Sphingobacteriales					Sphingobacteriaceae
AYSLLEQLR
AYSMASFPAEGR	Bacteria				Bacteroidetes			Flavobacteriia				Flavobacteriales
AYSPGVAEACLELK	Bacteria				Proteobacteria			Alphaproteobacteria				Rhodobacterales					Rhodobacteraceae
AYTDEK
AYVEPYLEMHPDVSVSWDESSAEAVAK	Bacteria				Proteobacteria			Alphaproteobacteria				Rhodobacterales					Rhodobacteraceae				Sagittula				Sagittula stellata
AYVESDSSMFELNPVLK	Bacteria				Bacteroidetes
AYVLAQFFPR	Bacteria				Bacteroidetes			Flavobacteriia				Flavobacteriales					Flavobacteriaceae
AYYVGTDSK
CAAENLLPSTVELGGK
CAANLAGTGLAVVSCK	Bacteria				Proteobacteria			Alphaproteobacteria				Rhodobacterales					Rhodobacteraceae				Phaeobacter				Phaeobacter inhibens
CADLGLETVLVER	Bacteria
CAFEVAAYDQGANVTYLDPNSSQLGHK	Bacteria
CALVEAPFGGSK	Bacteria				Proteobacteria			Alphaproteobacteria				Rhodobacterales					Rhodobacteraceae
CAQYYMNHR	Bacteria				Proteobacteria			Alphaproteobacteria
CCSGEHLDTAELHVLK	Bacteria				Proteobacteria			Alphaproteobacteria				Rhodobacterales					Rhodobacteraceae				Sagittula				Sagittula stellata
CDAFTTDK	Bacteria				Proteobacteria			Betaproteobacteria				Burkholderiales					Alcaligenaceae
CDELGVTLLGPNCPGVLTPGECK	Bacteria				Proteobacteria			Gammaproteobacteria
CDLALPNATQNELGGEDAEK	Bacteria				Bacteroidetes			Sphingobacteriia				Sphingobacteriales					Sphingobacteriaceae				Pseudopedobacter				Pseudopedobacter saltans
CDMVDDEELLELVEMEVR
CDVLAEGVLEATK	Bacteria				Firmicutes			Bacilli
CDVLVVR
CGLVDLPYGGGK	Bacteria				Firmicutes			Bacilli
CGVEVTEK
CLATPDMMPLVGR	Bacteria
CPFHQGGHDQSAGAGTTTR	Bacteria				Proteobacteria
CPMELSTYFR
CPNTPAGAK	Bacteria
CPNTPSGTK	Bacteria				Bacteroidetes			Sphingobacteriia				Sphingobacteriales					Sphingobacteriaceae
CQLVAQDWDGLLPSLLAR	Bacteria				Proteobacteria			Gammaproteobacteria				Vibrionales					Vibrionaceae
CQLVGDDLFVTNPK	Bacteria				Proteobacteria			Alphaproteobacteria
CSEFANELLK	Bacteria				Firmicutes			Bacilli
CSEFGDALLK
CSVESTGGSLYNLNTLR
CSVESTGGSLYNVNTLR	Bacteria				Proteobacteria			Gammaproteobacteria				Vibrionales					Vibrionaceae
CSVESTGGSVYNAR	Bacteria				Proteobacteria			Alphaproteobacteria				Rhodobacterales					Rhodobacteraceae
CSVESTGGSVYNTR	Bacteria				Proteobacteria			Alphaproteobacteria				Rhodobacterales					Rhodobacteraceae
CTAPSTGGSLANLNALK	Bacteria				Proteobacteria			Alphaproteobacteria				Rhodobacterales					Rhodobacteraceae
CTGYHNLVR	Bacteria
CTPEELEANPATALSR	Bacteria				Proteobacteria			Gammaproteobacteria				Pseudomonadales					Pseudomonadaceae				Pseudomonas
CTTGFTAAAGDTPASAECR	Bacteria				Proteobacteria			Alphaproteobacteria				Rhodobacterales					Rhodobacteraceae				Oceanibulbus				Oceanibulbus indolifex
CVAMEGLLEEANEVLESTEK	Bacteria				Proteobacteria
CVDTSMGLTPLEGLVMGTR
CVTDGTGGELELVTHPSGSLFPGDQLK	Bacteria				Proteobacteria			Alphaproteobacteria				Rhodobacterales					Rhodobacteraceae				Sagittula				Sagittula stellata
CYSAMVNGEGPTYK	Bacteria				Firmicutes			Bacilli
DAAAAVGAELEYNYDASGDMSAMAK	Bacteria				Proteobacteria			Alphaproteobacteria				Rhodobacterales					Rhodobacteraceae				Sagittula				Sagittula stellata
DAAAAVGK
DAAANAGHVLAEK	Bacteria				Deinococcus-Thermus			Deinococci				Deinococcales					Deinococcaceae				Deinococcus				Deinococcus geothermalis
DAAATSQTETATTDTK	Bacteria				Deinococcus-Thermus			Deinococci				Deinococcales					Deinococcaceae				Deinococcus				Deinococcus geothermalis
DAADAASEGGFELDR	Bacteria				Proteobacteria			Alphaproteobacteria				Rhodobacterales					Rhodobacteraceae				Oceanicola				Oceanicola granulosus
DAADAATEEGFSVDK	Bacteria				Proteobacteria			Alphaproteobacteria				Rhodobacterales					Rhodobacteraceae				Phaeobacter
DAAEAATAEGFSVDR	Bacteria				Proteobacteria			Alphaproteobacteria				Rhodobacterales					Rhodobacteraceae
DAAEAATEAGFSVDK	Bacteria				Proteobacteria			Alphaproteobacteria				Rhodobacterales					Rhodobacteraceae
DAAEAATEAGFTVDR	Bacteria				Proteobacteria			Alphaproteobacteria				Rhodobacterales					Rhodobacteraceae				Roseobacter				Roseobacter denitrificans
DAAGVLLYTAER	Bacteria				Proteobacteria
DAALAR
DAALSMAQVANPDCK	Bacteria				Proteobacteria			Alphaproteobacteria				Rhodobacterales					Rhodobacteraceae				Sagittula				Sagittula stellata
DAAMQFLAFSTSTQALADQAK	Bacteria				Proteobacteria			Alphaproteobacteria				Rhodobacterales					Rhodobacteraceae				Ruegeria				Ruegeria pomeroyi
DAANK
DAASK
DAAVLDLAAEVDVGR	Bacteria				Proteobacteria			Betaproteobacteria				Burkholderiales					Alcaligenaceae				Bordetella
DAAVQSQEFEK	Bacteria				Firmicutes			Bacilli
DAAVVALK
DAAYDLLQAK	Bacteria				Firmicutes			Bacilli
DAAYQSLVK	Bacteria				Deinococcus-Thermus			Deinococci				Deinococcales					Deinococcaceae				Deinococcus
DADAVNR	Bacteria				Proteobacteria
DADGGTGASVR	Bacteria				Proteobacteria			Alphaproteobacteria				Rhodobacterales					Rhodobacteraceae				Oceanicola				Oceanicola granulosus
DADHAAALFNLEEVGYLYSR	Bacteria				Proteobacteria			Alphaproteobacteria				Rhodobacterales					Rhodobacteraceae
DADLLLGGNVALDGASGQVGPR	Bacteria				Firmicutes			Bacilli
DADMVLGAVLLPGAAAPK	Bacteria				Proteobacteria			Alphaproteobacteria				Rhodobacterales					Rhodobacteraceae
DAEHAAALFNLQEVGYLYSR	Bacteria				Proteobacteria			Alphaproteobacteria				Rhodobacterales					Rhodobacteraceae
DAEVAEVGR	Bacteria				Proteobacteria			Alphaproteobacteria				Rhodobacterales					Rhodobacteraceae
DAEVAVCAENGVTDLLEVR	Bacteria				Proteobacteria			Alphaproteobacteria				Rhodobacterales					Rhodobacteraceae				Oceanibulbus				Oceanibulbus indolifex
DAGDLNLGGLAR	Bacteria				Actinobacteria			Actinobacteria
DAGFAPSELDK	Bacteria				Firmicutes			Bacilli
DAGFQAFADK	Bacteria				Proteobacteria
DAGGELGDAVGLADEDLQQAAQYGLAK	Bacteria				Deinococcus-Thermus			Deinococci				Deinococcales					Deinococcaceae				Deinococcus				Deinococcus geothermalis
DAGGLEGDAK	Bacteria				Bacteroidetes			Sphingobacteriia				Sphingobacteriales					Sphingobacteriaceae				Pseudopedobacter				Pseudopedobacter saltans
DAGLNTLEDMQGK	Bacteria				Proteobacteria			Alphaproteobacteria				Rhodobacterales					Rhodobacteraceae				Oceanibulbus				Oceanibulbus indolifex
DAGLSEDQLSNPR	Bacteria				Proteobacteria			Alphaproteobacteria				Rhodobacterales					Rhodobacteraceae				Oceanibulbus				Oceanibulbus indolifex
DAGLSTTDLDEVVLVGGMTR	Bacteria				Proteobacteria			Alphaproteobacteria				Rhodobacterales					Rhodobacteraceae				Oceanicola				Oceanicola granulosus
DAGLTTSDLDEVVLVGGQTR	Bacteria				Proteobacteria			Alphaproteobacteria				Rhodobacterales					Rhodobacteraceae
DAGTGNTLLGDGDTR	Bacteria				Deinococcus-Thermus			Deinococci				Deinococcales					Deinococcaceae				Deinococcus				Deinococcus geothermalis
DAGVAVAANYAGNEER	Bacteria				Proteobacteria			Alphaproteobacteria				Sphingomonadales					Sphingomonadaceae				Sphingomonas				Sphingomonas wittichii
DAGVQAEVVDQLK	Bacteria				Proteobacteria			Alphaproteobacteria				Rhodobacterales					Rhodobacteraceae
DAGVSSSDLNEVLLVGGSTR	Bacteria				Deinococcus-Thermus			Deinococci				Deinococcales					Deinococcaceae				Deinococcus				Deinococcus proteolyticus
DAGYAVAATYAGNDEAAAK	Bacteria				Proteobacteria			Alphaproteobacteria				Rhodobacterales					Rhodobacteraceae				Roseobacter
DAGYTAVLSHR
DALAFSPGVYTQPR	Bacteria				Proteobacteria			Alphaproteobacteria				Sphingomonadales					Sphingomonadaceae
DALAPHLSAETLEYHYGK
DALEACNVGADALVVSNHGGR	Bacteria				Proteobacteria			Alphaproteobacteria				Rhodobacterales					Rhodobacteraceae
DALENMGAQMVK	Bacteria				Bacteroidetes
DALEQFAVPR	Bacteria				Proteobacteria			Betaproteobacteria				Burkholderiales					Alcaligenaceae				Bordetella
DALLEVQPESEATFR	Bacteria				Proteobacteria			Alphaproteobacteria				Rhodobacterales					Rhodobacteraceae				Roseobacter				Roseobacter denitrificans
DALLKPLSTVAGLVER	Bacteria				Proteobacteria			Betaproteobacteria				Burkholderiales					Alcaligenaceae
DALPTEEEQFAAYK	Bacteria				Proteobacteria
DANAAAQATQALADQSGLGK	Bacteria				Deinococcus-Thermus			Deinococci				Deinococcales					Deinococcaceae				Deinococcus				Deinococcus geothermalis
DANDVCAHLR	Bacteria				Firmicutes			Bacilli
DAQGGEVTVVTVGGEDSEK	Bacteria				Firmicutes			Bacilli
DAQGLLPTETSCLALMGK	Bacteria				Deinococcus-Thermus			Deinococci				Deinococcales					Deinococcaceae				Deinococcus				Deinococcus proteolyticus
DAQSALTVSETTFGR	Bacteria				Proteobacteria
DAQVAGDEFVDSLQAMTK	Bacteria				Proteobacteria			Alphaproteobacteria				Rhodobacterales					Rhodobacteraceae				Oceanicola				Oceanicola granulosus
DAQVQLAALSEAAGLADAR	Bacteria				Proteobacteria			Gammaproteobacteria				Pseudomonadales					Pseudomonadaceae				Pseudomonas		Pseudomonas putida group		Pseudomonas putida
DASAAPACGYASK	Bacteria				Proteobacteria			Gammaproteobacteria
DASAPFNLGR	Bacteria				Proteobacteria			Alphaproteobacteria				Rhodobacterales					Rhodobacteraceae
DASGR
DASTLVHK	Bacteria				Firmicutes			Bacilli
DATGLDPVSLLAFDK	Bacteria
DATLTPATAVNAATFVGAK	Bacteria				Proteobacteria			Alphaproteobacteria				Rhodobacterales					Rhodobacteraceae				Oceanibulbus				Oceanibulbus indolifex
DATLVVDGAGEK	Bacteria				Proteobacteria			Alphaproteobacteria				Rhodobacterales					Rhodobacteraceae				Oceanibulbus				Oceanibulbus indolifex
DATPLEADLPR	Bacteria				Proteobacteria			Alphaproteobacteria				Rhodobacterales					Rhodobacteraceae
DATSATTTTSLGGLFK
DAVDVLTQR	Bacteria				Deinococcus-Thermus			Deinococci				Deinococcales					Deinococcaceae				Deinococcus
DAVNGTLSYTNEAGK	Bacteria				Proteobacteria
DAVQDAAATTK	Bacteria				Deinococcus-Thermus			Deinococci				Deinococcales					Deinococcaceae				Deinococcus				Deinococcus geothermalis
DAVQQGGVQAGLDK	Bacteria				Deinococcus-Thermus			Deinococci				Deinococcales					Deinococcaceae				Deinococcus				Deinococcus geothermalis
DAVTADNVALDMR	Bacteria				Proteobacteria			Alphaproteobacteria				Rhodobacterales					Rhodobacteraceae				Sagittula				Sagittula stellata
DAVTAEEVEHER	Bacteria				Firmicutes			Bacilli
DAYACADK	Bacteria				Bacteroidetes			Flavobacteriia				Flavobacteriales
DAYVYLFNVDATGEVTQLLPNR	Bacteria				Deinococcus-Thermus			Deinococci				Deinococcales					Deinococcaceae				Deinococcus
DCGLEVTETNAER	Bacteria				Proteobacteria			Betaproteobacteria				Burkholderiales					Alcaligenaceae				Bordetella
DCSLAELNPLVTTGEGK	Bacteria				Firmicutes			Bacilli
DDAAAGTFDK	Bacteria				Proteobacteria			Alphaproteobacteria				Rhodobacterales					Rhodobacteraceae				Oceanibulbus				Oceanibulbus indolifex
DDAAGLQLSNR	Bacteria
DDAAGQALANR
DDAAR
DDAQGPAGANFLTGTLK	Bacteria				Deinococcus-Thermus			Deinococci				Deinococcales					Deinococcaceae				Deinococcus				Deinococcus deserti
DDCPTEK	Bacteria				Bacteroidetes			Sphingobacteriia				Sphingobacteriales					Sphingobacteriaceae
DDDFAPQVDGSGEK	Bacteria				Proteobacteria			Alphaproteobacteria				Rhodobacterales					Rhodobacteraceae				Sagittula				Sagittula stellata
DDDTADLLTAASR	Bacteria				Proteobacteria
DDFAR
DDKPEFR	Bacteria				Actinobacteria			Actinobacteria				Kineosporiales					Kineosporiaceae				Kineococcus				Kineococcus radiotolerans
DDLLGK
DDLNLVLATAAK
DDLSTVNLHEK	Bacteria				Actinobacteria			Actinobacteria				Kineosporiales					Kineosporiaceae				Kineococcus				Kineococcus radiotolerans
DDLVGTDPDTGESVTR	Bacteria				Bacteroidetes			Flavobacteriia				Flavobacteriales					Flavobacteriaceae				Cellulophaga
DDNEMGTTAVK	Bacteria
DDPNALASNVR	Bacteria				Bacteroidetes			Cytophagia				Cytophagales					Flammeovirgaceae				Marivirga				Marivirga tractuosa
DDQAQPASAALEQTAPEQGAPGVPAQGDAK	Bacteria				Deinococcus-Thermus			Deinococci				Deinococcales					Deinococcaceae				Deinococcus				Deinococcus geothermalis
DDQLNLSDQGVYNPR	Bacteria				Deinococcus-Thermus			Deinococci				Deinococcales					Deinococcaceae				Deinococcus				Deinococcus geothermalis
DDQQGPAAAK	Bacteria				Proteobacteria			Betaproteobacteria				Burkholderiales
DDTFGSVAVK	Bacteria				Proteobacteria			Alphaproteobacteria				Rhodobacterales					Rhodobacteraceae				Ruegeria				Ruegeria pomeroyi
DDTTLVDGAGSSEDLAGR	Bacteria				Actinobacteria			Actinobacteria				Kineosporiales					Kineosporiaceae				Kineococcus				Kineococcus radiotolerans
DDTYEK
DDVLAAAK
DDVVESFDLVK	Bacteria				Bacteroidetes			Sphingobacteriia				Sphingobacteriales					Sphingobacteriaceae				Pseudopedobacter				Pseudopedobacter saltans
DDYGYNAR	Bacteria				Bacteroidetes
DEANK
DEAPEASAQVAEEA	Bacteria				Proteobacteria			Alphaproteobacteria				Rhodobacterales					Rhodobacteraceae
DEATAK
DEDLAYVDLR	Bacteria				Proteobacteria			Alphaproteobacteria				Rhodobacterales					Rhodobacteraceae
DEDTADLFTAASR	Bacteria				Proteobacteria
DEGFNGENLTLGSESGYPER	Bacteria				Bacteroidetes			Cytophagia				Cytophagales					Flammeovirgaceae				Marivirga				Marivirga tractuosa
DEGGQVFGGER	Bacteria				Proteobacteria			Gammaproteobacteria
DEGGR
DEGYLDGYSVK	Bacteria				Proteobacteria			Betaproteobacteria				Burkholderiales					Alcaligenaceae				Bordetella
DEHPR
DELAK
DELLETLQEGSEVK	Bacteria				Proteobacteria			Gammaproteobacteria				Vibrionales					Vibrionaceae				Vibrio
DELVAR
DETER
DETLGYVSK	Bacteria				Firmicutes			Bacilli				Bacillales					Staphylococcaceae				Staphylococcus				Staphylococcus carnosus	Staphylococcus carnosus subsp. carnosus
DETTLLDGMGNQAELDAR	Bacteria				Deinococcus-Thermus			Deinococci				Deinococcales					Deinococcaceae				Deinococcus				Deinococcus geothermalis
DETTLVDGAGEK	Bacteria				Proteobacteria			Alphaproteobacteria				Rhodobacterales					Rhodobacteraceae
DETTLVEGAGDADALAGR	Bacteria				Actinobacteria			Actinobacteria
DEVLAALR
DEVLDDFEDAPEVVK	Bacteria				Proteobacteria			Gammaproteobacteria				Vibrionales					Vibrionaceae
DEVLLTLNK	Bacteria				Proteobacteria
DFASLDNAPEER
DFATSELEENPAYQYAVVR	Bacteria				Firmicutes			Bacilli				Bacillales
DFEPSDPSQTVQGLR	Bacteria				Deinococcus-Thermus			Deinococci				Deinococcales					Deinococcaceae				Deinococcus
DFGGAGNDFDVNTFNLR	Bacteria				Proteobacteria			Alphaproteobacteria				Rhodobacterales					Rhodobacteraceae				Ruegeria				Ruegeria pomeroyi
DFGQETEVAEVGR	Bacteria				Proteobacteria			Alphaproteobacteria				Rhodobacterales					Rhodobacteraceae				Oceanibulbus				Oceanibulbus indolifex
DFLLAHK	Bacteria
DFLMPVEDVFSLTGR	Bacteria
DFLMPVEDVFTLTGR	Bacteria
DFNADDVLFSFDR	Bacteria				Proteobacteria
DFNEALVHQLVVAFQANAR	Bacteria				Proteobacteria			Betaproteobacteria				Burkholderiales					Alcaligenaceae
DFNEALVHQVVVAYAAGAR	Bacteria				Proteobacteria
DFPVFADLQTHVVDK	Bacteria				Proteobacteria			Alphaproteobacteria				Rhodobacterales					Rhodobacteraceae				Phaeobacter
DFQELNYEAR	Bacteria				Bacteroidetes			Flavobacteriia				Flavobacteriales					Flavobacteriaceae				Cellulophaga
DFQPVTNFANTANVVAVNPK	Bacteria				Proteobacteria			Betaproteobacteria				Burkholderiales					Alcaligenaceae
DFSSLDNAPEEK	Bacteria
DFTLEGVDLAK	Bacteria				Proteobacteria			Gammaproteobacteria				Enterobacteriales					Enterobacteriaceae				Salmonella				Salmonella bongori
DFTPVCTTEFGAVAR	Bacteria				Proteobacteria
DFVPTGSLGAEYTLDR	Bacteria				Proteobacteria			Gammaproteobacteria				Vibrionales					Vibrionaceae				Vibrio		Vibrio harveyi group
DGAAEDGDQVVLDFVGK	Bacteria				Proteobacteria			Alphaproteobacteria				Rhodobacterales					Rhodobacteraceae
DGALLPLLR	Bacteria				Proteobacteria			Alphaproteobacteria				Rhodobacterales					Rhodobacteraceae
DGALSLDELPKPR	Bacteria				Proteobacteria			Alphaproteobacteria				Rhodobacterales					Rhodobacteraceae				Phaeobacter
DGAQK
DGAYNANDALR	Bacteria				Bacteroidetes			Cytophagia				Cytophagales					Flammeovirgaceae				Marivirga				Marivirga tractuosa
DGDTGSPEVQVALLSSR	Bacteria				Proteobacteria			Alphaproteobacteria				Rhodobacterales					Rhodobacteraceae
DGDTGSPEVQVALLTSR	Bacteria				Proteobacteria			Alphaproteobacteria				Rhodobacterales					Rhodobacteraceae
DGDTGSPEVQVALMTSR	Bacteria				Proteobacteria			Alphaproteobacteria				Rhodobacterales					Rhodobacteraceae				Oceanicola				Oceanicola granulosus
DGDVADNSR	Bacteria				Proteobacteria			Gammaproteobacteria				Vibrionales					Vibrionaceae				Vibrio		Vibrio harveyi group
DGDVLVLENVR	Bacteria				Firmicutes			Bacilli
DGEAASFGGHLGYNFDLGNR	Bacteria				Proteobacteria			Alphaproteobacteria				Rhodobacterales					Rhodobacteraceae				Ruegeria				Ruegeria pomeroyi
DGEDPGYTLYDLSER
DGEVTDDTR	Bacteria
DGFATHDVDHVAGR	Bacteria				Firmicutes			Bacilli				Bacillales					Staphylococcaceae				Staphylococcus				Staphylococcus carnosus	Staphylococcus carnosus subsp. carnosus
DGFVLAGGGGMVVVEELEHALAR
DGFVLGEGAGALVLEEYEHAVAR	Bacteria				Bacteroidetes			Flavobacteriia				Flavobacteriales					Flavobacteriaceae
DGGAELVGLLK	Bacteria
DGGDLDYVGASGVELLGEGEAAGSYR	Bacteria				Proteobacteria			Alphaproteobacteria				Rhodobacterales					Rhodobacteraceae				Sagittula				Sagittula stellata
DGGDVDYVGASAVELLGPGESAGSYR	Bacteria				Proteobacteria			Alphaproteobacteria				Rhodobacterales					Rhodobacteraceae				Oceanibulbus				Oceanibulbus indolifex
DGHVVSVGK	Bacteria				Proteobacteria			Gammaproteobacteria
DGLLDPVLGR	Bacteria
DGLVHVSQLENR	Bacteria				Proteobacteria			Alphaproteobacteria				Rhodobacterales					Rhodobacteraceae
DGMEALEMPEAR	Bacteria				Proteobacteria			Alphaproteobacteria				Rhodobacterales					Rhodobacteraceae
DGMEQLELTEEK	Bacteria				Proteobacteria			Alphaproteobacteria				Rhodobacterales					Rhodobacteraceae				Oceanibulbus				Oceanibulbus indolifex
DGNFTAFADK	Bacteria				Proteobacteria			Gammaproteobacteria				Vibrionales					Vibrionaceae				Vibrio
DGQLDVDSDLNR	Bacteria				Deinococcus-Thermus			Deinococci				Deinococcales					Deinococcaceae				Deinococcus				Deinococcus proteolyticus
DGSVDLDTLFR
DGSVTAANASGLNDGAAGVLLMSADNAEK	Bacteria				Proteobacteria			Alphaproteobacteria				Rhodobacterales					Rhodobacteraceae
DGSVVVLGFTDR	Bacteria				Proteobacteria
DGSVVVLGYTDR
DGTEPTLRPDAK	Bacteria				Proteobacteria			Alphaproteobacteria				Rhodobacterales					Rhodobacteraceae
DGTETADALHAAGGR	Bacteria				Actinobacteria			Actinobacteria				Kineosporiales					Kineosporiaceae				Kineococcus				Kineococcus radiotolerans
DGTLNVAANCVDR	Bacteria				Proteobacteria			Alphaproteobacteria				Rhodobacterales					Rhodobacteraceae				Sagittula				Sagittula stellata
DGTLR
DGTPQANAEATVAR	Bacteria				Proteobacteria			Alphaproteobacteria				Sphingomonadales					Sphingomonadaceae				Sphingomonas				Sphingomonas wittichii
DGTSFADASK	Bacteria				Proteobacteria			Alphaproteobacteria				Rhodobacterales					Rhodobacteraceae				Oceanicola				Oceanicola granulosus
DGTVTENVECEYPLGHR	Bacteria				Firmicutes			Bacilli
DGVAK
DGVEEVLSYGALSDYEK	Bacteria				Proteobacteria			Gammaproteobacteria				Vibrionales					Vibrionaceae				Vibrio
DGVER
DGVGLLPTSLDLVENPK	Bacteria				Proteobacteria			Gammaproteobacteria				Enterobacteriales					Enterobacteriaceae
DGVGLLPTVLDVVENPK
DGVLFTPPFTSSALPGLTR
DGVLTVEEAK	Bacteria
DGVPLSLLYQTSTNAVR	Bacteria				Proteobacteria			Alphaproteobacteria				Rhodobacterales					Rhodobacteraceae
DGVSVAK
DGVSVAR
DGVSVEVLDLR	Bacteria
DGVTFHSGNELSSADVK	Bacteria				Proteobacteria			Alphaproteobacteria				Rhodobacterales					Rhodobacteraceae				Ruegeria				Ruegeria pomeroyi
DGVTVAK
DGYTAVQLGAGTPK	Bacteria				Proteobacteria			Alphaproteobacteria				Rhodobacterales					Rhodobacteraceae				Ruegeria				Ruegeria pomeroyi
DHAGGGDQVFLQGHASPGVYAR	Bacteria				Actinobacteria			Actinobacteria				Kineosporiales					Kineosporiaceae				Kineococcus				Kineococcus radiotolerans
DHALLAELDGYVR	Bacteria				Proteobacteria			Alphaproteobacteria				Rhodobacterales					Rhodobacteraceae
DHDTGVSPVFAGGLEYALTPELATR	Bacteria				Proteobacteria			Gammaproteobacteria				Enterobacteriales					Enterobacteriaceae				Salmonella
DHDTGVSPVFAGGVEYALTPELATR	Bacteria				Proteobacteria			Gammaproteobacteria
DHLDCGSVASPNR
DHLGGNAYSEAEPETGLEVHR	Bacteria				Actinobacteria			Actinobacteria
DHSTFANVGAGAK	Bacteria				Proteobacteria			Gammaproteobacteria
DHVASEMTK	Bacteria				Firmicutes			Bacilli
DHVMHVANAPGEK	Bacteria				Proteobacteria			Alphaproteobacteria				Rhodobacterales					Rhodobacteraceae				Ruegeria				Ruegeria pomeroyi
DLAAEGGDLLFVGTK	Bacteria				Firmicutes			Bacilli
DLAALGLYPAVDPLDSSSR	Bacteria
DLAASSGFLAPNSDAVR	Bacteria				Deinococcus-Thermus			Deinococci				Deinococcales					Deinococcaceae				Deinococcus				Deinococcus proteolyticus
DLAAVTGGQVVSEDLGHR	Bacteria				Deinococcus-Thermus			Deinococci				Deinococcales					Deinococcaceae				Deinococcus
DLADAVTAAGVEVAK	Bacteria				Proteobacteria
DLAELFAEQYGETR	Bacteria				Proteobacteria			Alphaproteobacteria				Rhodobacterales					Rhodobacteraceae
DLAER
DLAFFPTYCGSAYK	Bacteria				Proteobacteria			Gammaproteobacteria
DLAGGK
DLANDGYR	Bacteria
DLAPEQVSAEVLR	Bacteria				Deinococcus-Thermus			Deinococci				Deinococcales					Deinococcaceae				Deinococcus
DLATDLLLNER	Bacteria
DLATLK
DLATYLEEDFK	Bacteria				Proteobacteria			Alphaproteobacteria				Rhodobacterales					Rhodobacteraceae				Phaeobacter
DLAVQYR
DLDEEDSK	Bacteria				Firmicutes			Bacilli
DLDLALDAAHK
DLDLAQANASDQMK	Bacteria				Proteobacteria			Gammaproteobacteria				Vibrionales					Vibrionaceae				Vibrio
DLDNAANAAFVDAYSEK	Bacteria				Proteobacteria			Alphaproteobacteria				Rhodobacterales					Rhodobacteraceae				Sagittula				Sagittula stellata
DLDSLGALLGDVLDEGANR	Bacteria				Proteobacteria			Alphaproteobacteria				Rhodobacterales					Rhodobacteraceae				Sagittula				Sagittula stellata
DLDTSVEGR	Bacteria				Firmicutes			Bacilli
DLEEAFMFGAEGK	Bacteria				Firmicutes			Bacilli
DLELQSEAQR	Bacteria				Proteobacteria			Alphaproteobacteria				Rhodobacterales					Rhodobacteraceae
DLETQSQDGTFEK	Bacteria				Proteobacteria			Gammaproteobacteria
DLETVTVSGTVDNSVAAK	Bacteria				Proteobacteria			Alphaproteobacteria				Rhodobacterales					Rhodobacteraceae				Oceanibulbus				Oceanibulbus indolifex
DLFAAHGVPVLDGR	Bacteria				Actinobacteria			Actinobacteria				Kineosporiales					Kineosporiaceae				Kineococcus				Kineococcus radiotolerans
DLFEGLTLQDK	Bacteria				Proteobacteria			Gammaproteobacteria
DLFETALPR	Bacteria				Proteobacteria			Alphaproteobacteria				Rhodobacterales					Rhodobacteraceae
DLFNALEEGNFPK	Bacteria				Firmicutes			Bacilli				Bacillales					Staphylococcaceae
DLFSLTNEEVQELAK	Bacteria				Proteobacteria
DLGATPEQTAAGLTR	Bacteria				Deinococcus-Thermus			Deinococci				Deinococcales					Deinococcaceae				Deinococcus				Deinococcus proteolyticus
DLGAVFLVGLGGK
DLGFAVDLAK	Bacteria				Firmicutes			Bacilli
DLGGVQLDLR	Bacteria				Proteobacteria			Alphaproteobacteria				Rhodobacterales					Rhodobacteraceae
DLGLHTVAVR	Bacteria				Proteobacteria			Alphaproteobacteria				Rhodobacterales					Rhodobacteraceae				Ruegeria				Ruegeria pomeroyi
DLGLKPLALVR	Bacteria				Proteobacteria			Alphaproteobacteria				Rhodobacterales					Rhodobacteraceae
DLGNMPPNLANPAYLASQAR	Bacteria				Proteobacteria			Gammaproteobacteria				Vibrionales					Vibrionaceae				Vibrio
DLGSLLFLDMR	Bacteria				Proteobacteria
DLGTNK
DLGVEVYSVSTDTHFTHK	Bacteria				Firmicutes			Bacilli
DLGYGLLLK
DLHQLAEPTAR	Bacteria				Firmicutes			Bacilli
DLLAGSGLPLVAADDLGDAAR	Bacteria				Proteobacteria			Alphaproteobacteria				Sphingomonadales					Sphingomonadaceae				Sphingomonas				Sphingomonas wittichii
DLLALLGMDELSEEDK
DLLAYK
DLLGVVNVTSLGGGK	Bacteria				Deinococcus-Thermus			Deinococci				Deinococcales					Deinococcaceae				Deinococcus				Deinococcus geothermalis
DLLNPSQNVPAPDMGTGER	Bacteria				Proteobacteria			Alphaproteobacteria				Rhodobacterales					Rhodobacteraceae
DLLPLLEGTTVSTK
DLLPLLEK
DLLPLLSSK
DLLPVLEK
DLLPVLEQVAK	Bacteria
DLLQAEGLGTR	Bacteria				Proteobacteria			Alphaproteobacteria				Rhodobacterales					Rhodobacteraceae
DLLSEYDFPGDDVPVLAGSALK	Bacteria
DLLSEYDFPGDDVPVLK	Bacteria				Firmicutes			Bacilli
DLLSEYDFPGDDVPVLVGSALK	Bacteria				Firmicutes			Bacilli				Bacillales					Staphylococcaceae				Staphylococcus
DLLSEYGFPGDDLPVLK	Bacteria				Firmicutes			Bacilli
DLLSTYDFPGDDTPLLLGSAR	Bacteria
DLNNDSVTVNNTGDR	Bacteria				Proteobacteria			Alphaproteobacteria				Rhodobacterales					Rhodobacteraceae				Roseovarius				Roseovarius nubinhibens
DLNYDGSEVK	Bacteria				Bacteroidetes			Flavobacteriia				Flavobacteriales					Flavobacteriaceae				Cellulophaga
DLPATVATVEYDPNR	Bacteria				Bacteroidetes			Sphingobacteriia				Sphingobacteriales					Sphingobacteriaceae				Pseudopedobacter				Pseudopedobacter saltans
DLPDLDALYFTMLNSNK	Bacteria				Proteobacteria
DLPLTTLLEEVK	Bacteria				Deinococcus-Thermus			Deinococci				Deinococcales					Deinococcaceae				Deinococcus
DLPNVGEEALR	Bacteria
DLPTHLDLMR	Bacteria				Proteobacteria			Alphaproteobacteria				Rhodobacterales					Rhodobacteraceae
DLPYDPLK	Bacteria				Proteobacteria
DLQAVSFVGSEPVAR	Bacteria				Firmicutes			Bacilli
DLQSCMQNSFSVFR	Bacteria				Proteobacteria			Gammaproteobacteria				Vibrionales					Vibrionaceae				Vibrio
DLSADSTAALK	Bacteria				Proteobacteria			Alphaproteobacteria				Sphingomonadales					Sphingomonadaceae				Sphingomonas				Sphingomonas wittichii
DLSDVTLGQFAGK	Bacteria				Proteobacteria
DLSFGEAYGLVMK	Bacteria				Firmicutes			Bacilli
DLSLEGGYR	Bacteria				Proteobacteria			Alphaproteobacteria				Sphingomonadales					Sphingomonadaceae				Sphingomonas				Sphingomonas wittichii
DLSNGYGASYGDQDLVK	Bacteria				Proteobacteria			Gammaproteobacteria				Enterobacteriales					Enterobacteriaceae				Salmonella
DLSVSLADVDANGTK	Bacteria				Firmicutes			Bacilli				Bacillales					Bacillaceae				Bacillus		Bacillus cereus group		Bacillus thuringiensis
DLTEEDPTEVEAGESNLNYVK	Bacteria				Bacteroidetes			Sphingobacteriia				Sphingobacteriales					Sphingobacteriaceae
DLTLAMDCAASEFYK
DLTPLEAGLGFAVK	Bacteria				Firmicutes			Bacilli
DLTVQDMFEAVGR	Bacteria				Proteobacteria			Alphaproteobacteria				Rhodobacterales					Rhodobacteraceae
DLVEALAEDGLK	Bacteria				Proteobacteria			Alphaproteobacteria				Sphingomonadales					Sphingomonadaceae				Sphingomonas				Sphingomonas wittichii
DLVHALPLYALK	Bacteria				Proteobacteria
DLVLAQAACTDSNLNR	Bacteria				Deinococcus-Thermus			Deinococci				Deinococcales					Deinococcaceae				Deinococcus
DLVNEPANVLTTTEFANR	Bacteria				Proteobacteria			Alphaproteobacteria				Rhodobacterales					Rhodobacteraceae
DLVVDMGQFYAQYEK
DLVYTAWSSASTFR	Bacteria				Proteobacteria			Alphaproteobacteria				Rhodobacterales					Rhodobacteraceae				Sagittula				Sagittula stellata
DLYGVLEER	Bacteria				Proteobacteria			Alphaproteobacteria				Rhodobacterales					Rhodobacteraceae
DLYVGGR
DMGPGVDWDLYALYAEADDK	Bacteria				Proteobacteria			Alphaproteobacteria				Rhodobacterales					Rhodobacteraceae				Roseovarius				Roseovarius nubinhibens
DMLYGPTNEELLTDLFR	Bacteria				Proteobacteria			Alphaproteobacteria				Rhodobacterales					Rhodobacteraceae
DMPQYVEVSLEPLEVGK	Bacteria				Bacteroidetes			Sphingobacteriia				Sphingobacteriales					Sphingobacteriaceae
DMQNEATAVATK	Bacteria				Proteobacteria			Alphaproteobacteria				Rhodobacterales					Rhodobacteraceae				Oceanibulbus				Oceanibulbus indolifex
DNAVEDFR
DNDELVESLAER	Bacteria				Bacteroidetes			Cytophagia				Cytophagales					Flammeovirgaceae				Marivirga				Marivirga tractuosa
DNDLK
DNKPLPAAAESSTK	Bacteria				Firmicutes			Bacilli
DNLGAGSEFANEQDALK	Bacteria				Deinococcus-Thermus			Deinococci				Deinococcales					Deinococcaceae				Deinococcus				Deinococcus geothermalis
DNLGAQAGLPNLGASSVSPSVADFR	Bacteria				Deinococcus-Thermus			Deinococci				Deinococcales					Deinococcaceae				Deinococcus				Deinococcus proteolyticus
DNLQGLSESTFNPMVAFR	Bacteria				Deinococcus-Thermus			Deinococci				Deinococcales					Deinococcaceae				Deinococcus				Deinococcus geothermalis
DNPLK
DNTLLVNGAGNADDLK	Bacteria				Bacteroidetes			Sphingobacteriia				Sphingobacteriales					Sphingobacteriaceae				Pseudopedobacter				Pseudopedobacter saltans
DNTLTSATAVDASVFAGAK	Bacteria				Proteobacteria			Alphaproteobacteria				Rhodobacterales					Rhodobacteraceae				Oceanibulbus				Oceanibulbus indolifex
DNTPGGATFNGAR	Bacteria				Proteobacteria			Alphaproteobacteria				Rhodobacterales					Rhodobacteraceae				Ruegeria				Ruegeria pomeroyi
DNTPMFVK	Bacteria				Proteobacteria
DNTTLVDGAGAADALK	Bacteria				Proteobacteria			Alphaproteobacteria				Sphingomonadales					Sphingomonadaceae				Sphingomonas				Sphingomonas wittichii
DNTTLVNGSGDAATLDTR	Bacteria				Bacteroidetes			Flavobacteriia				Flavobacteriales					Flavobacteriaceae				Cellulophaga
DNTWYTGAK	Bacteria				Proteobacteria
DPAASVGDGLTLNK	Bacteria				Firmicutes			Bacilli
DPAKPAFATLTFK	Bacteria				Proteobacteria			Alphaproteobacteria
DPALANK
DPALSELYLVEGDSAGGSAK
DPANLK
DPAQLPWSDYGVEVVVESTGR	Bacteria				Firmicutes			Bacilli
DPDVTVEQFLQSK	Bacteria				Firmicutes			Bacilli				Bacillales					Staphylococcaceae				Staphylococcus				Staphylococcus carnosus	Staphylococcus carnosus subsp. carnosus
DPEASLFK	Bacteria
DPLLDVAMELER	Bacteria				Proteobacteria			Gammaproteobacteria
DPMLNVVYTLNEPAAAGAYEALK	Bacteria				Proteobacteria			Alphaproteobacteria
DPNPVLFLENELLYGR	Bacteria				Proteobacteria			Alphaproteobacteria
DPNPVLFLENELVYGR	Bacteria				Proteobacteria			Alphaproteobacteria				Rhodobacterales					Rhodobacteraceae				Roseobacter				Roseobacter denitrificans
DPNPVVFLENELLYGK
DPSGNGNPTYR	Bacteria				Deinococcus-Thermus			Deinococci				Deinococcales					Deinococcaceae				Deinococcus				Deinococcus geothermalis
DPSGTGPYQLVSNDSTGLTLK	Bacteria				Deinococcus-Thermus			Deinococci				Deinococcales					Deinococcaceae				Deinococcus				Deinococcus proteolyticus
DPSLLETR	Bacteria				Proteobacteria
DPTGLPTTK	Bacteria				Firmicutes			Bacilli				Bacillales					Bacillaceae				Bacillus		Bacillus cereus group		Bacillus thuringiensis
DQALTVALAAADAVLSK	Bacteria				Proteobacteria			Alphaproteobacteria				Rhodobacterales					Rhodobacteraceae				Phaeobacter
DQEVYDPR	Bacteria				Firmicutes
DQFEER
DQFELHTHQR	Bacteria				Proteobacteria			Betaproteobacteria				Burkholderiales					Alcaligenaceae				Bordetella				Bordetella parapertussis
DQGYSVSLMADSTSR	Bacteria				Deinococcus-Thermus			Deinococci				Deinococcales					Deinococcaceae				Deinococcus
DQLAQNR	Bacteria
DQLASFGSEAQLSEVGQVLSVGDGLAR	Bacteria				Proteobacteria			Alphaproteobacteria				Sphingomonadales					Sphingomonadaceae				Sphingomonas				Sphingomonas wittichii
DQLEK
DQLLENLQEGMEVK
DQLQGVSEETTTGVNR	Bacteria				Proteobacteria			Alphaproteobacteria				Rhodobacterales					Rhodobacteraceae				Ruegeria
DQLSK
DQLVDLTVGNNK	Eukaryota	Metazoa			Chordata	Craniata		Mammalia			Euarchontoglires	Primates	Haplorrhini	Simiiformes	Catarrhini
DQLVTSR
DQNPNYK	Bacteria				Firmicutes
DQQAGTTGVR	Bacteria				Proteobacteria			Gammaproteobacteria				Vibrionales					Vibrionaceae
DQQDEFAVASQNK	Bacteria				Proteobacteria			Alphaproteobacteria				Rhodobacterales					Rhodobacteraceae
DQSGTDVLFFVDNLFR	Bacteria				Proteobacteria			Alphaproteobacteria				Rhodobacterales					Rhodobacteraceae
DQTNPLSDLR	Bacteria				Deinococcus-Thermus			Deinococci				Deinococcales					Deinococcaceae				Deinococcus
DQTSPK
DQVADMLK	Bacteria				Proteobacteria			Alphaproteobacteria				Rhodobacterales					Rhodobacteraceae				Sagittula				Sagittula stellata
DQVGAMQEYR	Bacteria				Deinococcus-Thermus			Deinococci				Deinococcales					Deinococcaceae				Deinococcus				Deinococcus proteolyticus
DQYDEVVDEMVSYAESLR	Bacteria				Firmicutes			Bacilli				Bacillales
DQYSVASGEAVMK	Bacteria				Proteobacteria			Alphaproteobacteria				Rhodobacterales					Rhodobacteraceae				Oceanicola				Oceanicola granulosus
DRPATLGTQNSATDLYANLLGGADFK	Bacteria				Deinococcus-Thermus			Deinococci				Deinococcales					Deinococcaceae				Deinococcus				Deinococcus proteolyticus
DSAAEDAAQGEVLAR	Bacteria				Deinococcus-Thermus			Deinococci				Deinococcales					Deinococcaceae				Deinococcus				Deinococcus geothermalis
DSALVPVYYYVNAR
DSDEVAGNR	Bacteria				Bacteroidetes			Sphingobacteriia				Sphingobacteriales					Sphingobacteriaceae
DSDGDGVADHLDK	Bacteria				Bacteroidetes			Sphingobacteriia				Sphingobacteriales					Sphingobacteriaceae
DSDGDGVSDQFDK	Bacteria				Bacteroidetes			Sphingobacteriia				Sphingobacteriales					Sphingobacteriaceae
DSDKPFMMPVEDVFSLTGR	Bacteria
DSEER
DSFVDNAHSNSR	Bacteria				Proteobacteria			Alphaproteobacteria				Rhodobacterales					Rhodobacteraceae				Ruegeria				Ruegeria pomeroyi
DSGDYK
DSGGELGDAFGLADEDLQR	Bacteria				Deinococcus-Thermus			Deinococci				Deinococcales					Deinococcaceae				Deinococcus
DSGGGYGGGYDDAPR	Bacteria				Proteobacteria			Betaproteobacteria				Burkholderiales					Alcaligenaceae				Bordetella				Bordetella parapertussis
DSGGVDR	Bacteria
DSGLALEPAATMAEGAQK	Bacteria				Firmicutes			Bacilli				Bacillales					Staphylococcaceae				Staphylococcus
DSGLFSLYVALGQK	Bacteria				Proteobacteria			Gammaproteobacteria
DSGLLNEGYAPNK	Bacteria				Proteobacteria			Alphaproteobacteria				Rhodobacterales					Rhodobacteraceae				Ruegeria				Ruegeria pomeroyi
DSLLTFAAYLK	Bacteria				Firmicutes			Bacilli
DSNTGGAQDPLLVGSYYGVR	Bacteria				Deinococcus-Thermus			Deinococci				Deinococcales					Deinococcaceae				Deinococcus				Deinococcus geothermalis
DSSLNHESFTER	Bacteria				Proteobacteria			Alphaproteobacteria				Rhodobacterales					Rhodobacteraceae
DSSSDHAR	Bacteria				Proteobacteria			Gammaproteobacteria				Vibrionales					Vibrionaceae				Vibrio		Vibrio harveyi group
DSTGAGMMDAK	Bacteria				Proteobacteria			Alphaproteobacteria				Rhodobacterales					Rhodobacteraceae
DSTVNHESFTER	Bacteria				Proteobacteria			Alphaproteobacteria
DSVGAVVLGDYTGVSEGDQVK	Bacteria				Proteobacteria			Betaproteobacteria				Burkholderiales					Alcaligenaceae				Bordetella
DSVGAVVMGPYADLAEGMK
DTAADAAK	Bacteria				Deinococcus-Thermus			Deinococci				Deinococcales					Deinococcaceae				Deinococcus				Deinococcus proteolyticus
DTAGVLSGPAVGDALDTFDGSR	Bacteria				Proteobacteria			Alphaproteobacteria				Rhodobacterales					Rhodobacteraceae				Ruegeria				Ruegeria pomeroyi
DTALNGMVTYK	Bacteria				Proteobacteria			Alphaproteobacteria				Rhodobacterales					Rhodobacteraceae				Oceanibulbus				Oceanibulbus indolifex
DTANDVFDVR	Bacteria				Proteobacteria			Gammaproteobacteria
DTDLK
DTDPANDK	Bacteria				Deinococcus-Thermus			Deinococci				Deinococcales					Deinococcaceae				Deinococcus				Deinococcus deserti
DTDVNYYR	Bacteria				Bacteroidetes			Flavobacteriia				Flavobacteriales					Flavobacteriaceae
DTDYLVK	Bacteria
DTEAQFK	Bacteria
DTEKPFLMPVEDVFSLTGR	Bacteria				Firmicutes			Bacilli
DTFSLLGFTAAVEDAEK	Bacteria				Proteobacteria			Alphaproteobacteria				Rhodobacterales					Rhodobacteraceae
DTGETFELAADALFK	Bacteria				Proteobacteria			Gammaproteobacteria
DTGLGLSLGTVLYPDMR	Bacteria				Proteobacteria			Alphaproteobacteria				Rhodobacterales					Rhodobacteraceae				Phaeobacter				Phaeobacter inhibens
DTGRPALLVFDDLSK	Bacteria				Bacteroidetes			Flavobacteriia				Flavobacteriales
DTLSFLMTR	Bacteria				Proteobacteria			Gammaproteobacteria
DTLSGGHYVDLTSGQHK	Bacteria				Firmicutes			Bacilli				Bacillales					Bacillaceae				Bacillus		Bacillus subtilis group		Bacillus subtilis
DTPAER
DTPAGK
DTPLLVLGNR	Bacteria				Proteobacteria			Alphaproteobacteria				Rhodobacterales					Rhodobacteraceae
DTQLGPLVSK	Bacteria				Firmicutes			Bacilli
DTQSTTCTGVEMFR	Bacteria				Proteobacteria			Alphaproteobacteria				Rhodobacterales					Rhodobacteraceae				Roseobacter				Roseobacter denitrificans
DTSTTTCTGVEMFR	Bacteria				Proteobacteria
DTTANNFNTLK	Bacteria				Deinococcus-Thermus			Deinococci				Deinococcales					Deinococcaceae				Deinococcus				Deinococcus deserti
DTTGAGMMDAK	Bacteria				Proteobacteria			Alphaproteobacteria				Rhodobacterales					Rhodobacteraceae
DTTGSQNPAYR	Bacteria				Deinococcus-Thermus			Deinococci				Deinococcales					Deinococcaceae				Deinococcus				Deinococcus deserti
DTTTGDTLCDEK
DTTTLLDGVGEEAALQGR
DTTTTTCTGVEMFR	Bacteria
DTTTVRPLVSETGLLPR	Bacteria				Proteobacteria			Alphaproteobacteria				Rhodobacterales					Rhodobacteraceae				Roseovarius				Roseovarius nubinhibens
DTVEDLSSSVSK	Bacteria				Deinococcus-Thermus			Deinococci				Deinococcales					Deinococcaceae				Deinococcus				Deinococcus proteolyticus
DTYSVLGGGDSAAAVEK	Bacteria				Firmicutes			Bacilli
DVAELLLEGLR
DVAESDR	Bacteria
DVAGTDYQVMGAAVR	Bacteria				Proteobacteria			Gammaproteobacteria				Vibrionales					Vibrionaceae				Vibrio		Vibrio harveyi group
DVALLTVLK	Bacteria				Bacteroidetes			Sphingobacteriia				Sphingobacteriales					Sphingobacteriaceae
DVCQAEYDQVAADFYANDPR	Bacteria				Proteobacteria			Alphaproteobacteria				Rhodobacterales					Rhodobacteraceae				Oceanibulbus				Oceanibulbus indolifex
DVDAGATDADDLSQEK	Bacteria				Actinobacteria			Actinobacteria				Kineosporiales					Kineosporiaceae				Kineococcus				Kineococcus radiotolerans
DVDFK
DVDGALATTVAGLVR	Bacteria				Proteobacteria			Alphaproteobacteria				Rhodobacterales					Rhodobacteraceae
DVDLK
DVEASSMLLEPLAR	Bacteria				Proteobacteria			Alphaproteobacteria				Rhodobacterales					Rhodobacteraceae				Sagittula				Sagittula stellata
DVEDAPSAK	Bacteria				Proteobacteria			Alphaproteobacteria				Rhodobacterales					Rhodobacteraceae
DVEGDTEVLATSLPVLVTAQQGLNEPR	Bacteria				Firmicutes			Bacilli
DVELLNEDDTTQTALQK	Bacteria				Firmicutes			Bacilli				Bacillales					Staphylococcaceae				Staphylococcus				Staphylococcus carnosus	Staphylococcus carnosus subsp. carnosus
DVESASLVLEPLAR	Bacteria				Proteobacteria			Alphaproteobacteria				Rhodobacterales					Rhodobacteraceae
DVETLLEFGSPK	Bacteria				Firmicutes			Bacilli				Bacillales					Staphylococcaceae				Staphylococcus				Staphylococcus carnosus	Staphylococcus carnosus subsp. carnosus
DVEVSFPEEYHAAELAGKPATFK	Bacteria				Firmicutes			Bacilli
DVEYLEDNK	Bacteria				Firmicutes
DVFASLTDLVGGR	Bacteria				Proteobacteria			Alphaproteobacteria				Rhodobacterales					Rhodobacteraceae
DVFLDLVCYR
DVFVHFSALQGNGFK
DVGLANAGADK	Bacteria				Deinococcus-Thermus			Deinococci				Deinococcales					Deinococcaceae				Deinococcus
DVGLLSFTGSK	Bacteria				Firmicutes			Bacilli				Bacillales					Staphylococcaceae				Staphylococcus
DVGLNGSSLR	Bacteria				Bacteroidetes			Cytophagia				Cytophagales					Flammeovirgaceae				Marivirga				Marivirga tractuosa
DVGPAGDSLR	Bacteria				Proteobacteria			Alphaproteobacteria				Rhodobacterales					Rhodobacteraceae
DVLAR
DVLASR
DVLDFLTNEDPK	Bacteria				Proteobacteria			Alphaproteobacteria				Rhodobacterales					Rhodobacteraceae
DVLEAMQADSGLR
DVLFFPVQNNAAQLEAMR	Bacteria				Proteobacteria			Alphaproteobacteria				Rhodobacterales					Rhodobacteraceae
DVLLFVDNLYR
DVLLSLLK
DVLTDLQNGK	Bacteria
DVLVVK
DVNGDALGTSGSYATAK	Bacteria				Proteobacteria			Gammaproteobacteria				Vibrionales					Vibrionaceae				Vibrio		Vibrio harveyi group		Vibrio harveyi
DVNPDEAVAAGAALQGSVLSGER	Bacteria				Proteobacteria			Betaproteobacteria				Burkholderiales					Alcaligenaceae				Bordetella
DVNSFGVAATMVTTSDVSDDVAYNVAK	Bacteria				Proteobacteria			Gammaproteobacteria				Vibrionales					Vibrionaceae				Vibrio
DVPEYLAQDGGAK	Bacteria				Proteobacteria			Alphaproteobacteria				Sphingomonadales					Sphingomonadaceae				Sphingomonas				Sphingomonas wittichii
DVQDLDVPFKPSR	Bacteria				Firmicutes			Bacilli
DVQLEMDQNPETGQR	Bacteria				Deinococcus-Thermus			Deinococci				Deinococcales					Deinococcaceae				Deinococcus				Deinococcus proteolyticus
DVSDSDEVAQVGTLSANGEK	Bacteria				Proteobacteria			Alphaproteobacteria				Rhodobacterales					Rhodobacteraceae
DVSEASGVSEMTVSR	Bacteria				Proteobacteria			Alphaproteobacteria				Rhodobacterales					Rhodobacteraceae
DVSEATGVSEMTVSR	Bacteria				Proteobacteria			Alphaproteobacteria				Rhodobacterales					Rhodobacteraceae
DVSLMPFK	Bacteria				Proteobacteria
DVTDSDEVAQVGTLSANGEAELGR	Bacteria				Proteobacteria			Alphaproteobacteria				Rhodobacterales					Rhodobacteraceae
DVTGFVLGGHGDDMVPLVR	Bacteria				Firmicutes			Bacilli
DVTGTVGHDTTTGGAGHDTSGPNTDNAMTR	Bacteria				Actinobacteria			Actinobacteria				Kineosporiales					Kineosporiaceae				Kineococcus				Kineococcus radiotolerans
DVTTDVPTYPATEYPALQR	Bacteria				Deinococcus-Thermus			Deinococci				Deinococcales					Deinococcaceae				Deinococcus				Deinococcus deserti
DVTTGDTLCDPASPLLLER	Bacteria				Proteobacteria			Gammaproteobacteria				Enterobacteriales					Enterobacteriaceae
DVTTGDTLCDPDAPLLLER	Bacteria				Proteobacteria
DVTTGDTLCDPSAPLLLER	Bacteria				Proteobacteria			Gammaproteobacteria				Enterobacteriales					Enterobacteriaceae
DVTTGDTLCNADKPLLLER	Bacteria				Proteobacteria			Gammaproteobacteria				Pseudomonadales					Pseudomonadaceae				Pseudomonas
DVTVDEVNEAMK	Bacteria				Firmicutes			Bacilli				Bacillales					Staphylococcaceae				Staphylococcus
DVTVQDVFEAVGR	Bacteria				Proteobacteria			Alphaproteobacteria				Rhodobacterales					Rhodobacteraceae
DVVAGLDLMLVR	Bacteria				Proteobacteria			Alphaproteobacteria				Rhodobacterales					Rhodobacteraceae
DVVLLLDSLTR
DVYENLLTAGVLDPTK	Bacteria				Bacteroidetes			Sphingobacteriia				Sphingobacteriales					Sphingobacteriaceae				Pseudopedobacter				Pseudopedobacter saltans
DYAEVNLGALQK	Bacteria				Proteobacteria			Alphaproteobacteria				Sphingomonadales					Sphingomonadaceae				Sphingomonas
DYECLCGK
DYGVGSDVYSVTSFTELAR	Bacteria
DYLDGVDVAEGELVVLENVR	Bacteria				Proteobacteria
DYLDGVEVADGELVVLENVR	Bacteria				Proteobacteria			Gammaproteobacteria				Enterobacteriales					Enterobacteriaceae
DYLDLER
DYQEQVVK	Bacteria				Firmicutes			Bacilli				Bacillales					Staphylococcaceae				Staphylococcus				Staphylococcus carnosus	Staphylococcus carnosus subsp. carnosus
DYSYSDTSATSYQDSSSLMAGAR	Bacteria				Proteobacteria			Alphaproteobacteria				Rhodobacterales					Rhodobacteraceae				Phaeobacter
DYVVSMLDSLGK	Bacteria				Proteobacteria
EAAAK
EAAAWGLNQVCGSGLR	Bacteria				Proteobacteria			Alphaproteobacteria				Rhodobacterales					Rhodobacteraceae				Oceanicola				Oceanicola granulosus
EAADK
EAADTSLEAGEQK	Bacteria				Proteobacteria			Alphaproteobacteria				Sphingomonadales					Sphingomonadaceae				Sphingomonas				Sphingomonas wittichii
EAAEGKPVELGR	Bacteria				Proteobacteria			Alphaproteobacteria				Rhodobacterales					Rhodobacteraceae
EAAELLAK
EAAENLVNELGK	Bacteria				Firmicutes			Bacilli
EAAETVEDNAK	Bacteria				Bacteroidetes			Flavobacteriia				Flavobacteriales					Flavobacteriaceae				Cellulophaga
EAALASNQYYVNNR	Bacteria				Proteobacteria			Gammaproteobacteria				Vibrionales					Vibrionaceae				Vibrio
EAALK
EAALVHEALVAR
EAATLVNLYDSGQVDFALLNGEFVDK	Bacteria				Firmicutes			Bacilli				Bacillales					Bacillaceae				Bacillus		Bacillus cereus group
EAAYTNDTSLLR	Bacteria				Bacteroidetes			Flavobacteriia				Flavobacteriales					Flavobacteriaceae				Cellulophaga
EADEVVEGVVLEVVK	Bacteria				Actinobacteria			Actinobacteria				Kineosporiales					Kineosporiaceae				Kineococcus				Kineococcus radiotolerans
EADLVVAGVYYTF	Bacteria				Proteobacteria			Gammaproteobacteria				Vibrionales					Vibrionaceae				Vibrio		Vibrio harveyi group
EAEAAFGNGEGYLEK	Bacteria				Proteobacteria			Alphaproteobacteria				Rhodobacterales					Rhodobacteraceae
EAEAAGADFVGDTDYLGK	Bacteria				Firmicutes			Bacilli
EAEAAGLPVLTWDADLLEDDK	Bacteria				Proteobacteria			Alphaproteobacteria				Rhodobacterales					Rhodobacteraceae				Sagittula				Sagittula stellata
EAEEALDEVGLTCNK	Bacteria				Firmicutes			Bacilli				Bacillales					Staphylococcaceae				Staphylococcus
EAELK
EAEVTYTHK	Bacteria				Proteobacteria			Alphaproteobacteria				Rhodobacterales					Rhodobacteraceae				Roseobacter				Roseobacter denitrificans
EAFADATPQDQMAALK	Bacteria				Proteobacteria			Alphaproteobacteria				Sphingomonadales					Sphingomonadaceae				Sphingomonas				Sphingomonas wittichii
EAFASALFGVLR	Bacteria				Firmicutes			Bacilli
EAFENAAR
EAFGTDNLEGK	Bacteria				Firmicutes			Bacilli
EAFLLADR	Bacteria
EAFPGDVFYLHSR
EAFSTAAATR	Bacteria				Bacteroidetes			Flavobacteriia				Flavobacteriales					Flavobacteriaceae				Cellulophaga
EAFTGSASVLGSSDLAK	Bacteria				Bacteroidetes			Flavobacteriia				Flavobacteriales					Flavobacteriaceae				Cellulophaga
EAGELAGLNVLR	Bacteria
EAGLAVDAVFESLQSSLSK	Bacteria				Firmicutes			Bacilli
EAGLTLLAWTLER	Bacteria				Proteobacteria			Alphaproteobacteria				Rhodobacterales					Rhodobacteraceae				Oceanibulbus				Oceanibulbus indolifex
EAGVQLGALAAEAVLEK	Bacteria				Proteobacteria			Alphaproteobacteria				Rhodobacterales					Rhodobacteraceae				Phaeobacter
EAGVTAFEGQLSGPSALAFLTGDPVEAAK	Bacteria				Actinobacteria			Actinobacteria				Kineosporiales					Kineosporiaceae				Kineococcus				Kineococcus radiotolerans
EAGYENGFTLTMLAPNNR	Bacteria				Proteobacteria			Gammaproteobacteria				Vibrionales					Vibrionaceae
EALADTVELTMR	Bacteria				Proteobacteria			Alphaproteobacteria				Rhodobacterales					Rhodobacteraceae
EALAR
EALAVAEANK	Bacteria				Proteobacteria			Alphaproteobacteria
EALAYADSVHDYVSR	Bacteria				Proteobacteria
EALDELAYAR	Bacteria				Proteobacteria			Gammaproteobacteria				Pseudomonadales					Pseudomonadaceae				Pseudomonas
EALDFFAR
EALDFVLK
EALDLFAR
EALEAAVHR	Bacteria				Bacteroidetes
EALEALFGVK	Bacteria
EALEDTLNALDSGR	Bacteria				Proteobacteria			Alphaproteobacteria				Rhodobacterales					Rhodobacteraceae
EALEETLNALDSGK	Bacteria				Proteobacteria			Alphaproteobacteria				Rhodobacterales					Rhodobacteraceae
EALEK
EALEVLLEALEK	Bacteria				Firmicutes			Bacilli
EALEVNNFVPEYLTFDADK	Bacteria				Firmicutes			Bacilli
EALHNQLFNVGDSEQVYR	Bacteria				Actinobacteria			Actinobacteria				Kineosporiales					Kineosporiaceae				Kineococcus				Kineococcus radiotolerans
EALLEAASK	Bacteria				Firmicutes			Bacilli
EALNSLQADHGFLTK	Bacteria				Proteobacteria			Alphaproteobacteria				Sphingomonadales					Sphingomonadaceae				Sphingomonas				Sphingomonas wittichii
EALSPEFQDYAQQVVK	Bacteria				Proteobacteria			Betaproteobacteria				Burkholderiales					Alcaligenaceae				Bordetella
EALSSLK
EALTFDDVLLVPAHSTVLPNTADLR	Bacteria				Proteobacteria			Gammaproteobacteria
EALVELVSK	Bacteria				Firmicutes			Bacilli
EAMEPEFK
EANDYDVTQDDVK	Bacteria				Deinococcus-Thermus			Deinococci				Deinococcales					Deinococcaceae				Deinococcus				Deinococcus proteolyticus
EANPDAQAATPPAAVVDR	Bacteria				Proteobacteria			Alphaproteobacteria				Sphingomonadales					Sphingomonadaceae				Sphingomonas				Sphingomonas wittichii
EANYDDSFYTENTR	Bacteria				Firmicutes			Bacilli
EAPSYEEQSNETALLETGVK	Bacteria				Proteobacteria			Gammaproteobacteria				Vibrionales					Vibrionaceae				Vibrio
EAQTAMAALGTATNQK	Bacteria				Proteobacteria			Alphaproteobacteria				Rhodobacterales					Rhodobacteraceae
EARPTEK
EASGDFLAR	Bacteria				Deinococcus-Thermus			Deinococci				Deinococcales					Deinococcaceae				Deinococcus
EASSGALALNTGEFTGR	Bacteria				Bacteroidetes			Flavobacteriia				Flavobacteriales					Flavobacteriaceae
EASVYTGLTLAEYFR
EATDVAYLACAR	Bacteria				Proteobacteria			Gammaproteobacteria
EATEYLGAQR	Bacteria				Proteobacteria			Alphaproteobacteria				Rhodobacterales					Rhodobacteraceae				Sagittula				Sagittula stellata
EATTSCDSNLVTVAGPQVEK	Bacteria				Proteobacteria			Gammaproteobacteria				Vibrionales					Vibrionaceae				Vibrio		Vibrio harveyi group
EAVDYDR	Bacteria				Firmicutes			Bacilli				Bacillales					Staphylococcaceae				Staphylococcus				Staphylococcus carnosus	Staphylococcus carnosus subsp. carnosus
EAVEALFGVK	Bacteria				Proteobacteria			Alphaproteobacteria				Rhodobacterales					Rhodobacteraceae
EAVEGQDFFPLTVNYQER	Bacteria				Proteobacteria			Gammaproteobacteria
EAVEKPAEEASDASEAK	Bacteria				Proteobacteria			Gammaproteobacteria				Vibrionales					Vibrionaceae				Vibrio		Vibrio harveyi group		Vibrio harveyi
EAVELVSEVLK
EAVEQYGSSDSGASLGDLLGAALK	Bacteria				Proteobacteria			Alphaproteobacteria
EAVNQVLALLDSGALR	Bacteria				Proteobacteria
EAVQQSVQSETANTESK	Bacteria				Firmicutes			Bacilli				Bacillales					Staphylococcaceae				Staphylococcus				Staphylococcus carnosus	Staphylococcus carnosus subsp. carnosus
EAVQR
EAVTTCATEAEER	Bacteria				Proteobacteria			Alphaproteobacteria				Rhodobacterales					Rhodobacteraceae				Oceanibulbus				Oceanibulbus indolifex
EAYDK
EAYPGDVFYLHSR
EAYSAVSQVAK	Bacteria				Proteobacteria			Betaproteobacteria				Burkholderiales					Alcaligenaceae
ECGLHVVDSPAELGK	Bacteria				Bacteroidetes			Flavobacteriia				Flavobacteriales					Flavobacteriaceae
ECLTALQTGEYAK	Bacteria				Proteobacteria			Betaproteobacteria				Burkholderiales					Alcaligenaceae				Bordetella
ECSAYPACAPEVR	Bacteria				Proteobacteria
EDDLPSFLR	Bacteria				Firmicutes			Bacilli				Bacillales					Staphylococcaceae				Staphylococcus
EDDVQVR
EDEFLEVSDETLR	Bacteria				Firmicutes			Bacilli				Bacillales					Staphylococcaceae				Staphylococcus				Staphylococcus carnosus	Staphylococcus carnosus subsp. carnosus
EDELVLDR
EDFAAEVAK	Bacteria				Proteobacteria			Alphaproteobacteria				Rhodobacterales					Rhodobacteraceae
EDFDR
EDGGYVTPVECVGDFATFLSR	Bacteria				Proteobacteria			Alphaproteobacteria
EDGTGLLVVAGK	Bacteria				Firmicutes			Bacilli
EDGTLNTLLTK	Bacteria				Proteobacteria			Alphaproteobacteria				Rhodobacterales					Rhodobacteraceae				Roseovarius				Roseovarius nubinhibens
EDGTSLK
EDVEK
EDVSETLLGQVLTAAQGQNPAR	Bacteria				Proteobacteria			Alphaproteobacteria				Rhodobacterales					Rhodobacteraceae
EDVTDLLLNLK	Bacteria
EDVVAAVAK	Bacteria				Proteobacteria			Gammaproteobacteria				Pseudomonadales					Pseudomonadaceae				Pseudomonas		Pseudomonas putida group		Pseudomonas putida
EEAAR
EEAEALYHSK	Eukaryota	Metazoa			Chordata	Craniata		Mammalia			Euarchontoglires	Primates	Haplorrhini	Simiiformes	Catarrhini	Hominoidea	Hominidae
EEAEELK
EEAER
EEALSK
EEATR
EEDGTPLLDK	Bacteria				Bacteroidetes			Sphingobacteriia				Sphingobacteriales					Sphingobacteriaceae				Pseudopedobacter				Pseudopedobacter saltans
EEDLLSSAK	Bacteria				Proteobacteria			Gammaproteobacteria
EEEAK
EEEMLSAGLSAPLHPGAEK	Bacteria				Proteobacteria			Alphaproteobacteria				Rhodobacterales					Rhodobacteraceae				Sagittula				Sagittula stellata
EEESAAAAEVEER	Bacteria				Proteobacteria
EEFAK
EEFDAATGLTAPDR	Bacteria				Proteobacteria			Alphaproteobacteria				Rhodobacterales					Rhodobacteraceae				Oceanicola				Oceanicola granulosus
EEFGGELLDGGPWLK
EEFPYTLR	Bacteria
EEFTYLDADNLVTFR	Bacteria				Bacteroidetes			Cytophagia				Cytophagales					Flammeovirgaceae				Marivirga				Marivirga tractuosa
EEGGR
EEGVTKPLCLNQEAYNTALADR	Bacteria				Proteobacteria			Alphaproteobacteria				Rhodobacterales					Rhodobacteraceae				Sagittula				Sagittula stellata
EEKPK
EELAEQHR	Bacteria
EELASDNLSDNLAYQYATLR	Bacteria				Firmicutes			Bacilli				Bacillales					Staphylococcaceae				Staphylococcus				Staphylococcus carnosus	Staphylococcus carnosus subsp. carnosus
EELDDALER	Bacteria				Firmicutes			Bacilli				Bacillales					Staphylococcaceae				Staphylococcus
EELEAK
EELFGPVVAFCK	Bacteria				Firmicutes			Bacilli
EELGVNTTCGASNLSFGLPNR	Bacteria				Proteobacteria			Alphaproteobacteria				Rhodobacterales					Rhodobacteraceae
EELVGR
EEMAK
EENFVFYGATGYDNAENTLEAK	Bacteria				Bacteroidetes			Flavobacteriia				Flavobacteriales					Flavobacteriaceae				Cellulophaga
EENVDALAK	Bacteria				Firmicutes			Bacilli
EEQDMFDNSVNAVK	Bacteria				Proteobacteria			Alphaproteobacteria				Rhodobacterales					Rhodobacteraceae				Ruegeria				Ruegeria pomeroyi
EEQEMFDTSVK	Bacteria				Proteobacteria			Alphaproteobacteria				Rhodobacterales					Rhodobacteraceae
EEVNAAMK	Bacteria
EEVPEEEYELELGK	Bacteria				Firmicutes			Bacilli				Bacillales					Staphylococcaceae				Staphylococcus				Staphylococcus carnosus	Staphylococcus carnosus subsp. carnosus
EEVVGR
EEYGTGTFEFDSAK	Bacteria				Proteobacteria			Gammaproteobacteria				Vibrionales					Vibrionaceae				Vibrio
EFAALADVYVNDAFGAAHR	Bacteria				Firmicutes			Bacilli				Bacillales
EFADPGEAPK	Bacteria				Proteobacteria			Alphaproteobacteria				Rhodobacterales					Rhodobacteraceae
EFANPGEAPELSLGDEVEVYLR	Bacteria				Proteobacteria			Alphaproteobacteria				Rhodobacterales					Rhodobacteraceae				Ruegeria				Ruegeria pomeroyi
EFFGSSQLSQFMDQTNPLSEVTHK
EFFQK
EFGDLSLNGR	Bacteria				Bacteroidetes			Cytophagia				Cytophagales					Flammeovirgaceae				Marivirga				Marivirga tractuosa
EFGVEANVGKPQVAYR	Bacteria
EFLFVTSR	Bacteria				Proteobacteria			Alphaproteobacteria				Rhodobacterales					Rhodobacteraceae
EFLVEK
EFNEALVHQVVVAFAAGAR	Bacteria				Proteobacteria			Gammaproteobacteria
EFNHSVEVLK	Bacteria				Firmicutes			Bacilli				Bacillales					Staphylococcaceae				Staphylococcus				Staphylococcus carnosus	Staphylococcus carnosus subsp. carnosus
EFNVEANVGAPMVSYR	Bacteria				Firmicutes			Bacilli				Bacillales					Staphylococcaceae				Staphylococcus
EFNVEANVGKPQVAYR
EFSPLHER	Bacteria				Proteobacteria			Gammaproteobacteria				Vibrionales					Vibrionaceae
EFTSVTEAK	Bacteria				Firmicutes			Bacilli
EFTTLTVTDGLAMGHEGMR	Bacteria				Proteobacteria			Alphaproteobacteria				Rhodobacterales					Rhodobacteraceae
EGAAAGAPDMGGMGGMGGMM	Bacteria				Proteobacteria			Alphaproteobacteria				Rhodobacterales					Rhodobacteraceae				Oceanicola				Oceanicola granulosus
EGADVALNYLPAEEEDAQQVK	Bacteria				Proteobacteria			Gammaproteobacteria				Enterobacteriales					Enterobacteriaceae
EGAVTK
EGDEVEAVLLR	Bacteria				Deinococcus-Thermus			Deinococci				Deinococcales					Deinococcaceae				Deinococcus
EGDTGSPEVQVALLSSR	Bacteria				Proteobacteria			Alphaproteobacteria				Rhodobacterales					Rhodobacteraceae
EGDVVEGTVQR	Bacteria				Firmicutes			Bacilli
EGDVYTNK	Bacteria				Proteobacteria
EGEDTAALER	Bacteria				Proteobacteria			Alphaproteobacteria				Rhodobacterales
EGEELEAK
EGELDFGVVQSDVQSAAMEGVR	Bacteria				Proteobacteria			Alphaproteobacteria				Rhodobacterales					Rhodobacteraceae				Roseobacter				Roseobacter denitrificans
EGEPVGALYATK	Bacteria				Bacteroidetes			Cytophagia				Cytophagales					Flammeovirgaceae				Marivirga				Marivirga tractuosa
EGFAGFPEVR	Bacteria				Proteobacteria			Alphaproteobacteria				Rhodobacterales					Rhodobacteraceae				Roseovarius				Roseovarius nubinhibens
EGGLDAADAETFVQEALHTFR	Bacteria				Proteobacteria			Gammaproteobacteria				Pseudomonadales					Pseudomonadaceae				Pseudomonas		Pseudomonas putida group		Pseudomonas putida
EGGLNVGAR	Bacteria				Firmicutes			Bacilli
EGGMNVEPASEELMSGLR	Bacteria				Proteobacteria			Alphaproteobacteria				Rhodobacterales					Rhodobacteraceae				Oceanibulbus				Oceanibulbus indolifex
EGGVGYAVDQYNK	Bacteria				Deinococcus-Thermus			Deinococci				Deinococcales					Deinococcaceae				Deinococcus
EGLDVLMMAPK	Bacteria				Proteobacteria			Alphaproteobacteria				Rhodobacterales					Rhodobacteraceae
EGLEEYLVSK	Bacteria
EGLEPDQPGVVGPLK
EGLNCNLTLLFSFAQAR
EGLPAADFSVFYHLLSLDR	Bacteria				Proteobacteria
EGLSCELLDLR
EGLSLEVVDLR	Bacteria				Firmicutes			Bacilli
EGLSYAANFLYMLR	Bacteria				Firmicutes			Bacilli				Bacillales					Staphylococcaceae				Staphylococcus				Staphylococcus carnosus	Staphylococcus carnosus subsp. carnosus
EGLTFDDVLLVPAR	Bacteria				Firmicutes
EGLVLFTYLHLAAEPK	Bacteria				Firmicutes			Bacilli				Bacillales
EGLYYGQCSELCGAR	Bacteria				Proteobacteria			Alphaproteobacteria				Sphingomonadales					Sphingomonadaceae				Sphingomonas				Sphingomonas wittichii
EGMNASPDGVAK
EGNDLLTGNEPGVVR	Bacteria				Deinococcus-Thermus			Deinococci				Deinococcales					Deinococcaceae				Deinococcus				Deinococcus geothermalis
EGNQGVLSVTVPAK	Bacteria				Firmicutes			Bacilli				Bacillales					Staphylococcaceae				Staphylococcus				Staphylococcus carnosus	Staphylococcus carnosus subsp. carnosus
EGPAEDGDQVVFDFLGK	Bacteria				Proteobacteria			Alphaproteobacteria				Rhodobacterales					Rhodobacteraceae				Sagittula				Sagittula stellata
EGQADVNVAHQTLK	Bacteria				Firmicutes			Bacilli
EGQDGESEEAFASR	Bacteria				Proteobacteria			Alphaproteobacteria				Rhodobacterales					Rhodobacteraceae				Oceanibulbus				Oceanibulbus indolifex
[truncated: 6,985 more rows]

## Sheet: Unipept export_search round2
Supplementary Table S4. Unipept taxonomic assignation for the merged of Mix24X_HF01+HF02+HF03 runs.
Unipept export
peptide	superkingdom	kingdom	subkingdom	superphylum	phylum	subphylum	superclass	class_	subclass	infraclass	superorder	order	suborder	infraorder	parvorder	superfamily	family	subfamily	tribe	subtribe	genus	subgenus	species_group	species_subgroup	species	subspecies	varietas	forma
AAAAADGDAAPAKPAAR	Bacteria				Actinobacteria			Actinobacteria				Kineosporiales					Kineosporiaceae				Kineococcus				Kineococcus radiotolerans
AAAAPAGGDGGMGGMDF	Bacteria				Actinobacteria			Actinobacteria				Kineosporiales					Kineosporiaceae				Kineococcus				Kineococcus radiotolerans
AAAEDGTFKPR	Bacteria				Actinobacteria			Actinobacteria				Kineosporiales					Kineosporiaceae				Kineococcus				Kineococcus radiotolerans
AAASAADLPLFR	Bacteria				Actinobacteria			Actinobacteria				Kineosporiales					Kineosporiaceae				Kineococcus				Kineococcus radiotolerans
AAEAAAPAPAAAAEKPAAKPAPAVEVSAK	Bacteria				Actinobacteria			Actinobacteria				Kineosporiales					Kineosporiaceae				Kineococcus				Kineococcus radiotolerans
AAEETLVTSTVR	Bacteria				Actinobacteria			Actinobacteria				Kineosporiales					Kineosporiaceae				Kineococcus				Kineococcus radiotolerans
AAEIVEAAGFAPELR	Bacteria				Actinobacteria			Actinobacteria				Kineosporiales					Kineosporiaceae				Kineococcus				Kineococcus radiotolerans
AAGTSYEAGAGHH	Bacteria				Actinobacteria			Actinobacteria				Kineosporiales					Kineosporiaceae				Kineococcus				Kineococcus radiotolerans
AAKPLLIIAEDVDGEALSTLVVNK	Bacteria				Actinobacteria			Actinobacteria				Kineosporiales					Kineosporiaceae				Kineococcus				Kineococcus radiotolerans
AALAQNADFEIVAVNDLTDAK	Bacteria				Actinobacteria			Actinobacteria				Kineosporiales					Kineosporiaceae				Kineococcus				Kineococcus radiotolerans
AALDAFVAGPPAGR	Bacteria				Actinobacteria			Actinobacteria				Kineosporiales					Kineosporiaceae				Kineococcus				Kineococcus radiotolerans
AAQAAQAVLDSGR	Bacteria				Actinobacteria			Actinobacteria				Kineosporiales					Kineosporiaceae				Kineococcus				Kineococcus radiotolerans
AAQAEAAGADIVGGDELIDEVAK	Bacteria				Actinobacteria			Actinobacteria				Kineosporiales					Kineosporiaceae				Kineococcus				Kineococcus radiotolerans
AASAMVEGK	Bacteria				Actinobacteria			Actinobacteria				Kineosporiales					Kineosporiaceae				Kineococcus				Kineococcus radiotolerans
AAVAGIAMGLISDTVDGETR	Bacteria				Actinobacteria			Actinobacteria				Kineosporiales					Kineosporiaceae				Kineococcus				Kineococcus radiotolerans
AAVLGHYGEEDTSVPLEGVQATEAR	Bacteria				Actinobacteria			Actinobacteria				Kineosporiales					Kineosporiaceae				Kineococcus				Kineococcus radiotolerans
AETAHDAVHGAADEAAPEAR	Bacteria				Actinobacteria			Actinobacteria				Kineosporiales					Kineosporiaceae				Kineococcus				Kineococcus radiotolerans
AEVLEAEHTER	Bacteria				Actinobacteria			Actinobacteria				Kineosporiales					Kineosporiaceae				Kineococcus				Kineococcus radiotolerans
AGHGSQVGTDNAVTR	Bacteria				Actinobacteria			Actinobacteria				Kineosporiales					Kineosporiaceae				Kineococcus				Kineococcus radiotolerans
AGLAAHVGANPGDCIFFAAGAVNPSR	Bacteria				Actinobacteria			Actinobacteria				Kineosporiales					Kineosporiaceae				Kineococcus				Kineococcus radiotolerans
AGNPEGIDPEDACGK	Bacteria				Actinobacteria			Actinobacteria				Kineosporiales					Kineosporiaceae				Kineococcus				Kineococcus radiotolerans
AGQPLSPDAVER	Bacteria				Actinobacteria			Actinobacteria				Kineosporiales					Kineosporiaceae				Kineococcus				Kineococcus radiotolerans
AGVEHTVLNAK	Bacteria				Actinobacteria			Actinobacteria				Kineosporiales					Kineosporiaceae				Kineococcus				Kineococcus radiotolerans
AGVIYTGCDGDQPGVQMNLIR	Bacteria				Actinobacteria			Actinobacteria				Kineosporiales					Kineosporiaceae				Kineococcus				Kineococcus radiotolerans
AIAAHGLAEGSR	Bacteria				Actinobacteria			Actinobacteria				Kineosporiales					Kineosporiaceae				Kineococcus				Kineococcus radiotolerans
EPEANDTETYDNGVK	Bacteria				Actinobacteria			Actinobacteria				Kineosporiales					Kineosporiaceae				Kineococcus				Kineococcus radiotolerans
ALFFSHGFNIR	Bacteria				Actinobacteria			Actinobacteria				Kineosporiales					Kineosporiaceae				Kineococcus				Kineococcus radiotolerans
ALLDEVYATPLK	Bacteria				Actinobacteria			Actinobacteria				Kineosporiales					Kineosporiaceae				Kineococcus				Kineococcus radiotolerans
ALLHAAEVADSAK	Bacteria				Actinobacteria			Actinobacteria				Kineosporiales					Kineosporiaceae				Kineococcus				Kineococcus radiotolerans
ALPEAEITFGESNGDNR	Bacteria				Actinobacteria			Actinobacteria				Kineosporiales					Kineosporiaceae				Kineococcus				Kineococcus radiotolerans
AMHDIAASDASPSITR	Bacteria				Actinobacteria			Actinobacteria				Kineosporiales					Kineosporiaceae				Kineococcus				Kineococcus radiotolerans
APAGITFAVENNTR	Bacteria				Actinobacteria			Actinobacteria				Kineosporiales					Kineosporiaceae				Kineococcus				Kineococcus radiotolerans
AQLADAFAGR	Bacteria				Actinobacteria			Actinobacteria				Kineosporiales					Kineosporiaceae				Kineococcus				Kineococcus radiotolerans
AQICTTVFNETR	Bacteria				Actinobacteria			Actinobacteria				Kineosporiales					Kineosporiaceae				Kineococcus				Kineococcus radiotolerans
ASAFDQIDK	Bacteria				Actinobacteria			Actinobacteria				Kineosporiales					Kineosporiaceae				Kineococcus				Kineococcus radiotolerans
ASQEQPDDASADAVR	Bacteria				Actinobacteria			Actinobacteria				Kineosporiales					Kineosporiaceae				Kineococcus				Kineococcus radiotolerans
ATITTTMGPGVPVDPTLTR	Bacteria				Actinobacteria			Actinobacteria				Kineosporiales					Kineosporiaceae				Kineococcus				Kineococcus radiotolerans
DDLSTVNLHEK	Bacteria				Actinobacteria			Actinobacteria				Kineosporiales					Kineosporiaceae				Kineococcus				Kineococcus radiotolerans
DVAPLADDEFSPVFMR	Bacteria				Actinobacteria			Actinobacteria				Kineosporiales					Kineosporiaceae				Kineococcus				Kineococcus radiotolerans
ESETFGVR	Bacteria				Actinobacteria			Actinobacteria				Kineosporiales					Kineosporiaceae				Kineococcus				Kineococcus radiotolerans
HQADGLVEAAQR	Bacteria				Actinobacteria			Actinobacteria				Kineosporiales					Kineosporiaceae				Kineococcus				Kineococcus radiotolerans
ATQLFTLGESLGGVESLVEHPGK	Bacteria				Actinobacteria			Actinobacteria				Kineosporiales					Kineosporiaceae				Kineococcus				Kineococcus radiotolerans
ATSYVDLLEQNPEK	Bacteria				Actinobacteria			Actinobacteria				Kineosporiales					Kineosporiaceae				Kineococcus				Kineococcus radiotolerans
AVDAFKPQFSGGSK	Bacteria				Actinobacteria			Actinobacteria				Kineosporiales					Kineosporiaceae				Kineococcus				Kineococcus radiotolerans
AVEAPAEAPAEAETPASES	Bacteria				Actinobacteria			Actinobacteria				Kineosporiales					Kineosporiaceae				Kineococcus				Kineococcus radiotolerans
AVEAVTEQLLGAAK	Bacteria				Actinobacteria			Actinobacteria				Kineosporiales					Kineosporiaceae				Kineococcus				Kineococcus radiotolerans
AVGQGYADGLR	Bacteria				Actinobacteria			Actinobacteria				Kineosporiales					Kineosporiaceae				Kineococcus				Kineococcus radiotolerans
AVSAAASNSSLDHPLITEK	Bacteria				Actinobacteria			Actinobacteria				Kineosporiales					Kineosporiaceae				Kineococcus				Kineococcus radiotolerans
AVTDAQEVLGEHQDSVVTR	Bacteria				Actinobacteria			Actinobacteria				Kineosporiales					Kineosporiaceae				Kineococcus				Kineococcus radiotolerans
AVTPGTIIGTNTSTIPVK	Bacteria				Actinobacteria			Actinobacteria				Kineosporiales					Kineosporiaceae				Kineococcus				Kineococcus radiotolerans
AVYSMQFSNYAEVPR	Bacteria				Actinobacteria			Actinobacteria				Kineosporiales					Kineosporiaceae				Kineococcus				Kineococcus radiotolerans
AYDHTLGGSGTDPEPPTVDR	Bacteria				Actinobacteria			Actinobacteria				Kineosporiales					Kineosporiaceae				Kineococcus				Kineococcus radiotolerans
DGTETADALHAAGGR	Bacteria				Actinobacteria			Actinobacteria				Kineosporiales					Kineosporiaceae				Kineococcus				Kineococcus radiotolerans
DLFAAHGVPVLDGR	Bacteria				Actinobacteria			Actinobacteria				Kineosporiales					Kineosporiaceae				Kineococcus				Kineococcus radiotolerans
DIGVVVLGDYAGIEEGQEVHR	Bacteria				Actinobacteria			Actinobacteria				Kineosporiales					Kineosporiaceae				Kineococcus				Kineococcus radiotolerans
DNGYGLMVGGSK	Bacteria				Actinobacteria			Actinobacteria				Kineosporiales					Kineosporiaceae				Kineococcus				Kineococcus radiotolerans
DVDAGATDADDISQEK	Bacteria				Actinobacteria			Actinobacteria				Kineosporiales					Kineosporiaceae				Kineococcus				Kineococcus radiotolerans
GASAGSTDPSPTPPSPTAQTPQEHTA	Bacteria				Actinobacteria			Actinobacteria				Kineosporiales					Kineosporiaceae				Kineococcus				Kineococcus radiotolerans
DVTGTVGHDTTTGGAGHDTSGPNTDNAMTR	Bacteria				Actinobacteria			Actinobacteria				Kineosporiales					Kineosporiaceae				Kineococcus				Kineococcus radiotolerans
DVTSEPGVDPTTGDAALR	Bacteria				Actinobacteria			Actinobacteria				Kineosporiales					Kineosporiaceae				Kineococcus				Kineococcus radiotolerans
EAGVTAFEGQLSGPSAIAFITGDPVEAAK	Bacteria				Actinobacteria			Actinobacteria				Kineosporiales					Kineosporiaceae				Kineococcus				Kineococcus radiotolerans
EAIHNQIFNVGDSEQVYR	Bacteria				Actinobacteria			Actinobacteria				Kineosporiales					Kineosporiaceae				Kineococcus				Kineococcus radiotolerans
EDVQGVYAGLRPLLSGESESTSK	Bacteria				Actinobacteria			Actinobacteria				Kineosporiales					Kineosporiaceae				Kineococcus				Kineococcus radiotolerans
EGLTVGEFFITTHGAR	Bacteria				Actinobacteria			Actinobacteria				Kineosporiales					Kineosporiaceae				Kineococcus				Kineococcus radiotolerans
EGTYPTHDEQGPVITGR	Bacteria				Actinobacteria			Actinobacteria				Kineosporiales					Kineosporiaceae				Kineococcus				Kineococcus radiotolerans
EHLGDTATQAGSQNAPGR	Bacteria				Actinobacteria			Actinobacteria				Kineosporiales					Kineosporiaceae				Kineococcus				Kineococcus radiotolerans
ELEQVDFDDVAGSGLTK	Bacteria				Actinobacteria			Actinobacteria				Kineosporiales					Kineosporiaceae				Kineococcus				Kineococcus radiotolerans
EIPATGLFIAIGHEPR	Bacteria				Actinobacteria			Actinobacteria				Kineosporiales					Kineosporiaceae				Kineococcus				Kineococcus radiotolerans
ESDDAGSTTGAATGATAATPAR	Bacteria				Actinobacteria			Actinobacteria				Kineosporiales					Kineosporiaceae				Kineococcus				Kineococcus radiotolerans
ESPAVDPASGVSAR	Bacteria				Actinobacteria			Actinobacteria				Kineosporiales					Kineosporiaceae				Kineococcus				Kineococcus radiotolerans
EVATTVISAGGEDR	Bacteria				Actinobacteria			Actinobacteria				Kineosporiales					Kineosporiaceae				Kineococcus				Kineococcus radiotolerans
EVTVDEVNAAYR	Bacteria				Actinobacteria			Actinobacteria				Kineosporiales					Kineosporiaceae				Kineococcus				Kineococcus radiotolerans
EVVGDQGGLDASAVTR	Bacteria				Actinobacteria			Actinobacteria				Kineosporiales					Kineosporiaceae				Kineococcus				Kineococcus radiotolerans
EVVTGGGETYR	Bacteria				Actinobacteria			Actinobacteria				Kineosporiales					Kineosporiaceae				Kineococcus				Kineococcus radiotolerans
LEAEGIPTR	Bacteria				Actinobacteria			Actinobacteria				Kineosporiales					Kineosporiaceae				Kineococcus				Kineococcus radiotolerans
TFEVSDEVIGFAR	Bacteria				Actinobacteria			Actinobacteria				Kineosporiales					Kineosporiaceae				Kineococcus				Kineococcus radiotolerans
FGTLTGVDRPAADGDFVSIDLR	Bacteria				Actinobacteria			Actinobacteria				Kineosporiales					Kineosporiaceae				Kineococcus				Kineococcus radiotolerans
FIEANVTKPVVGYVAGFTAPEGK	Bacteria				Actinobacteria			Actinobacteria				Kineosporiales					Kineosporiaceae				Kineococcus				Kineococcus radiotolerans
FQDGTLGLAQNLDVR	Bacteria				Actinobacteria			Actinobacteria				Kineosporiales					Kineosporiaceae				Kineococcus				Kineococcus radiotolerans
FVAGDDVDAATAAVR	Bacteria				Actinobacteria			Actinobacteria				Kineosporiales					Kineosporiaceae				Kineococcus				Kineococcus radiotolerans
GAGPAPAAEEGVVEER	Bacteria				Actinobacteria			Actinobacteria				Kineosporiales					Kineosporiaceae				Kineococcus				Kineococcus radiotolerans
GGAITLAAAEVGK	Bacteria				Actinobacteria			Actinobacteria				Kineosporiales					Kineosporiaceae				Kineococcus				Kineococcus radiotolerans
GGLERPAAQEADEQTPAR	Bacteria				Actinobacteria			Actinobacteria				Kineosporiales					Kineosporiaceae				Kineococcus				Kineococcus radiotolerans
GGPGYQFDDEIHPDLR	Bacteria				Actinobacteria			Actinobacteria				Kineosporiales					Kineosporiaceae				Kineococcus				Kineococcus radiotolerans
DHAGGGDQVFIQGHASPGVYAR	Bacteria				Actinobacteria			Actinobacteria				Kineosporiales					Kineosporiaceae				Kineococcus				Kineococcus radiotolerans
GHTVHQVMIAEGAR	Bacteria				Actinobacteria			Actinobacteria				Kineosporiales					Kineosporiaceae				Kineococcus				Kineococcus radiotolerans
GLAAAGVLADSDEAR	Bacteria				Actinobacteria			Actinobacteria				Kineosporiales					Kineosporiaceae				Kineococcus				Kineococcus radiotolerans
GIDLSAGNSMLVK	Bacteria				Actinobacteria			Actinobacteria				Kineosporiales					Kineosporiaceae				Kineococcus				Kineococcus radiotolerans
GLERPEQVAAR	Bacteria				Actinobacteria			Actinobacteria				Kineosporiales					Kineosporiaceae				Kineococcus				Kineococcus radiotolerans
GIIHDVPAVFK	Bacteria				Actinobacteria			Actinobacteria				Kineosporiales					Kineosporiaceae				Kineococcus				Kineococcus radiotolerans
GLLLITGAIPGPR	Bacteria				Actinobacteria			Actinobacteria				Kineosporiales					Kineosporiaceae				Kineococcus				Kineococcus radiotolerans
GLPVEHVAPVALLR	Bacteria				Actinobacteria			Actinobacteria				Kineosporiales					Kineosporiaceae				Kineococcus				Kineococcus radiotolerans
GIVAALGILGDEATKPLVVR	Bacteria				Actinobacteria			Actinobacteria				Kineosporiales					Kineosporiaceae				Kineococcus				Kineococcus radiotolerans
GLVATSEVPVQSVGPSVR	Bacteria				Actinobacteria			Actinobacteria				Kineosporiales					Kineosporiaceae				Kineococcus				Kineococcus radiotolerans
GMHTQVDPAPEAK	Bacteria				Actinobacteria			Actinobacteria				Kineosporiales					Kineosporiaceae				Kineococcus				Kineococcus radiotolerans
GPNTAGLGYEDQGITMDR	Bacteria				Actinobacteria			Actinobacteria				Kineosporiales					Kineosporiaceae				Kineococcus				Kineococcus radiotolerans
GQVVVKPGSITPHTEFEGQAYILSK	Bacteria				Actinobacteria			Actinobacteria				Kineosporiales					Kineosporiaceae				Kineococcus				Kineococcus radiotolerans
GSYDVAGLR	Bacteria				Actinobacteria			Actinobacteria				Kineosporiales					Kineosporiaceae				Kineococcus				Kineococcus radiotolerans
GSYGESQSVLDDLER	Bacteria				Actinobacteria			Actinobacteria				Kineosporiales					Kineosporiaceae				Kineococcus				Kineococcus radiotolerans
GVAAGDVAETPAAGVFGTER	Bacteria				Actinobacteria			Actinobacteria				Kineosporiales					Kineosporiaceae				Kineococcus				Kineococcus radiotolerans
GVDTEEAVFHITTEDVR	Bacteria				Actinobacteria			Actinobacteria				Kineosporiales					Kineosporiaceae				Kineococcus				Kineococcus radiotolerans
GVGTGFAAGSQTQQTNYER	Bacteria				Actinobacteria			Actinobacteria				Kineosporiales					Kineosporiaceae				Kineococcus				Kineococcus radiotolerans
GVLNVNQEVEVVGIKPTSTK	Bacteria				Actinobacteria			Actinobacteria				Kineosporiales					Kineosporiaceae				Kineococcus				Kineococcus radiotolerans
GVVGEDTQVLSYDK	Bacteria				Actinobacteria			Actinobacteria				Kineosporiales					Kineosporiaceae				Kineococcus				Kineococcus radiotolerans
HAIISNASCTTNCLAPLAK	Bacteria				Actinobacteria			Actinobacteria				Kineosporiales					Kineosporiaceae				Kineococcus				Kineococcus radiotolerans
LDSTPEVTGFAETLEDVVIK	Bacteria				Actinobacteria			Actinobacteria				Kineosporiales					Kineosporiaceae				Kineococcus				Kineococcus radiotolerans
DDKPEFR	Bacteria				Actinobacteria			Actinobacteria				Kineosporiales					Kineosporiaceae				Kineococcus				Kineococcus radiotolerans
EENKPEAAMAK	Bacteria				Actinobacteria			Actinobacteria				Kineosporiales					Kineosporiaceae				Kineococcus				Kineococcus radiotolerans
HLPDEDAAEPEGR	Bacteria				Actinobacteria			Actinobacteria				Kineosporiales					Kineosporiaceae				Kineococcus				Kineococcus radiotolerans
HVEVPEQVVQVNSDIFVK	Bacteria				Actinobacteria			Actinobacteria				Kineosporiales					Kineosporiaceae				Kineococcus				Kineococcus radiotolerans
IAAAGGTTTVR	Bacteria				Actinobacteria			Actinobacteria				Kineosporiales					Kineosporiaceae				Kineococcus				Kineococcus radiotolerans
IAALGTVPHTK	Bacteria				Actinobacteria			Actinobacteria				Kineosporiales					Kineosporiaceae				Kineococcus				Kineococcus radiotolerans
IDLVVNEAYDGPR	Bacteria				Actinobacteria			Actinobacteria				Kineosporiales					Kineosporiaceae				Kineococcus				Kineococcus radiotolerans
IEEELDDAAVYAGAK	Bacteria				Actinobacteria			Actinobacteria				Kineosporiales					Kineosporiaceae				Kineococcus				Kineococcus radiotolerans
IHGGGSSGQAGALR	Bacteria				Actinobacteria			Actinobacteria				Kineosporiales					Kineosporiaceae				Kineococcus				Kineococcus radiotolerans
ILDPLYIAQDHYDTAVR	Bacteria				Actinobacteria			Actinobacteria				Kineosporiales					Kineosporiaceae				Kineococcus				Kineococcus radiotolerans
IIENTETHGAER	Bacteria				Actinobacteria			Actinobacteria				Kineosporiales					Kineosporiaceae				Kineococcus				Kineococcus radiotolerans
IIEQPNLGGSGGFAR	Bacteria				Actinobacteria			Actinobacteria				Kineosporiales					Kineosporiaceae				Kineococcus				Kineococcus radiotolerans
LVVGHTTSVDPEAK	Bacteria				Actinobacteria			Actinobacteria				Kineosporiales					Kineosporiaceae				Kineococcus				Kineococcus radiotolerans
ATKPAAGHFEK	Bacteria				Actinobacteria			Actinobacteria				Kineosporiales					Kineosporiaceae				Kineococcus				Kineococcus radiotolerans
DDTTIVDGAGSSEDIAGR	Bacteria				Actinobacteria			Actinobacteria				Kineosporiales					Kineosporiaceae				Kineococcus				Kineococcus radiotolerans
EADEVVEGVVIEVVK	Bacteria				Actinobacteria			Actinobacteria				Kineosporiales					Kineosporiaceae				Kineococcus				Kineococcus radiotolerans
IDLVAGTGK	Bacteria				Actinobacteria			Actinobacteria				Kineosporiales					Kineosporiaceae				Kineococcus				Kineococcus radiotolerans
IMGSAHDAADSVR	Bacteria				Actinobacteria			Actinobacteria				Kineosporiales					Kineosporiaceae				Kineococcus				Kineococcus radiotolerans
ITPAALETVVALASAR	Bacteria				Actinobacteria			Actinobacteria				Kineosporiales					Kineosporiaceae				Kineococcus				Kineococcus radiotolerans
IVCTLGPAVAGHDGLR	Bacteria				Actinobacteria			Actinobacteria				Kineosporiales					Kineosporiaceae				Kineococcus				Kineococcus radiotolerans
IVFTVAIYDADTR	Bacteria				Actinobacteria			Actinobacteria				Kineosporiales					Kineosporiaceae				Kineococcus				Kineococcus radiotolerans
IVGESLQDSAR	Bacteria				Actinobacteria			Actinobacteria				Kineosporiales					Kineosporiaceae				Kineococcus				Kineococcus radiotolerans
QAQESIAEQAR	Bacteria				Actinobacteria			Actinobacteria				Kineosporiales					Kineosporiaceae				Kineococcus				Kineococcus radiotolerans
SQPFYDGLTFHR	Bacteria				Actinobacteria			Actinobacteria				Kineosporiales					Kineosporiaceae				Kineococcus				Kineococcus radiotolerans
VCSVEGSTPATR	Bacteria				Actinobacteria			Actinobacteria				Kineosporiales					Kineosporiaceae				Kineococcus				Kineococcus radiotolerans
VDAQNEAGTHNVIR	Bacteria				Actinobacteria			Actinobacteria				Kineosporiales					Kineosporiaceae				Kineococcus				Kineococcus radiotolerans
LAAEGLAAGNEISIK	Bacteria				Actinobacteria			Actinobacteria				Kineosporiales					Kineosporiaceae				Kineococcus				Kineococcus radiotolerans
LAAEQAEADAAQR	Bacteria				Actinobacteria			Actinobacteria				Kineosporiales					Kineosporiaceae				Kineococcus				Kineococcus radiotolerans
LADIHHVVLVGGSTR	Bacteria				Actinobacteria			Actinobacteria				Kineosporiales					Kineosporiaceae				Kineococcus				Kineococcus radiotolerans
LAHSPEEAGER	Bacteria				Actinobacteria			Actinobacteria				Kineosporiales					Kineosporiaceae				Kineococcus				Kineococcus radiotolerans
LAVVAVVTQAER	Bacteria				Actinobacteria			Actinobacteria				Kineosporiales					Kineosporiaceae				Kineococcus				Kineococcus radiotolerans
LFGAVTPADVALAVSAAGGPTVDK	Bacteria				Actinobacteria			Actinobacteria				Kineosporiales					Kineosporiaceae				Kineococcus				Kineococcus radiotolerans
LGEERPSVVAVAGVAK	Bacteria				Actinobacteria			Actinobacteria				Kineosporiales					Kineosporiaceae				Kineococcus				Kineococcus radiotolerans
LGEIGTDEANALR	Bacteria				Actinobacteria			Actinobacteria				Kineosporiales					Kineosporiaceae				Kineococcus				Kineococcus radiotolerans
LGISYTEVVELLETEGLDK	Bacteria				Actinobacteria			Actinobacteria				Kineosporiales					Kineosporiaceae				Kineococcus				Kineococcus radiotolerans
LGSTTIESAPTR	Bacteria				Actinobacteria			Actinobacteria				Kineosporiales					Kineosporiaceae				Kineococcus				Kineococcus radiotolerans
LGVSVASVEGNVINLTDGTPIPSR	Bacteria				Actinobacteria			Actinobacteria				Kineosporiales					Kineosporiaceae				Kineococcus				Kineococcus radiotolerans
LHHSGPTVSQTVAR	Bacteria				Actinobacteria			Actinobacteria				Kineosporiales					Kineosporiaceae				Kineococcus				Kineococcus radiotolerans
LHILDVMAEAIDAPDEMSPTAPR	Bacteria				Actinobacteria			Actinobacteria				Kineosporiales					Kineosporiaceae				Kineococcus				Kineococcus radiotolerans
LHVVEGLAAGETPSTK	Bacteria				Actinobacteria			Actinobacteria				Kineosporiales					Kineosporiaceae				Kineococcus				Kineococcus radiotolerans
LIADPTSAFLDPFR	Bacteria				Actinobacteria			Actinobacteria				Kineosporiales					Kineosporiaceae				Kineococcus				Kineococcus radiotolerans
LLAGAGVHVTSFAR	Bacteria				Actinobacteria			Actinobacteria				Kineosporiales					Kineosporiaceae				Kineococcus				Kineococcus radiotolerans
LINDGVQYATVFK	Bacteria				Actinobacteria			Actinobacteria				Kineosporiales					Kineosporiaceae				Kineococcus				Kineococcus radiotolerans
VEGDSIVVGSR	Bacteria				Actinobacteria			Actinobacteria				Kineosporiales					Kineosporiaceae				Kineococcus				Kineococcus radiotolerans
LLPASTAELVIVSPTDHLTYSPLLPDVTASVIEPR	Bacteria				Actinobacteria			Actinobacteria				Kineosporiales					Kineosporiaceae				Kineococcus				Kineococcus radiotolerans
LLTTQSGELASR	Bacteria				Actinobacteria			Actinobacteria				Kineosporiales					Kineosporiaceae				Kineococcus				Kineococcus radiotolerans
LNLSHGSHDDHR	Bacteria				Actinobacteria			Actinobacteria				Kineosporiales					Kineosporiaceae				Kineococcus				Kineococcus radiotolerans
LSADQVGATELAGESITAK	Bacteria				Actinobacteria			Actinobacteria				Kineosporiales					Kineosporiaceae				Kineococcus				Kineococcus radiotolerans
LSDELGGGSMTGLPFIETK	Bacteria				Actinobacteria			Actinobacteria				Kineosporiales					Kineosporiaceae				Kineococcus				Kineococcus radiotolerans
LTGIADVQDHTSGK	Bacteria				Actinobacteria			Actinobacteria				Kineosporiales					Kineosporiaceae				Kineococcus				Kineococcus radiotolerans
LVDAAQPQPVELAR	Bacteria				Actinobacteria			Actinobacteria				Kineosporiales					Kineosporiaceae				Kineococcus				Kineococcus radiotolerans
LVDAGVLGVTSNPTIFATALSK	Bacteria				Actinobacteria			Actinobacteria				Kineosporiales					Kineosporiaceae				Kineococcus				Kineococcus radiotolerans
LVPTNTNEVGGGR	Bacteria				Actinobacteria			Actinobacteria				Kineosporiales					Kineosporiaceae				Kineococcus				Kineococcus radiotolerans
LVSRPASASPAAGSAK	Bacteria				Actinobacteria			Actinobacteria				Kineosporiales					Kineosporiaceae				Kineococcus				Kineococcus radiotolerans
LYSGTSSHTPR	Bacteria				Actinobacteria			Actinobacteria				Kineosporiales					Kineosporiaceae				Kineococcus				Kineococcus radiotolerans
MFSNAEEVLAFIAQEDVK	Bacteria				Actinobacteria			Actinobacteria				Kineosporiales					Kineosporiaceae				Kineococcus				Kineococcus radiotolerans
MLDTGQAGDNAALLLR	Bacteria				Actinobacteria			Actinobacteria				Kineosporiales					Kineosporiaceae				Kineococcus				Kineococcus radiotolerans
MLIAQRPTLTEDVVDEYR	Bacteria				Actinobacteria			Actinobacteria				Kineosporiales					Kineosporiaceae				Kineococcus				Kineococcus radiotolerans
MLTSGTQVVGGVTPGK	Bacteria				Actinobacteria			Actinobacteria				Kineosporiales					Kineosporiaceae				Kineococcus				Kineococcus radiotolerans
SDVETLNPTR	Bacteria				Actinobacteria			Actinobacteria				Kineosporiales					Kineosporiaceae				Kineococcus				Kineococcus radiotolerans
MTHAAVAGSLLEVPDDLIR	Bacteria				Actinobacteria			Actinobacteria				Kineosporiales					Kineosporiaceae				Kineococcus				Kineococcus radiotolerans
MTVVAVGAGYTGTEIVAQTHR	Bacteria				Actinobacteria			Actinobacteria				Kineosporiales					Kineosporiaceae				Kineococcus				Kineococcus radiotolerans
NLEENDQVEYEVTQGAK	Bacteria				Actinobacteria			Actinobacteria				Kineosporiales					Kineosporiaceae				Kineococcus				Kineococcus radiotolerans
NLLDNLYFNPK	Bacteria				Actinobacteria			Actinobacteria				Kineosporiales					Kineosporiaceae				Kineococcus				Kineococcus radiotolerans
NLPTGHGLNAATGEYVDLLGAGINDPVK	Bacteria				Actinobacteria			Actinobacteria				Kineosporiales					Kineosporiaceae				Kineococcus				Kineococcus radiotolerans
NQFGGHAVAQAGPTSGTGSTNS	Bacteria				Actinobacteria			Actinobacteria				Kineosporiales					Kineosporiaceae				Kineococcus				Kineococcus radiotolerans
NVAGLEDASSTEFEPTSK	Bacteria				Actinobacteria			Actinobacteria				Kineosporiales					Kineosporiaceae				Kineococcus				Kineococcus radiotolerans
QAAGAPAEAAPVEAPAAETVDA	Bacteria				Actinobacteria			Actinobacteria				Kineosporiales					Kineosporiaceae				Kineococcus				Kineococcus radiotolerans
QDLPTFDR	Bacteria				Actinobacteria			Actinobacteria				Kineosporiales					Kineosporiaceae				Kineococcus				Kineococcus radiotolerans
QEAPAEHPHLR	Bacteria				Actinobacteria			Actinobacteria				Kineosporiales					Kineosporiaceae				Kineococcus				Kineococcus radiotolerans
FDIVLNNLAGLAYTTGK	Bacteria				Actinobacteria			Actinobacteria				Kineosporiales					Kineosporiaceae				Kineococcus				Kineococcus radiotolerans
FPIPGVSENAR	Bacteria				Actinobacteria			Actinobacteria				Kineosporiales					Kineosporiaceae				Kineococcus				Kineococcus radiotolerans
GQIESMEDVSGAK	Bacteria				Actinobacteria			Actinobacteria				Kineosporiales					Kineosporiaceae				Kineococcus				Kineococcus radiotolerans
HDDVETSVYAR	Bacteria				Actinobacteria			Actinobacteria				Kineosporiales					Kineosporiaceae				Kineococcus				Kineococcus radiotolerans
QTTQNLTVQAVDAEK	Bacteria				Actinobacteria			Actinobacteria				Kineosporiales					Kineosporiaceae				Kineococcus				Kineococcus radiotolerans
QVAEAAEAEAK	Bacteria				Actinobacteria			Actinobacteria				Kineosporiales					Kineosporiaceae				Kineococcus				Kineococcus radiotolerans
RPAGASPALEVDGQDVDGDVQAELAK	Bacteria				Actinobacteria			Actinobacteria				Kineosporiales					Kineosporiaceae				Kineococcus				Kineococcus radiotolerans
SALVDTGYYTQAEVDAGK	Bacteria				Actinobacteria			Actinobacteria				Kineosporiales					Kineosporiaceae				Kineococcus				Kineococcus radiotolerans
SDDSDYVEGSAAR	Bacteria				Actinobacteria			Actinobacteria				Kineosporiales					Kineosporiaceae				Kineococcus				Kineococcus radiotolerans
SGHLDALEDELFR	Bacteria				Actinobacteria			Actinobacteria				Kineosporiales					Kineosporiaceae				Kineococcus				Kineococcus radiotolerans
SGIPLLAFTPDEATR	Bacteria				Actinobacteria			Actinobacteria				Kineosporiales					Kineosporiaceae				Kineococcus				Kineococcus radiotolerans
SGQTFSDGSPVTAK	Bacteria				Actinobacteria			Actinobacteria				Kineosporiales					Kineosporiaceae				Kineococcus				Kineococcus radiotolerans
SHGSALGEAEVK	Bacteria				Actinobacteria			Actinobacteria				Kineosporiales					Kineosporiaceae				Kineococcus				Kineococcus radiotolerans
SLDLDALSEGQMFDGSSIR	Bacteria				Actinobacteria			Actinobacteria				Kineosporiales					Kineosporiaceae				Kineococcus				Kineococcus radiotolerans
SIGVTPLVSGNIK	Bacteria				Actinobacteria			Actinobacteria				Kineosporiales					Kineosporiaceae				Kineococcus				Kineococcus radiotolerans
SMLPEIKPSSYTAGYGETLETGPLGGR	Bacteria				Actinobacteria			Actinobacteria				Kineosporiales					Kineosporiaceae				Kineococcus				Kineococcus radiotolerans
VDNVEDVVAVGQK	Bacteria				Actinobacteria			Actinobacteria				Kineosporiales					Kineosporiaceae				Kineococcus				Kineococcus radiotolerans
SSLNYGLAR	Bacteria				Actinobacteria			Actinobacteria				Kineosporiales					Kineosporiaceae				Kineococcus				Kineococcus radiotolerans
STPESPTQHVFVTGGVASSLGK	Bacteria				Actinobacteria			Actinobacteria				Kineosporiales					Kineosporiaceae				Kineococcus				Kineococcus radiotolerans
SVAESIVYGALEGAR	Bacteria				Actinobacteria			Actinobacteria				Kineosporiales					Kineosporiaceae				Kineococcus				Kineococcus radiotolerans
TAASAPTERPS	Bacteria				Actinobacteria			Actinobacteria				Kineosporiales					Kineosporiaceae				Kineococcus				Kineococcus radiotolerans
TAATYGALVANR	Bacteria				Actinobacteria			Actinobacteria				Kineosporiales					Kineosporiaceae				Kineococcus				Kineococcus radiotolerans
TADGGSNGTVELPAK	Bacteria				Actinobacteria			Actinobacteria				Kineosporiales					Kineosporiaceae				Kineococcus				Kineococcus radiotolerans
TAEDVPGPAASPVQR	Bacteria				Actinobacteria			Actinobacteria				Kineosporiales					Kineosporiaceae				Kineococcus				Kineococcus radiotolerans
TALGPDTTYAVLK	Bacteria				Actinobacteria			Actinobacteria				Kineosporiales					Kineosporiaceae				Kineococcus				Kineococcus radiotolerans
TAVVEGLAQSVVR	Bacteria				Actinobacteria			Actinobacteria				Kineosporiales					Kineosporiaceae				Kineococcus				Kineococcus radiotolerans
TFHTGGAASESGDITHGLPR	Bacteria				Actinobacteria			Actinobacteria				Kineosporiales					Kineosporiaceae				Kineococcus				Kineococcus radiotolerans
TGEQEIGR	Bacteria				Actinobacteria			Actinobacteria				Kineosporiales					Kineosporiaceae				Kineococcus				Kineococcus radiotolerans
TGETMEIAASYGAK	Bacteria				Actinobacteria			Actinobacteria				Kineosporiales					Kineosporiaceae				Kineococcus				Kineococcus radiotolerans
TGGGDVSGNPTLFDAIQK	Bacteria				Actinobacteria			Actinobacteria				Kineosporiales					Kineosporiaceae				Kineococcus				Kineococcus radiotolerans
TGLFGSNISLIPLAAADHAGDTLR	Bacteria				Actinobacteria			Actinobacteria				Kineosporiales					Kineosporiaceae				Kineococcus				Kineococcus radiotolerans
TGLGTGYEYSR	Bacteria				Actinobacteria			Actinobacteria				Kineosporiales					Kineosporiaceae				Kineococcus				Kineococcus radiotolerans
TGTEIEGAADQPGLATPPTIGVPGDK	Bacteria				Actinobacteria			Actinobacteria				Kineosporiales					Kineosporiaceae				Kineococcus				Kineococcus radiotolerans
TGTSGTTENFTK	Bacteria				Actinobacteria			Actinobacteria				Kineosporiales					Kineosporiaceae				Kineococcus				Kineococcus radiotolerans
TLDATIDHGEVTGDTIR	Bacteria				Actinobacteria			Actinobacteria				Kineosporiales					Kineosporiaceae				Kineococcus				Kineococcus radiotolerans
TIIAYPAPNLQNTGK	Bacteria				Actinobacteria			Actinobacteria				Kineosporiales					Kineosporiaceae				Kineococcus				Kineococcus radiotolerans
TILETTDRPAGLALSR	Bacteria				Actinobacteria			Actinobacteria				Kineosporiales					Kineosporiaceae				Kineococcus				Kineococcus radiotolerans
TLPAGWEQSLPVFEPGK	Bacteria				Actinobacteria			Actinobacteria				Kineosporiales					Kineosporiaceae				Kineococcus				Kineococcus radiotolerans
TPGTEASTENLEK	Bacteria				Actinobacteria			Actinobacteria				Kineosporiales					Kineosporiaceae				Kineococcus				Kineococcus radiotolerans
TQAVTSNVHADFGTR	Bacteria				Actinobacteria			Actinobacteria				Kineosporiales					Kineosporiaceae				Kineococcus				Kineococcus radiotolerans
TRPAQDTTAPVAEAVATGSAPTGTAATEPVIGK	Bacteria				Actinobacteria			Actinobacteria				Kineosporiales					Kineosporiaceae				Kineococcus				Kineococcus radiotolerans
TSDFLTHPVFSR	Bacteria				Actinobacteria			Actinobacteria				Kineosporiales					Kineosporiaceae				Kineococcus				Kineococcus radiotolerans
TTTVDGYEAVQLATTAIAQR	Bacteria				Actinobacteria			Actinobacteria				Kineosporiales					Kineosporiaceae				Kineococcus				Kineococcus radiotolerans
TVDHVSAHDTGTGR	Bacteria				Actinobacteria			Actinobacteria				Kineosporiales					Kineosporiaceae				Kineococcus				Kineococcus radiotolerans
VALTALQDAAR	Bacteria				Actinobacteria			Actinobacteria				Kineosporiales					Kineosporiaceae				Kineococcus				Kineococcus radiotolerans
VASTLLELR	Bacteria				Actinobacteria			Actinobacteria				Kineosporiales					Kineosporiaceae				Kineococcus				Kineococcus radiotolerans
VAVEAGIAQGWHDLTGDAGR	Bacteria				Actinobacteria			Actinobacteria				Kineosporiales					Kineosporiaceae				Kineococcus				Kineococcus radiotolerans
VDTVNGAAPEQAR	Bacteria				Actinobacteria			Actinobacteria				Kineosporiales					Kineosporiaceae				Kineococcus				Kineococcus radiotolerans
VEALATVADEAR	Bacteria				Actinobacteria			Actinobacteria				Kineosporiales					Kineosporiaceae				Kineococcus				Kineococcus radiotolerans
VFTFADAVR	Bacteria				Actinobacteria			Actinobacteria				Kineosporiales					Kineosporiaceae				Kineococcus				Kineococcus radiotolerans
VGDESVEIIR	Bacteria				Actinobacteria			Actinobacteria				Kineosporiales					Kineosporiaceae				Kineococcus				Kineococcus radiotolerans
VGTGEGLVDPETAQR	Bacteria				Actinobacteria			Actinobacteria				Kineosporiales					Kineosporiaceae				Kineococcus				Kineococcus radiotolerans
VHAAYQAAVNHTGQPTVILAK	Bacteria				Actinobacteria			Actinobacteria				Kineosporiales					Kineosporiaceae				Kineococcus				Kineococcus radiotolerans
VIADAVAEGLQVR	Bacteria				Actinobacteria			Actinobacteria				Kineosporiales					Kineosporiaceae				Kineococcus				Kineococcus radiotolerans
VLDDPTVTAVANR	Bacteria				Actinobacteria			Actinobacteria				Kineosporiales					Kineosporiaceae				Kineococcus				Kineococcus radiotolerans
VIQAYFFPDYASGLK	Bacteria				Actinobacteria			Actinobacteria				Kineosporiales					Kineosporiaceae				Kineococcus				Kineococcus radiotolerans
VMQSGKPLVIVAEDVEGEALATLVVNK	Bacteria				Actinobacteria			Actinobacteria				Kineosporiales					Kineosporiaceae				Kineococcus				Kineococcus radiotolerans
VPSDGYFVFFNQLK	Bacteria				Actinobacteria			Actinobacteria				Kineosporiales					Kineosporiaceae				Kineococcus				Kineococcus radiotolerans
VPVDALTGIDAAK	Bacteria				Actinobacteria			Actinobacteria				Kineosporiales					Kineosporiaceae				Kineococcus				Kineococcus radiotolerans
VQGPVVELDGDEMTR	Bacteria				Actinobacteria			Actinobacteria				Kineosporiales					Kineosporiaceae				Kineococcus				Kineococcus radiotolerans
VQPTSGIAATGTAK	Bacteria				Actinobacteria			Actinobacteria				Kineosporiales					Kineosporiaceae				Kineococcus				Kineococcus radiotolerans
VSDANETQFTLATSK	Bacteria				Actinobacteria			Actinobacteria				Kineosporiales					Kineosporiaceae				Kineococcus				Kineococcus radiotolerans
VSFEQALVANAAGFSVEK	Bacteria				Actinobacteria			Actinobacteria				Kineosporiales					Kineosporiaceae				Kineococcus				Kineococcus radiotolerans
VTDAGDGIAHVEGLPSVMANELLR	Bacteria				Actinobacteria			Actinobacteria				Kineosporiales					Kineosporiaceae				Kineococcus				Kineococcus radiotolerans
VTTLVTVPGPVSNNK	Bacteria				Actinobacteria			Actinobacteria				Kineosporiales					Kineosporiaceae				Kineococcus				Kineococcus radiotolerans
VVAEVVEEAK	Bacteria				Actinobacteria			Actinobacteria				Kineosporiales					Kineosporiaceae				Kineococcus				Kineococcus radiotolerans
VVDDTTFTVALLQPESDFPLR	Bacteria				Actinobacteria			Actinobacteria				Kineosporiales					Kineosporiaceae				Kineococcus				Kineococcus radiotolerans
VVDPLGAPIDGLGPIEAETR	Bacteria				Actinobacteria			Actinobacteria				Kineosporiales					Kineosporiaceae				Kineococcus				Kineococcus radiotolerans
VVGIEHFGASADYQDLYR	Bacteria				Actinobacteria			Actinobacteria				Kineosporiales					Kineosporiaceae				Kineococcus				Kineococcus radiotolerans
VVLVDADEDGSR	Bacteria				Actinobacteria			Actinobacteria				Kineosporiales					Kineosporiaceae				Kineococcus				Kineococcus radiotolerans
VVIVGGGFTGLYAGK	Bacteria				Actinobacteria			Actinobacteria				Kineosporiales					Kineosporiaceae				Kineococcus				Kineococcus radiotolerans
VVNSEGGTEVAR	Bacteria				Actinobacteria			Actinobacteria				Kineosporiales					Kineosporiaceae				Kineococcus				Kineococcus radiotolerans
VVSNAPVAVQHPVEAGTR	Bacteria				Actinobacteria			Actinobacteria				Kineosporiales					Kineosporiaceae				Kineococcus				Kineococcus radiotolerans
VVTASGPTVEPAGAGGDALSFEK	Bacteria				Actinobacteria			Actinobacteria				Kineosporiales					Kineosporiaceae				Kineococcus				Kineococcus radiotolerans
VYSGVVAAGSQVVNSTK	Bacteria				Actinobacteria			Actinobacteria				Kineosporiales					Kineosporiaceae				Kineococcus				Kineococcus radiotolerans
YITSETVSR	Bacteria				Actinobacteria			Actinobacteria				Kineosporiales					Kineosporiaceae				Kineococcus				Kineococcus radiotolerans
YSGLPTHPHHER	Bacteria				Actinobacteria			Actinobacteria				Kineosporiales					Kineosporiaceae				Kineococcus				Kineococcus radiotolerans
AAAAAEAANAPAEEASAE	Bacteria				Proteobacteria			Alphaproteobacteria				Rhodobacterales					Rhodobacteraceae				Oceanibulbus				Oceanibulbus indolifex
AAAVAAQAVNEGAK	Bacteria				Proteobacteria			Alphaproteobacteria				Rhodobacterales					Rhodobacteraceae				Oceanibulbus				Oceanibulbus indolifex
AAAVAAVNGVTEDQATVDAAK	Bacteria				Proteobacteria			Alphaproteobacteria				Rhodobacterales					Rhodobacteraceae				Oceanibulbus				Oceanibulbus indolifex
AAEEIGATITGFVR	Bacteria				Proteobacteria			Alphaproteobacteria				Rhodobacterales					Rhodobacteraceae				Oceanibulbus				Oceanibulbus indolifex
AAFHGPYGLGINQFLK	Bacteria				Proteobacteria			Alphaproteobacteria				Rhodobacterales					Rhodobacteraceae				Oceanibulbus				Oceanibulbus indolifex
AALDYGVVIK	Bacteria				Proteobacteria			Alphaproteobacteria				Rhodobacterales					Rhodobacteraceae				Oceanibulbus				Oceanibulbus indolifex
AALQETTVTYVDMR	Bacteria				Proteobacteria			Alphaproteobacteria				Rhodobacterales					Rhodobacteraceae				Oceanibulbus				Oceanibulbus indolifex
AAVAAQGNTLGGVK	Bacteria				Proteobacteria			Alphaproteobacteria				Rhodobacterales					Rhodobacteraceae				Oceanibulbus				Oceanibulbus indolifex
ACAQANVAQGSLDEER	Bacteria				Proteobacteria			Alphaproteobacteria				Rhodobacterales					Rhodobacteraceae				Oceanibulbus				Oceanibulbus indolifex
ADLGAENVDAVQK	Bacteria				Proteobacteria			Alphaproteobacteria				Rhodobacterales					Rhodobacteraceae				Oceanibulbus				Oceanibulbus indolifex
ADLGLQDMTLAEAR	Bacteria				Proteobacteria			Alphaproteobacteria				Rhodobacterales					Rhodobacteraceae				Oceanibulbus				Oceanibulbus indolifex
AELEQLASYAAETVAQVPADQR	Bacteria				Proteobacteria			Alphaproteobacteria				Rhodobacterales					Rhodobacteraceae				Oceanibulbus				Oceanibulbus indolifex
AGATAATVALDNIATNGQLDVVGK	Bacteria				Proteobacteria			Alphaproteobacteria				Rhodobacterales					Rhodobacteraceae				Oceanibulbus				Oceanibulbus indolifex
AHDVVLDPAVAEAK	Bacteria				Proteobacteria			Alphaproteobacteria				Rhodobacterales					Rhodobacteraceae				Oceanibulbus				Oceanibulbus indolifex
AHLSCSGQAHAYAASGEDK	Bacteria				Proteobacteria			Alphaproteobacteria				Rhodobacterales					Rhodobacteraceae				Oceanibulbus				Oceanibulbus indolifex
AIAAGTSAAPK	Bacteria				Proteobacteria			Alphaproteobacteria				Rhodobacterales					Rhodobacteraceae				Oceanibulbus				Oceanibulbus indolifex
MDGEPTVFGPR	Bacteria				Proteobacteria			Alphaproteobacteria				Rhodobacterales					Rhodobacteraceae				Oceanibulbus				Oceanibulbus indolifex
AICGVDEVR	Bacteria				Proteobacteria			Alphaproteobacteria				Rhodobacterales					Rhodobacteraceae				Oceanibulbus				Oceanibulbus indolifex
AIDAGSADVAAR	Bacteria				Proteobacteria			Alphaproteobacteria				Rhodobacterales					Rhodobacteraceae				Oceanibulbus				Oceanibulbus indolifex
ALGASVDAGGMNGK	Bacteria				Proteobacteria			Alphaproteobacteria				Rhodobacterales					Rhodobacteraceae				Oceanibulbus				Oceanibulbus indolifex
AIHGDAPEFAEQSTETQILVTGIK	Bacteria				Proteobacteria			Alphaproteobacteria				Rhodobacterales					Rhodobacteraceae				Oceanibulbus				Oceanibulbus indolifex
AIMAEGNYGEIFAK	Bacteria				Proteobacteria			Alphaproteobacteria				Rhodobacterales					Rhodobacteraceae				Oceanibulbus				Oceanibulbus indolifex
ALVPFVSVDK	Bacteria				Proteobacteria			Alphaproteobacteria				Rhodobacterales					Rhodobacteraceae				Oceanibulbus				Oceanibulbus indolifex
AMLEEEGVTDLSMK	Bacteria				Proteobacteria			Alphaproteobacteria				Rhodobacterales					Rhodobacteraceae				Oceanibulbus				Oceanibulbus indolifex
ANFTMQFDHYEPVPQNISDEIQAK	Bacteria				Proteobacteria			Alphaproteobacteria				Rhodobacterales					Rhodobacteraceae				Oceanibulbus				Oceanibulbus indolifex
ANSVAHVANQVGAR	Bacteria				Proteobacteria			Alphaproteobacteria				Rhodobacterales					Rhodobacteraceae				Oceanibulbus				Oceanibulbus indolifex
DGGDVDYVGASAVELIGPGESAGSYR	Bacteria				Proteobacteria			Alphaproteobacteria				Rhodobacterales					Rhodobacteraceae				Oceanibulbus				Oceanibulbus indolifex
ATMEVVMDAK	Bacteria				Proteobacteria			Alphaproteobacteria				Rhodobacterales					Rhodobacteraceae				Oceanibulbus				Oceanibulbus indolifex
ATVEEPHPFLTDR	Bacteria				Proteobacteria			Alphaproteobacteria				Rhodobacterales					Rhodobacteraceae				Oceanibulbus				Oceanibulbus indolifex
AVATGPSADAVAK	Bacteria				Proteobacteria			Alphaproteobacteria				Rhodobacterales					Rhodobacteraceae				Oceanibulbus				Oceanibulbus indolifex
AVFSVHGEPFNVIAR	Bacteria				Proteobacteria			Alphaproteobacteria				Rhodobacterales					Rhodobacteraceae				Oceanibulbus				Oceanibulbus indolifex
CTTGFTAAAGDTPASAECR	Bacteria				Proteobacteria			Alphaproteobacteria				Rhodobacterales					Rhodobacteraceae				Oceanibulbus				Oceanibulbus indolifex
DAADVALDK	Bacteria				Proteobacteria			Alphaproteobacteria				Rhodobacterales					Rhodobacteraceae				Oceanibulbus				Oceanibulbus indolifex
DAGKPAFATLTFK	Bacteria				Proteobacteria			Alphaproteobacteria				Rhodobacterales					Rhodobacteraceae				Oceanibulbus				Oceanibulbus indolifex
DAGINTLEDMQGK	Bacteria				Proteobacteria			Alphaproteobacteria				Rhodobacterales					Rhodobacteraceae				Oceanibulbus				Oceanibulbus indolifex
DAGLSEDQISNPR	Bacteria				Proteobacteria			Alphaproteobacteria				Rhodobacterales					Rhodobacteraceae				Oceanibulbus				Oceanibulbus indolifex
DATLTPATAVNAATFVGAK	Bacteria				Proteobacteria			Alphaproteobacteria				Rhodobacterales					Rhodobacteraceae				Oceanibulbus				Oceanibulbus indolifex
DATIVVDGAGEK	Bacteria				Proteobacteria			Alphaproteobacteria				Rhodobacterales					Rhodobacteraceae				Oceanibulbus				Oceanibulbus indolifex
DDAAAGTFDK	Bacteria				Proteobacteria			Alphaproteobacteria				Rhodobacterales					Rhodobacteraceae				Oceanibulbus				Oceanibulbus indolifex
DFGQETEVAEVGR	Bacteria				Proteobacteria			Alphaproteobacteria				Rhodobacterales					Rhodobacteraceae				Oceanibulbus				Oceanibulbus indolifex
DFHDNNPEIAK	Bacteria				Proteobacteria			Alphaproteobacteria				Rhodobacterales					Rhodobacteraceae				Oceanibulbus				Oceanibulbus indolifex
DGAIAGSDYAMAAK	Bacteria				Proteobacteria			Alphaproteobacteria				Rhodobacterales					Rhodobacteraceae				Oceanibulbus				Oceanibulbus indolifex
DGGIGGETIR	Bacteria				Proteobacteria			Alphaproteobacteria				Rhodobacterales					Rhodobacteraceae				Oceanibulbus				Oceanibulbus indolifex
DGMEQLEITEEK	Bacteria				Proteobacteria			Alphaproteobacteria				Rhodobacterales					Rhodobacteraceae				Oceanibulbus				Oceanibulbus indolifex
DLETVTVSGTVDNSVAAK	Bacteria				Proteobacteria			Alphaproteobacteria				Rhodobacterales					Rhodobacteraceae				Oceanibulbus				Oceanibulbus indolifex
DMQNEATAVATK	Bacteria				Proteobacteria			Alphaproteobacteria				Rhodobacterales					Rhodobacteraceae				Oceanibulbus				Oceanibulbus indolifex
DNTLTSATAVDASVFAGAK	Bacteria				Proteobacteria			Alphaproteobacteria				Rhodobacterales					Rhodobacteraceae				Oceanibulbus				Oceanibulbus indolifex
DTALNGMVTYK	Bacteria				Proteobacteria			Alphaproteobacteria				Rhodobacterales					Rhodobacteraceae				Oceanibulbus				Oceanibulbus indolifex
DVCQAEYDQVAADFYANDPR	Bacteria				Proteobacteria			Alphaproteobacteria				Rhodobacterales					Rhodobacteraceae				Oceanibulbus				Oceanibulbus indolifex
DVGPFPADVFR	Bacteria				Proteobacteria			Alphaproteobacteria				Rhodobacterales					Rhodobacteraceae				Oceanibulbus				Oceanibulbus indolifex
LASCMGQDASK	Bacteria				Proteobacteria			Alphaproteobacteria				Rhodobacterales					Rhodobacteraceae				Oceanibulbus				Oceanibulbus indolifex
NAVEFVPTTGK	Bacteria				Proteobacteria			Alphaproteobacteria				Rhodobacterales					Rhodobacteraceae				Oceanibulbus				Oceanibulbus indolifex
EAGLTLIAWTLER	Bacteria				Proteobacteria			Alphaproteobacteria				Rhodobacterales					Rhodobacteraceae				Oceanibulbus				Oceanibulbus indolifex
EAVTTCATEAEER	Bacteria				Proteobacteria			Alphaproteobacteria				Rhodobacterales					Rhodobacteraceae				Oceanibulbus				Oceanibulbus indolifex
EGGMNVEPASEELMSGLR	Bacteria				Proteobacteria			Alphaproteobacteria				Rhodobacterales					Rhodobacteraceae				Oceanibulbus				Oceanibulbus indolifex
EGQDGESEEAFASR	Bacteria				Proteobacteria			Alphaproteobacteria				Rhodobacterales					Rhodobacteraceae				Oceanibulbus				Oceanibulbus indolifex
ELGEVTVLAAGSSAAAAGEAASK	Bacteria				Proteobacteria			Alphaproteobacteria				Rhodobacterales					Rhodobacteraceae				Oceanibulbus				Oceanibulbus indolifex
ELYNEIYGK	Bacteria				Proteobacteria			Alphaproteobacteria				Rhodobacterales					Rhodobacteraceae				Oceanibulbus				Oceanibulbus indolifex
ESGTNVLFEDYGGGVAEMK	Bacteria				Proteobacteria			Alphaproteobacteria				Rhodobacterales					Rhodobacteraceae				Oceanibulbus				Oceanibulbus indolifex
EVSVVPSPTVESVFLNNEKPQFQDK	Bacteria				Proteobacteria			Alphaproteobacteria				Rhodobacterales					Rhodobacteraceae				Oceanibulbus				Oceanibulbus indolifex
FADEIVAYTIK	Bacteria				Proteobacteria			Alphaproteobacteria				Rhodobacterales					Rhodobacteraceae				Oceanibulbus				Oceanibulbus indolifex
FAEIADGSFGQNPSAAGEGPDNYK	Bacteria				Proteobacteria			Alphaproteobacteria				Rhodobacterales					Rhodobacteraceae				Oceanibulbus				Oceanibulbus indolifex
FAEIEMQSEAQR	Bacteria				Proteobacteria			Alphaproteobacteria				Rhodobacterales					Rhodobacteraceae				Oceanibulbus				Oceanibulbus indolifex
FATGTVPLSGMQDVAYGPTR	Bacteria				Proteobacteria			Alphaproteobacteria				Rhodobacterales					Rhodobacteraceae				Oceanibulbus				Oceanibulbus indolifex
FCDEEYDAMVAELGR	Bacteria				Proteobacteria			Alphaproteobacteria				Rhodobacterales					Rhodobacteraceae				Oceanibulbus				Oceanibulbus indolifex
FCDEEYDTLLDELSR	Bacteria				Proteobacteria			Alphaproteobacteria				Rhodobacterales					Rhodobacteraceae				Oceanibulbus				Oceanibulbus indolifex
DEELANEVR	Bacteria				Proteobacteria			Alphaproteobacteria				Rhodobacterales					Rhodobacteraceae				Oceanibulbus				Oceanibulbus indolifex
FDGNTQADMGVR	Bacteria				Proteobacteria			Alphaproteobacteria				Rhodobacterales					Rhodobacteraceae				Oceanibulbus				Oceanibulbus indolifex
FDVGAATDIEVYVADQDGSDTGYGIDFNHDLGGGTSLR	Bacteria				Proteobacteria			Alphaproteobacteria				Rhodobacterales					Rhodobacteraceae				Oceanibulbus				Oceanibulbus indolifex
FEEETGHTVEVTK	Bacteria				Proteobacteria			Alphaproteobacteria				Rhodobacterales					Rhodobacteraceae				Oceanibulbus				Oceanibulbus indolifex
FEGVSSVDVVDDQTVK	Bacteria				Proteobacteria			Alphaproteobacteria				Rhodobacterales					Rhodobacteraceae				Oceanibulbus				Oceanibulbus indolifex
FLEENIER	Bacteria				Proteobacteria			Alphaproteobacteria				Rhodobacterales					Rhodobacteraceae				Oceanibulbus				Oceanibulbus indolifex
FQNGTMSQAALDVLER	Bacteria				Proteobacteria			Alphaproteobacteria				Rhodobacterales					Rhodobacteraceae				Oceanibulbus				Oceanibulbus indolifex
FTADYCMNPEGGCAQLSK	Bacteria				Proteobacteria			Alphaproteobacteria				Rhodobacterales					Rhodobacteraceae				Oceanibulbus				Oceanibulbus indolifex
GAELQAGLTDLTSHPLVGEAR	Bacteria				Proteobacteria			Alphaproteobacteria				Rhodobacterales					Rhodobacteraceae				Oceanibulbus				Oceanibulbus indolifex
GAIQIVVGR	Bacteria				Proteobacteria			Alphaproteobacteria				Rhodobacterales					Rhodobacteraceae				Oceanibulbus				Oceanibulbus indolifex
GALVGGAIGAGVGYSLDK	Bacteria				Proteobacteria			Alphaproteobacteria				Rhodobacterales					Rhodobacteraceae				Oceanibulbus				Oceanibulbus indolifex
GALVTDEIVIGLIR	Bacteria				Proteobacteria			Alphaproteobacteria				Rhodobacterales					Rhodobacteraceae				Oceanibulbus				Oceanibulbus indolifex
GAQSLETR	Bacteria				Proteobacteria			Alphaproteobacteria				Rhodobacterales					Rhodobacteraceae				Oceanibulbus				Oceanibulbus indolifex
GDTGCIDAGLAVASAER	Bacteria				Proteobacteria			Alphaproteobacteria				Rhodobacterales					Rhodobacteraceae				Oceanibulbus				Oceanibulbus indolifex
GGVGAAPDYPGASSYR	Bacteria				Proteobacteria			Alphaproteobacteria				Rhodobacterales					Rhodobacteraceae				Oceanibulbus				Oceanibulbus indolifex
YDEDASSTDLTTR	Bacteria				Proteobacteria			Alphaproteobacteria				Rhodobacterales					Rhodobacteraceae				Oceanibulbus				Oceanibulbus indolifex
YDGPCGAEDNTAGECFGGSGR	Bacteria				Proteobacteria			Alphaproteobacteria				Rhodobacterales					Rhodobacteraceae				Oceanibulbus				Oceanibulbus indolifex
GLNAQWTDGGLLYAPPVR	Bacteria				Proteobacteria			Alphaproteobacteria				Rhodobacterales					Rhodobacteraceae				Oceanibulbus				Oceanibulbus indolifex
GQAVNDTGDQIR	Bacteria				Proteobacteria			Alphaproteobacteria				Rhodobacterales					Rhodobacteraceae				Oceanibulbus				Oceanibulbus indolifex
GVIDGAEFSTPNVDFSGGFQQVTK	Bacteria				Proteobacteria			Alphaproteobacteria				Rhodobacterales					Rhodobacteraceae				Oceanibulbus				Oceanibulbus indolifex
GVYAAMLVSEAAR	Bacteria				Proteobacteria			Alphaproteobacteria				Rhodobacterales					Rhodobacteraceae				Oceanibulbus				Oceanibulbus indolifex
HFGCGYAQGVMATNPDAK	Bacteria				Proteobacteria			Alphaproteobacteria				Rhodobacterales					Rhodobacteraceae				Oceanibulbus				Oceanibulbus indolifex
HGDNEWGDITR	Bacteria				Proteobacteria			Alphaproteobacteria				Rhodobacterales					Rhodobacteraceae				Oceanibulbus				Oceanibulbus indolifex
HGDVADILEGVAK	Bacteria				Proteobacteria			Alphaproteobacteria				Rhodobacterales					Rhodobacteraceae				Oceanibulbus				Oceanibulbus indolifex
HIMEQEGGDLSGK	Bacteria				Proteobacteria			Alphaproteobacteria				Rhodobacterales					Rhodobacteraceae				Oceanibulbus				Oceanibulbus indolifex
IASGDYHPFTGPINK	Bacteria				Proteobacteria			Alphaproteobacteria				Rhodobacterales					Rhodobacteraceae				Oceanibulbus				Oceanibulbus indolifex
[truncated: 15,201 more rows]

## Sheet: Unipept export_search round3a
Supplementary Table S4. Unipept taxonomic assignation for the merged of Mix24X_HF01+HF02+HF03 runs.
[truncated: 16,216 more rows]

[truncated: 1 more sheets: Unipept export_search round3b]
